# Supplementary material for: Functional brain defects in a mouse model of a chromosomal t(1;11) translocation that disrupts DISC1 and confers increased risk of psychiatric illness
Source: Transl Psychiatry. 2021 Feb 19;11:135. doi: 10.1038/s41398-021-01256-3 (PMC7895946; doi:10.1038/s41398-021-01256-3)
Supplement: Supplementary file 2 — Supplementary Table 1 [file 41398_2021_1256_MOESM2_ESM.xlsx]

## Sheet: Both hemispheres
Regional volumes (mm3) corrected to individual whole brain volumes, left and right hemispheres combined
total brain volume comparison between genotypes p=0.9
regional volume comparison between genotypes p=0.4
	Sex	Genotype	Whole Mask	Cerebral aqueduct	Interpedunclar nucleus	Amygdala	Basal forebrain	Bed nucleus of stria terminalis	Cerebral cortex, entorhinal cortex	Cerebral cortex, frontal lobe	Cerebral cortex, occipital lobe	Cerebral cortex, parietotemporal lobe	Cerebral peduncle	Corpus callosum	Corticospinal tract or pyramids	Dentate gyrus of hippocampus	Facial nerve (cranial nerve 7)	Fasciculus retroflexus	Fimbria	Fornix	Fundus of striatum	Globus pallidus	Habenular commissure	Hippocampus	Hypothalamus	Inferior colliculus	Internal capsule	Lateral septum	Lateral ventricle	Mammillary bodies	Mammilothalamic tract	Medial lemniscus, medial longitudinal fasciculus	Medial septum	Nucleus accumbens	Optic tract	Pars anterior anterior commissure	Pars posterior anterior commissure	Pontine nucleus	Preparasubiculum	Stratum granulosum of hippocampus	Striamedullaris	Striaterminalis	Striatum	Subependymal zone, rhinocele	Superior colliculus	Superior olivary complex	Thalamus	Medulla	Midbrain
trio1	F	Het	449.77	0.000667008	0.000689241	0.0449785	0.0164306	0.00417991	0.0221669	0.127065	0.0144074	0.230785	0.00784846	0.0527825	0.00200102	0.0116949	0.000200102	0.00100051	0.00891567	0.00215666	0.000755942	0.00993841	0.000111168	0.0605421	0.0357294	0.00553616	0.00782622	0.00933811	0.0106944	0.00146742	0.000822643	0.00364631	0.00442448	0.0133179	0.00526936	0.00366854	0.00173422	0.0027792	0.00931587	0.0028459	0.00235676	0.0029126	0.0685684	0.000133402	0.0259244	0.0025791	0.0541388	0.000400205	0.0460235
trio2	M	Het	422.15	0.000889343	0.000800409	0.0445116	0.0160971	0.00371301	0.0207884	0.108656	0.0139182	0.213198	0.00740378	0.0481135	0.00182315	0.0118727	0.000155635	0.000911577	0.00824866	0.00191209	0.000755942	0.00902684	0.000111168	0.0596749	0.0358183	0.00560286	0.00658114	0.00740378	0.00904907	0.00171199	0.000778176	0.00351291	0.00375748	0.0121173	0.00535829	0.0028459	0.00144518	0.00266803	0.00829313	0.0029126	0.00222336	0.0025124	0.0632101	0.000111168	0.0283034	0.0025791	0.0515375	0.000377971	0.0468239
trio3	M	Het	445.69	0.000778176	0.000600307	0.043689	0.0160082	0.00384641	0.0219445	0.119528	0.0153412	0.234075	0.00691465	0.0549614	0.00191209	0.012473	0.000222336	0.000978278	0.00918247	0.00213442	0.000667008	0.00896014	0.000111168	0.0621651	0.0347956	0.00533606	0.00731485	0.00958268	0.0108278	0.00140072	0.000711475	0.00369078	0.00411321	0.0122285	0.00482469	0.00353514	0.00162305	0.0029126	0.00831536	0.00315717	0.00237899	0.00273473	0.068724	0.000133402	0.0273028	0.0026458	0.0535162	0.000377971	0.0448007
trio4	F	Het	563.18	0.000911577	0.000822643	0.0547613	0.0208329	0.00464682	0.0279032	0.156702	0.0204327	0.291082	0.0087378	0.0728817	0.0025791	0.0146297	0.000222336	0.00117838	0.0107166	0.00262356	0.000956044	0.0118283	0.000155635	0.0759499	0.0440892	0.00722592	0.00938257	0.0114281	0.0130066	0.00202326	0.00100051	0.00444672	0.00586967	0.0146075	0.00646997	0.00417991	0.00200102	0.00353514	0.011228	0.00364631	0.00262356	0.00337951	0.0854437	0.000155635	0.0370856	0.00340174	0.0633657	0.00055584	0.0580964
trio5	F	Het	475.84	0.000778176	0.000800409	0.0458679	0.0177202	0.00415768	0.0234564	0.125887	0.0157414	0.252551	0.00769282	0.0623874	0.00244569	0.0126287	0.000244569	0.000978278	0.00940481	0.00220113	0.000800409	0.00993841	0.000133402	0.0652333	0.0382862	0.00715921	0.00822643	0.0088045	0.0105165	0.00168975	0.000778176	0.00386864	0.00424661	0.0125175	0.00542499	0.00346844	0.00182315	0.00315717	0.00827089	0.00320164	0.00244569	0.0029126	0.0696356	0.000133402	0.0304155	0.00337951	0.0540276	0.000466905	0.0485582
trio6	M	Het	527.1	0.000911577	0.000889343	0.0519377	0.0198546	0.00433555	0.0259244	0.148787	0.0176535	0.271161	0.00844876	0.0620317	0.00195656	0.0148965	0.000222336	0.00111168	0.0111835	0.00240123	0.000933811	0.0107611	0.000177869	0.0717922	0.0411988	0.00767059	0.0086711	0.0103386	0.0122729	0.00200102	0.00086711	0.00429108	0.00502479	0.0145408	0.00584743	0.00413545	0.00188985	0.00371301	0.00933811	0.00380194	0.0028459	0.00320164	0.079196	0.000200102	0.0322165	0.0026458	0.0621651	0.000466905	0.0546946
trio7	F	Het	497.93	0.00086711	0.000933811	0.048358	0.0189208	0.00500256	0.0241457	0.138982	0.0160304	0.248683	0.00855993	0.0598528	0.00173422	0.013896	0.000155635	0.00113391	0.0112724	0.00220113	0.000822643	0.0123841	0.000133402	0.0686351	0.039976	0.0058919	0.00962714	0.0101385	0.0129622	0.00180092	0.000933811	0.00426885	0.00446895	0.0113391	0.00598083	0.00375748	0.00208996	0.00309047	0.0108055	0.00349067	0.00253463	0.00346844	0.0774173	0.000177869	0.0284812	0.00202326	0.0632546	0.000466905	0.0516042
trio8	M	Het	343.87	0.00055584	0.00062254	0.0341063	0.0126509	0.00262356	0.0176979	0.0938035	0.011806	0.182827	0.0057585	0.03922	0.00162305	0.00978278	0.000155635	0.000689241	0.00638104	0.00142295	0.000600307	0.00718145	6.67008e-05	0.0483803	0.0266581	0.00491362	0.00558063	0.00600307	0.00698135	0.00124508	0.000578073	0.00273473	0.00315717	0.0089379	0.00404651	0.00222336	0.00126731	0.00217889	0.00667008	0.00246793	0.00182315	0.00188985	0.0506036	6.67008e-05	0.0219001	0.00197879	0.040265	0.000355737	0.0354848
trio10	F	Het	590.69	0.000956044	0.000889343	0.0594971	0.0218778	0.00455789	0.0282811	0.159326	0.0192543	0.306646	0.00931587	0.0832648	0.0025124	0.0152967	0.000200102	0.00140072	0.0121395	0.0025791	0.000889343	0.0134736	0.000155635	0.0768393	0.0427997	0.00740378	0.0111613	0.0113614	0.0146075	0.00213442	0.00100051	0.00475799	0.00558063	0.0163639	0.00673678	0.00464682	0.00197879	0.00420215	0.0106277	0.00377971	0.00302377	0.00375748	0.0911577	0.000200102	0.0365075	0.0027792	0.0693688	0.00062254	0.0589857
trio11	F	Het	541.93	0.000933811	0.00102274	0.0515819	0.0198768	0.00464682	0.0258799	0.147587	0.0172755	0.277586	0.00896014	0.0766169	0.00197879	0.0144518	0.000177869	0.00122285	0.0115392	0.00233453	0.00100051	0.0129399	0.000155635	0.0721925	0.0421771	0.00644774	0.010472	0.0109834	0.0132735	0.00191209	0.00102274	0.00453565	0.00518043	0.0132957	0.00653667	0.00406875	0.00197879	0.00306823	0.0112947	0.00360184	0.00273473	0.00366854	0.0805745	0.000177869	0.0356627	0.00200102	0.0649888	0.000533606	0.0548947
trio12	M	Het	533.65	0.000889343	0.000889343	0.0507148	0.0186984	0.00449118	0.0259911	0.133268	0.017609	0.27912	0.00904907	0.0754608	0.00229006	0.0147631	0.000222336	0.00128955	0.0112502	0.00231229	0.000822643	0.012184	0.000200102	0.0743713	0.0416435	0.00655891	0.0108055	0.00964938	0.0121618	0.00193432	0.000956044	0.00438002	0.00455789	0.0123174	0.00644774	0.00349067	0.00173422	0.00335727	0.0108278	0.00391311	0.00275696	0.00397981	0.0778176	0.000133402	0.0382418	0.00273473	0.0652778	0.000533606	0.055495
trio1	F	Hom	398.37	0.000533606	0.000533606	0.0403317	0.014941	0.00337951	0.0195656	0.114058	0.0128288	0.205794	0.00664784	0.0463126	0.00171199	0.0109167	0.000177869	0.000978278	0.00784846	0.00166752	0.000644774	0.00909354	8.89343e-05	0.0531605	0.0303044	0.00458012	0.0062921	0.00833759	0.00902684	0.00142295	0.000689241	0.00322387	0.00413545	0.0108055	0.00473575	0.0028459	0.00148965	0.00246793	0.00693688	0.00273473	0.00222336	0.00242346	0.0612091	0.000133402	0.022745	0.00253463	0.0487138	0.000422438	0.0408431
trio3	M	Hom	533.43	0.000956044	0.000889343	0.0512929	0.0218111	0.00491362	0.0261245	0.148498	0.0174089	0.277253	0.00904907	0.0689686	0.00171199	0.0145408	0.000177869	0.00128955	0.00971608	0.00249016	0.00104498	0.00993841	0.000155635	0.0735042	0.0443338	0.00644774	0.00820419	0.0103609	0.0117393	0.00208996	0.00106721	0.00417991	0.0057585	0.0152078	0.00584743	0.00424661	0.00208996	0.00306823	0.0100051	0.00382418	0.00286813	0.0029126	0.0787736	0.000155635	0.0343954	0.00197879	0.0602086	0.000533606	0.0554061
trio5	F	Hom	461.32	0.000778176	0.000822643	0.0444894	0.0167864	0.00438002	0.0235454	0.118149	0.0152967	0.238211	0.00760389	0.0592747	0.00186762	0.013518	0.000200102	0.000933811	0.00987171	0.00211219	0.000800409	0.00976054	0.000111168	0.0665229	0.03922	0.006092	0.00818196	0.00871557	0.011139	0.00173422	0.000822643	0.00380194	0.00469129	0.0126954	0.00546946	0.00333504	0.00175645	0.00293483	0.00891567	0.00344621	0.00244569	0.00302377	0.0678124	0.000111168	0.029793	0.00244569	0.054161	0.000444672	0.0478244
trio6	M	Hom	509.37	0.000844876	0.000822643	0.0504258	0.0190987	0.00415768	0.0262801	0.143696	0.0173867	0.268248	0.00793739	0.0593637	0.00162305	0.0143184	0.000200102	0.00100051	0.00909354	0.00220113	0.000956044	0.0110279	8.89343e-05	0.0696578	0.038931	0.00635881	0.00869333	0.00871557	0.00993841	0.00173422	0.000778176	0.00449118	0.00495809	0.0146742	0.00578073	0.00402428	0.00182315	0.00351291	0.00998288	0.00362407	0.00249016	0.00309047	0.0763946	0.000177869	0.0323499	0.00206772	0.059875	0.000466905	0.0537163
trio7	F	Hom	515.42	0.00086711	0.000911577	0.0550504	0.020655	0.00451342	0.027125	0.13956	0.0160971	0.255864	0.0086711	0.0688352	0.00222336	0.0138515	0.000200102	0.00120061	0.0102052	0.00229006	0.000978278	0.0117171	0.000111168	0.0704805	0.0421104	0.00669231	0.00862663	0.00984948	0.0116504	0.00204549	0.000933811	0.00424661	0.00511372	0.0144741	0.0059586	0.00406875	0.00208996	0.00333504	0.00911577	0.00344621	0.00262356	0.0031127	0.0787736	0.000177869	0.0328612	0.003046	0.0598306	0.000444672	0.052538
trio8	M	Hom	375.26	0.000711475	0.000600307	0.037219	0.0137848	0.00364631	0.0197434	0.0963159	0.0131178	0.19212	0.00558063	0.0438669	0.00206772	0.0109834	0.000177869	0.000889343	0.00787069	0.00168975	0.000533606	0.00758165	0.000111168	0.0549614	0.0299042	0.00509149	0.00606977	0.00807079	0.00891567	0.00137848	0.00062254	0.003046	0.00386864	0.0100051	0.00464682	0.00253463	0.00135625	0.00229006	0.00802632	0.00269026	0.00211219	0.00222336	0.0566289	8.89343e-05	0.0253908	0.00246793	0.0457567	0.000333504	0.037597
trio9	M	Hom	614.48	0.00115615	0.00106721	0.0588523	0.0230562	0.0058252	0.0325055	0.161394	0.0197879	0.31694	0.00971608	0.0826867	0.00244569	0.0166307	0.000244569	0.00133402	0.0124063	0.00253463	0.000978278	0.013518	0.000111168	0.0831981	0.047402	0.00813749	0.0112502	0.0116282	0.0143184	0.00202326	0.00111168	0.00489139	0.00571403	0.0160749	0.00689241	0.00453565	0.00226783	0.00362407	0.0114281	0.00422438	0.00349067	0.00402428	0.0927363	0.000177869	0.0419992	0.00275696	0.0744825	0.000533606	0.0636548
trio10	F	Hom	539.14	0.000978278	0.000844876	0.0537386	0.0200547	0.00395758	0.0273473	0.15419	0.0175645	0.278187	0.008471	0.074816	0.00175645	0.0139405	0.000200102	0.00120061	0.00969384	0.00237899	0.000978278	0.0120506	0.000133402	0.0727038	0.0412433	0.00613647	0.00940481	0.00938257	0.0111835	0.00195656	0.000844876	0.00444672	0.00442448	0.0145852	0.0059586	0.00442448	0.00217889	0.00382418	0.0104053	0.00349067	0.0025791	0.00326834	0.0828423	0.000200102	0.0362185	0.00200102	0.0594304	0.000511372	0.0551615
trio12	M	Hom	532.04	0.000778176	0.00086711	0.050159	0.016653	0.00466905	0.027414	0.130822	0.0187651	0.276741	0.0090713	0.0782622	0.00226783	0.014941	0.000200102	0.00120061	0.012184	0.00226783	0.000778176	0.0135403	0.000155635	0.0749494	0.0403984	0.00638104	0.0114503	0.01085	0.0144741	0.00175645	0.000933811	0.00431332	0.00489139	0.0128732	0.00649221	0.00433555	0.00173422	0.00353514	0.0116059	0.00377971	0.00262356	0.00440225	0.0814194	0.000200102	0.0348845	0.00197879	0.0645663	0.000444672	0.0519377
trio2	M	WT	390.47	0.000733708	0.00062254	0.0401983	0.0149632	0.00351291	0.0199658	0.103431	0.01314	0.201303	0.00673678	0.044734	0.00146742	0.0104276	0.000200102	0.000844876	0.00855993	0.00188985	0.000644774	0.00800409	8.89343e-05	0.0543389	0.031883	0.00491362	0.00682571	0.00782622	0.010094	0.00144518	0.000689241	0.00322387	0.00340174	0.0105832	0.00466905	0.00293483	0.00142295	0.0025124	0.00724815	0.00262356	0.00197879	0.00235676	0.0588968	0.000111168	0.0244569	0.00202326	0.0484915	0.000333504	0.0396203
trio1	F	WT	410.15	0.000711475	0.000689241	0.0427774	0.0154301	0.00362407	0.0208106	0.115126	0.013229	0.207417	0.00727038	0.0488027	0.00211219	0.0108722	0.000177869	0.00102274	0.00849323	0.00182315	0.000733708	0.0088712	0.000111168	0.0549392	0.0315272	0.00542499	0.00695911	0.00889343	0.00993841	0.00157858	0.000733708	0.00329057	0.00386864	0.0116949	0.00473575	0.00302377	0.00151188	0.00282367	0.00735932	0.0026458	0.00220113	0.00235676	0.0627654	0.000133402	0.0255242	0.00235676	0.0488027	0.000400205	0.0426218
trio3	M	WT	526.42	0.000889343	0.000800409	0.0510928	0.0213887	0.00524713	0.025791	0.145941	0.0178091	0.264179	0.00904907	0.0613425	0.00220113	0.0140961	0.000222336	0.00104498	0.0108278	0.00255686	0.000956044	0.0137404	8.89343e-05	0.0728817	0.0407542	0.00700358	0.00967161	0.0106721	0.0130733	0.00200102	0.000822643	0.00453565	0.00535829	0.0120728	0.00658114	0.00395758	0.00208996	0.00353514	0.00911577	0.00353514	0.0025124	0.00344621	0.0838429	0.000200102	0.0322609	0.00260133	0.0615426	0.000489139	0.0542277
trio5	F	WT	514.77	0.000911577	0.000800409	0.048736	0.0199213	0.00475799	0.0260578	0.143696	0.0172755	0.262868	0.00795962	0.0699246	0.00195656	0.0143184	0.000222336	0.00117838	0.0109167	0.00242346	0.00100051	0.0108722	0.000133402	0.0707695	0.0409987	0.00620317	0.00855993	0.0102274	0.0122729	0.00202326	0.000956044	0.00400205	0.00511372	0.0141406	0.00580297	0.00395758	0.00206772	0.0031127	0.0100273	0.00366854	0.0027125	0.003046	0.0771061	0.000155635	0.0334615	0.0025124	0.0583854	0.000511372	0.0515819
trio6	M	WT	444.26	0.000822643	0.000822643	0.0426663	0.0152745	0.00404651	0.0221002	0.115726	0.0148965	0.229162	0.00729262	0.0562732	0.00173422	0.012473	0.000177869	0.000978278	0.00924917	0.00202326	0.000711475	0.00960491	0.000133402	0.062343	0.0379972	0.00598083	0.00807079	0.00838206	0.0105832	0.00177869	0.000844876	0.00389088	0.00420215	0.0116726	0.00515819	0.00322387	0.00153412	0.0029126	0.00820419	0.00329057	0.00217889	0.00300153	0.0621873	0.000111168	0.0300598	0.00226783	0.0524268	0.000466905	0.0479134
trio7	F	WT	517.13	0.000667008	0.00102274	0.0482024	0.0198546	0.00462459	0.0244569	0.143006	0.0163639	0.266069	0.0088712	0.0738155	0.00157858	0.0139849	0.000200102	0.00111168	0.0110946	0.00244569	0.000889343	0.0111613	0.000155635	0.0689464	0.0425551	0.00698135	0.00896014	0.0108055	0.0131178	0.00204549	0.00086711	0.00411321	0.00506926	0.0138738	0.00611424	0.00406875	0.00188985	0.00384641	0.00829313	0.00349067	0.00266803	0.00329057	0.0789959	0.000177869	0.0293039	0.00255686	0.059297	0.000489139	0.0527381
trio9	M	WT	608.26	0.000978278	0.00115615	0.0589857	0.0214332	0.00513596	0.0298152	0.157214	0.0212331	0.320608	0.0104276	0.0794406	0.00226783	0.0168086	0.000177869	0.00131178	0.0125175	0.0025791	0.000933811	0.0134958	0.000133402	0.0831981	0.046735	0.00851546	0.0116949	0.0118505	0.0150299	0.00208996	0.00104498	0.00478022	0.00566956	0.0151188	0.00678124	0.00413545	0.00202326	0.00360184	0.0122507	0.00415768	0.0029793	0.00417991	0.0911577	0.000177869	0.0426885	0.00246793	0.0725704	0.000444672	0.0627432
trio10	F	WT	559.37	0.000933811	0.000933811	0.0569847	0.0209885	0.00506926	0.0282811	0.160571	0.0190764	0.287636	0.00978278	0.0667675	0.00222336	0.0148076	0.000222336	0.00120061	0.0106944	0.00235676	0.000844876	0.0139182	0.000133402	0.0735709	0.0414879	0.00618094	0.01085	0.0106944	0.0126509	0.00211219	0.000933811	0.00491362	0.00453565	0.0138293	0.00642551	0.00433555	0.00226783	0.00395758	0.010094	0.00351291	0.00280143	0.00377971	0.0870667	0.000177869	0.0327723	0.00262356	0.0661449	0.00062254	0.0577406
trio11	F	WT	559.93	0.000933811	0.00117838	0.0522934	0.0195433	0.00535829	0.0273251	0.155324	0.0201881	0.28608	0.00973831	0.0717922	0.00206772	0.014274	0.000200102	0.00126731	0.0108945	0.00226783	0.000800409	0.0151411	0.000111168	0.0750606	0.0418658	0.00680348	0.0111835	0.0110279	0.0129177	0.00213442	0.00106721	0.00486916	0.00509149	0.0129399	0.00640327	0.00446895	0.00213442	0.00375748	0.0113614	0.00355737	0.00280143	0.00364631	0.0874892	0.000200102	0.0358628	0.00220113	0.0671899	0.000644774	0.0574738
trio12	M	WT	538.53	0.000911577	0.000956044	0.049492	0.0186762	0.00511372	0.0275252	0.130578	0.0183427	0.269138	0.00931587	0.0810414	0.00195656	0.0147631	0.000155635	0.00117838	0.01314	0.00233453	0.000711475	0.0132957	0.000133402	0.0756831	0.0407986	0.00673678	0.0116059	0.0123396	0.0164529	0.00193432	0.000844876	0.00431332	0.00502479	0.0134736	0.00631434	0.00429108	0.00171199	0.00282367	0.0118505	0.00386864	0.0028459	0.00455789	0.0856215	0.000155635	0.0347956	0.00202326	0.067012	0.000444672	0.054539
[truncated: 5 more columns]

## Sheet: Separate hemispheres
Regional volumes (mm3) corrected to individual whole brain volumes, left and right hemispheres considered separately
regional volume comparison between genotypes p=0.2
	Sex		Genotype	Whole Mask	Cerebral aqueduct	Interpedunclar nucleus	Left amygdala	Left basal forebrain	Left bed nucleus of stria terminalis	Left cerebral cortex, entorhinal cortex	Left cerebral cortex, frontal lobe	Left cerebral cortex, occipital lobe	Left cerebral cortex, parietotemporal lobe	Left cerebral peduncle	Left corpus callosum	Left corticospinal tract, pyramids	Left dentate gyrus of hippocampus	Left facial nerve (cranial nerve 7)	Left fasciculus retroflexus	Left fimbria	Left fornix	Left fundus of striatum	Left globus pallidus	Left habenular commissure	Left hippocampus	Left hypothalamus	Left inferior colliculus	Left internal capsule	Left lateral septum	Left lateral ventricle	Left mammillary bodies	Left mammilothalamic tract	Left medial lemniscus, medial longitudinal fasciculus	Left medial septum	Left nucleus accumbens	left optic tract	Left pars anterior anterior commissure	Left pars posterior anterior commissure	Left pontine nucleus	left prepara subiculum	Left stratum granulosum of hippocampus	Left stria medullaris	Left stria terminalis	Left striatum	Left subependymale zone, rhinocele	Left superior colliculus	Left superior olivary complex	Left thalamus	Medulla
					196	205	6888	2286	604	3169	18607	1980	32417	1191	7664	325	1803	29	126	1229	290	96	1394	16	9063	5173	753	1231	1383	1708	189	122	518	594	1907	799	567	248	405	1481	494	355	381	10473	17	3787	394	7972	121
					261	239	6981	2309	520	3038	15655	1865	29582	1111	6698	304	1802	30	124	1169	275	99	1284	15	8835	5135	736	1034	1142	1492	239	111	471	592	1705	768	452	222	384	1193	473	335	335	9571	13	4241	412	7698	112
					159	159	6280	2231	501	2732	16653	1751	29218	1033	6680	276	1720	22	130	1183	236	89	1356	11	7936	4448	637	998	1254	1544	195	93	461	578	1523	735	456	201	365	1113	459	342	346	9158	14	3612	379	7483	127
					218	182	6184	2080	538	2806	15205	1795	28478	1012	6623	250	1601	22	118	1246	278	70	1156	10	8107	4583	720	1122	1138	1656	219	96	454	478	1516	685	482	219	390	1099	452	299	338	9123	15	3756	335	7310	100
					212	203	6602	2234	542	2956	16629	1884	29070	1083	7079	328	1726	28	138	1248	265	102	1285	18	8037	4679	751	1150	1399	1609	226	98	483	570	1673	692	463	234	443	1112	458	341	324	9748	14	3878	365	7431	121
					280	262	7784	3212	727	3807	21524	2477	39334	1366	9997	264	2262	33	187	1404	345	129	1404	19	10959	6368	839	1268	1560	1875	273	165	602	769	2147	854	628	302	471	1654	639	466	405	12021	20	5398	342	8999	158
					266	239	7899	3154	762	3668	21081	2466	37212	1303	8802	353	2191	34	131	1563	331	128	1954	12	10907	5924	934	1486	1549	2112	262	116	684	742	1616	983	599	337	529	1390	584	389	465	12952	19	4731	454	9159	144
					227	176	6741	2310	574	3154	17591	2086	33202	1076	7990	278	1914	34	123	1300	288	87	1354	18	9247	5068	783	1125	1401	1721	184	104	530	538	1726	720	563	223	453	1253	527	367	391	10822	14	3988	400	8012	113
					268	246	8358	3108	695	3981	22809	2834	41774	1305	10505	400	2187	32	156	1558	332	130	1763	26	11171	6194	989	1472	1666	2071	259	134	643	756	2105	952	652	293	564	1774	588	422	444	12988	21	5590	521	9671	165
					232	241	6946	2377	659	3439	17292	2179	33944	1202	8719	307	2046	27	126	1473	292	108	1423	18	9964	5611	821	1303	1349	1911	241	113	512	622	1725	837	504	256	447	1409	581	367	416	10733	14	4452	382	8092	129
					248	245	7533	2753	590	3782	20600	2427	37502	1180	8529	246	2219	34	149	1225	300	122	1589	15	10240	5662	846	1334	1310	1551	238	115	653	729	2029	858	615	284	529	1627	614	392	430	12071	20	4972	311	9052	139
					267	237	7383	2891	668	3645	20795	2403	38096	1239	10329	306	2143	33	163	1567	333	122	1598	19	10554	5834	879	1347	1468	1931	276	132	591	678	1924	874	607	292	472	1621	593	412	416	11854	20	5069	397	8732	148
					241	242	6373	2274	594	3153	17071	2090	32517	1115	8231	253	1924	24	134	1322	281	100	1376	19	9200	5585	843	1223	1178	1690	254	121	562	562	1699	772	484	233	424	1276	537	343	398	9725	13	4450	345	7859	140
					229	238	7037	2587	609	3365	18786	2225	36127	1125	9265	376	1997	33	120	1423	310	107	1466	18	9772	5668	970	1292	1322	1769	216	103	546	535	1758	804	563	275	483	1325	548	390	404	10921	17	4539	582	8148	140
					268	266	8153	2831	627	3769	21692	2399	38385	1292	8911	310	2298	28	142	1509	338	120	1572	20	10821	5977	1086	1285	1557	1845	274	122	618	684	2100	868	671	280	533	1436	649	447	404	12164	27	4908	386	8883	138
					254	271	7619	2914	650	4008	20517	2126	35849	1303	10089	325	2101	32	149	1413	304	119	1660	15	10560	6172	965	1349	1327	1780	280	132	616	681	2000	873	627	290	477	1314	568	395	433	11918	19	4936	436	8839	133
					208	178	5623	1913	527	2830	14039	1741	27415	827	6333	282	1685	23	117	1135	230	65	1130	15	8150	4295	736	956	1088	1412	184	108	423	471	1384	681	363	200	344	1185	461	328	306	8568	9	3706	338	6827	98
					256	278	7479	2714	731	3359	20113	2251	34774	1340	8519	267	2122	23	148	1663	309	113	1923	18	10030	5917	798	1517	1554	2120	232	135	638	624	1538	930	573	343	451	1740	584	389	464	11855	20	4224	291	9509	135
					166	182	5291	1748	373	2572	13909	1670	26299	868	5861	249	1552	19	95	876	197	69	1012	11	7385	3837	668	908	909	1110	160	87	391	454	1328	606	335	199	329	1129	412	286	251	7853	13	3412	284	5972	108
					196	304	7480	2796	663	3569	20369	2093	37331	1302	10435	247	2132	42	148	1564	344	112	1614	24	10171	6204	877	1396	1539	2064	258	119	584	730	1952	929	608	284	574	1224	555	415	428	11930	23	4121	442	8893	146
					291	343	9002	3118	741	4238	23006	3066	45077	1617	11187	330	2528	26	175	1769	359	128	1928	18	12101	6787	1174	1701	1734	2302	284	149	689	810	2186	1033	660	284	553	1979	663	465	554	13865	21	6555	371	11083	129
					276	277	8867	3038	725	4125	23116	2739	40415	1453	9635	342	2260	32	155	1474	321	113	2023	17	10898	6146	840	1637	1586	1951	275	144	700	638	1954	929	667	347	609	1621	586	433	492	13364	21	4851	423	9886	182
					282	261	9144	3244	652	4252	23438	2705	43481	1393	12073	377	2296	29	176	1817	351	128	1942	22	11530	6313	975	1707	1721	2388	279	140	728	784	2248	1046	730	302	652	1689	626	455	493	13910	20	5521	391	10348	183
					341	318	9118	3452	863	5130	23721	2705	44635	1494	11738	367	2452	43	171	1714	329	132	2047	17	12142	7001	1070	1715	1679	2250	271	163	691	747	2246	1066	695	317	538	1757	702	588	519	13953	21	6181	422	10919	159
					292	249	8373	2899	594	3862	22175	2485	39633	1300	11008	269	2176	35	157	1392	306	126	1839	18	10728	6001	795	1481	1373	1762	278	131	660	627	2077	884	708	337	596	1652	577	389	469	12952	20	5442	353	8874	150
					279	302	7898	2878	674	3625	21272	2357	38895	1332	11032	322	2212	26	161	1636	310	137	1850	29	10640	6082	884	1734	1580	2114	237	145	643	638	1880	949	651	294	485	1771	606	426	498	12385	22	5419	324	9820	158
					266	265	7770	2764	641	3708	19483	2369	39335	1331	10795	347	2239	28	178	1535	307	107	1763	23	11186	6010	885	1635	1384	1867	267	131	620	659	1700	964	522	235	509	1671	653	407	510	11740	18	5734	407	9629	160
					273	346	8016	2953	783	3962	22745	2659	39376	1440	9938	339	2227	30	184	1541	304	106	2090	12	10895	6147	826	1706	1555	2019	279	152	707	680	1825	921	697	316	612	1620	614	449	481	13213	27	5125	401	9834	188
					267	284	7674	2623	764	3808	19026	2544	38219	1423	11654	312	2335	21	169	1873	324	84	1961	18	11370	5938	942	1809	1881	2614	254	128	603	716	1828	978	667	248	424	1882	663	446	624	13346	18	5153	322	10060	130
					229	257	7607	2413	695	3839	19396	2568	39607	1375	11356	335	2284	27	161	1748	306	95	1969	25	11217	5870	906	1738	1636	2387	228	134	626	622	1827	946	688	256	530	1860	644	395	592	12559	23	5410	288	9566	134
					5025.64	5256.4	176615	58615.3	15487.2	81256.3	477102	50769.2	831204	30538.4	196513	8333.32	46230.7	743.589	3230.77	31512.8	7435.89	2461.54	35743.6	410.256	232384	132641	19307.7	31564.1	35461.5	43794.8	4846.15	3128.2	13282	15230.8	48897.4	20487.2	14538.4	6358.97	10384.6	37974.3	12666.7	9102.55	9769.22	268538	435.897	97102.5	10102.6	204410	3102.56
					6692.3	6128.2	179000	59205.1	13333.3	77897.4	401410	47820.5	758512	28487.2	171743	7794.86	46205.1	769.23	3179.48	29974.3	7051.27	2538.46	32923	384.615	226538	131667	18871.8	26512.8	29282	38256.4	6128.2	2846.15	12076.9	15179.5	43717.9	19692.3	11589.7	5692.3	9846.14	30589.7	12128.2	8589.73	8589.73	245410	333.333	108743	10564.1	197384	2871.79
					4076.92	4076.92	161025	57205.1	12846.1	70051.2	427000	44897.4	749179	26487.2	171282	7076.92	44102.5	564.102	3333.33	30333.3	6051.28	2282.05	34769.2	282.051	203487	114051	16333.3	25589.7	32153.8	39589.7	4999.99	2384.61	11820.5	14820.5	39051.2	18846.1	11692.3	5153.84	9358.97	28538.4	11769.2	8769.22	8871.79	234820	358.974	92615.3	9717.94	191872	3256.41
					5589.74	4666.66	158564	53333.3	13794.9	71948.6	389871	46025.6	730204	25948.7	169820	6410.25	41051.2	564.102	3025.64	31948.7	7128.2	1794.87	29641	256.41	207872	117513	18461.5	28769.2	29179.5	42461.5	5615.38	2461.54	11641	12256.4	38871.8	17564.1	12359	5615.38	9999.99	28179.5	11589.7	7666.66	8666.66	233923	384.615	96307.6	8589.73	187436	2564.1
					5435.89	5205.12	169282	57282	13897.4	75794.8	426384	48307.6	745384	27769.2	181513	8410.25	44256.4	717.948	3538.46	32000	6794.86	2615.38	32948.7	461.538	206077	119974	19256.4	29487.1	35871.8	41256.4	5794.87	2512.82	12384.6	14615.4	42897.4	17743.6	11871.8	5999.99	11359	28512.8	11743.6	8743.58	8307.68	249948	358.974	99435.8	9358.97	190538	3102.56
					7179.48	6717.94	199590	82358.9	18641	97615.3	551897	63512.8	1.00856e+06	35025.6	256333	6769.22	57999.9	846.153	4794.87	36000	8846.14	3307.69	36000	487.179	281000	163282	21512.8	32512.8	40000	48076.9	6999.99	4230.76	15435.9	19717.9	55051.2	21897.4	16102.5	7743.58	12076.9	42410.2	16384.6	11948.7	10384.6	308230	512.82	138410	8769.22	230743	4051.28
					6820.51	6128.2	202538	80871.7	19538.4	94051.2	540538	63230.7	954153	33410.2	225692	9051.27	56179.4	871.794	3358.97	40076.9	8487.17	3282.05	50102.5	307.692	279666	151897	23948.7	38102.5	39717.9	54153.8	6717.94	2974.36	17538.4	19025.6	41435.9	25205.1	15359	8641.02	13564.1	35641	14974.3	9974.35	11923.1	332102	487.179	121308	11641	234846	3692.3
					5820.51	4512.82	172846	59230.7	14717.9	80871.7	451051	53487.1	851332	27589.7	204872	7128.2	49076.9	871.794	3153.84	33333.3	7384.61	2230.77	34717.9	461.538	237102	129949	20076.9	28846.1	35923	44128.2	4717.94	2666.66	13589.7	13794.9	44256.4	18461.5	14435.9	5717.94	11615.4	32128.2	13512.8	9410.25	10025.6	277487	358.974	102256	10256.4	205436	2897.43
					6871.79	6307.69	214307	79692.2	17820.5	102077	584846	72666.6	1.07113e+06	33461.5	269359	10256.4	56076.9	820.512	4000	39948.7	8512.81	3333.33	45205.1	666.666	286436	158820	25358.9	37743.6	42717.9	53102.5	6641.02	3435.89	16487.2	19384.6	53974.3	24410.2	16717.9	7512.81	14461.5	45487.1	15076.9	10820.5	11384.6	333025	538.461	143333	13359	247974	4230.76
					5948.71	6179.48	178102	60948.7	16897.4	88179.4	443384	55871.7	870358	30820.5	223564	7871.79	52461.5	692.307	3230.77	37769.2	7487.17	2769.23	36487.1	461.538	255487	143872	21051.3	33410.2	34589.7	49000	6179.48	2897.43	13128.2	15948.7	44230.7	21461.5	12923.1	6564.1	11461.5	36128.2	14897.4	9410.25	10666.7	275205	358.974	114154	9794.86	207487	3307.69
					6358.97	6282.04	193154	70589.7	15128.2	96974.3	528205	62230.7	961589	30256.4	218692	6307.69	56897.4	871.794	3820.51	31410.2	7692.3	3128.2	40743.5	384.615	262564	145179	21692.3	34205.1	33589.7	39769.2	6102.56	2948.71	16743.6	18692.3	52025.6	22000	15769.2	7282.04	13564.1	41717.9	15743.6	10051.3	11025.6	309513	512.82	127487	7974.35	232102	3564.1
					6846.15	6076.92	189308	74128.1	17128.2	93461.4	533205	61615.3	976820	31769.2	264846	7846.15	54948.7	846.153	4179.48	40179.4	8538.45	3128.2	40974.3	487.179	270615	149590	22538.4	34538.4	37641	49512.8	7076.92	3384.61	15153.8	17384.6	49333.3	22410.2	15564.1	7487.17	12102.6	41564.1	15205.1	10564.1	10666.7	303948	512.82	129974	10179.5	223897	3794.87
					6179.48	6205.12	163410	58307.6	15230.8	80846.1	437718	53589.7	833768	28589.7	211051	6487.17	49333.3	615.384	3435.89	33897.4	7205.12	2564.1	35282	487.179	235897	143205	21615.4	31358.9	30205.1	43333.3	6512.81	3102.56	14410.2	14410.2	43564.1	19794.9	12410.2	5974.35	10871.8	32717.9	13769.2	8794.86	10205.1	249359	333.333	114102	8846.14	201513	3589.74
					5871.79	6102.56	180436	66333.3	15615.4	86282	481692	57051.2	926332	28846.1	237564	9641.02	51205.1	846.153	3076.92	36487.1	7948.71	2743.59	37589.7	461.538	250564	145333	24871.8	33128.2	33897.4	45358.9	5538.46	2641.02	14000	13717.9	45076.9	20615.4	14435.9	7051.27	12384.6	33974.3	14051.3	9999.99	10359	280025	435.897	116384	14923.1	208923	3589.74
					6871.79	6820.51	209051	72589.7	16076.9	96640.9	556205	61512.8	984230	33128.2	228487	7948.71	58923	717.948	3641.02	38692.3	8666.66	3076.92	40307.7	512.82	277461	153256	27846.1	32948.7	39923	47307.6	7025.63	3128.2	15846.1	17538.4	53846.1	22256.4	17205.1	7179.48	13666.7	36820.5	16641	11461.5	10359	311897	692.307	125846	9897.43	227769	3538.46
					6512.81	6948.71	195359	74717.9	16666.6	102769	526076	54512.8	919204	33410.2	258692	8333.32	53871.7	820.512	3820.51	36230.7	7794.86	3051.28	42564.1	384.615	270769	158256	24743.6	34589.7	34025.6	45641	7179.48	3384.61	15794.9	17461.5	51282	22384.6	16076.9	7435.89	12230.8	33692.3	14564.1	10128.2	11102.6	305589	487.179	126564	11179.5	226641	3410.25
					5333.33	4564.1	144179	49051.2	13512.8	72564	359974	44641	702948	21205.1	162384	7230.76	43205.1	589.743	3000	29102.5	5897.43	1666.66	28974.3	384.615	208974	110128	18871.8	24512.8	27897.4	36205.1	4717.94	2769.23	10846.1	12076.9	35487.1	17461.5	9307.68	5128.2	8820.5	30384.6	11820.5	8410.25	7846.15	219692	230.769	95025.5	8666.66	175051	2512.82
					6564.1	7128.2	191769	69589.7	18743.6	86128.1	515717	57717.9	891640	34358.9	218436	6846.15	54410.2	589.743	3794.87	42641	7923.07	2897.43	49307.6	461.538	257179	151718	20461.5	38897.4	39846.1	54358.9	5948.71	3461.53	16359	16000	39435.9	23846.1	14692.3	8794.86	11564.1	44615.3	14974.3	9974.35	11897.4	303974	512.82	108308	7461.53	243820	3461.53
					4256.41	4666.66	135667	44820.5	9564.09	65948.7	356641	42820.5	674333	22256.4	150282	6384.61	39794.8	487.179	2435.89	22461.5	5051.28	1769.23	25948.7	282.051	189359	98384.5	17128.2	23282	23307.7	28461.5	4102.56	2230.77	10025.6	11641	34051.2	15538.4	8589.73	5102.56	8435.89	28948.7	10564.1	7333.33	6435.89	201359	333.333	87487.1	7282.04	153128	2769.23
					5025.64	7794.86	191795	71692.2	17000	91512.7	522282	53666.6	957204	33384.6	267564	6333.33	54666.6	1076.92	3794.87	40102.5	8820.5	2871.79	41384.6	615.384	260795	159077	22487.2	35794.8	39461.5	52923	6615.38	3051.28	14974.3	18717.9	50051.2	23820.5	15589.7	7282.04	14717.9	31384.6	14230.8	10641	10974.3	305897	589.743	105667	11333.3	228025	3743.59
					7461.53	8794.86	230820	79948.6	19000	108667	589897	78615.3	1.15582e+06	41461.5	286846	8461.53	64820.4	666.666	4487.17	45358.9	9205.12	3282.05	49435.8	461.538	310282	174025	30102.5	43615.3	44461.5	59025.6	7282.04	3820.51	17666.6	20769.2	56051.2	26487.2	16923.1	7282.04	14179.5	50743.5	17000	11923.1	14205.1	355512	538.461	168077	9512.81	284179	3307.69
					7076.92	7102.56	227359	77897.4	18589.7	105769	592717	70230.7	1.03628e+06	37256.4	247051	8769.22	57948.7	820.512	3974.35	37794.8	8230.76	2897.43	51871.7	435.897	279436	157590	21538.4	41974.3	40666.6	50025.6	7051.27	3692.3	17948.7	16359	50102.5	23820.5	17102.5	8897.43	15615.4	41564.1	15025.6	11102.6	12615.4	342666	538.461	124384	10846.1	253487	4666.66
					7230.76	6692.3	234461	83179.4	16717.9	109026	600974	69358.9	1.1149e+06	35717.9	309564	9666.66	58871.7	743.589	4512.82	46589.7	8999.99	3282.05	49794.8	564.102	295641	161872	25000	43769.2	44128.2	61230.7	7153.84	3589.74	18666.6	20102.5	57641	26820.5	18717.9	7743.58	16717.9	43307.6	16051.3	11666.7	12641	356666	512.82	141564	10025.6	265333	4692.3
					8743.58	8153.84	233795	88512.7	22128.2	131538	608230	69358.9	1.14449e+06	38307.7	300974	9410.25	62871.7	1102.56	4384.61	43948.7	8435.89	3384.61	52487.1	435.897	311333	179513	27435.9	43974.3	43051.2	57692.2	6948.71	4179.48	17717.9	19153.8	57589.7	27333.3	17820.5	8128.2	13794.9	45051.2	18000	15076.9	13307.7	357769	538.461	158487	10820.5	279974	4076.92
					7487.17	6384.61	214692	74333.3	15230.8	99025.5	568589	63717.9	1.01623e+06	33333.3	282256	6897.43	55794.8	897.435	4025.64	35692.3	7846.15	3230.77	47153.8	461.538	275077	153872	20384.6	37974.3	35205.1	45179.4	7128.2	3358.97	16923.1	16076.9	53256.4	22666.6	18153.8	8641.02	15282	42358.9	14794.9	9974.35	12025.6	332102	512.82	139538	9051.27	227538	3846.15
					7153.84	7743.58	202513	73794.8	17282	92948.6	545435	60435.8	997307	34153.8	282872	8256.4	56717.9	666.666	4128.2	41948.7	7948.71	3512.82	47435.8	743.589	272820	155949	22666.6	44461.5	40512.8	54205.1	6076.92	3717.94	16487.2	16359	48205.1	24333.3	16692.3	7538.45	12435.9	45410.2	15538.4	10923.1	12769.2	317564	564.102	138949	8307.68	251795	4051.28
					6820.51	6794.86	199231	70871.7	16435.9	95076.8	499564	60743.5	1.00859e+06	34128.2	276795	8897.43	57410.2	717.948	4564.1	39358.9	7871.79	2743.59	45205.1	589.743	286820	154102	22692.3	41923	35487.1	47871.7	6846.15	3358.97	15897.4	16897.4	43589.7	24717.9	13384.6	6025.63	13051.3	42846.1	16743.6	10435.9	13076.9	301025	461.538	147025	10435.9	246897	4102.56
					6999.99	8871.79	205538	75717.9	20076.9	101590	583205	68179.4	1.00964e+06	36923	254820	8692.3	57102.5	769.23	4717.94	39512.8	7794.86	2717.95	53589.7	307.692	279359	157615	21179.5	43743.5	39871.8	51769.2	7153.84	3897.43	18128.2	17435.9	46794.8	23615.4	17871.8	8102.56	15692.3	41538.4	15743.6	11512.8	12333.3	338795	692.307	131410	10282	252154	4820.51
					6846.15	7282.04	196769	67256.3	19589.7	97640.9	487846	65230.7	979973	36487.1	298820	7999.99	59871.7	538.461	4333.33	48025.6	8307.68	2153.84	50282	461.538	291538	152256	24153.8	46384.6	48230.7	67025.6	6512.81	3282.05	15461.5	18359	46871.7	25076.9	17102.5	6358.97	10871.8	48256.4	17000	11435.9	16000	342205	461.538	132128	8256.4	257948	3333.33
					5871.79	6589.74	195051	61871.7	17820.5	98435.8	497333	65846.1	1.01556e+06	35256.4	291179	8589.73	58564	692.307	4128.2	44820.5	7846.15	2435.89	50487.1	641.025	287615	150513	23230.7	44564.1	41948.7	61205.1	5846.15	3435.89	16051.3	15948.7	46846.1	24256.4	17641	6564.1	13589.7	47692.3	16512.8	10128.2	15179.5	322025	589.743	138718	7384.61	245282	3435.89
trio1	F		Het	449.773	0.000662814	0.000693249	0.0232932	0.00773057	0.00204255	0.0107166	0.0629234	0.00669577	0.109625	0.00402761	0.0259174	0.00109905	0.00609721	9.80694e-05	0.000426095	0.00415611	0.000980694	0.000324644	0.00471409	5.41073e-05	0.0306484	0.0174936	0.00254642	0.00416288	0.0046769	0.00577595	0.000639142	0.000412568	0.00175172	0.00200873	0.00644891	0.00270198	0.00191743	0.000838662	0.00136959	0.0050083	0.00167056	0.0012005	0.00128843	0.0354166	5.7489e-05	0.0128065	0.00133239	0.0269589	0.000409186
trio2	M		Het	422.146	0.000882625	0.000808227	0.0236077	0.00780835	0.00175849	0.0102736	0.0529406	0.00630688	0.100038	0.00375707	0.0226506	0.00102804	0.00609383	0.000101451	0.000419331	0.00395321	0.000929968	0.000334789	0.00434211	5.07255e-05	0.0298773	0.017365	0.00248893	0.00349668	0.00386191	0.0050455	0.000808227	0.000375369	0.00159278	0.00200197	0.0057658	0.00259715	0.00152853	0.000750738	0.00129857	0.00403437	0.00159955	0.00113287	0.00113287	0.0323663	4.39621e-05	0.0143418	0.00139326	0.0260324	0.000378751
trio1	F		Hom	398.368	0.000537691	0.000537691	0.0212371	0.00754458	0.00169423	0.00923881	0.0563155	0.00592136	0.0988066	0.0034933	0.0225898	0.00093335	0.00581653	7.43975e-05	0.000439621	0.00400055	0.000798082	0.000300972	0.00458559	3.71987e-05	0.0268372	0.0150418	0.00215414	0.00337494	0.00424066	0.00522135	0.000659432	0.000314498	0.00155897	0.00195462	0.00515033	0.00248555	0.00154206	0.000679722	0.00123432	0.00376384	0.0015522	0.00115654	0.00117007	0.0309696	4.73438e-05	0.0122147	0.00128167	0.0253053	0.000429476
trio2	M		WT	390.472	0.000737211	0.00061547	0.0209125	0.00703394	0.00181936	0.00948906	0.0514188	0.00607016	0.0963041	0.00342228	0.022397	0.000845426	0.00541411	7.43975e-05	0.000399041	0.0042136	0.000940114	0.000236719	0.00390925	3.3817e-05	0.0274155	0.0154983	0.00243483	0.00379427	0.00384838	0.0056001	0.000740593	0.000324644	0.00153529	0.00161645	0.00512666	0.00231647	0.00162998	0.000740593	0.00131886	0.00371649	0.00152853	0.00101113	0.00114302	0.0308513	5.07255e-05	0.0127017	0.00113287	0.0247203	0.00033817
trio1	F		WT	410.152	0.000716921	0.000686486	0.022326	0.00755473	0.00183288	0.00999631	0.0562343	0.00637113	0.0983061	0.00366238	0.0239391	0.0011092	0.00583682	9.46877e-05	0.000466675	0.00422037	0.000896151	0.000344934	0.00434549	6.08707e-05	0.0271787	0.015823	0.00253966	0.00388896	0.004731	0.00544116	0.000764265	0.000331407	0.00163336	0.00192757	0.00565759	0.00234014	0.00156573	0.000791319	0.00149809	0.00376045	0.00154882	0.00115316	0.00109567	0.0329648	4.73438e-05	0.0131142	0.00123432	0.0251294	0.000409186
trio3	M		Hom	533.434	0.000946877	0.000886006	0.0263232	0.010862	0.0024585	0.0128741	0.0727878	0.00837648	0.133016	0.00461941	0.0338069	0.00089277	0.00764941	0.000111596	0.000632379	0.00474791	0.00116669	0.00043624	0.00474791	6.42524e-05	0.0370601	0.0215347	0.00283725	0.004288	0.00527546	0.00634069	0.000923205	0.000557981	0.00203579	0.00260053	0.00726052	0.00288797	0.00212371	0.00102127	0.00159278	0.00559334	0.00216091	0.00157587	0.00136959	0.0406515	6.76341e-05	0.0182544	0.00115654	0.0304319	0.000534309
trio3	M		WT	526.419	0.000899533	0.000808227	0.0267121	0.0106659	0.00257686	0.0124041	0.0712897	0.00833928	0.12584	0.00440636	0.0297658	0.00119374	0.00740931	0.000114978	0.000443003	0.0052856	0.00111934	0.000432858	0.00660785	4.05804e-05	0.0368842	0.0200332	0.00315851	0.00502521	0.00523826	0.00714216	0.000886006	0.000392278	0.00231309	0.00250922	0.00546483	0.00332421	0.00202564	0.00113963	0.00178892	0.00470057	0.00197491	0.00131548	0.00157249	0.0437998	6.42524e-05	0.0159988	0.00153529	0.030973	0.000486965
trio3	M		Het	445.688	0.000767647	0.00059518	0.0227961	0.00781173	0.0019411	0.0106659	0.0594875	0.00705423	0.112279	0.00363871	0.0270198	0.000940114	0.00647258	0.000114978	0.00041595	0.00439621	0.000973931	0.000294208	0.00457883	6.08707e-05	0.0312706	0.0171385	0.00264787	0.00380442	0.00473777	0.00581991	0.000622233	0.000351697	0.0017923	0.00181936	0.00583682	0.00243483	0.0019039	0.00075412	0.00153191	0.00423727	0.00178216	0.00124109	0.00132225	0.0365968	4.73438e-05	0.0134862	0.00135268	0.0270942	0.000382132
trio4	F		Het	563.176	0.000906296	0.000831899	0.0282643	0.0105103	0.00235028	0.0134626	0.0771333	0.00958375	0.141267	0.00441312	0.0355248	0.00135268	0.00739579	0.000108215	0.000527546	0.00526869	0.00112273	0.000439621	0.00596194	8.79243e-05	0.037777	0.0209463	0.0033445	0.00497787	0.00563392	0.00700351	0.000875861	0.000453148	0.00217444	0.00255657	0.00711849	0.00321938	0.00220487	0.000990839	0.00190728	0.00599914	0.00198844	0.00142708	0.00150148	0.0439216	7.10158e-05	0.0189037	0.00176187	0.0327045	0.000557981
trio5	F		Hom	461.325	0.000784555	0.00081499	0.0234893	0.00803831	0.00222854	0.0116297	0.0584764	0.00736873	0.114789	0.00406481	0.0294851	0.00103818	0.00691896	9.1306e-05	0.000426095	0.00498125	0.000987457	0.000365224	0.00481216	6.08707e-05	0.0336953	0.0189747	0.00277638	0.00440636	0.00456192	0.00646243	0.00081499	0.000382132	0.00173143	0.00210342	0.00583344	0.00283049	0.00170438	0.000865716	0.00151162	0.00476482	0.00196477	0.00124109	0.00140679	0.0362958	4.73438e-05	0.0150553	0.00129181	0.0273647	0.00043624
trio6	M		Hom	509.373	0.000838662	0.000828517	0.0254744	0.00930983	0.0019952	0.0127896	0.0696631	0.00820739	0.126821	0.00399041	0.0288425	0.000831899	0.007504	0.000114978	0.000503874	0.00414259	0.00101451	0.000412568	0.00537353	5.07255e-05	0.0346286	0.0191472	0.00286092	0.00451119	0.00443003	0.00524502	0.000804845	0.000388896	0.00220825	0.00246526	0.00686148	0.0029015	0.00207975	0.000960404	0.00178892	0.00550203	0.00207637	0.00132563	0.00145413	0.0408205	6.76341e-05	0.0168138	0.00105171	0.0306112	0.000470057
trio5	F		WT	514.773	0.000902915	0.000801464	0.0249671	0.0097765	0.00225898	0.0123263	0.0703225	0.00812623	0.128829	0.00418993	0.0349296	0.0010348	0.00724699	0.000111596	0.000551218	0.00529913	0.00112611	0.000412568	0.00540396	6.42524e-05	0.0356905	0.0197289	0.00297252	0.00455515	0.00496434	0.00653007	0.00093335	0.000446385	0.00199859	0.00229279	0.0065064	0.00295561	0.00205269	0.000987457	0.00159616	0.00548174	0.00200535	0.00139326	0.00140679	0.0400867	6.76341e-05	0.0171419	0.00134254	0.029529	0.000500492
trio6	M		WT	444.258	0.00081499	0.000818372	0.0215516	0.00768999	0.00200873	0.0106625	0.0577291	0.00706776	0.109963	0.0037706	0.0278348	0.000855571	0.0065064	8.11609e-05	0.000453148	0.00447061	0.000950259	0.00033817	0.00465322	6.42524e-05	0.0311117	0.0188868	0.00285078	0.00413582	0.00398365	0.00571508	0.000858953	0.000409186	0.00190052	0.00190052	0.00574551	0.00261067	0.00163674	0.000787937	0.00143384	0.00431505	0.00181597	0.00115992	0.00134592	0.0328871	4.39621e-05	0.0150486	0.00116669	0.0265768	0.000473438
trio5	F		Het	475.841	0.00077441	0.000804845	0.023797	0.00874847	0.00205946	0.0113794	0.0635287	0.00752429	0.122171	0.00380442	0.0313315	0.00127152	0.00675326	0.000111596	0.000405804	0.00481216	0.00104833	0.000361842	0.00495758	6.08707e-05	0.033046	0.0191675	0.00328025	0.00436916	0.00447061	0.00598223	0.000730448	0.000348315	0.00184641	0.00180921	0.00594503	0.00271889	0.0019039	0.000929968	0.00163336	0.00448076	0.00185317	0.00131886	0.00136621	0.0369316	5.7489e-05	0.0153496	0.00196815	0.0275541	0.000473438
trio6	M		Het	527.096	0.000906296	0.000899533	0.027571	0.0095736	0.00212033	0.0127456	0.0733559	0.00811271	0.129807	0.00436916	0.0301344	0.00104833	0.00777115	9.46877e-05	0.000480202	0.00510299	0.00114302	0.000405804	0.00531604	6.76341e-05	0.0365934	0.0202124	0.00367253	0.00434549	0.00526531	0.00623924	0.000926587	0.000412568	0.00208989	0.00231309	0.00710158	0.00293532	0.00226912	0.000946877	0.00180245	0.00485613	0.00219473	0.00151162	0.00136621	0.041135	9.1306e-05	0.0165974	0.00130534	0.0300397	0.000466675
trio7	F		Hom	515.419	0.000858953	0.000916442	0.0257652	0.00985428	0.00219811	0.0135539	0.0693824	0.0071895	0.121231	0.00440636	0.034118	0.00109905	0.00710496	0.000108215	0.000503874	0.00477835	0.00102804	0.000402423	0.00561363	5.07255e-05	0.0357108	0.0208719	0.00326334	0.00456192	0.00448752	0.00601943	0.000946877	0.000446385	0.00208313	0.00230294	0.00676341	0.00295223	0.00212033	0.000980694	0.00161307	0.00444356	0.00192081	0.00133577	0.00146428	0.0403031	6.42524e-05	0.0166921	0.00147442	0.0298909	0.000449767
trio8	M		Hom	375.258	0.000703394	0.000601943	0.0190153	0.0064692	0.00178216	0.00957022	0.0474757	0.00588755	0.0927094	0.00279667	0.0214163	0.00095364	0.00569817	7.77792e-05	0.000395659	0.00383823	0.000777792	0.000219811	0.00382132	5.07255e-05	0.0275609	0.0145244	0.00248893	0.00323291	0.00367929	0.00477496	0.000622233	0.000365224	0.00143046	0.00159278	0.00468028	0.00230294	0.00122756	0.000676341	0.00116331	0.00400732	0.00155897	0.0011092	0.0010348	0.0289744	3.04353e-05	0.0125326	0.00114302	0.0230869	0.000331407
trio7	F		Het	497.934	0.000865716	0.000940114	0.0252918	0.00917794	0.00247203	0.0113591	0.0680162	0.00761221	0.117595	0.00453148	0.0288087	0.000902915	0.00717597	7.77792e-05	0.000500492	0.00562377	0.00104495	0.000382132	0.00650302	6.08707e-05	0.0339185	0.0200095	0.0026986	0.00513004	0.00525517	0.00716921	0.000784555	0.00045653	0.00215753	0.00211018	0.00520106	0.00314498	0.00193772	0.00115992	0.00152515	0.00588416	0.00197491	0.00131548	0.00156911	0.0400901	6.76341e-05	0.0142843	0.000984076	0.0321566	0.00045653
trio8	M		Het	343.87	0.000561363	0.00061547	0.0178926	0.00591122	0.00126138	0.00869774	0.0470361	0.00564744	0.0889354	0.00293532	0.0198202	0.000842044	0.0052484	6.42524e-05	0.000321262	0.00296237	0.000666196	0.000233338	0.00342228	3.71987e-05	0.0249739	0.0129756	0.00225898	0.00307059	0.00307397	0.00375369	0.000541073	0.000294208	0.00132225	0.00153529	0.0044909	0.00204931	0.00113287	0.000672959	0.00111258	0.00381794	0.00139326	0.000967167	0.000848808	0.0265565	4.39621e-05	0.0115384	0.000960404	0.0201955	0.000365224
trio7	F		WT	517.13	0.000662814	0.00102804	0.0252951	0.00945524	0.00224207	0.0120693	0.0688819	0.0070779	0.126242	0.00440298	0.0352881	0.000835281	0.00720979	0.000142032	0.000500492	0.00528898	0.00116331	0.000378751	0.00545807	8.11609e-05	0.0343953	0.0209801	0.00296575	0.00472086	0.00520444	0.00697984	0.000872479	0.000402423	0.00197491	0.00246864	0.00660108	0.0031416	0.00205608	0.000960404	0.0019411	0.0041392	0.00187685	0.00140341	0.00144737	0.0403437	7.77792e-05	0.013936	0.00149471	0.0300735	0.000493729
trio9	M		WT	608.261	0.000984076	0.00115992	0.0304421	0.0105442	0.00250584	0.0143317	0.0777995	0.0103683	0.152437	0.00546821	0.0378311	0.00111596	0.00854895	8.79243e-05	0.000591798	0.00598223	0.00121403	0.000432858	0.00651992	6.08707e-05	0.040922	0.0229516	0.00397012	0.00575228	0.00586387	0.00778468	0.000960404	0.000503874	0.00232999	0.00273918	0.0073924	0.0034933	0.00223192	0.000960404	0.00187008	0.00669239	0.00224207	0.00157249	0.00187346	0.0468873	7.10158e-05	0.0221671	0.00125461	0.0374794	0.00043624
trio10	F		WT	559.367	0.00093335	0.000936732	0.0299856	0.0102736	0.00245173	0.0139495	0.0781715	0.00926249	0.136672	0.00491361	0.0325827	0.00115654	0.00764265	0.000108215	0.000524164	0.00498463	0.00108553	0.000382132	0.00684119	5.7489e-05	0.0368538	0.0207839	0.00284063	0.00553585	0.00536338	0.0065977	0.000929968	0.000486965	0.00236719	0.00215753	0.00660785	0.0031416	0.0022556	0.00117345	0.00205946	0.00548174	0.00198168	0.00146428	0.0016638	0.0451931	7.10158e-05	0.0164046	0.00143046	0.0334315	0.00061547
trio10	F		Het	590.692	0.00095364	0.000882625	0.0309223	0.0109702	0.00220487	0.014379	0.0792604	0.00914751	0.14704	0.00471071	0.0408273	0.0012749	0.00776439	9.80694e-05	0.00059518	0.00614455	0.00118698	0.000432858	0.00656727	7.43975e-05	0.038991	0.0213487	0.00329716	0.00577257	0.00581991	0.00807551	0.000943495	0.000473438	0.00246188	0.00265126	0.00760207	0.00353726	0.00246864	0.00102127	0.00220487	0.0057117	0.00211695	0.00153867	0.00166718	0.0470395	6.76341e-05	0.0186704	0.00132225	0.0349939	0.000618852
trio9	M		Hom	614.483	0.00115316	0.00107538	0.0308344	0.0116736	0.00291841	0.0173481	0.0802174	0.00914751	0.150942	0.00505226	0.0396944	0.00124109	0.00829194	0.000145413	0.000578271	0.00579624	0.00111258	0.000446385	0.00692235	5.7489e-05	0.0410606	0.0236753	0.00361842	0.00579962	0.00567788	0.00760883	0.000916442	0.000551218	0.00233676	0.00252613	0.00759531	0.0036049	0.00235028	0.001072	0.00181936	0.00594165	0.00237396	0.00198844	0.0017551	0.0471849	7.10158e-05	0.0209023	0.00142708	0.0369248	0.000537691
trio10	F		Hom	539.141	0.000987457	0.000842044	0.028315	0.00980356	0.00200873	0.0130601	0.0749893	0.00840353	0.134027	0.00439621	0.0372258	0.000909678	0.00735859	0.00011836	0.000530927	0.00470733	0.0010348	0.000426095	0.00621895	6.08707e-05	0.0362789	0.0202936	0.00268845	0.0050083	0.00464308	0.00595856	0.000940114	0.000443003	0.00223192	0.00212033	0.0070238	0.00298943	0.00239425	0.00113963	0.0020155	0.00558657	0.00195124	0.00131548	0.00158602	0.0437998	6.76341e-05	0.0184032	0.00119374	0.0300092	0.000507255
trio11	F		Het	541.927	0.000943495	0.00102127	0.0267087	0.00973254	0.00227927	0.0122587	0.0719356	0.00797067	0.131531	0.00450443	0.037307	0.00108891	0.00748033	8.79243e-05	0.000544454	0.00553247	0.00104833	0.000463293	0.00625615	9.80694e-05	0.0359813	0.0205675	0.00298943	0.00586387	0.00534309	0.00714892	0.000801464	0.000490347	0.00217444	0.00215753	0.0063576	0.00320924	0.00220149	0.000994221	0.00164013	0.005989	0.00204931	0.00144061	0.00168409	0.0418824	7.43975e-05	0.0183254	0.00109567	0.0332083	0.000534309
trio12	M		Het	533.647	0.000899533	0.000896151	0.0262758	0.00934703	0.00216767	0.0125394	0.0658857	0.00801126	0.133019	0.00450105	0.0365055	0.00117345	0.00757163	9.46877e-05	0.000601943	0.00519091	0.00103818	0.000361842	0.00596194	7.77792e-05	0.0378277	0.020324	0.00299281	0.00552908	0.00468028	0.00631364	0.000902915	0.000443003	0.00209666	0.00222854	0.0057489	0.00325996	0.00176525	0.0007947	0.00172129	0.00565083	0.00220825	0.00137635	0.00172467	0.0397012	6.08707e-05	0.0193907	0.00137635	0.0325624	0.000541073
trio11	F		WT	559.928	0.000923205	0.00117007	0.0271077	0.00998617	0.00264787	0.0133983	0.0769168	0.00899195	0.133158	0.00486965	0.0336074	0.0011464	0.00753105	0.000101451	0.000622233	0.0052112	0.00102804	0.000358461	0.00706776	4.05804e-05	0.0368437	0.0207873	0.00279329	0.00576919	0.00525855	0.00682766	0.000943495	0.000514019	0.00239086	0.00229956	0.00617161	0.00311455	0.00235705	0.00106862	0.0020696	0.00547836	0.00207637	0.00151838	0.0016266	0.0446824	9.1306e-05	0.0173312	0.00135606	0.0332557	0.00063576
trio12	M		WT	538.534	0.000902915	0.000960404	0.0259512	0.00887021	0.00258362	0.0128775	0.0643403	0.00860305	0.129245	0.00481216	0.0394104	0.00105509	0.00789628	7.10158e-05	0.000571508	0.00633393	0.00109567	0.000284063	0.00663152	6.08707e-05	0.03845	0.0200806	0.00318556	0.0061175	0.00636098	0.00883977	0.000858953	0.000432858	0.00203917	0.0024213	0.00618175	0.00330731	0.0022556	0.000838662	0.00143384	0.00636437	0.00224207	0.00150824	0.00211018	0.0451322	6.08707e-05	0.0174259	0.00108891	0.0340199	0.000439621
trio12	M		Hom	532.038	0.00077441	0.000869098	0.0257246	0.00816005	0.00235028	0.0129824	0.0655915	0.00868421	0.133939	0.00464984	0.0384026	0.00113287	0.00772381	9.1306e-05	0.000544454	0.00591122	0.0010348	0.000321262	0.00665857	8.45426e-05	0.0379326	0.0198506	0.00306382	0.0058774	0.00553247	0.00807213	0.000771028	0.000453148	0.00211695	0.00210342	0.00617837	0.00319909	0.00232661	0.000865716	0.0017923	0.00628997	0.00217782	0.00133577	0.00200197	0.0424708	7.77792e-05	0.018295	0.000973931	0.0323494	0.000453148
[truncated: 48 more columns]
