# Supplementary material for: Functional brain defects in a mouse model of a chromosomal t(1;11) translocation that disrupts DISC1 and confers increased risk of psychiatric illness
Source: Transl Psychiatry. 2021 Feb 19;11:135. doi: 10.1038/s41398-021-01256-3 (PMC7895946; doi:10.1038/s41398-021-01256-3)
Supplement: Supplementary file 3 — Supplementary Table 2 [file 41398_2021_1256_MOESM3_ESM.xlsx]

## Sheet: a) DESeq2 Der1 cortex
Der1 cortex whole gene differential expression data with comparisons to human IPSC-derived cortical neuron cultures from members of the t(1;11) family12, two large-scale genome-wide association studies of schizophrenia1, 2, synapse genes from a large-scale schizophrenia CNV study3, two large-scale genome-wide association studies of depression4, 6, a large-scale genome-wide association study of bi…
BaseMean, mean of normalised counts of all samples; p value, p value for wild-type versus heterozygous; adjusted p value, p value adjusted for multiple testing
Name	ID	BaseMean	Log2FoldChange	p value	adjusted p value	t(1;11) neurons12	SCZ GWAS1	SCZ GWAS2	SCZ MAGMA2	SCZ CNVs affecting synapse genes3	depression GWAS4	depression MAGMA4	depression meta-analysis6	bipolar disorder GWAS5	bipolar disorder MAGMA5	AD GWAS55	cortex architecture GWAS65
Scn5a	ENSMUSG00000032511	478.417	-0.554162	3.32031e-10	5.28626e-06				Scn5a
Camk2a	ENSMUSG00000024617	264256	0.185709	3.65558e-09	2.91003e-05
Mt1	ENSMUSG00000031765	10095	0.432304	6.59731e-09	3.50119e-05
Slc35g2	ENSMUSG00000070287	671.42	-0.353453	1.38233e-08	5.50204e-05		Slc35g2	Slc35g2	Slc35g2
Gpr165	ENSMUSG00000031210	410.641	-0.494811	7.75876e-08	0.000190486
Prepl	ENSMUSG00000024127	18859.8	-0.260071	1.0768e-07	0.000190486
Rplp1	ENSMUSG00000007892	18278.4	0.309481	7.18868e-08	0.000190486
S100a1	ENSMUSG00000044080	2930.3	0.314289	8.99726e-08	0.000190486
Slc25a23	ENSMUSG00000046329	35460.4	0.204929	1.01817e-07	0.000190486
Lancl3	ENSMUSG00000047344	176.641	-0.515216	1.46723e-07	0.000201468
Rgag4	ENSMUSG00000049191	1586.93	-0.268348	1.51851e-07	0.000201468
Rpl19-ps11	ENSMUSG00000081094	824.971	0.32446	1.26688e-07	0.000201468
Slc25a34	ENSMUSG00000040740	675.394	0.387997	1.70884e-07	0.00020928
Gprasp1	ENSMUSG00000043384	31123	-0.242537	2.41196e-07	0.000269054
Sardh	ENSMUSG00000009614	1100.37	0.289532	2.5349e-07	0.000269054
Zbtb11	ENSMUSG00000022601	3054.57	-0.228294	3.34948e-07	0.000333294
Gm9385	ENSMUSG00000080848	2116.11	0.253997	3.59602e-07	0.000336777
Lgi4	ENSMUSG00000036560	3296.17	0.189361	4.16016e-07	0.000348599
Rbp1	ENSMUSG00000046402	756.449	0.409234	4.06806e-07	0.000348599
Prss22	ENSMUSG00000045027	109.429	0.424088	4.47668e-07	0.000356366
Arl10	ENSMUSG00000025870	503.417	-0.334892	5.0023e-07	0.000379246
Ttc38	ENSMUSG00000035944	569.491	0.298888	5.35692e-07	0.000387671
Ankrd34b	ENSMUSG00000045034	1153.32	-0.323633	6.54319e-07	0.00039354
Avp	ENSMUSG00000037727	150.095	-0.353512	5.88466e-07	0.00039354
Gm13127	ENSMUSG00000070610	1436.73	0.236633	6.4192e-07	0.00039354
Gpr137c	ENSMUSG00000049092	1182.38	-0.236781	6.60209e-07	0.00039354
Peg10	ENSMUSG00000092035	2400.54	-0.438084	6.67393e-07	0.00039354
Neurog2	ENSMUSG00000027967	78.8346	0.485726	7.87138e-07	0.000447573												Neurog2
Nbl1	ENSMUSG00000041120	3389.4	0.272655	9.57512e-07	0.000468767
Rasa1	ENSMUSG00000021549	3112.98	-0.243644	9.24039e-07	0.000468767
Rpl9-ps7	ENSMUSG00000047965	623.173	0.285401	9.55907e-07	0.000468767
Sos1	ENSMUSG00000024241	3622.7	-0.221037	9.7163e-07	0.000468767
Tmtc3	ENSMUSG00000036676	956.451	-0.267402	9.12767e-07	0.000468767
Papd5	ENSMUSG00000036779	2881.87	-0.145832	1.03192e-06	0.000483213
Jade2	ENSMUSG00000020387	3783.18	-0.315209	1.08809e-06	0.000494958
Mtdh	ENSMUSG00000022255	3853.98	-0.21934	1.22053e-06	0.000539778
Pnmal2	ENSMUSG00000070802	18883.3	-0.178776	1.47266e-06	0.000633682
Hap1	ENSMUSG00000006930	11958.2	-0.294573	1.5323e-06	0.000641992	Hap1
Gm14303	ENSMUSG00000081344	7902.79	0.289934	1.64168e-06	0.000647381
Gprasp2	ENSMUSG00000072966	7550.24	-0.298818	1.74847e-06	0.000647381
Myh15	ENSMUSG00000092009	131.808	0.407964	1.60016e-06	0.000647381
N4bp1	ENSMUSG00000031652	3699.15	-0.180582	1.73056e-06	0.000647381
Txlng	ENSMUSG00000038344	1157.67	-0.225139	1.69732e-06	0.000647381
Sfxn5	ENSMUSG00000033720	14328.5	0.279806	1.96218e-06	0.000709997	Sfxn5		Sfxn5	Sfxn5
Gstm2-ps1	ENSMUSG00000107369	745.295	0.308993	2.02824e-06	0.000717593
Brd1	ENSMUSG00000022387	3274.75	-0.126104	2.18939e-06	0.000718799				Brd1
Disc1	ENSMUSG00000043051	87.5821	-0.46339	2.30254e-06	0.000718799
Hcrtr2	ENSMUSG00000032360	130.477	-0.429224	2.28851e-06	0.000718799
Rpl19	ENSMUSG00000017404	819.552	0.238835	2.24631e-06	0.000718799
Tst	ENSMUSG00000044986	2125.97	0.297015	2.2699e-06	0.000718799
Zdhhc17	ENSMUSG00000035798	7670.37	-0.125852	2.11637e-06	0.000718799
Ndufb9	ENSMUSG00000022354	7910.06	0.249752	2.35261e-06	0.000720305
Rpl36a-ps2	ENSMUSG00000105388	908.832	0.305365	2.47431e-06	0.000743274
Lage3	ENSMUSG00000015289	638.648	0.257569	2.54433e-06	0.000750152
Kif21a	ENSMUSG00000022629	12056.4	-0.224521	2.60631e-06	0.000754456				Kif21a
Nap1l2	ENSMUSG00000082229	5323.5	-0.208145	2.77215e-06	0.000788131
Irs2	ENSMUSG00000038894	1462.25	-0.46225	3.02635e-06	0.000830732
Pantr1	ENSMUSG00000060424	2381.01	0.296102	2.97792e-06	0.000830732
Ubald2	ENSMUSG00000050628	380.079	0.268566	3.2123e-06	0.00086683
Decr1	ENSMUSG00000028223	1296.05	0.276885	3.48548e-06	0.000877236	Decr1
Frem3	ENSMUSG00000042353	49.6731	-0.462037	3.46115e-06	0.000877236
Gm9794	ENSMUSG00000107176	4040.89	0.233454	3.49178e-06	0.000877236
Rpl9-ps6	ENSMUSG00000062456	1209.59	0.265258	3.51849e-06	0.000877236
Rragb	ENSMUSG00000041658	3257.24	-0.200542	3.52636e-06	0.000877236
Mbtps2	ENSMUSG00000046873	1692.09	-0.166884	3.74461e-06	0.0009172
Dgkk	ENSMUSG00000062393	181.419	-0.459657	3.95004e-06	0.000952856
Zdhhc20	ENSMUSG00000021969	3355.75	-0.160651	4.10631e-06	0.000975769
Tnfrsf21	ENSMUSG00000023915	4395.95	-0.247045	4.24365e-06	0.000993576
Ahi1	ENSMUSG00000019986	13048.3	-0.24699	4.96138e-06	0.00107904
Ankrd45	ENSMUSG00000044835	3974.51	-0.147412	4.86333e-06	0.00107904				Ankrd45
AW551984	ENSMUSG00000038112	507.474	-0.457882	4.73416e-06	0.00107904
Gng13	ENSMUSG00000025739	1395.76	0.319017	4.94482e-06	0.00107904
Nup153	ENSMUSG00000021374	2751.36	-0.228614	5.01532e-06	0.00107904
Pet100	ENSMUSG00000087687	810.632	0.307785	4.8841e-06	0.00107904
Cdc42ep4	ENSMUSG00000041598	2550.96	0.176824	5.10893e-06	0.00108226	Cdc42ep4
Gstm1	ENSMUSG00000058135	10477.3	0.294995	5.43817e-06	0.00108226
Hpcal4	ENSMUSG00000046093	88857.5	0.142143	5.4212e-06	0.00108226
Slc38a2	ENSMUSG00000022462	6948.69	-0.268101	5.2117e-06	0.00108226
Suclg2	ENSMUSG00000061838	948.628	0.276664	5.3238e-06	0.00108226
Usp11	ENSMUSG00000031066	9268.7	-0.191034	5.43642e-06	0.00108226
Aldoc	ENSMUSG00000017390	63825.3	0.248403	5.57736e-06	0.00108757	Aldoc
Gm12481	ENSMUSG00000043770	606.673	0.317697	5.63135e-06	0.00108757
Vprbp	ENSMUSG00000040325	1867.86	-0.224549	5.66974e-06	0.00108757
Fzd10	ENSMUSG00000081683	131.31	0.390097	5.88056e-06	0.00108866
Gm42547	ENSMUSG00000106990	680.512	-0.286304	5.86765e-06	0.00108866
Rlbp1	ENSMUSG00000039194	1471.59	0.225341	5.75348e-06	0.00108866
Ndufc1	ENSMUSG00000037152	1489.87	0.250262	6.27363e-06	0.00113514
Tomm7	ENSMUSG00000028998	2172.17	0.236649	6.27428e-06	0.00113514
Dcxr	ENSMUSG00000039450	334.527	0.293978	6.43147e-06	0.00115051
Dact2	ENSMUSG00000048826	5271.58	0.306597	6.54476e-06	0.00115777	Dact2
Bola1	ENSMUSG00000015943	406.865	0.304491	6.65876e-06	0.00116499
Zdhhc5	ENSMUSG00000034075	3069.75	-0.285778	6.94013e-06	0.00120102		Zdhhc5	Zdhhc5	Zdhhc5				Zdhhc5
Vat1l	ENSMUSG00000046844	3560.99	-0.257651	7.40787e-06	0.00126818
Ncoa7	ENSMUSG00000039697	4433.67	-0.224182	8.14054e-06	0.00136427
Rnf19a	ENSMUSG00000022280	2098.98	-0.188523	8.10875e-06	0.00136427
Gm5963	ENSMUSG00000052192	1971.57	0.299887	8.31732e-06	0.00137937
Wdr60	ENSMUSG00000042050	1183.82	-0.268924	8.45563e-06	0.00138786
2810025M15Rik	ENSMUSG00000049881	635.112	0.243647	9.34215e-06	0.0014551
Ackr2	ENSMUSG00000044534	163.571	0.369871	9.93548e-06	0.0014551
Gm10288	ENSMUSG00000070343	1813.54	0.256559	9.75354e-06	0.0014551
Gnl3l	ENSMUSG00000025266	11562.7	-0.165487	9.62234e-06	0.0014551
Irs4	ENSMUSG00000054667	153.999	-0.401758	9.7955e-06	0.0014551
Map3k4	ENSMUSG00000014426	2576.54	-0.201744	9.96206e-06	0.0014551
Ndufa1	ENSMUSG00000016427	2041.06	0.242997	9.35653e-06	0.0014551
Nrsn1	ENSMUSG00000048978	30011.7	0.197912	9.92983e-06	0.0014551
Rpl29	ENSMUSG00000048758	2078.26	0.276116	9.43913e-06	0.0014551
Rps6ka6	ENSMUSG00000025665	308.668	-0.277376	9.80707e-06	0.0014551
Tspan11	ENSMUSG00000030351	465.836	0.282833	9.81162e-06	0.0014551	Tspan11
Zcchc18	ENSMUSG00000031428	16522.6	-0.152124	9.19308e-06	0.0014551
Hopx	ENSMUSG00000059325	2338.29	0.332343	1.00835e-05	0.00145945
Map3k13	ENSMUSG00000033618	1040.54	-0.385759	1.05935e-05	0.00151945	Map3k13
Acsbg1	ENSMUSG00000032281	13520	0.237493	1.14944e-05	0.00159132	Acsbg1
Rasgef1c	ENSMUSG00000020374	3180.91	0.268433	1.14812e-05	0.00159132
Slc48a1	ENSMUSG00000081534	10223.6	0.198086	1.12681e-05	0.00159132
Tcaf1	ENSMUSG00000036667	17956.9	-0.197398	1.13214e-05	0.00159132
Dyrk2	ENSMUSG00000028630	824.045	-0.328471	1.21765e-05	0.0016555
Gabrq	ENSMUSG00000031344	190.313	-0.428834	1.23717e-05	0.0016555
Kif5a	ENSMUSG00000074657	266846	0.222701	1.23739e-05	0.0016555
Pxmp4	ENSMUSG00000000876	1150.07	0.247654	1.2263e-05	0.0016555	Pxmp4
Arid5b	ENSMUSG00000019947	906.852	-0.37963	1.28934e-05	0.00171063
Map7d2	ENSMUSG00000041020	8650.52	-0.139646	1.38934e-05	0.00182807
Disp2	ENSMUSG00000040035	19604	-0.214966	1.4089e-05	0.00183225
Slc13a3	ENSMUSG00000018459	1313.24	0.306216	1.41554e-05	0.00183225
Fads1	ENSMUSG00000010663	19616.7	0.234156	1.4565e-05	0.00184039								Fads1	Fads1	Fads1
Magee1	ENSMUSG00000031227	8601.06	-0.139423	1.45156e-05	0.00184039
Sowahb	ENSMUSG00000045314	1111.6	-0.24481	1.4484e-05	0.00184039
Nupr1	ENSMUSG00000030717	518.28	0.280738	1.48309e-05	0.00184471
Rpl37rt	ENSMUSG00000072692	3264.89	0.246719	1.47254e-05	0.00184471
Zim1	ENSMUSG00000002266	154.686	-0.433035	1.50867e-05	0.00186198
Polr2e	ENSMUSG00000004667	2989.75	0.193032	1.57227e-05	0.0019248
Slc5a3	ENSMUSG00000089774	1691.18	-0.352504	1.59584e-05	0.0019248
Zdbf2	ENSMUSG00000027520	1644.04	-0.388675	1.58696e-05	0.0019248
Fxyd1	ENSMUSG00000036570	1536.95	0.332366	1.71837e-05	0.00201953
Gm6977	ENSMUSG00000084289	1333.72	0.305115	1.69183e-05	0.00201953
Pfkfb3	ENSMUSG00000026773	2075.79	-0.33935	1.70946e-05	0.00201953
Rps15-ps2	ENSMUSG00000071419	289.917	0.378322	1.7378e-05	0.00201953
Zfp92	ENSMUSG00000031374	198.986	-0.372417	1.73662e-05	0.00201953
Irf2bpl	ENSMUSG00000034168	4009.53	-0.238371	1.75522e-05	0.00202499	Irf2bpl
Calcr	ENSMUSG00000023964	55.3747	-0.389237	1.94905e-05	0.00218099
Cul2	ENSMUSG00000024231	3344.54	-0.158217	1.94091e-05	0.00218099
Gid4	ENSMUSG00000018415	5914.97	0.169575	1.92016e-05	0.00218099		Gid4	Gid4	Gid4
Hint2	ENSMUSG00000028470	844.772	0.233168	1.91349e-05	0.00218099	Hint2
Ret	ENSMUSG00000030110	266.286	-0.40421	1.95893e-05	0.00218099
Celf6	ENSMUSG00000032297	1321.08	-0.224116	1.99746e-05	0.0022057
Cox8a	ENSMUSG00000035885	19664.9	0.24591	2.00883e-05	0.0022057
Acaa2	ENSMUSG00000036880	1430.08	0.253766	2.03774e-05	0.00222211
S100a6	ENSMUSG00000001025	672.054	0.276946	2.07345e-05	0.00224567
5930412G12Rik	ENSMUSG00000072591	271.992	0.343832	2.17901e-05	0.00229748
Cst6	ENSMUSG00000024846	299.237	0.271104	2.16576e-05	0.00229748									Cst6
Dixdc1	ENSMUSG00000032064	5685.63	-0.190529	2.15788e-05	0.00229748
Rpl38-ps2	ENSMUSG00000080921	1404.31	0.337278	2.14212e-05	0.00229748
Hcn1	ENSMUSG00000021730	1464.77	-0.355503	2.1954e-05	0.00229954		Hcn1	Hcn1	Hcn1
Atg2b	ENSMUSG00000041341	3884.78	-0.186709	2.24188e-05	0.00231773
Zfp551	ENSMUSG00000034071	176.693	-0.357678	2.23679e-05	0.00231773
Kctd15	ENSMUSG00000030499	947.793	0.240977	2.28627e-05	0.00234837
Baiap3	ENSMUSG00000047507	2490.16	-0.419525	2.35174e-05	0.00236326
Brd4	ENSMUSG00000024002	5988.32	-0.165812	2.36911e-05	0.00236326
Ndufa2	ENSMUSG00000014294	3007.67	0.25743	2.36276e-05	0.00236326		Ndufa2		Ndufa2
Pcdhga8	ENSMUSG00000023036	504.575	-0.358557	2.37499e-05	0.00236326
Slc38a1	ENSMUSG00000023169	9488.18	-0.20151	2.33817e-05	0.00236326
Gm26881	ENSMUSG00000096974	187.299	0.336296	2.39962e-05	0.00237294
Efr3a	ENSMUSG00000015002	8711.33	-0.183655	2.42623e-05	0.00238445
Aldh1l1	ENSMUSG00000030088	5606.87	0.272455	2.47537e-05	0.00240663
Gm15772	ENSMUSG00000062353	333.946	0.285357	2.48904e-05	0.00240663
Pcdh18	ENSMUSG00000037892	407.926	-0.301641	2.49415e-05	0.00240663	Pcdh18
S100a13	ENSMUSG00000042312	877.232	0.32986	2.55386e-05	0.00244939
Selenow	ENSMUSG00000041571	33217.1	0.285985	2.60291e-05	0.00246673
Ube4b	ENSMUSG00000028960	7259.47	-0.157459	2.60245e-05	0.00246673
Hspa13	ENSMUSG00000032932	2354.49	-0.220707	2.67258e-05	0.00251776
Oxt	ENSMUSG00000027301	128.938	-0.235087	2.72407e-05	0.00255117
2810454H06Rik	ENSMUSG00000100876	42.994	0.418029	2.74118e-05	0.00255219
Zfp13	ENSMUSG00000062012	1127.07	0.180282	2.79843e-05	0.00259034
Tmem255a	ENSMUSG00000036502	1592.12	-0.338372	2.82775e-05	0.00260235
Wisp1	ENSMUSG00000005124	282.389	-0.390338	2.85711e-05	0.00261425	Wisp1
Gm14776	ENSMUSG00000083421	49.9534	0.416716	2.9168e-05	0.00264061
Pcdhac2	ENSMUSG00000102697	1397.9	-0.274862	2.91909e-05	0.00264061	Pcdhac2			Pcdhac2
Mab21l1	ENSMUSG00000056947	84.926	-0.413685	2.97169e-05	0.00265799
Smim20	ENSMUSG00000061461	1059.95	0.271843	2.96594e-05	0.00265799
Edem3	ENSMUSG00000043019	3199.72	-0.19544	3.09319e-05	0.00267645
Gfra4	ENSMUSG00000027316	3385.72	0.227672	3.03339e-05	0.00267645
Mdc1	ENSMUSG00000061607	1403.2	-0.197916	3.0928e-05	0.00267645
Ogfod1	ENSMUSG00000033009	8075.37	-0.169549	3.03077e-05	0.00267645
Pcsk1	ENSMUSG00000021587	1014.48	-0.417083	3.07111e-05	0.00267645
Ttyh1	ENSMUSG00000030428	43049.2	0.150806	3.06674e-05	0.00267645
Rnf128	ENSMUSG00000031438	841.296	-0.225482	3.11832e-05	0.00268144
Zfp948	ENSMUSG00000067931	790.468	-0.255386	3.13264e-05	0.00268144
Sirt3	ENSMUSG00000025486	3753.65	0.162094	3.24485e-05	0.00276263
Uqcrh	ENSMUSG00000063882	7093.46	0.182297	3.30042e-05	0.002795
Rsbn1	ENSMUSG00000044098	2130.54	-0.178464	3.39776e-05	0.00286221
Zufsp	ENSMUSG00000039531	345.928	-0.289186	3.42427e-05	0.00286936
Acsf2	ENSMUSG00000076435	826.667	0.238269	3.4712e-05	0.00289345
Chrm2	ENSMUSG00000045613	843.394	-0.347233	3.49776e-05	0.00290041
Cbln4	ENSMUSG00000067578	978.112	-0.349687	3.54929e-05	0.00292789
Dgkg	ENSMUSG00000022861	1879.17	-0.340314	3.64844e-05	0.00298614
Gm14539	ENSMUSG00000084830	3472.64	0.198357	3.69493e-05	0.00298614
Mt3	ENSMUSG00000031760	11450.8	0.286031	3.6837e-05	0.00298614	Mt3
Rps11	ENSMUSG00000003429	6467.54	0.205642	3.67047e-05	0.00298614
BC026585	ENSMUSG00000033488	499.931	0.266146	3.82945e-05	0.00307923
Chd1	ENSMUSG00000023852	1561.41	-0.184025	3.86801e-05	0.0030946
Hectd2	ENSMUSG00000041180	1504.03	-0.262548	3.9629e-05	0.00312867
Ubap1l	ENSMUSG00000086228	183.101	-0.374539	3.96955e-05	0.00312867
Usp10	ENSMUSG00000031826	3284.58	-0.143128	3.962e-05	0.00312867
Cd63	ENSMUSG00000025351	1518.28	0.202254	4.09212e-05	0.00316372
Ddn	ENSMUSG00000059213	94313.5	0.213125	4.07228e-05	0.00316372	Ddn									Ddn		Ddn
Glul	ENSMUSG00000026473	101898	0.163245	4.0414e-05	0.00316372	Glul
Lamtor4	ENSMUSG00000050552	1631.55	0.240838	4.0935e-05	0.00316372
Echdc3	ENSMUSG00000039063	60.1782	0.395283	4.24222e-05	0.00320781
Mum1l1	ENSMUSG00000042515	185.668	-0.329541	4.24555e-05	0.00320781
Naa25	ENSMUSG00000042719	2994.36	-0.210312	4.25129e-05	0.00320781
Sirt1	ENSMUSG00000020063	1026.55	-0.18754	4.18415e-05	0.00320781
Xpo7	ENSMUSG00000022100	5344.32	-0.144384	4.24724e-05	0.00320781	Xpo7
Cd47	ENSMUSG00000055447	4588.04	-0.151335	4.2905e-05	0.00322213									Cd47	Cd47
Gm5835	ENSMUSG00000101795	1657.33	0.192622	4.37529e-05	0.00327038
Aldh1a1	ENSMUSG00000053279	3570.95	0.268595	4.45836e-05	0.00327797
Gm6180	ENSMUSG00000053038	1619.37	0.195357	4.4673e-05	0.00327797
Wdr37	ENSMUSG00000021147	4441.02	-0.136878	4.45769e-05	0.00327797
	ENSMUSG00000103515	442.01	0.308643	4.46781e-05	0.00327797
Fam13b	ENSMUSG00000036501	3387.53	-0.248658	4.63001e-05	0.0033814
Rack1	ENSMUSG00000020372	10766.4	0.162235	4.71298e-05	0.00342627
Enho	ENSMUSG00000028445	3398.49	0.242709	4.74737e-05	0.00343299
Iqgap2	ENSMUSG00000021676	1194.92	-0.349608	4.76535e-05	0.00343299	Iqgap2
Dhx9	ENSMUSG00000042699	6857.37	-0.225477	4.83678e-05	0.00346876
Fndc3a	ENSMUSG00000033487	3837.82	-0.250874	4.96334e-05	0.00352774
Uqcr10	ENSMUSG00000059534	4323.73	0.207058	4.9506e-05	0.00352774
Cdpf1	ENSMUSG00000064284	562.373	0.254563	5.0031e-05	0.00353129
Papola	ENSMUSG00000021111	6903.18	-0.17586	5.0127e-05	0.00353129
Gm10275	ENSMUSG00000069682	3220.69	0.236401	5.13464e-05	0.00360126
Whsc1l1	ENSMUSG00000054823	5690.18	-0.205361	5.26136e-05	0.00367395			Whsc1l1	Whsc1l1
Tmem141	ENSMUSG00000026939	967.303	0.279348	5.41984e-05	0.00376809
Pih1d1	ENSMUSG00000003423	1529.37	0.223418	5.45562e-05	0.00377004
Tmf1	ENSMUSG00000030059	1532.12	-0.183157	5.47001e-05	0.00377004
Gm9833	ENSMUSG00000049230	576.236	-0.26239	5.49825e-05	0.00377318
Etfb	ENSMUSG00000004610	1626.75	0.236877	5.54579e-05	0.00378947
Psmd1	ENSMUSG00000026229	5424.9	-0.164191	5.61471e-05	0.00382016	Psmd1
Zfp612	ENSMUSG00000044676	1191.27	-0.296971	5.66718e-05	0.00383945
Abhd11	ENSMUSG00000040532	1518.21	0.209854	5.7044e-05	0.00384829	Abhd11
Rplp0	ENSMUSG00000067274	7925.85	0.202089	5.75886e-05	0.0038589
Sec24b	ENSMUSG00000001052	4217.16	-0.165874	5.7686e-05	0.0038589
Hnrnph1	ENSMUSG00000007850	14385.7	-0.21491	5.79436e-05	0.00385992
Cry1	ENSMUSG00000020038	1114.5	-0.306107	5.84588e-05	0.00387801
Gpr161	ENSMUSG00000040836	679.352	-0.314687	6.02422e-05	0.00397974
Ddah1	ENSMUSG00000028194	9173.52	0.219057	6.07956e-05	0.00399969	Ddah1
C530008M17Rik	ENSMUSG00000036377	3078.72	-0.255814	6.16911e-05	0.00401437
Rps21	ENSMUSG00000039001	4003.32	0.269034	6.15408e-05	0.00401437
Wdr83	ENSMUSG00000005150	1521.73	0.157815	6.1775e-05	0.00401437
Cox6b1	ENSMUSG00000036751	9087.01	0.216164	6.291e-05	0.00405847
Gm10254	ENSMUSG00000069011	320.26	-0.250992	6.29635e-05	0.00405847
Gm11478	ENSMUSG00000083992	2213.23	0.251808	6.33062e-05	0.0040641
Tmem130	ENSMUSG00000043388	10741.5	-0.191083	6.37055e-05	0.00407332
Fxyd7	ENSMUSG00000036578	4615.31	0.256698	6.4074e-05	0.00408049
Dlk1	ENSMUSG00000040856	778.434	-0.398618	6.44952e-05	0.00408347
Gm43672	ENSMUSG00000106019	681.197	0.279454	6.48841e-05	0.00408347
Maged1	ENSMUSG00000025151	30620.6	-0.123217	6.49858e-05	0.00408347
Noxo1	ENSMUSG00000019320	164.366	0.307738	6.52258e-05	0.00408347
Tex10	ENSMUSG00000028345	1144.91	-0.190962	6.54073e-05	0.00408347
Usp29	ENSMUSG00000051527	2166.29	-0.278966	6.56597e-05	0.00408347
Cldn10	ENSMUSG00000022132	2070.89	0.253884	6.77183e-05	0.00416516	Cldn10
Osbpl8	ENSMUSG00000020189	7162.46	-0.212508	6.77577e-05	0.00416516
Ramp3	ENSMUSG00000041046	867.668	0.277792	6.77581e-05	0.00416516
8030462N17Rik	ENSMUSG00000047466	1306.07	-0.229704	6.98228e-05	0.00421543
Gm12183	ENSMUSG00000082454	2258.09	-0.24208	7.04292e-05	0.00421543
Gm37490	ENSMUSG00000102211	44.6385	0.391836	7.03448e-05	0.00421543
Htra3	ENSMUSG00000029096	328.523	0.273312	6.99828e-05	0.00421543
Rpl31-ps8	ENSMUSG00000067870	911.719	0.289546	6.98578e-05	0.00421543
Syt10	ENSMUSG00000063260	186.807	-0.390569	6.92281e-05	0.00421543
Zfp609	ENSMUSG00000040524	3269.64	-0.214246	6.96971e-05	0.00421543
Ppp2r2c	ENSMUSG00000029120	48231.1	0.140411	7.08782e-05	0.00422641
Gm9843	ENSMUSG00000050299	4201.28	0.226468	7.25346e-05	0.00430904
Atp5k	ENSMUSG00000050856	3006.1	0.256833	7.4547e-05	0.00441213
Klhl28	ENSMUSG00000020948	567.514	-0.338905	7.53218e-05	0.00443505
Nemf	ENSMUSG00000020982	2290.26	-0.191183	7.54914e-05	0.00443505
Klf4	ENSMUSG00000003032	436.678	-0.373636	7.78128e-05	0.00455463
Usp7	ENSMUSG00000022710	9978.68	-0.116964	7.86366e-05	0.00458598
Gm6665	ENSMUSG00000091561	57.4834	0.377816	7.92102e-05	0.00460258
Gm6204	ENSMUSG00000105879	703.823	0.248008	8.00953e-05	0.0046036
Setd1b	ENSMUSG00000038384	2874.44	-0.20482	8.00768e-05	0.0046036
Ythdc2	ENSMUSG00000034653	2380.68	-0.209791	7.96719e-05	0.0046036
Gstm5	ENSMUSG00000004032	7833.04	0.242175	8.05845e-05	0.0046142
Peg3	ENSMUSG00000002265	23188.7	-0.264932	8.08594e-05	0.0046142
Pip5k1a	ENSMUSG00000028126	3711.32	-0.178968	8.12017e-05	0.00461719
Dlg4	ENSMUSG00000020886	54821.3	0.167014	8.18502e-05	0.00462105
Shisa4	ENSMUSG00000041889	9161.71	0.206261	8.16991e-05	0.00462105
Ecel1	ENSMUSG00000026247	988.862	-0.345254	8.33166e-05	0.00467775
Ero1l	ENSMUSG00000021831	1808.5	-0.196455	8.3442e-05	0.00467775
Gspt2	ENSMUSG00000071723	1758.36	-0.170373	8.66286e-05	0.00482243
Mrpl48	ENSMUSG00000030706	3007.16	0.134564	8.65628e-05	0.00482243	Mrpl48
1810058I24Rik	ENSMUSG00000073155	1002.54	0.242118	8.92876e-05	0.00489178
Brd3	ENSMUSG00000026918	3455.79	-0.151561	8.85095e-05	0.00489178
Gm8186	ENSMUSG00000049124	415.586	0.270512	9.012e-05	0.00489178
Mtmr4	ENSMUSG00000018401	5653.12	-0.191261	8.99172e-05	0.00489178
Scara3	ENSMUSG00000034463	2719.66	0.227841	8.96964e-05	0.00489178
Slc7a14	ENSMUSG00000069072	6596.27	-0.240596	8.89664e-05	0.00489178
Synj1	ENSMUSG00000022973	21966.3	-0.177643	9.03324e-05	0.00489178
Vhl	ENSMUSG00000033933	3559.27	0.180854	9.02958e-05	0.00489178
Chmp1a	ENSMUSG00000000743	6425.57	0.154423	9.08031e-05	0.0049006
Cadps	ENSMUSG00000054423	13259.7	-0.219178	9.25649e-05	0.00497881
Acta1	ENSMUSG00000031972	618.9	0.226291	9.38635e-05	0.00500953
Cand1	ENSMUSG00000020114	8030.12	-0.172366	9.40802e-05	0.00500953
Fgf1	ENSMUSG00000036585	4498.71	0.198589	9.36223e-05	0.00500953	Fgf1
Pcdhga3	ENSMUSG00000104346	577.728	-0.270824	9.44029e-05	0.00500996
Fkbp10	ENSMUSG00000001555	509.375	0.294331	9.53613e-05	0.00504401
Adam8	ENSMUSG00000025473	385.478	-0.350515	9.6418e-05	0.00508302
Tmem256	ENSMUSG00000070394	1519.82	0.254468	9.69551e-05	0.00509446
Arid4a	ENSMUSG00000048118	2038.48	-0.211593	9.80999e-05	0.00511384												Arid4a
Pak6	ENSMUSG00000074923	7681.01	0.131112	9.79561e-05	0.00511384		Pak6	Pak6	Pak6
Plxnc1	ENSMUSG00000074785	3797.71	-0.238252	9.82874e-05	0.00511384
Gm5617	ENSMUSG00000042293	151.323	0.335906	9.86172e-05	0.00511428
Fbxo33	ENSMUSG00000035329	2580.14	-0.209377	9.96176e-05	0.00513272
Gm17018	ENSMUSG00000041035	2446.58	0.181878	9.94241e-05	0.00513272
Ipo7	ENSMUSG00000066232	4768.44	-0.239488	0.00010083	0.00517846
Pdlim2	ENSMUSG00000022090	925.049	0.302637	0.000102484	0.00522965
Tsc22d4	ENSMUSG00000029723	5773.43	0.235489	0.000102462	0.00522965
S100b	ENSMUSG00000033208	8844.46	0.266927	0.000103731	0.00527638	S100b
Metrn	ENSMUSG00000002274	3838.54	0.264573	0.000105313	0.00532281	Metrn
Mpnd	ENSMUSG00000003199	4512.81	0.187841	0.000105082	0.00532281
Ppargc1b	ENSMUSG00000033871	327.337	-0.370519	0.000105693	0.00532513
Camsap1	ENSMUSG00000026933	6783.48	-0.151635	0.000108846	0.00538177
Mcrs1	ENSMUSG00000037570	2230.93	0.174331	0.000107181	0.00538177
Mvk	ENSMUSG00000041939	1440.3	0.22631	0.000108342	0.00538177
Ntsr2	ENSMUSG00000020591	8139.7	0.238229	0.000108803	0.00538177
Rab31	ENSMUSG00000056515	6077.86	0.217031	0.000107521	0.00538177
S100a16	ENSMUSG00000074457	4152.4	0.271592	0.000107862	0.00538177
Gm42970	ENSMUSG00000106446	152.127	0.385676	0.000111189	0.00548062
Rgmb	ENSMUSG00000048027	1998.07	-0.232716	0.000111829	0.00549517
Magel2	ENSMUSG00000056972	247.321	-0.385254	0.000113039	0.00553754
Gm19817	ENSMUSG00000105302	83.2107	0.377408	0.000113844	0.00555986
Gad1-ps	ENSMUSG00000090665	303.667	-0.316648	0.000114816	0.00557312
Npy2r	ENSMUSG00000028004	365.611	-0.330947	0.000114581	0.00557312
Polr2i	ENSMUSG00000019738	815.966	0.236558	0.000115379	0.00558344
Spry4	ENSMUSG00000024427	792.995	-0.337871	0.000115929	0.00559304
Vstm2a	ENSMUSG00000048834	5538.64	-0.218123	0.000116298	0.0055939
Atp5e	ENSMUSG00000016252	4172.43	0.232422	0.000117854	0.00562102
Bmp4	ENSMUSG00000021835	205.305	0.300391	0.000118502	0.00562102
Pcdh17	ENSMUSG00000035566	3632.78	-0.257865	0.000117565	0.00562102
Scg2	ENSMUSG00000050711	11111.1	-0.253307	0.000118627	0.00562102
Sgsm1	ENSMUSG00000042216	7603.2	-0.326836	0.000118309	0.00562102
Phf3	ENSMUSG00000048874	5176.71	-0.162211	0.000119005	0.00562217				Phf3
Ppp1r15b	ENSMUSG00000046062	3552.33	-0.151331	0.000119554	0.00563144
Ppp2r5e	ENSMUSG00000021051	4998.74	-0.166755	0.000119951	0.00563345
Cacng3	ENSMUSG00000066189	8320.07	0.12333	0.000120488	0.00564204
Chordc1	ENSMUSG00000001774	2838.64	-0.254064	0.000124588	0.00566732
Fam195a	ENSMUSG00000025732	507.833	0.205213	0.000122448	0.00566732
Kcnt2	ENSMUSG00000052726	2045.51	-0.186564	0.000124382	0.00566732
Krit1	ENSMUSG00000000600	3777.62	-0.233506	0.000121495	0.00566732	Krit1
Ndufs6	ENSMUSG00000021606	1971.96	0.218778	0.000123554	0.00566732
Pdcd6ip	ENSMUSG00000032504	5131.01	-0.145245	0.000124073	0.00566732
Rps16-ps2	ENSMUSG00000060419	2472.92	0.251247	0.000122452	0.00566732
Slit1	ENSMUSG00000025020	3874.59	-0.295166	0.000123622	0.00566732	Slit1
Uqcr11	ENSMUSG00000020163	3307.12	0.248752	0.000122997	0.00566732
Zfp280d	ENSMUSG00000038535	2898.68	-0.148919	0.000124439	0.00566732
Fam196a	ENSMUSG00000073805	610.254	-0.234198	0.000125098	0.00567431
Ggact	ENSMUSG00000041625	776.556	0.215955	0.000126312	0.00571312
Cox4i1	ENSMUSG00000031818	25139.5	0.218299	0.000126997	0.00572781
3000002C10Rik	ENSMUSG00000070282	367.453	0.231676	0.000127981	0.0057559
Atp2b3	ENSMUSG00000031376	4499.13	-0.276583	0.000128523	0.00576397
Galnt7	ENSMUSG00000031608	673.155	-0.24024	0.00012896	0.00576733	Galnt7
2310035C23Rik	ENSMUSG00000026319	4405.9	-0.167944	0.000130343	0.00579357
Kcnd3	ENSMUSG00000040896	4653.75	-0.261863	0.000130638	0.00579357				Kcnd3
Senp7	ENSMUSG00000052917	2158.79	-0.17033	0.000130082	0.00579357
Dusp4	ENSMUSG00000031530	433.297	-0.378252	0.000132253	0.00583315
Gm15421	ENSMUSG00000084235	724.388	0.236481	0.000132264	0.00583315
Manbal	ENSMUSG00000063019	2304.6	0.216314	0.000132914	0.00584566
Nap1l3	ENSMUSG00000055733	2825.92	-0.185589	0.000135505	0.00594319
Sirt2	ENSMUSG00000015149	10886.4	0.186282	0.000135952	0.00594643
Asrgl1	ENSMUSG00000024654	16529.2	0.254957	0.000137019	0.00595425
Cstad	ENSMUSG00000047363	127.291	0.35875	0.000136767	0.00595425
Ppib	ENSMUSG00000032383	5233.47	0.138174	0.000137627	0.00595425
Rps15	ENSMUSG00000063457	14073.3	0.231061	0.000137623	0.00595425
Tpp2	ENSMUSG00000041763	3267.49	-0.18328	0.000138459	0.00597401
Cdk13	ENSMUSG00000041297	3219.05	-0.161525	0.000139271	0.00599279
AF529169	ENSMUSG00000039313	261.872	-0.323657	0.000139659	0.00599329
Zfp652os	ENSMUSG00000086191	159.419	0.331424	0.000140877	0.0060293
Dnajc6	ENSMUSG00000028528	18720.2	-0.15136	0.00014201	0.0060615
Atox1	ENSMUSG00000018585	1592.59	0.234188	0.000145203	0.0061233
Gfap	ENSMUSG00000020932	9270.17	0.196325	0.000144666	0.0061233
Gm2a	ENSMUSG00000000594	4393.75	0.190792	0.000145381	0.0061233	Gm2a
Nmt2	ENSMUSG00000026643	6880.15	-0.155076	0.000145146	0.0061233	Nmt2
Pcdha3	ENSMUSG00000102312	110.965	-0.334211	0.00014472	0.0061233		Pcdha3		Pcdha3				Pcdha3
Cdc7	ENSMUSG00000029283	1201.54	-0.255023	0.000146692	0.00614601
Limd2	ENSMUSG00000040699	4131.4	0.189104	0.000146453	0.00614601
Gm15500	ENSMUSG00000086583	1940.24	0.211251	0.000147107	0.00614723
Hyou1	ENSMUSG00000032115	6120.23	-0.223959	0.000147868	0.00616284
Hddc2	ENSMUSG00000000295	575.146	0.231669	0.000148314	0.00616527
1700086L19Rik	ENSMUSG00000071265	813.51	-0.282191	0.000148782	0.00616864
Clip1	ENSMUSG00000049550	8246.56	-0.150495	0.000149173	0.0061688	Clip1			Clip1
Pon2	ENSMUSG00000032667	4325.32	0.255872	0.000149752	0.0061767
Romo1	ENSMUSG00000067847	1575.54	0.237908	0.000152414	0.00627025
Pappa2	ENSMUSG00000073530	162.313	-0.375008	0.000153615	0.00630335
Smarca1	ENSMUSG00000031099	2407.72	-0.18386	0.000154191	0.00631073
Lamtor1	ENSMUSG00000030842	3801.3	0.20907	0.000154611	0.00631172
Rpl32	ENSMUSG00000057841	5549.21	0.201773	0.000156022	0.00635299
Hn1	ENSMUSG00000020737	3898.16	0.182782	0.00015792	0.00641388
Eci2	ENSMUSG00000021417	1757.67	0.175978	0.000159394	0.0064409	Eci2
Rhoc	ENSMUSG00000002233	858.575	0.213784	0.000159155	0.0064409												Rhoc
Arhgef18	ENSMUSG00000004568	3503.8	-0.150384	0.000160444	0.00646692
Zfp775	ENSMUSG00000007216	533.15	0.261534	0.000161374	0.00648797
Slc4a10	ENSMUSG00000026904	14290.5	-0.18387	0.000162277	0.00650782		Slc4a10
Ndrg2	ENSMUSG00000004558	56998.9	0.250639	0.000163424	0.00651988	Ndrg2
Parva	ENSMUSG00000030770	4878.33	0.122043	0.000163806	0.00651988
Prpf4b	ENSMUSG00000021413	4691.35	-0.247114	0.000163114	0.00651988
Ndufv3	ENSMUSG00000024038	3088.08	0.216067	0.000165118	0.0065394
Pars2	ENSMUSG00000043572	497.954	0.266319	0.000164885	0.0065394
Cpsf6	ENSMUSG00000055531	6840.47	-0.217564	0.000165895	0.00654714
Lpin2	ENSMUSG00000024052	5492.6	-0.19483	0.000166789	0.00654714
Ptpn14	ENSMUSG00000026604	1173.67	-0.283768	0.000166958	0.00654714
Timm13	ENSMUSG00000020219	2944.98	0.236025	0.00016644	0.00654714
Usp25	ENSMUSG00000022867	2015.67	-0.153056	0.000168805	0.0066033
Car8	ENSMUSG00000041261	1065.11	0.252928	0.000169535	0.00661561
Cox6a1	ENSMUSG00000041697	16352.7	0.24759	0.000170822	0.00664954
B4galt2	ENSMUSG00000028541	7159.97	0.180031	0.000171455	0.00665789				B4galt2
Dnm3	ENSMUSG00000040265	9238.5	-0.172336	0.000172129	0.0066678
Mvd	ENSMUSG00000006517	1457.76	0.271692	0.000173876	0.00671911
Dbi	ENSMUSG00000026385	5810.01	0.219263	0.000174734	0.00671966	Dbi
Trio	ENSMUSG00000022263	10936.5	-0.221082	0.000174334	0.00671966
Ppig	ENSMUSG00000042133	4278.03	-0.182249	0.000176072	0.00675482
1110015O18Rik	ENSMUSG00000098659	38.751	-0.374021	0.000178667	0.00678106
9330159F19Rik	ENSMUSG00000004360	6192.5	-0.195546	0.000178474	0.00678106
Gsn	ENSMUSG00000026879	4817.25	0.236646	0.000177433	0.00678106
Otp	ENSMUSG00000021685	40.5374	-0.324311	0.000177919	0.00678106
Pcdha11	ENSMUSG00000007440	126.966	-0.374781	0.000178886	0.00678106	Pcdha11			Pcdha11
Uqcc2	ENSMUSG00000024208	3128.35	0.224923	0.00018025	0.0068004
Uqcc3	ENSMUSG00000071654	839.701	0.210404	0.000179851	0.0068004
Ndufa3	ENSMUSG00000035674	3545.7	0.232984	0.000181669	0.00683772
Trappc8	ENSMUSG00000033382	3734.86	-0.154033	0.000182262	0.00684384
March6	ENSMUSG00000039100	15850.7	-0.139991	0.000182934	0.00685292
Gm5601	ENSMUSG00000100153	1165.87	-0.213706	0.000184438	0.00688676
Hpca	ENSMUSG00000028785	35189.5	0.264314	0.000184702	0.00688676	Hpca
Arih1	ENSMUSG00000025234	6421.11	-0.155352	0.000186857	0.00694816
Bcor	ENSMUSG00000040363	1880.46	-0.298802	0.000188095	0.00694816
Dip2c	ENSMUSG00000048264	5230.32	-0.141728	0.000188079	0.00694816
Nxph1	ENSMUSG00000046178	1595.33	-0.250959	0.000187575	0.00694816
Cul4b	ENSMUSG00000031095	1710.02	-0.262885	0.000190116	0.00700656
Pcdh8	ENSMUSG00000036422	2060.76	-0.232623	0.000190762	0.00701414
Klhl8	ENSMUSG00000029312	1841.82	-0.131098	0.000191583	0.00702337
Snf8	ENSMUSG00000006058	2640.4	0.205561	0.000191895	0.00702337
Oxr1	ENSMUSG00000022307	16149.6	-0.183977	0.000194628	0.00710706
Arhgap36	ENSMUSG00000036198	184.884	-0.365077	0.000195462	0.00712116
Zfp831	ENSMUSG00000050600	1848.89	-0.208915	0.000197218	0.00716873
Nptxr	ENSMUSG00000022421	67497	0.160623	0.000197984	0.00718018
Rpsa-ps10	ENSMUSG00000047676	1848.11	0.24379	0.000198835	0.00719465
Cpt1a	ENSMUSG00000024900	2283.03	0.1658	0.000203125	0.00733322
Ipo8	ENSMUSG00000040029	3377.2	-0.155683	0.000206708	0.00741217
Jak2	ENSMUSG00000024789	2955.32	-0.219763	0.000206443	0.00741217
Zc3h13	ENSMUSG00000022000	4733.26	-0.154433	0.000205782	0.00741217
Eif3f	ENSMUSG00000031029	7784.36	0.218195	0.000208157	0.00744735
Bace2	ENSMUSG00000040605	244.049	0.325647	0.000209752	0.00747085
Rab7b	ENSMUSG00000052688	153.31	0.329131	0.00020931	0.00747085
Gm15912	ENSMUSG00000085881	265.119	0.321458	0.000211623	0.00752064
Elavl2	ENSMUSG00000008489	3762.89	-0.202706	0.000214487	0.00760546								Elavl2
Kdm2a	ENSMUSG00000054611	5533.5	-0.164954	0.000215519	0.00762506	Kdm2a
Palm2	ENSMUSG00000090053	468.62	-0.331079	0.000218151	0.00770108
Prdx6	ENSMUSG00000026701	15036.5	0.230389	0.000218826	0.00770781
Rps10-ps2	ENSMUSG00000099764	594.539	0.251709	0.000219576	0.00771714
Tet3	ENSMUSG00000034832	4716.62	-0.240188	0.0002208	0.00772605
Wdr7	ENSMUSG00000040560	11592.7	-0.15992	0.000220481	0.00772605
Arhgef3	ENSMUSG00000021895	4240.62	-0.168859	0.00022142	0.00773078	Arhgef3
Rere	ENSMUSG00000039852	9771.35	-0.152246	0.000222678	0.00774629		Rere	Rere	Rere		Rere		Rere
Wsb2	ENSMUSG00000029364	18529.4	0.161813	0.000222838	0.00774629
Fstl5	ENSMUSG00000034098	1117.92	-0.289684	0.000225291	0.00779752									Fstl5
Zfp637	ENSMUSG00000059689	1613.41	0.180282	0.000224809	0.00779752
Fam120b	ENSMUSG00000014763	3877.49	-0.188896	0.000225876	0.00780082
Emp2	ENSMUSG00000022505	2047.72	0.20392	0.000227749	0.00782514
Gm12346	ENSMUSG00000083899	3827.65	-0.222677	0.000227239	0.00782514
Ints8	ENSMUSG00000040738	1385.21	-0.22134	0.000228055	0.00782514
Sod3	ENSMUSG00000072941	1037.53	0.201835	0.000232369	0.00795603
Crip2	ENSMUSG00000006356	7822.76	0.218733	0.000232953	0.00795891
Zcchc12	ENSMUSG00000036699	4117.56	-0.279167	0.000234561	0.00799668
G6pc3	ENSMUSG00000034793	2915.15	0.134184	0.000236377	0.0080242									G6pc3
Ift88	ENSMUSG00000040040	1214.31	-0.180522	0.000236189	0.0080242
Gpr3	ENSMUSG00000049649	359.582	-0.322835	0.000239819	0.00810017
Slc7a1	ENSMUSG00000041313	3175.29	-0.213829	0.000239335	0.00810017
Slmo1	ENSMUSG00000024530	2683	0.216505	0.000240337	0.00810017
Taok3	ENSMUSG00000061288	3333.73	-0.147483	0.000240649	0.00810017								Taok3
Wnt9a	ENSMUSG00000000126	1480.96	0.272517	0.000241988	0.00812805
Rab3gap1	ENSMUSG00000036104	5570.65	-0.131195	0.000242847	0.00813961
Thrsp	ENSMUSG00000035686	1004.24	0.299634	0.000243355	0.00813961
Adamtsl2	ENSMUSG00000036040	759.93	0.239111	0.000243952	0.00814246
Rps3a1	ENSMUSG00000028081	4624.68	0.199222	0.000249218	0.00830085
Zfp169	ENSMUSG00000050954	570.961	-0.3157	0.000250382	0.0083222
Sdhc	ENSMUSG00000058076	4601.02	0.203707	0.000251438	0.00833989
Apip	ENSMUSG00000010911	557.134	0.187059	0.000254025	0.00835606
Dzip3	ENSMUSG00000064061	5313.26	-0.197078	0.000252997	0.00835606
Gm4366	ENSMUSG00000107383	3370.03	0.158906	0.000253226	0.00835606
Polr1d	ENSMUSG00000029642	1551.39	0.168755	0.000253761	0.00835606
Gm10736	ENSMUSG00000096842	155.029	0.361487	0.000255154	0.00836925
St6galnac6	ENSMUSG00000026811	9303.16	0.166443	0.000255477	0.00836925
Gm12174	ENSMUSG00000080776	654.518	0.206863	0.000258322	0.00841978
Ramp1	ENSMUSG00000034353	4178	0.205728	0.000258504	0.00841978
Tmem42	ENSMUSG00000066233	832.94	0.25818	0.000258606	0.00841978								Tmem42
Ddx46	ENSMUSG00000021500	5289.98	-0.130164	0.000262418	0.00852645
Adhfe1	ENSMUSG00000025911	1485.71	0.271552	0.000264106	0.0085638
Cse1l	ENSMUSG00000002718	3617.46	-0.152164	0.000264815	0.00856936
Crim1	ENSMUSG00000024074	3584.4	-0.198402	0.000266744	0.00861426
Rassf4	ENSMUSG00000042129	437.018	-0.292191	0.000268792	0.00866284
Reep2	ENSMUSG00000038555	9935.83	0.181393	0.000269562	0.00867008		Reep2		Reep2
Sdhaf4	ENSMUSG00000026154	807.348	0.236916	0.000270529	0.00868365
2700046G09Rik	ENSMUSG00000097787	225.517	0.286143	0.000272294	0.00869353
Edn3	ENSMUSG00000027524	504.054	0.3089	0.000272724	0.00869353
Rpsa	ENSMUSG00000032518	7136.52	0.212091	0.000273021	0.00869353	Rpsa
Slc9a3r1	ENSMUSG00000020733	3824.9	0.180627	0.000271524	0.00869353
Heca	ENSMUSG00000039879	1279.44	-0.227897	0.000275719	0.00876191
Hacl1	ENSMUSG00000021884	390.628	0.269084	0.000277011	0.00878545
Hsd17b10	ENSMUSG00000025260	1298.12	0.191423	0.00028004	0.00886386
Ctdsp1	ENSMUSG00000026176	1383.07	0.192971	0.000281126	0.00888057
Stmn4	ENSMUSG00000022044	12639.9	0.228203	0.00028193	0.00888834
Cdh11	ENSMUSG00000031673	3471.3	-0.18957	0.00028406	0.0089378												Cdh11
Brk1	ENSMUSG00000033940	9378.81	0.196506	0.000288101	0.00899383
Mphosph8	ENSMUSG00000079184	2736.95	-0.183361	0.00028675	0.00899383
Rpgrip1l	ENSMUSG00000033282	1448.9	-0.231982	0.00028718	0.00899383
Zfp365	ENSMUSG00000037855	49301.6	0.152642	0.000287561	0.00899383
Neurl1a	ENSMUSG00000006435	15455.7	0.14183	0.000289119	0.00899592
Rab1b	ENSMUSG00000024870	9662.03	0.180001	0.000289298	0.00899592									Rab1b
Ccdc53	ENSMUSG00000020056	686.101	0.22988	0.000290869	0.00902713
Ptpn1	ENSMUSG00000027540	3494.12	-0.163835	0.000292899	0.00907245
Kdm6b	ENSMUSG00000018476	2017.36	-0.296668	0.000295223	0.0091267
Camk2n1	ENSMUSG00000046447	171492	0.229981	0.000297299	0.009139
Gm3294	ENSMUSG00000092090	469.09	-0.256195	0.00029647	0.009139
Rpl36-ps2	ENSMUSG00000024205	236.847	0.25841	0.000297343	0.009139
Midn	ENSMUSG00000035621	3392.19	-0.296576	0.000299049	0.00917373	Midn
1110008P14Rik	ENSMUSG00000039195	8005.08	0.194998	0.000301801	0.00917489
D430019H16Rik	ENSMUSG00000094910	12230.1	0.149226	0.000301969	0.00917489
Lrpprc	ENSMUSG00000024120	4224.93	-0.125941	0.000300689	0.00917489
Nudt18	ENSMUSG00000045211	2548.25	0.214405	0.000301431	0.00917489
Rpl14-ps1	ENSMUSG00000046721	3963.39	0.223328	0.000301168	0.00917489
9330182L06Rik	ENSMUSG00000056004	2123.18	-0.152488	0.000305659	0.00926933
Gm13680	ENSMUSG00000081400	142.321	0.304568	0.000311013	0.00935346
Gm15946	ENSMUSG00000089695	42.7073	0.357061	0.000311371	0.00935346
Phactr3	ENSMUSG00000027525	10461.7	0.170299	0.000311227	0.00935346
Rbm24	ENSMUSG00000038132	1236.34	-0.19566	0.000310744	0.00935346
Rngtt	ENSMUSG00000028274	1476.98	-0.219399	0.000310045	0.00935346
Spty2d1	ENSMUSG00000049516	1159.82	-0.222987	0.000312838	0.00937983
Nudt7	ENSMUSG00000031767	268.918	0.237329	0.000313589	0.00938469
Srek1	ENSMUSG00000032621	4010.6	-0.182907	0.000317672	0.00947291
Vwc2l	ENSMUSG00000045648	549.092	-0.281481	0.000317727	0.00947291
Gm5644	ENSMUSG00000100104	501.835	0.218894	0.000322105	0.00958548
Mgll	ENSMUSG00000033174	19829.7	0.16713	0.000324243	0.00962514
Prkar2a	ENSMUSG00000032601	3440.7	-0.159455	0.000324647	0.00962514
Abhd4	ENSMUSG00000040997	5085.3	0.239742	0.000330303	0.00967231
Bcl6	ENSMUSG00000022508	1525.05	-0.233648	0.000328933	0.00967231
Dnase1l2	ENSMUSG00000024136	425.329	-0.322993	0.000329689	0.00967231	Dnase1l2
Dynlt1-ps1	ENSMUSG00000082691	172.683	0.266477	0.000329993	0.00967231
Krt10	ENSMUSG00000019761	367.165	0.318099	0.00033049	0.00967231
Ndufa7	ENSMUSG00000041881	3478.52	0.206664	0.000327802	0.00967231
Tcf19	ENSMUSG00000050410	405.968	0.271808	0.000327839	0.00967231
A830082K12Rik	ENSMUSG00000087143	1166.31	0.168634	0.000332576	0.00967998
Rapgef4	ENSMUSG00000049044	54770.9	0.245148	0.000331563	0.00967998
Tmem242	ENSMUSG00000004945	2265.03	0.197344	0.000332241	0.00967998
Snrpg	ENSMUSG00000057278	264.356	0.276771	0.000334102	0.00970665
Dapk2	ENSMUSG00000032380	123.921	0.312824	0.000336043	0.00974525
Utp20	ENSMUSG00000004356	1474.72	-0.235721	0.000336759	0.00974825
Per2	ENSMUSG00000055866	2900.43	-0.3446	0.000339027	0.00979608
Igfbp2	ENSMUSG00000039323	2391	0.246359	0.000341087	0.00983776
Gm15542	ENSMUSG00000083396	725.692	-0.246742	0.000342978	0.00987442
Atxn7	ENSMUSG00000021738	2296.12	-0.235695	0.000346469	0.00992726		Atxn7	Atxn7	Atxn7
Grm1	ENSMUSG00000019828	2832.31	-0.198184	0.000346691	0.00992726
Npepps	ENSMUSG00000001441	9461.53	-0.10813	0.000347307	0.00992726
Prrg3	ENSMUSG00000033361	3689.54	-0.137463	0.000345841	0.00992726
Sacm1l	ENSMUSG00000025240	4685.38	-0.162157	0.000348868	0.009954
Alg10b	ENSMUSG00000075470	1376.86	-0.244781	0.000351155	0.0100013
Gria2	ENSMUSG00000033981	40163	-0.177133	0.00035238	0.0100183
Ankrd52	ENSMUSG00000014498	4501.32	-0.24701	0.000356752	0.0100351
Arhgdig	ENSMUSG00000073433	3576.1	0.198119	0.000355462	0.0100351	Arhgdig
Dctpp1	ENSMUSG00000042462	507.057	0.251707	0.000355862	0.0100351
Gp1bb	ENSMUSG00000050761	950.906	0.282957	0.000354603	0.0100351
Trhde	ENSMUSG00000050663	1865	-0.157257	0.000356044	0.0100351
Usp38	ENSMUSG00000038250	1774.22	-0.176422	0.00035623	0.0100351
Tubd1	ENSMUSG00000020513	302.854	-0.26463	0.000358784	0.0100744
Hs6st3	ENSMUSG00000053465	400.477	-0.337534	0.000360971	0.0101106								Hs6St3
Ndufa4	ENSMUSG00000029632	9777.39	0.161537	0.000361609	0.0101106	Ndufa4
Zfp326	ENSMUSG00000029290	1966.72	-0.168635	0.000361978	0.0101106
Bvht	ENSMUSG00000098098	50.0422	0.349466	0.000362909	0.0101189
Zfp667	ENSMUSG00000054893	740.73	-0.217405	0.00036376	0.0101249
Cacnb3	ENSMUSG00000003352	21794.3	0.160138	0.00036641	0.0101424	Cacnb3
Ccar1	ENSMUSG00000020074	2927.75	-0.174858	0.000368212	0.0101424
Dhx15	ENSMUSG00000029169	4970.17	-0.206921	0.00036725	0.0101424
Gm9796	ENSMUSG00000045075	139.816	0.292127	0.000368126	0.0101424
Pradc1	ENSMUSG00000030008	868.774	0.265538	0.000366657	0.0101424
Wdr89	ENSMUSG00000045690	3391.12	0.223527	0.000367999	0.0101424
Senp5	ENSMUSG00000022772	1706.88	-0.236048	0.000369754	0.0101673
2610021A01Rik	ENSMUSG00000091474	1014.02	-0.19395	0.000378961	0.0102065
BC029214	ENSMUSG00000047617	2161.35	0.172465	0.000373869	0.0102065
Bgn	ENSMUSG00000031375	1066.81	0.198527	0.000376218	0.0102065
Cenpb	ENSMUSG00000068267	13019	0.229774	0.000372448	0.0102065
Chst2	ENSMUSG00000033350	10164.1	0.172328	0.000376336	0.0102065
Epn1	ENSMUSG00000035203	29533.8	0.181966	0.000379515	0.0102065
Fndc5	ENSMUSG00000001334	5176.12	0.215246	0.000378473	0.0102065
Lrrtm2	ENSMUSG00000071862	3788.46	-0.248676	0.000373682	0.0102065
Pdpn	ENSMUSG00000028583	569.015	0.197225	0.00037304	0.0102065
Pfdn5	ENSMUSG00000001289	5760.95	0.216984	0.000376191	0.0102065
Serf2	ENSMUSG00000074884	2757.32	0.154746	0.000375301	0.0102065	Serf2
Slc39a14	ENSMUSG00000022094	1888.83	-0.174592	0.000378759	0.0102065
Ubfd1	ENSMUSG00000030870	3711.68	-0.123418	0.000377842	0.0102065
Bhlhb9	ENSMUSG00000072964	3642.16	-0.18073	0.000383324	0.0102742
Ctnnbip1	ENSMUSG00000028988	2649.64	0.138146	0.000382753	0.0102742
P4ha2	ENSMUSG00000018906	789.112	-0.273604	0.000383985	0.0102747												P4ha2
	ENSMUSG00000029333	4441.3	0.205163	0.000385483	0.0102974
Deptor	ENSMUSG00000022419	1754.81	-0.228035	0.000389516	0.0103877
Apoe	ENSMUSG00000002985	86478	0.191625	0.000392921	0.0104193											ApoE
Ddx5	ENSMUSG00000020719	41839.3	-0.140895	0.000395179	0.0104193
Fut11	ENSMUSG00000039357	1147.45	-0.178234	0.000395935	0.0104193
Gabre	ENSMUSG00000031340	50.3091	-0.329648	0.000394991	0.0104193
Noc3l	ENSMUSG00000024999	955.156	-0.181269	0.000395497	0.0104193	Noc3l
Sec24a	ENSMUSG00000036391	1596.36	-0.183997	0.00039263	0.0104193
Stxbp5	ENSMUSG00000019790	7922.22	-0.145805	0.000391988	0.0104193
Tmem205	ENSMUSG00000040883	957.311	0.196494	0.000393373	0.0104193
B4galnt3	ENSMUSG00000041372	47.2097	-0.349901	0.000401867	0.010558
Esyt3	ENSMUSG00000037681	128.703	-0.341721	0.000403734	0.0105895
Gm29595	ENSMUSG00000100618	75.8987	0.326559	0.000408097	0.0106864
Zfp719	ENSMUSG00000030469	1001.59	-0.159668	0.000409142	0.0106961
Ppp1r12a	ENSMUSG00000019907	3261.31	-0.232653	0.000412162	0.0107574
2810428I15Rik	ENSMUSG00000058833	1866.88	0.203664	0.000413366	0.0107712
Sfrp1	ENSMUSG00000031548	636.279	0.227888	0.000419461	0.0109121
Morn2	ENSMUSG00000045257	455.79	0.225084	0.000421132	0.0109378	Morn2
Dstyk	ENSMUSG00000042046	3781.17	-0.164069	0.000427055	0.0110735
Ezr	ENSMUSG00000052397	4886.44	0.200639	0.000430054	0.0110971	Ezr
Rps25	ENSMUSG00000009927	1749.04	0.228528	0.000428678	0.0110971
Rps27rt	ENSMUSG00000050621	961.61	0.282636	0.000429641	0.0110971
Nynrin	ENSMUSG00000075592	768.881	-0.249147	0.000434711	0.0111658
Ptprn2	ENSMUSG00000056553	12388	-0.188288	0.000434822	0.0111658
Synj2	ENSMUSG00000023805	5973.73	-0.273382	0.000434177	0.0111658	Synj2
Psd	ENSMUSG00000037126	37721.8	0.19319	0.000439172	0.0112593
Ccdc107	ENSMUSG00000028461	1057.59	0.186426	0.000440534	0.0112761
Mtr	ENSMUSG00000021311	510.025	-0.293942	0.000442708	0.0112954
Zfhx3	ENSMUSG00000038872	390.044	-0.304697	0.00044219	0.0112954	Zfhx3
Gnptab	ENSMUSG00000035311	4695.04	-0.154604	0.000443551	0.0112988
Dse	ENSMUSG00000039497	308.566	-0.235295	0.000445848	0.0113211	Dse
Nhs	ENSMUSG00000059493	431.023	-0.259578	0.000445651	0.0113211
Gng3	ENSMUSG00000071658	9645.47	0.163525	0.000448071	0.0113595
Rasl10b	ENSMUSG00000020684	24207.6	0.196806	0.000450152	0.0113941	Rasl10b
Cby1	ENSMUSG00000022428	1948.71	0.202394	0.000453163	0.0114308
Gcc2	ENSMUSG00000038039	3971.73	-0.193295	0.000453759	0.0114308
Gm4332	ENSMUSG00000106037	2525.96	0.22095	0.000452392	0.0114308
Fam46a	ENSMUSG00000032265	320.053	-0.330494	0.000455951	0.0114679
Ythdf2	ENSMUSG00000040025	1723.13	-0.160053	0.000458152	0.0115051
Mmd2	ENSMUSG00000039533	11086	0.167943	0.000461162	0.0115443
Tmem132c	ENSMUSG00000034324	347.216	-0.278327	0.00046073	0.0115443
Cox7a2	ENSMUSG00000032330	6163.1	0.170026	0.000462738	0.011545
Egr1	ENSMUSG00000038418	14033.7	-0.348234	0.00046383	0.011545		Egr1		Egr1
Hcn4	ENSMUSG00000032338	214.034	-0.307623	0.000465508	0.011545	Hcn4			Hcn4
Naglu	ENSMUSG00000001751	637.151	0.171988	0.000464811	0.011545
Rapgef2	ENSMUSG00000062232	7077.36	-0.201954	0.000466266	0.011545					Rapgef2
Tox4	ENSMUSG00000016831	4069.42	-0.160987	0.000465154	0.011545
Zbtb33	ENSMUSG00000048047	1792.23	-0.163388	0.000465913	0.011545
Tacr3	ENSMUSG00000028172	171.867	-0.317909	0.000467032	0.011546
Morc3	ENSMUSG00000039456	1549.33	-0.148969	0.000469367	0.0115857
Cxcl14	ENSMUSG00000021508	6672.5	0.190106	0.000471835	0.0115927
Slc1a1	ENSMUSG00000024935	6768.7	-0.139311	0.000471438	0.0115927
Zc3h7b	ENSMUSG00000022390	17249	0.118643	0.0004709	0.0115927			Zc3h7b	Zc3h7b				Zc3H7B
Rnd2	ENSMUSG00000001313	5707.01	0.196441	0.000472912	0.0116013
Mlc1	ENSMUSG00000035805	12895.7	0.158232	0.000479268	0.0117233	Mlc1
Pde4d	ENSMUSG00000021699	1759.91	-0.252862	0.00047936	0.0117233
Prmt8	ENSMUSG00000030350	5922.71	0.167831	0.000482842	0.0117904
Atp5j2	ENSMUSG00000038690	5291.75	0.182273	0.00048567	0.01184	Atp5j2
Nt5dc3	ENSMUSG00000054027	7719.84	-0.135285	0.000486362	0.01184	Nt5dc3
Clint1	ENSMUSG00000006169	3322.72	-0.121455	0.000496297	0.0120634
Egr2	ENSMUSG00000037868	348.446	-0.249723	0.000498411	0.0120963
Mtmr1	ENSMUSG00000015214	3217.18	-0.143204	0.000500901	0.0121014
Ngef	ENSMUSG00000026259	24179.6	0.193673	0.000499435	0.0121014		Ngef	Ngef	Ngef
Soga3	ENSMUSG00000038916	2743.95	-0.222611	0.000500395	0.0121014	Soga3
Actb	ENSMUSG00000029580	49011.1	0.175546	0.000503742	0.0121432
Cox6c	ENSMUSG00000014313	8407.7	0.208904	0.000504156	0.0121432
Klhl7	ENSMUSG00000028986	5478.03	-0.138826	0.000506477	0.0121764
Rnpc3	ENSMUSG00000027981	1402.17	-0.273802	0.000507063	0.0121764
Calm1	ENSMUSG00000001175	216610	0.133101	0.000511105	0.0121796
Elp5	ENSMUSG00000018565	3690.16	0.168698	0.000511488	0.0121796
Ftl1	ENSMUSG00000050708	2308.95	0.226222	0.000509681	0.0121796
Gm43684	ENSMUSG00000105613	124.098	0.345916	0.000508323	0.0121796
Lhpp	ENSMUSG00000030946	910.408	0.246406	0.000509565	0.0121796
Nhp2	ENSMUSG00000001056	1455.48	0.221702	0.000511785	0.0121796
Lin7b	ENSMUSG00000003872	3445.75	0.218627	0.000513706	0.012207
Tab3	ENSMUSG00000035476	1522.3	-0.151705	0.000514999	0.0122195
Atp5o	ENSMUSG00000022956	7302.97	0.161104	0.000517726	0.0122596	Atp5o
Higd2a	ENSMUSG00000025868	3364.91	0.156856	0.000518226	0.0122596
0610012G03Rik	ENSMUSG00000107002	829.998	0.199988	0.000520598	0.0122958
Acadvl	ENSMUSG00000018574	2936.64	0.126987	0.000521301	0.0122958	Acadvl
Ankrd50	ENSMUSG00000044864	3820.26	-0.2	0.000523166	0.0123215	Ankrd50
Cdkn2c	ENSMUSG00000028551	214.124	0.24941	0.000528103	0.0124194										Cdkn2c
Rab3gap2	ENSMUSG00000039318	6325.26	-0.174171	0.000529545	0.0124349
Rfx4	ENSMUSG00000020037	1135.04	0.160845	0.000534508	0.0125154
Rnf187	ENSMUSG00000020496	19508.8	0.179778	0.000534543	0.0125154
Gm4202	ENSMUSG00000091421	6137.11	-0.165283	0.000536452	0.0125416
Flywch1	ENSMUSG00000040097	11456	-0.108329	0.000537807	0.0125549
Eif2ak3	ENSMUSG00000031668	1784.56	-0.125404	0.000544344	0.0126596
Ep300	ENSMUSG00000055024	4892.77	-0.198285	0.000544494	0.0126596		Ep300	Ep300	Ep300				Ep300
Isoc2a	ENSMUSG00000086784	1095.71	0.229366	0.000545475	0.0126596
Nup35	ENSMUSG00000026999	322.455	-0.229389	0.000545281	0.0126596
Tma7-ps	ENSMUSG00000059058	248.583	0.294705	0.000549374	0.0127316
Nos1	ENSMUSG00000029361	3382.25	-0.265839	0.000550287	0.0127342				Nos1
2410006H16Rik	ENSMUSG00000086841	710.799	0.19272	0.000555721	0.0127672
Anapc16	ENSMUSG00000020107	2813.91	0.209931	0.000555574	0.0127672	Anapc16
Cntnap3	ENSMUSG00000033063	462.904	-0.271944	0.000555546	0.0127672
D8Ertd738e	ENSMUSG00000019362	2792.2	0.1937	0.000555215	0.0127672
Lonrf2	ENSMUSG00000048814	11002.2	-0.140264	0.000552988	0.0127672
Cep97	ENSMUSG00000022604	1558.15	-0.159617	0.000559497	0.0128354
Mien1	ENSMUSG00000002580	2785.53	0.190702	0.000560772	0.0128461
Phyhip	ENSMUSG00000003469	29616.3	0.121831	0.000561998	0.0128557
Hadh	ENSMUSG00000027984	1607.43	0.245519	0.00056568	0.012866
Slc25a18	ENSMUSG00000004902	4663.01	0.181532	0.00056382	0.012866
Smdt1	ENSMUSG00000022452	3851.23	0.218257	0.000565354	0.012866		Smdt1	Smdt1	Smdt1
Stc1	ENSMUSG00000014813	246.923	-0.250155	0.00056512	0.012866
Gm13456	ENSMUSG00000082536	3908.36	0.125072	0.000567453	0.0128879
Slc1a2	ENSMUSG00000005089	256287	0.208409	0.000571212	0.0129548
G3bp2	ENSMUSG00000029405	15798.7	-0.153379	0.000572828	0.012973
Hddc3	ENSMUSG00000030532	655.757	0.201694	0.000575555	0.0130162
Ercc6	ENSMUSG00000054051	2359.67	-0.1712	0.00058746	0.0132291
Etnk1	ENSMUSG00000030275	25245.4	-0.12595	0.000587275	0.0132291
Rpp21	ENSMUSG00000024446	735.607	0.210309	0.000586672	0.0132291
Foxj2	ENSMUSG00000003154	2506.18	-0.112124	0.00058922	0.01325
B230206L02Rik	ENSMUSG00000086003	80.0659	0.330543	0.000594101	0.0133409
Nt5m	ENSMUSG00000032615	2200.57	0.138015	0.000595992	0.0133645
Polr3h	ENSMUSG00000022476	2490.1	0.233327	0.000597889	0.0133882
Cys1	ENSMUSG00000062563	508.787	-0.262505	0.000602635	0.0134566
Ptpro	ENSMUSG00000030223	2186.64	-0.26794	0.000602268	0.0134566
Fam213b	ENSMUSG00000029059	3731.97	0.198223	0.000604167	0.0134719
Aff3	ENSMUSG00000037138	2763.72	-0.220374	0.000609486	0.0135421
Ric1	ENSMUSG00000038658	3216.78	-0.185693	0.000608195	0.0135421
Scn3b	ENSMUSG00000049281	6689.19	-0.152904	0.000609868	0.0135421
Ndufa13	ENSMUSG00000036199	6392.95	0.203171	0.000614121	0.0136176		Ndufa13	Ndufa13	Ndufa13					Ndufa13	Ndufa13
Eif3i	ENSMUSG00000028798	4087.67	0.13111	0.000617439	0.0136232
Gjb2	ENSMUSG00000046352	499.208	0.294886	0.000623659	0.0136232
Kdm7a	ENSMUSG00000042599	3638.8	-0.262793	0.000618737	0.0136232
Kmt2a	ENSMUSG00000002028	10354.7	-0.274712	0.000615572	0.0136232								Kmt2A
Lonrf1	ENSMUSG00000039633	1767.38	-0.190271	0.000616595	0.0136232
Mllt4	ENSMUSG00000068036	6070.64	-0.190399	0.000620522	0.0136232	Mllt4
Plxna1	ENSMUSG00000030084	6906.93	-0.208723	0.000623628	0.0136232	Plxna1
Rps9	ENSMUSG00000006333	6312.08	0.161875	0.000622631	0.0136232	Rps9
Scn9a	ENSMUSG00000075316	219.594	-0.325214	0.000623785	0.0136232
Tmem168	ENSMUSG00000029569	1017.05	-0.182439	0.00062095	0.0136232
Tspan7	ENSMUSG00000058254	85084.9	0.190805	0.000623202	0.0136232
Gm2464	ENSMUSG00000102215	135.792	0.276672	0.000626313	0.0136596
Mgat4a	ENSMUSG00000026110	2866.94	-0.130137	0.000630554	0.0136707
Mrpl40	ENSMUSG00000022706	1161.65	0.170529	0.000629645	0.0136707
Ncbp3	ENSMUSG00000020783	1349.3	-0.156252	0.000630702	0.0136707
Nubp2	ENSMUSG00000039183	1421.83	0.194817	0.000631112	0.0136707
Ubac1	ENSMUSG00000036352	2678.07	0.145094	0.000630157	0.0136707
Serpine2	ENSMUSG00000026249	12553.2	0.205359	0.000633583	0.0137055
Dgcr6	ENSMUSG00000003531	2371.34	0.182206	0.000635494	0.0137096
Tpt1-ps3	ENSMUSG00000084319	5981.62	0.150497	0.00063541	0.0137096
Ankrd26	ENSMUSG00000007827	1206.09	-0.234659	0.000637389	0.0137123
Gm10643	ENSMUSG00000074215	206.227	0.287924	0.000637092	0.0137123
Plin3	ENSMUSG00000024197	889.924	0.206653	0.000639063	0.0137123
Slc2a13	ENSMUSG00000036298	8074.94	-0.137443	0.000639009	0.0137123
9930021J03Rik	ENSMUSG00000046138	3979.59	-0.142867	0.000647406	0.0138529
Atp7a	ENSMUSG00000033792	280.802	-0.335	0.000647457	0.0138529
Il18bp	ENSMUSG00000070427	406.185	-0.25557	0.000648732	0.0138529
Mast4	ENSMUSG00000034751	3800.76	-0.184357	0.000649095	0.0138529												Mast4
Hivep1	ENSMUSG00000021366	5435.59	-0.194714	0.000652724	0.0139117	Hivep1
Aldh7a1	ENSMUSG00000053644	6343.77	0.198774	0.00065733	0.0139911
Ccdc142os	ENSMUSG00000087578	75.9482	0.321292	0.000661425	0.0140595
Herpud1	ENSMUSG00000031770	3037.77	-0.147809	0.000663298	0.0140805
Cspg5	ENSMUSG00000032482	23509.6	0.136828	0.00066442	0.0140855
Itch	ENSMUSG00000027598	3878.63	-0.162824	0.000667344	0.0141287
Luzp1	ENSMUSG00000001089	5615.37	-0.198677	0.00067122	0.0141731
Tnnc1	ENSMUSG00000091898	633.704	0.312266	0.000670416	0.0141731									Tnnc1
Aco2	ENSMUSG00000022477	32112	0.124086	0.000679638	0.0142713	Aco2
Eci1	ENSMUSG00000024132	930.352	0.239509	0.000680356	0.0142713
Gdap1	ENSMUSG00000025777	6873.71	-0.134608	0.000678646	0.0142713
Gm37999	ENSMUSG00000103482	66.8111	0.334382	0.000677991	0.0142713
Lpgat1	ENSMUSG00000026623	16709.2	-0.128004	0.000679901	0.0142713
Clu	ENSMUSG00000022037	60779.1	0.14132	0.000684535	0.0142867		Clu	Clu	Clu							Clu
Gm12940	ENSMUSG00000085334	2602.11	-0.212922	0.000685057	0.0142867
Nupl1	ENSMUSG00000063895	1626.97	-0.238535	0.000686473	0.0142867
Pcdhgb2	ENSMUSG00000102748	329.087	-0.235666	0.000685741	0.0142867
Rnf150	ENSMUSG00000047747	4543.2	-0.143596	0.000682678	0.0142867	Rnf150
St8sia1	ENSMUSG00000030283	2911.82	-0.195407	0.000683684	0.0142867
Etfa	ENSMUSG00000032314	1450.77	0.199538	0.000690539	0.0143339
Phf8	ENSMUSG00000041229	1810.57	-0.178969	0.000689928	0.0143339
Cep120	ENSMUSG00000048799	3011.51	-0.134971	0.000692983	0.0143438
Cxx1b	ENSMUSG00000067924	3334.78	0.205682	0.000692621	0.0143438
Prickle1	ENSMUSG00000036158	5187.69	-0.191825	0.000693719	0.0143438
Igf2r	ENSMUSG00000023830	2551.06	-0.149608	0.00069658	0.0143842
Myeov2	ENSMUSG00000073616	2897.66	0.206238	0.000698164	0.0143983
Slc35a4	ENSMUSG00000033272	3079.1	0.148606	0.000699869	0.0144148
Hcrt	ENSMUSG00000045471	40.3355	-0.152508	0.000701199	0.0144235
Rida	ENSMUSG00000022323	2173.52	0.284837	0.000703541	0.014453
Dnlz	ENSMUSG00000075467	2756.08	0.162186	0.000706364	0.0144923
Osbp2	ENSMUSG00000020435	6827.22	0.121741	0.000712136	0.0145732
Rps5	ENSMUSG00000012848	9352.95	0.172494	0.000711264	0.0145732
Appl1	ENSMUSG00000040760	6646.84	-0.167203	0.000713764	0.0145877
Zfp280b	ENSMUSG00000049764	1119.1	-0.132877	0.000714893	0.0145921
Atxn2	ENSMUSG00000042605	6582.3	-0.155629	0.000719214	0.0146575
Sf3b3	ENSMUSG00000033732	4864.26	-0.128449	0.000719939	0.0146575
Hspb6	ENSMUSG00000036854	309.501	0.23717	0.000722539	0.0146916
2500004C02Rik	ENSMUSG00000073236	522.419	0.177009	0.000726098	0.0147094
Sh3bgrl3	ENSMUSG00000028843	5293.53	0.220406	0.000725057	0.0147094
Snx14	ENSMUSG00000032422	2561.8	-0.166542	0.000726187	0.0147094
Dhx37	ENSMUSG00000029480	1078.15	-0.140188	0.000728313	0.0147338
Gstk1	ENSMUSG00000029864	569.057	0.22887	0.000732391	0.0147819	Gstk1
Snapc5	ENSMUSG00000032398	930.461	0.187941	0.000732747	0.0147819
Zfp715	ENSMUSG00000012640	1711.65	-0.197017	0.00073348	0.0147819
Dnajc30	ENSMUSG00000061118	2143.04	0.190792	0.000740951	0.0149136
Rgs6	ENSMUSG00000021219	5080.84	0.13448	0.000746575	0.014981		Rgs6	Rgs6
Rnf39	ENSMUSG00000036492	282.598	-0.30442	0.000747122	0.014981
Slc17a6	ENSMUSG00000030500	1830.19	-0.262022	0.000746327	0.014981
Gm14680	ENSMUSG00000081752	971.306	-0.209876	0.000750391	0.0150244
Itsn2	ENSMUSG00000020640	2749.16	-0.204663	0.000751171	0.0150244	Itsn2
Amigo2	ENSMUSG00000048218	503.757	-0.266737	0.000758294	0.0151478
Gfpt1	ENSMUSG00000029992	4553.59	-0.138085	0.000760392	0.0151707
Npffr1	ENSMUSG00000020090	74.4101	-0.334859	0.000762545	0.0151946
Ylpm1	ENSMUSG00000021244	5920.15	-0.225384	0.000765372	0.0152319								Ylpm1
Acadl	ENSMUSG00000026003	2375.16	0.202725	0.000767453	0.0152542	Acadl
Acss1	ENSMUSG00000027452	2534.43	0.241259	0.000768792	0.0152618
Slc33a1	ENSMUSG00000027822	1950.49	-0.143038	0.00077102	0.0152869
Timm8b	ENSMUSG00000039016	3437.18	0.175418	0.000775891	0.0153644	Timm8b
Plb1	ENSMUSG00000029134	134.156	0.300196	0.000777107	0.0153693
Nrgn	ENSMUSG00000053310	90214	0.239763	0.000781257	0.0154323		Nrgn	Nrgn	Nrgn
Efnb1	ENSMUSG00000031217	948.256	-0.232496	0.000783591	0.0154373
Ncoa3	ENSMUSG00000027678	3238.69	-0.17096	0.000783038	0.0154373
Rpl3-ps1	ENSMUSG00000084349	3427.43	0.183722	0.000784423	0.0154373
Maats1	ENSMUSG00000022805	72.4174	-0.306839	0.000788002	0.0154886
Emx1	ENSMUSG00000033726	1322.23	0.265487	0.000791643	0.015541			Emx1	Emx1
Mrpl52	ENSMUSG00000010406	939.032	0.198665	0.000795465	0.0155968
Cib1	ENSMUSG00000030538	736.125	0.220914	0.000800663	0.0156026
Kcne1l	ENSMUSG00000090122	295.871	0.277648	0.000798165	0.0156026
Nsmf	ENSMUSG00000006476	37330.7	0.153579	0.000799899	0.0156026
Senp6	ENSMUSG00000034252	4228.47	-0.132109	0.000799552	0.0156026
Zfp644	ENSMUSG00000049606	3279.59	-0.166221	0.000801642	0.0156026
	ENSMUSG00000003178	877.823	-0.291997	0.000801263	0.0156026
Ap5s1	ENSMUSG00000068264	931.362	0.169575	0.000803069	0.0156113
Ccs	ENSMUSG00000034108	922.47	0.212556	0.000806766	0.0156641								Ccs	Ccs	Ccs
Phgdh	ENSMUSG00000053398	1885.95	0.206865	0.000809741	0.0157027	Phgdh
Zbtb7a	ENSMUSG00000035011	7302.35	-0.158904	0.000811248	0.0157127
Ufc1	ENSMUSG00000062963	3226.68	0.174551	0.000814098	0.0157488
Thra	ENSMUSG00000058756	49733.7	0.161753	0.000816948	0.0157848										Thra
Nudt2	ENSMUSG00000028443	742.307	0.208871	0.000818815	0.0158016	Nudt2
Oxld1	ENSMUSG00000039670	273.516	0.244847	0.000825118	0.0158464
Prlr	ENSMUSG00000005268	139.13	-0.286494	0.000823208	0.0158464
Rorb	ENSMUSG00000036192	3320.24	0.223023	0.000823478	0.0158464
Taf3	ENSMUSG00000025782	1031	-0.183423	0.000824975	0.0158464
Map4k3	ENSMUSG00000024242	4397.52	-0.168481	0.000828868	0.0158993
Cds2	ENSMUSG00000058793	37730.7	-0.0930866	0.000831285	0.0159144	Cds2
Faxc	ENSMUSG00000028246	2204.44	-0.247915	0.000831891	0.0159144						Faxc
Mdk	ENSMUSG00000027239	785.116	0.264145	0.000833286	0.0159144		Mdk	Mdk	Mdk
Phtf1	ENSMUSG00000058388	2970.87	-0.118696	0.000833652	0.0159144
Ccdc17	ENSMUSG00000034035	166.273	0.282928	0.000839603	0.0159844
Ranbp6	ENSMUSG00000074909	2335.42	-0.170907	0.000840334	0.0159844
Uhrf2	ENSMUSG00000024817	2714.42	-0.192777	0.000839491	0.0159844
Cpe	ENSMUSG00000037852	156723	0.208769	0.000851708	0.0161814
2310011J03Rik	ENSMUSG00000020133	1988.82	0.177554	0.000855641	0.0161839
Cdk16	ENSMUSG00000031065	23421.9	0.148954	0.000859846	0.0161839
Cyp4f14	ENSMUSG00000024292	686.223	0.252031	0.000858982	0.0161839
Ephx2	ENSMUSG00000022040	1558.51	0.193032	0.000854788	0.0161839		Ephx2	Ephx2
Hras	ENSMUSG00000025499	7208.4	0.216255	0.000859969	0.0161839
Kcna1	ENSMUSG00000047976	11277.3	-0.111783	0.000857368	0.0161839
Rpl28-ps1	ENSMUSG00000058603	1279.22	0.221159	0.000856059	0.0161839
Ttc39b	ENSMUSG00000038172	4807.77	-0.206724	0.000853877	0.0161839
Atp13a3	ENSMUSG00000022533	4465.3	-0.149386	0.0008634	0.016191
E130114P18Rik	ENSMUSG00000048747	277.957	0.243077	0.000862329	0.016191
Nkrf	ENSMUSG00000044149	1679.08	-0.215499	0.000863164	0.016191
Sod1	ENSMUSG00000022982	6458.37	0.168426	0.000868066	0.0162594
C2	ENSMUSG00000024371	55.432	0.328204	0.000876307	0.0163513
Fam107a	ENSMUSG00000021750	36161.7	0.253874	0.000874624	0.0163513	Fam107a
Pja1	ENSMUSG00000034403	10442.8	-0.134984	0.000877082	0.0163513		Pja1
Zfp207	ENSMUSG00000017421	7553.87	-0.158735	0.000876647	0.0163513
Frmd6	ENSMUSG00000048285	2149.62	-0.267679	0.00087979	0.0163826
Tbc1d9	ENSMUSG00000031709	7150.63	-0.133149	0.00088092	0.0163845
2900022M07Rik	ENSMUSG00000102386	89.1594	0.332241	0.000892034	0.0165393
Adat2	ENSMUSG00000019808	211.826	-0.22707	0.000891421	0.0165393
Diras2	ENSMUSG00000047842	22036.4	0.133506	0.000893397	0.0165393
Gm5828	ENSMUSG00000091020	55.8895	-0.32509	0.000892412	0.0165393
Klf5	ENSMUSG00000005148	270.181	-0.268136	0.000894939	0.0165486
Rps24	ENSMUSG00000025290	3321.83	0.201399	0.000896732	0.0165625
Psat1	ENSMUSG00000024640	7882.16	0.151684	0.000897992	0.0165665	Psat1
Tmem38a	ENSMUSG00000031791	7043.54	0.126406	0.000899667	0.0165782
Klhl1	ENSMUSG00000022076	208.38	-0.300549	0.000902817	0.0166171
Aes	ENSMUSG00000054452	28189.6	0.196275	0.000905906	0.0166547
Comt	ENSMUSG00000000326	4849.66	0.139058	0.000912291	0.0167526
Trpc4	ENSMUSG00000027748	773.348	-0.263984	0.000913337	0.0167526				Trpc4
Asb11	ENSMUSG00000031382	214.612	0.265589	0.000915003	0.0167566
Asna1	ENSMUSG00000052456	5027.86	0.15664	0.00091566	0.0167566
Fv1	ENSMUSG00000070583	214.201	-0.274908	0.000920463	0.0167948
Glra3	ENSMUSG00000038257	113.418	-0.331579	0.000920914	0.0167948
Rps19bp1	ENSMUSG00000051518	892.47	0.193359	0.000920665	0.0167948			Rps19bp1	Rps19bp1
Raph1	ENSMUSG00000026014	4582.77	-0.205052	0.000922585	0.016806
9030407P20Rik	ENSMUSG00000097343	493.539	0.23979	0.000923808	0.0168091
Etv1	ENSMUSG00000004151	2153.49	-0.18031	0.000927151	0.0168314
Fnbp1l	ENSMUSG00000039735	9559.83	-0.207409	0.000926565	0.0168314
Cep126	ENSMUSG00000040729	788.389	-0.154053	0.000933256	0.0168654
Furin	ENSMUSG00000030530	2183.99	-0.209959	0.000930569	0.0168654		Furin	Furin	Furin
Ptch1	ENSMUSG00000021466	4356.48	-0.20402	0.000932283	0.0168654												Ptch1
Tpst2	ENSMUSG00000029344	1562.19	0.194978	0.000931557	0.0168654
Map6	ENSMUSG00000055407	8156.66	-0.125379	0.000939163	0.0169528
Cstb	ENSMUSG00000005054	782.68	0.174126	0.000943634	0.0169812
Gpr101	ENSMUSG00000036357	467.02	-0.330954	0.000943503	0.0169812
Rnf214	ENSMUSG00000042790	3121.66	-0.137634	0.000943933	0.0169812	Rnf214
Cttnbp2nl	ENSMUSG00000062127	1794.85	-0.203413	0.000949355	0.0170513
Gpr37l1	ENSMUSG00000026424	16252.4	0.194338	0.00094997	0.0170513
Crkl	ENSMUSG00000006134	2251.07	-0.166011	0.000952125	0.0170515
Wipf2	ENSMUSG00000038013	5794.23	-0.132237	0.000951445	0.0170515
Kmt2d	ENSMUSG00000048154	8105.69	-0.240127	0.000954038	0.0170666										Kmt2d
Nrm	ENSMUSG00000059791	172.299	0.283237	0.000957599	0.017111
Eif4g1	ENSMUSG00000045983	15453.9	-0.16688	0.000962275	0.0171369
Peli1	ENSMUSG00000020134	2472.72	-0.122796	0.000962127	0.0171369
Rps3a2	ENSMUSG00000062611	120.77	0.26134	0.00096044	0.0171369
Bola3	ENSMUSG00000045160	1094.34	0.190309	0.000966636	0.0171953
Fth1	ENSMUSG00000024661	110529	0.245634	0.000971194	0.0172187									Fth1
Myl6	ENSMUSG00000090841	5567.31	0.146945	0.000970089	0.0172187
Osbpl6	ENSMUSG00000042359	4681.64	-0.173752	0.000970285	0.0172187
Acin1	ENSMUSG00000022185	8925.1	-0.197269	0.000974479	0.0172385
Ddt	ENSMUSG00000001666	393.844	0.253398	0.000973559	0.0172385
Eif1	ENSMUSG00000035530	11058.7	0.139233	0.000977472	0.0172531
Gm13111	ENSMUSG00000085069	1366.46	0.221129	0.000977304	0.0172531
Anxa5	ENSMUSG00000027712	3042.03	0.134414	0.000981702	0.0173086
Gm13436	ENSMUSG00000083716	1044.78	0.208087	0.000985512	0.0173475
Ndp	ENSMUSG00000040138	668.261	0.224448	0.000986086	0.0173475
Pcm1	ENSMUSG00000031592	6361.64	-0.191078	0.00098762	0.0173553
Cox5b	ENSMUSG00000061518	4922.81	0.187335	0.000989532	0.0173697
March7	ENSMUSG00000026977	3729.43	-0.145804	0.000992001	0.0173748
Pbxip1	ENSMUSG00000042613	4475.03	0.166759	0.000991817	0.0173748	Pbxip1
Adcy9	ENSMUSG00000005580	2622.65	-0.230777	0.000994933	0.0173884
Ric8b	ENSMUSG00000035620	2659.62	-0.176567	0.000994967	0.0173884
Srl	ENSMUSG00000022519	455.728	0.188852	0.00099661	0.0173981
Gstm4	ENSMUSG00000027890	563.133	0.199317	0.00100245	0.017449	Gstm4
Pcdhgc5	ENSMUSG00000102543	4946.87	-0.228568	0.00100105	0.017449
Rps26	ENSMUSG00000025362	3409.94	0.206937	0.00100282	0.017449
Vegfb	ENSMUSG00000024962	4095.35	0.180966	0.00100941	0.0175446
Cdkl4	ENSMUSG00000033966	1056.43	-0.163378	0.00101227	0.017556
Sgpp2	ENSMUSG00000032908	1129.2	-0.185744	0.00101186	0.017556
Qpct	ENSMUSG00000024084	609.038	-0.206454	0.00101677	0.0176149
2810013P06Rik	ENSMUSG00000099881	1290.54	0.207836	0.00102083	0.0176659
Ift27	ENSMUSG00000016637	1021.08	0.168266	0.001027	0.0177341
Ppp1r1a	ENSMUSG00000022490	6317.36	0.232228	0.00102603	0.0177341
Sos2	ENSMUSG00000034801	2303.79	-0.166733	0.00102923	0.0177341
Usp15	ENSMUSG00000020124	2740.8	-0.193374	0.00102832	0.0177341
4931406C07Rik	ENSMUSG00000031938	1886.62	0.181018	0.00103199	0.0177439
Ift20	ENSMUSG00000001105	2807.82	0.145071	0.00103203	0.0177439
Gmip	ENSMUSG00000036246	825.702	-0.256684	0.00103491	0.0177744				Gmip					Gmip	Gmip
Exosc5	ENSMUSG00000061286	620.861	0.233795	0.00103756	0.0178007
Rpl39	ENSMUSG00000079641	605.486	0.246942	0.00104033	0.017829
Fam65b	ENSMUSG00000036006	3845.23	-0.213296	0.00104463	0.0178834
Rps19	ENSMUSG00000040952	3704.37	0.206994	0.00104862	0.0179324
Ano5	ENSMUSG00000055489	83.9368	-0.313038	0.00105374	0.0180006
D17Wsu92e	ENSMUSG00000056692	21710.6	0.126828	0.00105563	0.0180135
Pxk	ENSMUSG00000033885	2007.24	-0.133666	0.00105794	0.0180263
Tmem160	ENSMUSG00000019158	1302.29	0.224138	0.00105864	0.0180263
B3galt4	ENSMUSG00000067370	249.383	0.269958	0.00106776	0.0180755
Gypc	ENSMUSG00000090523	106.605	0.265412	0.00106834	0.0180755
Pcdha11	ENSMUSG00000102206	125.335	-0.29953	0.00106611	0.0180755	Pcdha11			Pcdha11
Skil	ENSMUSG00000027660	4270.85	-0.204453	0.00106546	0.0180755	Skil
Snrnp25	ENSMUSG00000040767	626.011	0.174298	0.00106717	0.0180755	Snrnp25
Tm9sf2	ENSMUSG00000025544	7330.48	-0.12229	0.00106649	0.0180755
Rpl18-ps2	ENSMUSG00000053173	380.214	0.230363	0.00107036	0.0180904
Capza1	ENSMUSG00000070372	591.849	-0.20497	0.00107506	0.0181506												Capza1
Lst1	ENSMUSG00000073412	98.1098	0.285559	0.00107855	0.018171								Lst1
Wsb2-ps	ENSMUSG00000084020	314.76	0.216544	0.00107786	0.018171
Mpst	ENSMUSG00000071711	1557.34	0.187129	0.00108368	0.0182189
Pcf11	ENSMUSG00000041328	1910.68	-0.15826	0.0010836	0.0182189
Chdh	ENSMUSG00000015970	320.227	-0.298659	0.00108545	0.0182294
Csnk1a1	ENSMUSG00000024576	16268.1	-0.124642	0.00108751	0.0182448
Htr5a	ENSMUSG00000039106	1269.56	-0.167699	0.00108923	0.0182544
Ddah2	ENSMUSG00000007039	698.369	0.222071	0.00109378	0.0182742
Nalcn	ENSMUSG00000000197	5998.33	-0.180865	0.0010921	0.0182742
Rras	ENSMUSG00000038387	595.182	0.20867	0.00109386	0.0182742		Rras	Rras	Rras
Gm9493	ENSMUSG00000044424	1301.46	0.202054	0.00109516	0.0182767
Cep104	ENSMUSG00000039523	2971.22	-0.0987191	0.00109747	0.0182961
Rpl13a	ENSMUSG00000074129	15187.1	0.206008	0.00110158	0.0183454
Atf5	ENSMUSG00000038539	1478.09	0.232043	0.00110691	0.0184149
Lmcd1	ENSMUSG00000057604	512.2	0.221476	0.00110913	0.0184326
Chchd6	ENSMUSG00000030086	2505.84	0.197253	0.0011106	0.0184377
Snhg6	ENSMUSG00000098234	528.064	0.202257	0.00111184	0.0184392
Mgat4b	ENSMUSG00000036620	3846.07	0.156033	0.00111861	0.0185322
Gm28151	ENSMUSG00000100213	519.151	0.262631	0.00112219	0.0185528
Lrch3	ENSMUSG00000022801	2945.87	-0.17315	0.00112151	0.0185528
2010320M18Rik	ENSMUSG00000100691	291.013	0.278165	0.00113188	0.018655
Emb	ENSMUSG00000021728	1234.69	-0.224098	0.00113128	0.018655			Emb	Emb
Gltscr2	ENSMUSG00000041560	3738.05	0.142168	0.00113166	0.018655
1500011K16Rik	ENSMUSG00000051319	1092.16	0.187467	0.00113958	0.0187483
Fos	ENSMUSG00000021250	1112.1	-0.254999	0.0011399	0.0187483
Akt2	ENSMUSG00000004056	5385.49	0.217747	0.00114167	0.0187581
Mia3	ENSMUSG00000056050	5327.65	-0.105761	0.00114777	0.0188387	Mia3
Apopt1	ENSMUSG00000037787	1398.53	0.185876	0.00115119	0.0188446	Apopt1	Apopt1		Apopt1		Apopt1		Apopt1
Bcl9	ENSMUSG00000038256	3512.36	-0.136417	0.00115286	0.0188446
Pabpc1	ENSMUSG00000022283	7802.3	0.128242	0.00115263	0.0188446
Pcdhga2	ENSMUSG00000103332	399.472	-0.253136	0.00115079	0.0188446
Arhgap6	ENSMUSG00000031355	823.214	-0.194104	0.00115908	0.0188882
Gm11808	ENSMUSG00000068240	122.811	0.319215	0.00115734	0.0188882
Ndfip1	ENSMUSG00000024425	14751.4	-0.135447	0.00115879	0.0188882
Copz2	ENSMUSG00000018672	271.297	0.255805	0.00117029	0.0189799	Copz2
Cpeb3	ENSMUSG00000039652	3657.77	-0.197492	0.00116803	0.0189799	Cpeb3
Necab3	ENSMUSG00000027489	5239.3	0.184348	0.00116808	0.0189799
Rpl10a-ps1	ENSMUSG00000084416	1754.9	0.203987	0.00116981	0.0189799
Usp33	ENSMUSG00000025437	8381.92	-0.126014	0.00117067	0.0189799
Bri3	ENSMUSG00000047843	964.922	0.244767	0.00117695	0.0190622
Tspyl1	ENSMUSG00000047514	9789	-0.0981467	0.00117935	0.0190817
G3bp1	ENSMUSG00000018583	4017.05	-0.0946747	0.00118205	0.019106
Trib2	ENSMUSG00000020601	2813.17	-0.260162	0.00118514	0.0191171
Zfp608	ENSMUSG00000052713	1292.58	-0.201931	0.00118472	0.0191171
Gpr135	ENSMUSG00000043398	338.951	-0.204827	0.0011876	0.019118			Gpr135									Gpr135
Spock2	ENSMUSG00000058297	52730.5	-0.126424	0.00118713	0.019118	Spock2
Zfp426	ENSMUSG00000059475	1673.59	-0.121445	0.00118992	0.019136
Avpi1	ENSMUSG00000018821	1090.37	0.170919	0.0011942	0.0191855
Gm7335	ENSMUSG00000067189	322.183	-0.210665	0.00119791	0.0192258
Clvs1	ENSMUSG00000041216	3040.27	-0.168381	0.00121314	0.0194114
Sdhaf1	ENSMUSG00000074211	856.989	0.246192	0.00121291	0.0194114
Spop	ENSMUSG00000057522	13956.2	0.133605	0.00121294	0.0194114
Tbc1d9b	ENSMUSG00000036644	18545.8	0.174448	0.00122259	0.0195431
Adap1	ENSMUSG00000056413	15358.3	0.139391	0.00122412	0.0195479
Iqub	ENSMUSG00000046192	92.4783	-0.294431	0.0012259	0.0195494
Wdr13	ENSMUSG00000031166	18938.7	0.108334	0.00122667	0.0195494
2900052N01Rik	ENSMUSG00000099696	3679.42	0.257284	0.00123451	0.0195852
Capns1	ENSMUSG00000001794	7823.5	0.125839	0.00123471	0.0195852
Fxr1	ENSMUSG00000027680	3467.87	-0.158202	0.00123507	0.0195852	Fxr1	Fxr1	Fxr1	Fxr1
Slc35b2	ENSMUSG00000037089	1605.03	0.182273	0.0012321	0.0195852
Ucp3	ENSMUSG00000032942	273.384	0.247013	0.00123267	0.0195852
Cmtm3	ENSMUSG00000031875	515.054	0.171031	0.00124089	0.0195993
Rbm25	ENSMUSG00000010608	9732.98	-0.161727	0.00124012	0.0195993
Rprd1a	ENSMUSG00000040446	3147.65	-0.148013	0.00123783	0.0195993	Rprd1a
Sec61b	ENSMUSG00000053317	360.269	0.197121	0.00123877	0.0195993
Rnaset2a	ENSMUSG00000095687	80.0117	0.296189	0.00126266	0.0199234
Snhg8	ENSMUSG00000104960	675.353	0.24812	0.00127273	0.0200625
Mphosph10	ENSMUSG00000030521	805.116	-0.205106	0.00127423	0.0200663
Ifitm3	ENSMUSG00000025492	656.781	0.230039	0.00127971	0.0201326
Ap5m1	ENSMUSG00000036291	917.952	-0.163051	0.00128368	0.0201752
Cgref1	ENSMUSG00000029161	1129.76	0.209076	0.00128554	0.0201844	Cgref1											Cgref1
Zmym2	ENSMUSG00000021945	5209.88	-0.165855	0.00128822	0.0202066
Btrc	ENSMUSG00000025217	8201.06	-0.0815989	0.00129601	0.0202292
Dip2a	ENSMUSG00000020231	5941.83	-0.15724	0.00129559	0.0202292
Dsg2	ENSMUSG00000044393	145.843	-0.272588	0.00129573	0.0202292
Tbc1d8b	ENSMUSG00000042473	289.792	-0.305667	0.00129497	0.0202292
Ythdf3	ENSMUSG00000047213	5158.2	-0.152936	0.0012915	0.0202292
1110034G24Rik	ENSMUSG00000044991	425.414	0.18097	0.00130106	0.0202572
Ptpn9	ENSMUSG00000032290	2339.42	-0.191449	0.00130162	0.0202572
Tspyl4	ENSMUSG00000039485	31318.2	-0.105657	0.00130087	0.0202572
Coro1c	ENSMUSG00000004530	4977.48	-0.105566	0.00130828	0.020341
Prps1l3	ENSMUSG00000079104	365.766	-0.227833	0.00130977	0.0203442
Ppdpf	ENSMUSG00000016344	1651.36	0.209312	0.00132465	0.0205554
Bcat1	ENSMUSG00000030268	4347.85	-0.185993	0.00133088	0.0206319
Slc25a20	ENSMUSG00000032602	749.207	0.184402	0.00133319	0.0206476	Slc25a20
Triap1	ENSMUSG00000029535	781.68	0.165159	0.00133756	0.0206951
Edf1	ENSMUSG00000015092	4656.99	0.187325	0.00133919	0.0207002
Emsy	ENSMUSG00000035401	2624.43	-0.19148	0.00134791	0.0207946
Sntb2	ENSMUSG00000041308	429.167	-0.301072	0.00134664	0.0207946				Sntb2	Sntb2
Hsp90aa1	ENSMUSG00000021270	11756.7	-0.174711	0.00135368	0.0208539
Mfhas1	ENSMUSG00000070056	3034.35	-0.138794	0.00135437	0.0208539												Mfhas1
Krtcap2	ENSMUSG00000042747	1472.8	0.155964	0.00135929	0.0209094
Trnp1	ENSMUSG00000056596	8412.05	0.201952	0.0013612	0.0209186
Copb1	ENSMUSG00000030754	3449.97	-0.147877	0.00136452	0.0209495
Ppp4r2	ENSMUSG00000052144	1724.7	-0.194457	0.00137161	0.0210177	Ppp4r2
Slc38a3	ENSMUSG00000010064	6274.74	0.210676	0.00137075	0.0210177
Mrpl2	ENSMUSG00000002767	1467.59	0.164945	0.00138724	0.0212368
Dpysl2	ENSMUSG00000022048	10467	0.17012	0.00140186	0.0213261	Dpysl2
Gm10076	ENSMUSG00000060143	80.026	0.319608	0.00140131	0.0213261
Kyat3	ENSMUSG00000040213	347.104	0.250552	0.00140256	0.0213261
Mrpl17	ENSMUSG00000030879	1531.44	0.180392	0.00139838	0.0213261
Olfm1	ENSMUSG00000026833	68004	0.158242	0.00140379	0.0213261	Olfm1
Rdm1	ENSMUSG00000010362	283.045	0.199231	0.00140236	0.0213261
Slitrk5	ENSMUSG00000033214	3653.46	-0.137157	0.00140051	0.0213261
Ssna1	ENSMUSG00000026966	1644.73	0.151459	0.00139934	0.0213261
Nppc	ENSMUSG00000026241	226.043	0.292176	0.00140722	0.0213267
Pds5b	ENSMUSG00000034021	6591.03	-0.163608	0.00140785	0.0213267
Stk32b	ENSMUSG00000029123	184.932	-0.297421	0.00140692	0.0213267
Gm37499	ENSMUSG00000103901	248.774	-0.201764	0.00141579	0.0214063
Naa15	ENSMUSG00000063273	3581.34	-0.131248	0.00141512	0.0214063
Homer3	ENSMUSG00000003573	606.836	0.18543	0.00142261	0.021489
Cldn14	ENSMUSG00000047109	63.3869	0.315398	0.00142535	0.0214944
Gm10177	ENSMUSG00000090136	353.024	0.239153	0.00142567	0.0214944
Ndufa5	ENSMUSG00000023089	3124.54	0.178184	0.00142938	0.0215255
Ndufb3	ENSMUSG00000026032	2617.47	0.164482	0.00143043	0.0215255
Chuk	ENSMUSG00000025199	3327.49	-0.189607	0.00143401	0.0215527
Stx1a	ENSMUSG00000007207	21645.9	0.159658	0.00143495	0.0215527					Stx1a
Nars	ENSMUSG00000024587	10872.8	-0.0992634	0.00143715	0.0215609
Nrarp	ENSMUSG00000078202	1782.01	0.222986	0.00143821	0.0215609
B3galt2	ENSMUSG00000033849	2874.05	-0.182579	0.00144499	0.021561
Krt12	ENSMUSG00000020912	932.103	0.259956	0.0014439	0.021561
Maob	ENSMUSG00000040147	1901.5	0.223651	0.00143986	0.021561
Oprd1	ENSMUSG00000050511	787.21	-0.276772	0.00144417	0.021561
Vwc2	ENSMUSG00000050830	381.83	-0.229246	0.00144121	0.021561
Rel	ENSMUSG00000020275	386.139	-0.242574	0.00144806	0.0215866
Fam179b	ENSMUSG00000035614	3546.4	-0.174156	0.00145233	0.02163
Slit3	ENSMUSG00000056427	1674.83	-0.235257	0.00145957	0.0217176
Naxd	ENSMUSG00000031505	2409.15	0.119641	0.00146373	0.0217591
Csnk1e	ENSMUSG00000022433	7711.56	-0.101339	0.00146921	0.021778	Csnk1e
Gm15459	ENSMUSG00000100801	3536.91	-0.262913	0.00146912	0.021778
Syt4	ENSMUSG00000024261	11555.9	-0.178021	0.00147047	0.021778	Syt4
Tnrc6a	ENSMUSG00000052707	6304.37	-0.15372	0.00146832	0.021778
AI413582	ENSMUSG00000062753	1981.43	0.162859	0.00147846	0.0218557
Thap2	ENSMUSG00000020137	800.857	-0.190798	0.00147752	0.0218557	Thap2
Mbd4	ENSMUSG00000030322	641.799	-0.179994	0.00148572	0.0219427
Hepacam	ENSMUSG00000046240	6443.25	0.168695	0.00149077	0.0219764
Prpf8	ENSMUSG00000020850	13183.3	-0.164682	0.0014895	0.0219764
Acyp2	ENSMUSG00000060923	755.221	0.160762	0.00149387	0.0219886	Acyp2
Rpl41	ENSMUSG00000093674	10133	0.228507	0.00149436	0.0219886
Depdc7	ENSMUSG00000027173	62.2878	-0.306421	0.00150123	0.0220176	Depdc7
Polr2j	ENSMUSG00000039771	1141.52	0.182622	0.00149789	0.0220176
Rnf32	ENSMUSG00000029130	787.558	-0.145499	0.00150101	0.0220176
Snrk	ENSMUSG00000038145	4002.67	-0.190969	0.00150186	0.0220176
Sema3c	ENSMUSG00000028780	1544.42	-0.217029	0.00150467	0.0220182
Serp2	ENSMUSG00000052584	3866.38	0.188257	0.00150365	0.0220182	Serp2
Zeb2os	ENSMUSG00000052248	184.12	0.236542	0.00150861	0.0220556
Bdp1	ENSMUSG00000049658	2279.2	-0.231956	0.00151889	0.0221856
Txn1	ENSMUSG00000028367	2447.38	0.168458	0.00152078	0.0221928
Helz	ENSMUSG00000020721	3859.2	-0.207641	0.00152609	0.0222498	Helz
Spen	ENSMUSG00000040761	4324.58	-0.191193	0.00153148	0.022308
Fndc3b	ENSMUSG00000039286	1434.54	-0.219699	0.00153531	0.0223434
Wdr83os	ENSMUSG00000059355	1724.9	0.174036	0.00153794	0.0223612	Wdr83os
Arhgef11	ENSMUSG00000041977	6019.57	-0.132183	0.0015408	0.0223824
2010107E04Rik	ENSMUSG00000021290	3502.55	0.165744	0.00154343	0.0224001
Slc39a9	ENSMUSG00000048833	3310.04	-0.113895	0.00154804	0.0224465
Fem1b	ENSMUSG00000032244	8383.18	-0.130784	0.00155391	0.0225112
Cfl1	ENSMUSG00000056201	39860.5	0.170228	0.0015585	0.0225571
Gm10443	ENSMUSG00000072940	366.606	0.24074	0.00156039	0.022564
Mybpc3	ENSMUSG00000002100	88.3164	0.312704	0.00156499	0.02261								Mybpc3			Mybpc3
Trim66	ENSMUSG00000031026	2825.27	-0.172872	0.0015746	0.0227282
Echs1	ENSMUSG00000025465	2737.93	0.142256	0.00157703	0.0227426
Cdh24	ENSMUSG00000059674	715.218	-0.244787	0.00157898	0.0227501
Pnmal1	ENSMUSG00000041141	3392.85	-0.181252	0.00158227	0.0227769
Rpl18-ps1	ENSMUSG00000081382	252.931	0.284069	0.0015879	0.0228374
Lig4	ENSMUSG00000049717	660.158	-0.17987	0.00159087	0.0228594
Arl5b	ENSMUSG00000017418	1504.46	-0.249664	0.0016044	0.0229103
As3mt	ENSMUSG00000003559	748.057	0.182303	0.00160573	0.0229103		As3mt	As3mt	As3mt
Dync1li1	ENSMUSG00000032435	5027.16	-0.0925089	0.00160425	0.0229103
Id2	ENSMUSG00000020644	6837.54	0.151092	0.00160264	0.0229103
Mpdz	ENSMUSG00000028402	4082.09	-0.213765	0.00160592	0.0229103	Mpdz				Mpdz
Rps20	ENSMUSG00000028234	2614.29	0.20917	0.00160111	0.0229103
Tmem114	ENSMUSG00000022715	93.8648	0.265941	0.00159633	0.0229103
Zfp397	ENSMUSG00000024276	2120.38	-0.186825	0.00160508	0.0229103
Bag1	ENSMUSG00000028416	5844.53	0.17679	0.0016131	0.0229752
Plekhh2	ENSMUSG00000040852	709.661	-0.262719	0.00161336	0.0229752
Chchd2	ENSMUSG00000070493	4757.61	0.176553	0.001618	0.0230207	Chchd2
Copz1	ENSMUSG00000060992	4972.75	0.141639	0.00162339	0.0230259	Copz1
Dgat2	ENSMUSG00000030747	3898.51	0.181853	0.00162311	0.0230259
Igsf1	ENSMUSG00000031111	416.413	-0.314441	0.00162352	0.0230259
Zfp462	ENSMUSG00000060206	2938.02	-0.200063	0.00162415	0.0230259
Sept5	ENSMUSG00000072214	42568.2	0.138618	0.00162884	0.0230427
Tnfaip3	ENSMUSG00000019850	385.251	-0.217822	0.00162968	0.0230427
Uba6	ENSMUSG00000035898	1303.28	-0.264894	0.00162767	0.0230427
Cdh2	ENSMUSG00000024304	4940.62	-0.173997	0.00163202	0.0230554
Arf5	ENSMUSG00000020440	6970.7	0.187875	0.00163474	0.0230732
Aldh3b1	ENSMUSG00000024885	338.477	0.26274	0.00164193	0.0231377
Atp6v1a	ENSMUSG00000052459	25702.8	-0.148038	0.00164221	0.0231377
Larp1	ENSMUSG00000037331	8485.26	-0.0989754	0.00164454	0.0231501
Fbxl16	ENSMUSG00000025738	91010.2	0.183495	0.00164604	0.0231508
Hydin	ENSMUSG00000059854	63.2254	-0.314727	0.00164928	0.0231662	Hydin		Hydin
Zfp362	ENSMUSG00000028799	2099.91	0.167568	0.00165005	0.0231662
Kmt2e	ENSMUSG00000029004	7784.88	-0.139608	0.00165583	0.023194			Kmt2e						Kmt2e	Kmt2e
Lysmd3	ENSMUSG00000035840	419.552	-0.225988	0.00165619	0.023194
Scaf8	ENSMUSG00000046201	3095.42	-0.130494	0.00165931	0.023194
Slc36a1	ENSMUSG00000020261	4966.84	-0.226146	0.00165868	0.023194
Tmed9	ENSMUSG00000058569	5239.83	0.129358	0.00165726	0.023194
Ccdc82	ENSMUSG00000079084	440.866	-0.24211	0.00166232	0.0232156
Tceb2	ENSMUSG00000055839	3228.4	0.210182	0.00166453	0.023226
Ndufb7	ENSMUSG00000033938	3503.86	0.184125	0.0016665	0.0232332
Epm2aip1	ENSMUSG00000046785	9954.33	-0.154313	0.00166891	0.0232464									Epm2aip1
Snapin	ENSMUSG00000001018	3147.06	0.184966	0.00167742	0.0233445
Rps3	ENSMUSG00000030744	14325.8	0.16015	0.00168939	0.0234906	Rps3
Gm18588	ENSMUSG00000093402	196.565	-0.255147	0.00169353	0.0235277
Cryz	ENSMUSG00000028199	1020.07	0.173124	0.00169953	0.0235904
Ttc9b	ENSMUSG00000007944	8613.49	0.226293	0.00170241	0.0236099
Ech1	ENSMUSG00000053898	2171.27	0.15558	0.001704	0.0236112
Dhrs4	ENSMUSG00000022210	635.476	0.191539	0.00171081	0.0236645
Mrpl30	ENSMUSG00000026087	2283.22	0.136555	0.0017103	0.0236645
Ago2	ENSMUSG00000036698	7185.97	-0.218695	0.00171805	0.0237029
Pmp22	ENSMUSG00000018217	1487.57	0.159827	0.00171774	0.0237029
Prdx1	ENSMUSG00000028691	5001.93	0.205702	0.00171713	0.0237029
Arf3	ENSMUSG00000051853	88551.3	0.151426	0.00171978	0.0237062
Taf13	ENSMUSG00000048100	1265.39	0.234074	0.00172148	0.0237091
Gaa	ENSMUSG00000025579	19283.7	-0.154695	0.00172849	0.0237805
Ppp2r1b	ENSMUSG00000032058	869.613	-0.187742	0.00173115	0.0237805
Tmem2	ENSMUSG00000024754	924.989	-0.171797	0.00173014	0.0237805
4732491K20Rik	ENSMUSG00000097350	220.943	0.239892	0.00173556	0.0238206
Cox14	ENSMUSG00000023020	2611.15	0.164643	0.00174372	0.0238914
Eva1a	ENSMUSG00000035104	782.613	0.215603	0.00174228	0.0238914
Dad1	ENSMUSG00000022174	3405.01	0.169646	0.00175207	0.0239852
Gapvd1	ENSMUSG00000026867	5918.06	-0.142557	0.00175475	0.0240011
Pcdhga5	ENSMUSG00000103567	424.947	-0.233092	0.00177295	0.0242127
Xkr7	ENSMUSG00000042631	119.363	-0.304977	0.00177325	0.0242127
Acvr2a	ENSMUSG00000052155	4191.18	-0.171535	0.00177827	0.0242604	Acvr2a
Magi3	ENSMUSG00000052539	4042.68	-0.17415	0.0017821	0.0242918
Armcx3	ENSMUSG00000049047	1280.79	-0.154738	0.00178438	0.0242953
Ddx19b	ENSMUSG00000033658	2360.58	-0.148962	0.00178619	0.0242953
Katnal1	ENSMUSG00000041298	4996.49	-0.0938178	0.00178694	0.0242953
Agtrap	ENSMUSG00000029007	684.362	0.216563	0.00180134	0.0243856	Agtrap
Aldh4a1	ENSMUSG00000028737	1183.46	0.174394	0.0017992	0.0243856
Aoc2	ENSMUSG00000078651	346.885	-0.247584	0.00179904	0.0243856
Nup98	ENSMUSG00000063550	1028.02	-0.226519	0.00180181	0.0243856
Pcnx4	ENSMUSG00000034501	2247.97	-0.138843	0.00180075	0.0243856
Zdhhc12	ENSMUSG00000015335	324.614	0.195516	0.00180276	0.0243856	Zdhhc12
Cisd3	ENSMUSG00000078695	821.928	0.177119	0.00180874	0.0244249
Rps4x	ENSMUSG00000031320	6624.45	0.153264	0.00180814	0.0244249
Mt2	ENSMUSG00000031762	5737.8	0.312047	0.0018153	0.0244683
Snapc1	ENSMUSG00000021113	1535.4	-0.176361	0.00181533	0.0244683	Snapc1
Zc3h12c	ENSMUSG00000035164	593.184	-0.264531	0.00181656	0.0244683	Zc3h12c
H2afv	ENSMUSG00000041126	1727.49	0.183241	0.00182914	0.0246169
Tmem132e	ENSMUSG00000020701	1355.66	-0.150568	0.00183182	0.0246321
H1f0	ENSMUSG00000096210	5870.85	0.190071	0.00183558	0.0246619
Noxred1	ENSMUSG00000072919	58.9525	-0.295395	0.00184104	0.0246734
Ntm	ENSMUSG00000059974	15380.2	0.145713	0.00184419	0.0246734
Ovca2	ENSMUSG00000038268	832.357	0.216909	0.00183801	0.0246734												Ovca2
Sf3b5	ENSMUSG00000078348	1627	0.207465	0.00184224	0.0246734
Zscan26	ENSMUSG00000022228	6540.2	-0.149296	0.00184411	0.0246734								Zscan26
Dnajb1	ENSMUSG00000005483	3162.94	-0.164886	0.00184654	0.0246841
Map1lc3a	ENSMUSG00000027602	10581.8	0.178913	0.00185069	0.0247188
Clmp	ENSMUSG00000032024	1759.36	-0.143616	0.00185286	0.024727
Samd4	ENSMUSG00000021838	2554.27	-0.162825	0.00185477	0.0247319
Pygm	ENSMUSG00000032648	2659.61	0.205626	0.00185775	0.0247509
Chsy3	ENSMUSG00000058152	501.463	-0.198632	0.00187817	0.0249404
Ehbp1	ENSMUSG00000042302	3309.06	-0.10993	0.00187789	0.0249404
Epb41l3	ENSMUSG00000024044	12319.7	-0.101756	0.00188138	0.0249404
Gtf3c3	ENSMUSG00000041303	1912.01	-0.141903	0.00187856	0.0249404
R3hdm4	ENSMUSG00000035781	17595.6	0.174091	0.00187593	0.0249404
Tfg	ENSMUSG00000022757	3053.72	-0.118958	0.00188055	0.0249404
Ankrd33b	ENSMUSG00000022237	5881.35	-0.216198	0.001884	0.0249525	Ankrd33b
Fyttd1	ENSMUSG00000022800	5056.53	-0.132207	0.00188542	0.0249525
Cwf19l2	ENSMUSG00000025898	752.724	-0.15601	0.00188975	0.0249682
Prkar1a	ENSMUSG00000020612	40964.3	-0.0941706	0.00188915	0.0249682
Tfcp2l1	ENSMUSG00000026380	565.167	0.24239	0.00189355	0.0249977
Dr1	ENSMUSG00000029265	2229.74	-0.155807	0.00189874	0.0250454
Stat5b	ENSMUSG00000020919	2024.5	-0.112396	0.00190229	0.0250521
Tcta	ENSMUSG00000039461	1835.59	0.189807	0.00190239	0.0250521
Myadm	ENSMUSG00000068566	3961.97	-0.169964	0.00191473	0.025173
Smek1	ENSMUSG00000041846	2726.59	-0.131869	0.00191436	0.025173
Cers4	ENSMUSG00000008206	5194.3	-0.188884	0.00191969	0.025197
Impact	ENSMUSG00000024423	14995	-0.151212	0.00191972	0.025197
Cachd1	ENSMUSG00000028532	888.566	-0.228725	0.00192226	0.0252095
Nts	ENSMUSG00000019890	430.029	-0.243791	0.00192416	0.0252136
Atp1a2	ENSMUSG00000007097	92106.8	0.150902	0.00193002	0.0252587	Atp1a2
Gm2415	ENSMUSG00000086119	2648.1	0.202465	0.00193078	0.0252587
Mrpl27	ENSMUSG00000024414	1448.96	0.191784	0.00193363	0.0252754	Mrpl27
Ankrd17	ENSMUSG00000055204	8284.15	-0.175075	0.00194119	0.0253485
Gm5566	ENSMUSG00000080002	82.5444	0.282497	0.00194296	0.0253485
Rrp12	ENSMUSG00000035049	2104.72	-0.1509	0.00194401	0.0253485
E330009J07Rik	ENSMUSG00000037172	6537.13	-0.156909	0.00195637	0.0254263
Fubp1	ENSMUSG00000028034	7540.69	-0.188055	0.00195796	0.0254263
Rab8b	ENSMUSG00000036943	2415.05	-0.148988	0.00195645	0.0254263
Sik2	ENSMUSG00000037112	1666.42	-0.30321	0.00195536	0.0254263
Ube4a	ENSMUSG00000059890	4316.48	-0.152098	0.00195486	0.0254263
Cadm4	ENSMUSG00000054793	16786	0.157679	0.00196375	0.0254808
Sgsh	ENSMUSG00000005043	496.797	0.191598	0.00196628	0.0254927
Csrp1	ENSMUSG00000026421	15578.5	0.194195	0.00197122	0.025536
Ptma	ENSMUSG00000026238	2972.89	0.1698	0.0019749	0.0255421
Stip1	ENSMUSG00000024966	7780.18	-0.181976	0.00197412	0.0255421	Stip1
Fry	ENSMUSG00000056602	9695.68	-0.181214	0.00197969	0.0255833
Usp13	ENSMUSG00000056900	2410.37	-0.126924	0.00198385	0.0256163
Gadd45a	ENSMUSG00000036390	321.281	-0.291539	0.0019964	0.0257575
Gigyf2	ENSMUSG00000048000	4437.25	-0.119778	0.002003	0.0258217		Gigyf2	Gigyf2	Gigyf2
Faap20	ENSMUSG00000073684	1170.69	0.150032	0.00201285	0.0258739
Fam134b	ENSMUSG00000022270	2302.59	-0.129413	0.00201518	0.0258739
Fam195b	ENSMUSG00000061111	3624.12	0.152115	0.00201356	0.0258739
Inpp4b	ENSMUSG00000037940	442.381	-0.235208	0.0020111	0.0258739			Inpp4b	Inpp4b				Inpp4B
Zdhhc3	ENSMUSG00000025786	5417.64	0.106255	0.00201498	0.0258739
Sostdc1	ENSMUSG00000036169	50.9876	-0.283803	0.00202242	0.025946
Rnf24	ENSMUSG00000048911	3334.58	-0.134405	0.00202546	0.025964
Cast	ENSMUSG00000021585	413.556	-0.175441	0.00203207	0.0260278	Cast
Acsl4	ENSMUSG00000031278	4789.46	-0.161923	0.00203523	0.0260473
Asgr1	ENSMUSG00000020884	53.6494	0.308609	0.00204579	0.0260976
Atmin	ENSMUSG00000047388	5553.07	-0.132852	0.0020477	0.0260976
Fam84a	ENSMUSG00000020607	4061.82	-0.139288	0.00204645	0.0260976
Gad2	ENSMUSG00000026787	10889.8	-0.216841	0.0020502	0.0260976
Gm6501	ENSMUSG00000099998	250.142	-0.256173	0.0020429	0.0260976
Tubb2b	ENSMUSG00000045136	6446.14	0.187744	0.00205063	0.0260976
	ENSMUSG00000086605	3917.8	-0.165833	0.00204621	0.0260976
4930503L19Rik	ENSMUSG00000044906	477.52	-0.222254	0.00205544	0.0261045
Nr4a3	ENSMUSG00000028341	1622.85	-0.298312	0.00205609	0.0261045
Pcdh19	ENSMUSG00000051323	2293.44	-0.228581	0.00205542	0.0261045
Kdm5b	ENSMUSG00000042207	4245.47	-0.14211	0.00205855	0.0261148	Kdm5b
Sft2d3	ENSMUSG00000044982	357.975	0.210272	0.00206776	0.0262108
Dlc1	ENSMUSG00000031523	4515	-0.155184	0.00207028	0.0262219
Sema3e	ENSMUSG00000063531	1334.81	-0.194747	0.00207236	0.0262273					Sema3e
Gramd1b	ENSMUSG00000040111	14813.5	-0.171602	0.00209449	0.0264785		Gramd1b
Snapc3	ENSMUSG00000028483	1493.87	-0.150261	0.0020967	0.0264785
Tox2	ENSMUSG00000074607	1984.39	-0.161386	0.00209719	0.0264785
Fbxo38	ENSMUSG00000042211	2466.21	-0.167634	0.00210251	0.0265246
Bcl11a	ENSMUSG00000000861	5674.56	-0.123432	0.0021068	0.0265577				Bcl11a
Resp18	ENSMUSG00000033061	3025.88	-0.185155	0.00211035	0.0265604
Ttll4	ENSMUSG00000033257	1810.79	-0.205638	0.00210927	0.0265604
Clec2l	ENSMUSG00000079598	3062.45	0.162894	0.00212273	0.026611
Jak1	ENSMUSG00000028530	9902.73	-0.120237	0.00212126	0.026611
Nqo2	ENSMUSG00000046949	565.257	0.197943	0.00212268	0.026611	Nqo2
Reep6	ENSMUSG00000035504	844.722	0.213825	0.00212078	0.026611
Usp45	ENSMUSG00000040455	3018.51	-0.147647	0.00212052	0.026611
A830039N20Rik	ENSMUSG00000071567	7226.81	0.19407	0.00212925	0.0266718
Tifa	ENSMUSG00000046688	411.366	0.185928	0.00213838	0.0267441
Timp4	ENSMUSG00000030317	1753.71	0.20783	0.00213673	0.0267441
Gzf1	ENSMUSG00000027439	2450.66	-0.119475	0.00214699	0.0268306
Dnal4	ENSMUSG00000022420	2661.6	0.149481	0.00215558	0.0268957
Pfdn2	ENSMUSG00000006412	4548.17	0.162227	0.00215445	0.0268957	Pfdn2
Mog	ENSMUSG00000076439	4208.95	0.250539	0.0021752	0.0270649
Nqo1	ENSMUSG00000003849	203.167	0.244223	0.00217543	0.0270649	Nqo1
Pdzd4	ENSMUSG00000002006	10889.5	0.124672	0.0021753	0.0270649
Vti1b	ENSMUSG00000021124	8469.66	0.15389	0.00217594	0.0270649
Coa5	ENSMUSG00000026112	7190.15	0.146899	0.0021803	0.0270714
Parp6	ENSMUSG00000025237	9457.05	0.113601	0.00218156	0.0270714
Smg8	ENSMUSG00000020495	840.048	-0.164021	0.00217834	0.0270714
Numa1	ENSMUSG00000066306	6230.14	-0.177686	0.0021882	0.0271327	Numa1
Cebpz	ENSMUSG00000024081	2110.48	-0.131126	0.00219519	0.0271559
Sez6l	ENSMUSG00000058153	14022.6	-0.145473	0.00219467	0.0271559
Wasl	ENSMUSG00000029684	7763.91	-0.122232	0.00219328	0.0271559
Dnajc4	ENSMUSG00000024963	794.287	0.166294	0.00219904	0.0271824
Crcp	ENSMUSG00000025532	1518.81	0.154963	0.00220137	0.0271901
3110070M22Rik	ENSMUSG00000074635	55.8104	0.306034	0.00220673	0.027214
Pom121	ENSMUSG00000053293	4795.89	-0.13848	0.00220538	0.027214
Cat	ENSMUSG00000027187	3139.2	0.182471	0.00221077	0.0272428
Bst2	ENSMUSG00000046718	203.279	0.258579	0.00221953	0.0273111
Emp3	ENSMUSG00000040212	106.365	0.280741	0.00222489	0.0273111	Emp3
Golga7b	ENSMUSG00000042532	10105.8	0.171466	0.00222405	0.0273111
Ppm1e	ENSMUSG00000046442	13236.9	-0.155406	0.00222322	0.0273111
St8sia6	ENSMUSG00000003418	198.407	-0.246189	0.00222151	0.0273111										St8sia6
Pcdha5	ENSMUSG00000103092	186.905	-0.252054	0.00223102	0.0273653	Pcdha5	Pcdha5		Pcdha5				Pcdha5
Lix1	ENSMUSG00000047786	2713.43	0.206328	0.00223509	0.027394
Ndufb6	ENSMUSG00000071014	2529.41	0.136891	0.00223724	0.0273993
Aldh1a2	ENSMUSG00000013584	447.004	0.28156	0.00224533	0.0274372												Aldh1a2
Gpm6b	ENSMUSG00000031342	75043.3	0.184393	0.00224723	0.0274372
Rps27a-ps2	ENSMUSG00000058838	150.129	0.302738	0.0022446	0.0274372
Siah3	ENSMUSG00000091722	69.6832	-0.304806	0.00224608	0.0274372
Banp	ENSMUSG00000025316	2139.16	-0.200416	0.0022549	0.0274968
Crot	ENSMUSG00000003623	2238.48	0.208672	0.00225902	0.0274968	Crot
Kif2a	ENSMUSG00000021693	4715.47	-0.135292	0.00225881	0.0274968
Rnd3	ENSMUSG00000017144	834.574	-0.204467	0.00225836	0.0274968
Dlx1as	ENSMUSG00000084946	208.194	-0.272813	0.00226797	0.0275726
Rps11-ps1	ENSMUSG00000090516	435.11	0.210357	0.00226871	0.0275726
Chl1	ENSMUSG00000030077	8755.9	-0.199423	0.00228233	0.0277055
Etv5	ENSMUSG00000013089	4565.29	-0.240089	0.00228313	0.0277055
Kdm3a	ENSMUSG00000053470	2539.34	-0.198175	0.00228848	0.0277493								Kdm3A
Pgpep1	ENSMUSG00000056204	815.234	0.155329	0.00229279	0.0277804
Eef2kmt	ENSMUSG00000022544	236.546	0.207832	0.00229679	0.0277866
Map6d1	ENSMUSG00000041205	4835.29	0.174833	0.00229567	0.0277866
Txn2	ENSMUSG00000005354	6810.46	0.154202	0.00229861	0.0277875
Fchsd2	ENSMUSG00000030691	2741.42	-0.124554	0.00230992	0.0278931
Rpl27a	ENSMUSG00000046364	2017.49	0.163255	0.00231085	0.0278931
Cbx6	ENSMUSG00000089715	34035.2	0.114253	0.00232089	0.0279782
Fsd1l	ENSMUSG00000054752	2494.54	-0.149224	0.00232141	0.0279782
Htr1b	ENSMUSG00000049511	657.219	-0.273032	0.00232745	0.0280298
Arpc4	ENSMUSG00000079426	7007.79	0.161602	0.00233411	0.0280888
Acot11	ENSMUSG00000034853	3846.04	0.188277	0.00234087	0.0281275
Ints6	ENSMUSG00000035161	1156.98	-0.148664	0.00234043	0.0281275
Gm37144	ENSMUSG00000102275	44.4585	0.300694	0.00234362	0.0281394
Ilk	ENSMUSG00000030890	4152.75	0.111345	0.00234559	0.0281417
Pcdhgb1	ENSMUSG00000103037	300.579	-0.22627	0.0023486	0.0281567
Epb41l5	ENSMUSG00000026383	676.34	0.178041	0.00236764	0.0283636
Gm5124	ENSMUSG00000051537	1145.05	-0.19362	0.00237644	0.0284062
Hacd1	ENSMUSG00000063275	306.218	0.200323	0.00237355	0.0284062
Kcnmb4	ENSMUSG00000054934	3906.52	0.156864	0.00237655	0.0284062
Trib1	ENSMUSG00000032501	1137.33	-0.302564	0.00238087	0.0284365
Tmem62	ENSMUSG00000054484	2032.39	-0.0904472	0.00239148	0.0285418
Gm5083	ENSMUSG00000089815	49.4556	0.297371	0.00239335	0.0285427
Lmnb2	ENSMUSG00000062075	1496.04	-0.141401	0.00239961	0.0285745
Nos1ap	ENSMUSG00000038473	4189.73	-0.179001	0.0023993	0.0285745
Scn3a	ENSMUSG00000057182	2885.52	-0.197196	0.00240349	0.0285994									Scn3a
Mydgf	ENSMUSG00000019579	1993.3	0.175002	0.00241058	0.028631
Serac1	ENSMUSG00000015659	1312.72	-0.225671	0.00241166	0.028631
Stac2	ENSMUSG00000017400	7825.24	0.151899	0.00241334	0.028631
Stam	ENSMUSG00000026718	3934.76	-0.126442	0.0024118	0.028631
4930506C21Rik	ENSMUSG00000087478	89.5039	0.274872	0.00242316	0.0287094
Cep85l	ENSMUSG00000038594	349.86	-0.275743	0.00242536	0.0287094
Mlip	ENSMUSG00000032355	2826.95	0.187674	0.0024236	0.0287094	Mlip
Tmsb10	ENSMUSG00000079523	2192.26	0.228848	0.00243175	0.0287637
Cox6a2	ENSMUSG00000030785	338.475	0.262182	0.00244288	0.0287919
Ern1	ENSMUSG00000020715	786.898	-0.215331	0.0024433	0.0287919
Gcnt1	ENSMUSG00000038843	207.195	-0.29263	0.00244063	0.0287919
Peli2	ENSMUSG00000021846	1773.19	0.122813	0.00243696	0.0287919
Ptpmt1	ENSMUSG00000063235	1756.92	0.184282	0.00244203	0.0287919
Pts	ENSMUSG00000032067	1439.5	0.177991	0.00244499	0.0287919
Cplx2	ENSMUSG00000025867	99826.9	0.156581	0.00244944	0.0288017
Fam208a	ENSMUSG00000040651	2978	-0.175396	0.0024494	0.0288017
Rps6kc1	ENSMUSG00000089872	3252.83	-0.124809	0.00245182	0.0288046
Wdfy3	ENSMUSG00000043940	12257.8	-0.197353	0.00245331	0.0288046
Oaz1-ps	ENSMUSG00000043801	4959.97	0.157758	0.00245766	0.0288133
Rbbp5	ENSMUSG00000026439	3033.5	-0.0953394	0.0024573	0.0288133
1700037C18Rik	ENSMUSG00000005983	277.755	0.248655	0.00246141	0.0288304
Cyb5r3	ENSMUSG00000018042	4253.32	0.169479	0.00246998	0.0288304
Plpp3	ENSMUSG00000028517	21601.2	0.162842	0.00246849	0.0288304
Pnisr	ENSMUSG00000028248	17016.7	-0.206163	0.00246628	0.0288304
Tpmt	ENSMUSG00000021376	335.814	0.212168	0.00246526	0.0288304
Trp53bp1	ENSMUSG00000043909	7222.02	-0.172002	0.00246932	0.0288304
Chrac1	ENSMUSG00000068391	668.925	0.202366	0.00248239	0.0289539
C330018D20Rik	ENSMUSG00000024592	743.564	0.176936	0.0024858	0.0289552
Lsm4	ENSMUSG00000031848	1397.31	0.198313	0.00248614	0.0289552
Tmco4	ENSMUSG00000041143	261.569	0.256033	0.00249153	0.0289969
Rnf10	ENSMUSG00000041740	17827.7	0.123886	0.00249576	0.0290249
Camsap2	ENSMUSG00000041570	10666.7	-0.134955	0.00249919	0.0290297
Gm5446	ENSMUSG00000050243	160.145	-0.243104	0.00249982	0.0290297
Txnl4b	ENSMUSG00000031723	1125.76	0.192645	0.00250958	0.0291217
Msi1	ENSMUSG00000054256	2223.7	0.137151	0.00251259	0.0291354
D8Ertd82e	ENSMUSG00000050271	2206.2	-0.25374	0.00252604	0.0291383
Fosb	ENSMUSG00000003545	631.019	-0.280761	0.00252748	0.0291383
Gm16339	ENSMUSG00000090050	89.6134	0.280261	0.00251883	0.0291383
Gm4149	ENSMUSG00000074800	190.163	0.299441	0.00252587	0.0291383
Olfr287	ENSMUSG00000090129	314.041	0.258901	0.00252312	0.0291383
Pnpla6	ENSMUSG00000004565	3507.21	-0.192679	0.00252318	0.0291383
Rybp	ENSMUSG00000072872	967.945	-0.214503	0.00252654	0.0291383	Rybp
Vrk3	ENSMUSG00000002205	1428.43	0.142259	0.00252195	0.0291383
Mlxip	ENSMUSG00000038342	2380.08	-0.19628	0.00253439	0.0291893
Pgap1	ENSMUSG00000073678	2595.58	-0.21727	0.00253557	0.0291893
Fam69b	ENSMUSG00000036186	2179.55	0.130093	0.00254186	0.0292406
Rab29	ENSMUSG00000026433	226	0.231923	0.00254519	0.0292578
Bok	ENSMUSG00000026278	2739.89	0.195903	0.00255848	0.029347
Hhatl	ENSMUSG00000032523	932.567	0.203949	0.00255524	0.029347
Med1	ENSMUSG00000018160	2773.86	-0.149854	0.00255838	0.029347
Camk2d	ENSMUSG00000053819	7901.25	-0.162003	0.00256528	0.0293497	Camk2d
Cep170	ENSMUSG00000057335	4705.31	-0.190756	0.00257104	0.0293497				Cep170
Cnpy3	ENSMUSG00000023973	3895.02	0.148433	0.00257347	0.0293497
Mrps21	ENSMUSG00000054312	1070.58	0.193698	0.00256761	0.0293497									Mrps21
Rpl36	ENSMUSG00000057863	821.444	0.241942	0.00257085	0.0293497
Rufy2	ENSMUSG00000020070	5252.08	-0.146028	0.00256768	0.0293497
Shisa6	ENSMUSG00000053930	946.45	-0.270829	0.00257306	0.0293497
Tmem80	ENSMUSG00000025505	1861.57	0.141603	0.00256844	0.0293497
9130023H24Rik	ENSMUSG00000062944	191.572	0.226356	0.0025838	0.0294261
Slc2a3	ENSMUSG00000003153	9633.2	-0.108316	0.00258387	0.0294261
Rnf111	ENSMUSG00000032217	2437.77	-0.124431	0.00259166	0.0294938
Ar	ENSMUSG00000046532	1613.75	-0.194773	0.00260512	0.02954
Cd63-ps	ENSMUSG00000085939	711.78	0.213735	0.0025996	0.02954
Fam208b	ENSMUSG00000033799	2036.6	-0.219363	0.00260684	0.02954
Gm11361	ENSMUSG00000061330	1133.91	0.216862	0.00260187	0.02954
Itpa	ENSMUSG00000074797	1656.12	0.166071	0.00260271	0.02954
Tmem218	ENSMUSG00000032121	806.682	0.172185	0.00260686	0.02954
Grik3	ENSMUSG00000001985	6376.87	-0.198905	0.00261461	0.0295858
Nrp1	ENSMUSG00000025810	2015.23	-0.251403	0.00261397	0.0295858												Nrp1
Mir703	ENSMUSG00000105814	250.13	0.243226	0.00262166	0.0296445
Iigp1	ENSMUSG00000054072	141.331	0.247631	0.00263642	0.0297692
Tmem200a	ENSMUSG00000049420	891.853	-0.23854	0.00263486	0.0297692
Nf2	ENSMUSG00000009073	7541.58	0.101692	0.00264847	0.0298744
Rif1	ENSMUSG00000036202	1471.57	-0.22432	0.0026495	0.0298744
1810021B22Rik	ENSMUSG00000087331	68.6936	0.285267	0.00265416	0.0298866
Orc4	ENSMUSG00000026761	3490.01	-0.131482	0.00265809	0.0298866	Orc4
Tmem200c	ENSMUSG00000095407	767.637	-0.185425	0.00265668	0.0298866
Zfp511	ENSMUSG00000025470	865.775	0.138872	0.0026548	0.0298866
Arhgap10	ENSMUSG00000037148	1806.33	0.155329	0.0026679	0.0299758
Khnyn	ENSMUSG00000047153	901.546	-0.193055	0.0026706	0.0299849	Khnyn
Ash2l	ENSMUSG00000031575	2323.56	-0.097297	0.00268173	0.0300251			Ash2l
Gm6223	ENSMUSG00000096647	186.539	-0.232747	0.0026807	0.0300251
Lsp1	ENSMUSG00000018819	289.919	0.265688	0.00268126	0.0300251
Ttl	ENSMUSG00000027394	5998.34	0.130141	0.00267951	0.0300251	Ttl
Gm5454	ENSMUSG00000047643	346.602	-0.258433	0.00268545	0.0300272
Rpl8	ENSMUSG00000003970	14141.4	0.153851	0.00268568	0.0300272
Amdhd2	ENSMUSG00000036820	1025.37	0.166371	0.00269976	0.0300694
Cxxc4	ENSMUSG00000044365	2080.63	-0.13827	0.00270079	0.0300694
Gtpbp4	ENSMUSG00000021149	1690.41	-0.156866	0.00270043	0.0300694
Mpv17l2	ENSMUSG00000035559	939.076	0.188938	0.00269196	0.0300694
Pcdha12	ENSMUSG00000103310	343.735	-0.264004	0.00269824	0.0300694	Pcdha12			Pcdha12
Tmem131	ENSMUSG00000026116	5696.06	-0.189096	0.00269761	0.0300694
Ftx	ENSMUSG00000086370	3460.41	-0.212228	0.00270294	0.0300724
Sik1	ENSMUSG00000024042	701.466	-0.299394	0.00270922	0.0301001
Tbc1d7	ENSMUSG00000021368	850.489	0.165642	0.00270889	0.0301001
Tcea1-ps1	ENSMUSG00000067869	577.307	-0.192762	0.00271335	0.030125
Atp8a1	ENSMUSG00000037685	15830.3	-0.121767	0.00272172	0.0301664
Pacsin3	ENSMUSG00000027257	2637.07	0.174496	0.00272277	0.0301664
Prpf38b	ENSMUSG00000027881	4036.66	-0.161096	0.00271917	0.0301664
Lamtor2	ENSMUSG00000028062	1745.98	0.153903	0.00272481	0.0301681				Lamtor2
Zmym5	ENSMUSG00000040123	2395.85	-0.115274	0.0027314	0.03022
Lrrc73	ENSMUSG00000071073	2538.19	0.149733	0.00273538	0.0302431
Anapc13	ENSMUSG00000035048	1010.56	0.202013	0.00274038	0.0302563
Zfhx2	ENSMUSG00000040721	4896.46	-0.223566	0.00273922	0.0302563
Kcnj6	ENSMUSG00000043301	756.488	-0.262426	0.00274543	0.0302911
Ubl5	ENSMUSG00000084786	3649.31	0.152428	0.00275248	0.0303304
Zfp524	ENSMUSG00000051184	322.809	0.184633	0.00275281	0.0303304
Wbscr27	ENSMUSG00000040557	574.114	0.208136	0.00275582	0.0303426
Atp6v0e2	ENSMUSG00000039347	22047.9	0.10551	0.00275783	0.0303437	Atp6v0e2
Phlda1	ENSMUSG00000020205	1421.92	-0.205681	0.00275997	0.0303463
2900093K20Rik	ENSMUSG00000099632	106.169	0.274796	0.00276188	0.0303464
Ccdc13	ENSMUSG00000079235	430.85	0.205646	0.00277427	0.030407
Dscaml1	ENSMUSG00000032087	3188.69	-0.212463	0.00277268	0.030407
Tanc1	ENSMUSG00000035168	1692.92	-0.192085	0.00277335	0.030407
Tmsb4x	ENSMUSG00000049775	30086.5	0.159984	0.00277504	0.030407
Gabrb2	ENSMUSG00000007653	4847.93	-0.239562	0.00278328	0.0304335
Insig1	ENSMUSG00000045294	3901.43	0.206077	0.0027851	0.0304335
Rps7	ENSMUSG00000061477	632.051	0.25769	0.00278412	0.0304335
Srp54b	ENSMUSG00000079108	462.778	-0.165589	0.00277959	0.0304335
Gpr63	ENSMUSG00000040372	181.319	-0.275414	0.00279512	0.030522
Eif3h	ENSMUSG00000022312	4931.94	0.138221	0.0028057	0.0306165
Papd7	ENSMUSG00000034575	2838.6	-0.14405	0.00280768	0.0306172
L1cam	ENSMUSG00000031391	11569.1	-0.143373	0.00281375	0.0306624					L1cam
Rnf216	ENSMUSG00000045078	3113.06	-0.106955	0.00282553	0.0307696
Taf10	ENSMUSG00000043866	1983.61	0.155286	0.00282985	0.0307957
Fam65a	ENSMUSG00000038604	6679.28	-0.147049	0.00284573	0.0309473
Trhr	ENSMUSG00000038760	318.125	-0.277692	0.00285166	0.0309906
Gm20646	ENSMUSG00000093436	251.537	0.202527	0.00288234	0.0313027
Map2k3	ENSMUSG00000018932	931.177	-0.180529	0.00289077	0.0313728
Tnrc18	ENSMUSG00000039477	6613.67	-0.15493	0.00289436	0.0313904
Bak1	ENSMUSG00000057789	798.835	0.156382	0.00290319	0.0314068
BC068281	ENSMUSG00000051721	358.366	-0.273147	0.00290311	0.0314068
Eef2	ENSMUSG00000034994	75283.8	0.0935222	0.00290705	0.0314068
Gm43272	ENSMUSG00000105632	354.568	-0.235284	0.00290538	0.0314068
Mdga1	ENSMUSG00000043557	1830.46	-0.269896	0.00290771	0.0314068
Yme1l1	ENSMUSG00000026775	4679.17	-0.153365	0.00290026	0.0314068
Fdx1l	ENSMUSG00000079677	2086.42	0.178211	0.00291144	0.0314258
Ascc3	ENSMUSG00000038774	1226.47	-0.19671	0.00293325	0.0314904								Ascc3
C130074G19Rik	ENSMUSG00000039349	4868.27	0.185852	0.00292775	0.0314904
Madd	ENSMUSG00000040687	15185.6	-0.147185	0.00292049	0.0314904
Mtf1	ENSMUSG00000028890	1791.34	-0.150686	0.00293246	0.0314904
Parl	ENSMUSG00000033918	1134.78	0.142149	0.00292657	0.0314904
Scd3	ENSMUSG00000025202	287.425	0.207859	0.00293145	0.0314904
Stx16	ENSMUSG00000027522	6520.52	-0.0875366	0.00292296	0.0314904	Stx16
Vps13a	ENSMUSG00000046230	2672.98	-0.264853	0.00293096	0.0314904
Adar	ENSMUSG00000027951	13682.4	-0.126884	0.00294059	0.0315074
Gm12184	ENSMUSG00000078154	511.324	0.194032	0.00294077	0.0315074
Ppp1r9b	ENSMUSG00000038976	73198.7	0.155873	0.00293835	0.0315074
Pmf1	ENSMUSG00000028066	219.055	0.212076	0.0029461	0.0315236
Stard10	ENSMUSG00000030688	3882.84	0.218365	0.00294624	0.0315236
Coil	ENSMUSG00000033983	504.485	0.202468	0.00295116	0.0315338
Yipf2	ENSMUSG00000032182	1230.76	0.131881	0.00295085	0.0315338
Ankhd1	ENSMUSG00000024483	3711.87	-0.203588	0.00296215	0.0315766								Ankhd1
Gabarap	ENSMUSG00000018567	6863.18	0.151923	0.00296504	0.0315766
Naga	ENSMUSG00000022453	1268.97	0.133891	0.00296597	0.0315766	Naga	Naga	Naga	Naga
Rab9b	ENSMUSG00000043463	1438.13	-0.177192	0.00295725	0.0315766
Rcn3	ENSMUSG00000019539	313.85	0.228967	0.00296706	0.0315766	Rcn3	Rcn3
Srsf6	ENSMUSG00000016921	8989.19	-0.138261	0.00296571	0.0315766
Arid4b	ENSMUSG00000039219	3525.43	-0.139254	0.00296932	0.0315795
Kctd4	ENSMUSG00000046523	1144.45	-0.221965	0.00297207	0.0315876
Fsbp	ENSMUSG00000094595	68.0037	0.272989	0.0029752	0.0315999
Astn1	ENSMUSG00000026587	16615.1	-0.137043	0.00297992	0.0316289
Ncaph2	ENSMUSG00000008690	5915.94	0.100022	0.00298589	0.0316712
Atp1a3	ENSMUSG00000040907	113646	-0.123058	0.00300443	0.0318042								Atp1A3
Gstp1	ENSMUSG00000060803	1460.48	0.168251	0.00300336	0.0318042	Gstp1
Smim4	ENSMUSG00000058351	223.103	0.22252	0.00300312	0.0318042		Smim4		Smim4					Smim4	Smim4
Faf2	ENSMUSG00000025873	2997.94	-0.0893297	0.00301281	0.0318717
Pias1	ENSMUSG00000032405	2541.7	-0.149661	0.00301809	0.0318852
Top1	ENSMUSG00000070544	4528.57	-0.162673	0.00301751	0.0318852								Top1
Usp16	ENSMUSG00000025616	2320.74	-0.115062	0.00302207	0.0319061
Kidins220	ENSMUSG00000036333	19344	-0.15538	0.00303062	0.0319539	Kidins220
Naa60	ENSMUSG00000005982	6261.46	0.117675	0.00302864	0.0319539	Naa60
Aip	ENSMUSG00000024847	4206.99	0.140349	0.00303852	0.0319928
Nudt3	ENSMUSG00000024213	20731.8	0.156113	0.00304033	0.0319928
Spred3	ENSMUSG00000037239	3519.88	-0.255263	0.00303895	0.0319928
Cdsn	ENSMUSG00000039518	148.456	0.228213	0.00304602	0.0320131
Mettl3	ENSMUSG00000022160	1465.31	-0.156117	0.00304656	0.0320131
Pja2	ENSMUSG00000024083	31854.9	-0.11208	0.00304829	0.0320131
Eri1	ENSMUSG00000031527	763.16	-0.174775	0.00305564	0.0320479
Kat7	ENSMUSG00000038909	4822.31	-0.0993371	0.00305407	0.0320479
Zfp72	ENSMUSG00000069184	185.605	-0.254052	0.00306514	0.0321265
Ccpg1os	ENSMUSG00000086158	258.212	0.201583	0.0030684	0.0321394
Kcnj10	ENSMUSG00000044708	17035.9	0.181946	0.00307664	0.0322046
Gm8129	ENSMUSG00000059159	468.431	0.225212	0.00308028	0.032215
Tmed1	ENSMUSG00000032180	662.581	0.22759	0.00308168	0.032215
Zfyve21	ENSMUSG00000021286	895.782	0.170927	0.00309091	0.0322903	Zfyve21	Zfyve21	Zfyve21	Zfyve21
Mon2	ENSMUSG00000034602	5608.72	-0.164727	0.00310551	0.0324216
Alg14	ENSMUSG00000039887	668.083	0.166966	0.00311416	0.0324692
Cfp	ENSMUSG00000001128	1029.91	-0.19936	0.00311248	0.0324692
Srcap	ENSMUSG00000053877	300.562	-0.264014	0.00311709	0.0324785
Nedd8	ENSMUSG00000010376	4008.64	0.156803	0.00312307	0.0324983	Nedd8
Tenm3	ENSMUSG00000031561	4197.26	-0.249008	0.00312122	0.0324983
Borcs8	ENSMUSG00000002345	1673.44	0.129521	0.00313069	0.0325138
Gm12663	ENSMUSG00000101316	301.534	-0.187514	0.00312981	0.0325138
Kpna6	ENSMUSG00000003731	6713.76	-0.0911271	0.0031292	0.0325138
Dhx8	ENSMUSG00000034931	2406.72	-0.125183	0.00313799	0.0325684
Cnih2	ENSMUSG00000024873	14068.1	0.192266	0.00314458	0.0326155									Cnih2
1110032A03Rik	ENSMUSG00000037971	1745.54	0.146192	0.00314959	0.0326462
Samd1	ENSMUSG00000079003	1659.96	0.176284	0.00315302	0.0326606
Adcy3	ENSMUSG00000020654	3757.66	-0.147606	0.00315757	0.0326831
Ccdc15	ENSMUSG00000034303	96.4903	-0.26038	0.0031593	0.0326831
Fam91a1	ENSMUSG00000037119	4640.71	-0.149609	0.00316326	0.0327027
Phactr1	ENSMUSG00000054728	36859	0.117682	0.00317971	0.0328515
Iars	ENSMUSG00000037851	3393.43	-0.141582	0.00318199	0.0328538
A230006K03Rik	ENSMUSG00000068151	147.802	-0.27645	0.00319489	0.0329159
Nfx1	ENSMUSG00000028423	5925.88	-0.110248	0.00319524	0.0329159
Rps18	ENSMUSG00000008668	3416.55	0.16332	0.00319218	0.0329159
Tra2a	ENSMUSG00000029817	4133.59	-0.155176	0.00319628	0.0329159
Irf2bp2	ENSMUSG00000051495	2296.92	-0.133714	0.00320136	0.032937
Nrep	ENSMUSG00000042834	6722.02	0.201416	0.00320246	0.032937	Nrep
Ndufs8	ENSMUSG00000059734	3856.52	0.143516	0.00320594	0.0329514
Gsg1l	ENSMUSG00000046182	7253.31	0.147428	0.00322152	0.0330902
Unc79	ENSMUSG00000021198	4747.27	-0.220393	0.00322666	0.0331216
Nme6	ENSMUSG00000032478	244.235	0.207057	0.00323538	0.0331897
Cdc34	ENSMUSG00000020307	2355.74	0.176554	0.00324195	0.0332144
Chrna7	ENSMUSG00000030525	463.123	-0.23633	0.00323991	0.0332144					Chrna7
Itih3	ENSMUSG00000006522	1720.86	-0.246389	0.00325728	0.03335		Itih3		Itih3					Itih3	Itih3
Ubr1	ENSMUSG00000027272	3429.31	-0.164888	0.00326846	0.0334429									Ubr1
BC006965	ENSMUSG00000041674	197.654	0.257041	0.00328404	0.0334947
Ccdc186	ENSMUSG00000035173	2845.98	-0.156289	0.00327696	0.0334947
Dapk1	ENSMUSG00000021559	6510.34	-0.167144	0.00328339	0.0334947
Ldhb	ENSMUSG00000030246	18237.2	0.137385	0.00327983	0.0334947
Slc39a10	ENSMUSG00000025986	15524.7	-0.174816	0.00328161	0.0334947
Asap2	ENSMUSG00000052632	2780.28	-0.209298	0.00329082	0.0335209
Egr4	ENSMUSG00000071341	1784.53	-0.29016	0.00328976	0.0335209	Egr4
Abhd17a	ENSMUSG00000003346	9819.91	0.181271	0.00329603	0.0335525
Ackr1	ENSMUSG00000037872	3288.81	0.141724	0.00330336	0.0336056
2410015M20Rik	ENSMUSG00000049760	1939.12	0.143479	0.00332605	0.033764
Ppp1r13b	ENSMUSG00000021285	4668.47	-0.116653	0.00332741	0.033764		Ppp1r13b	Ppp1r13b	Ppp1r13b
Scg3	ENSMUSG00000032181	19401.6	0.152203	0.0033232	0.033764
Sugct	ENSMUSG00000055137	201.35	0.262282	0.00332136	0.033764
Adk	ENSMUSG00000039197	3229.62	0.155032	0.0033509	0.033963
Pgap2	ENSMUSG00000030990	997.99	0.147971	0.00335129	0.033963
Angptl6	ENSMUSG00000038742	506.718	0.203861	0.00335959	0.0340255
1110037F02Rik	ENSMUSG00000040720	2650.83	-0.15884	0.0033662	0.0340372
4932441J04Rik	ENSMUSG00000097216	681.678	0.173433	0.00336716	0.0340372
N4bp2	ENSMUSG00000037795	834.978	-0.231584	0.00336516	0.0340372
Nkain4	ENSMUSG00000027574	1453.96	0.181507	0.00337132	0.0340576
Gm43031	ENSMUSG00000106535	44.0811	-0.292216	0.00337599	0.0340616
Npsr1	ENSMUSG00000043659	149.313	-0.262818	0.00337433	0.0340616
Cspp1	ENSMUSG00000056763	2260.59	-0.195962	0.00337903	0.0340707
Rfx7	ENSMUSG00000037674	2815.87	-0.171686	0.00338715	0.0341309
Agpat3	ENSMUSG00000001211	19738.6	0.0817912	0.00339915	0.0341815
Pdia4	ENSMUSG00000025823	2028.95	-0.253577	0.00339658	0.0341815	Pdia4
Uqcrq	ENSMUSG00000044894	5326.28	0.188411	0.00340076	0.0341815
Zfp638	ENSMUSG00000030016	5252.29	-0.165033	0.00339984	0.0341815
Eif4ebp1	ENSMUSG00000031490	240.368	0.239546	0.00340593	0.0342119
Map3k1	ENSMUSG00000021754	719.269	-0.236503	0.00341041	0.0342137												Map3k1
Tmc4	ENSMUSG00000019734	458.04	-0.282337	0.00340952	0.0342137
Pebp1	ENSMUSG00000032959	7499.2	0.156054	0.00341633	0.0342515
Gm32391	ENSMUSG00000104011	143.787	0.265265	0.00343991	0.0344278
Prrc2c	ENSMUSG00000040225	9714.63	-0.20803	0.00343916	0.0344278
Rps17	ENSMUSG00000061787	1039.31	0.23336	0.00344066	0.0344278			Rps17
Shprh	ENSMUSG00000090112	3376.8	-0.144984	0.00344257	0.0344278
Aldh6a1	ENSMUSG00000021238	4894.33	0.170091	0.00344583	0.0344388	Aldh6a1
Ltbr	ENSMUSG00000030339	587.404	0.151092	0.00344947	0.0344535
Pink1	ENSMUSG00000028756	26014.5	0.16068	0.00345421	0.0344793
Snrpc	ENSMUSG00000024217	536.871	0.14013	0.00345854	0.0345009
Helz2	ENSMUSG00000027580	550.355	-0.277534	0.00346149	0.0345087
Ndufb10	ENSMUSG00000040048	5438.8	0.135862	0.00346633	0.0345259
Rpl30	ENSMUSG00000058600	1294.67	0.187769	0.00346755	0.0345259
Ccdc184	ENSMUSG00000029875	1548.43	-0.114337	0.00347512	0.0345796
Nme4	ENSMUSG00000024177	144.726	0.226297	0.00348061	0.0346126
Pcdh1	ENSMUSG00000051375	13016.9	-0.194433	0.00348829	0.0346673
Mrpl36	ENSMUSG00000021607	1146.57	0.155291	0.00349446	0.034707
Skiv2l2	ENSMUSG00000016018	3110.73	-0.140886	0.00349835	0.034724
Casc3	ENSMUSG00000078676	4181.34	-0.107256	0.00351181	0.0348008
Dgcr8	ENSMUSG00000022718	2215.02	-0.125745	0.00351312	0.0348008				Dgcr8
Pin1	ENSMUSG00000032171	4522.05	0.137098	0.00351326	0.0348008	Pin1
Prdm10	ENSMUSG00000042496	832.435	-0.226073	0.00351596	0.0348008
Slc27a2	ENSMUSG00000027359	372.315	-0.20801	0.00351702	0.0348008
Arc	ENSMUSG00000022602	8761.2	-0.223403	0.00352489	0.0348436				Arc
Nsf	ENSMUSG00000034187	44912.7	-0.106074	0.00352573	0.0348436	Nsf											Nsf
Gm9523	ENSMUSG00000106181	95.5553	-0.264425	0.00353164	0.0348804
Clec5a	ENSMUSG00000029915	109.856	-0.272152	0.00354495	0.0349685
Thbs1	ENSMUSG00000040152	121.728	-0.291653	0.00354408	0.0349685
Mrps12	ENSMUSG00000045948	1884.65	0.144335	0.00355034	0.0349944
Napepld	ENSMUSG00000044968	1114.44	-0.133749	0.00355197	0.0349944	Napepld
Erh	ENSMUSG00000021131	423.77	0.184214	0.00355485	0.0350011
Axl	ENSMUSG00000002602	4172.28	0.135125	0.00356057	0.0350357
Dact1	ENSMUSG00000044548	416.074	-0.206636	0.00357168	0.0350644	Dact1											Dact1
Mfsd7b	ENSMUSG00000066595	979.824	-0.180594	0.00357239	0.0350644
Nudcd1	ENSMUSG00000038736	819.719	-0.141918	0.00357201	0.0350644
Olfm3	ENSMUSG00000027965	2370.25	-0.189736	0.00357449	0.0350644
Srrm1	ENSMUSG00000028809	9653.81	-0.189069	0.00356803	0.0350644
Slc25a1	ENSMUSG00000003528	2420.37	0.158582	0.00359307	0.0352249	Slc25a1
Znrd1	ENSMUSG00000036315	668.754	0.133234	0.0035976	0.0352477
Glipr2	ENSMUSG00000028480	217.864	0.242646	0.00360475	0.035296
Calm3	ENSMUSG00000019370	83593.5	0.138186	0.00361173	0.0353425	Calm3
BC030343	ENSMUSG00000105345	589.112	0.177829	0.0036227	0.03537
Dnmt1	ENSMUSG00000004099	3720.46	-0.149798	0.00361935	0.03537
Fam180a	ENSMUSG00000047420	120.392	0.287156	0.0036359	0.03537
Gm37805	ENSMUSG00000103755	52.0811	0.278325	0.0036375	0.03537
Lrrc29	ENSMUSG00000041679	124.356	0.277926	0.00363897	0.03537
Mterf3	ENSMUSG00000021519	1115.15	-0.148424	0.00362706	0.03537
Ndufa6	ENSMUSG00000022450	3443.82	0.140205	0.00363652	0.03537		Ndufa6	Ndufa6	Ndufa6
Paqr3	ENSMUSG00000055725	549.87	-0.221649	0.00361872	0.03537	Paqr3
Slc16a14	ENSMUSG00000026220	314.339	-0.204431	0.00362822	0.03537
Trak2	ENSMUSG00000026028	17244.6	0.14953	0.00363023	0.03537
Zfp804b	ENSMUSG00000092094	44.9144	-0.283809	0.00362458	0.03537
Klhdc2	ENSMUSG00000020978	7128.99	-0.083709	0.00364501	0.0354071
Ikbkap	ENSMUSG00000028431	4773.73	-0.11191	0.00365652	0.0354415
Mcur1	ENSMUSG00000021371	2043.61	0.168398	0.00365746	0.0354415	Mcur1
Ptgr2	ENSMUSG00000072946	2970.05	0.214826	0.00365198	0.0354415
Slx1b	ENSMUSG00000059772	971.55	0.18678	0.00365605	0.0354415
Foxj3	ENSMUSG00000032998	4430.37	-0.0958161	0.0036625	0.0354688
Hcfc1r1	ENSMUSG00000023904	3628.84	0.176493	0.00366594	0.0354805
Shfm1	ENSMUSG00000042541	1746.02	0.182306	0.00367186	0.0355162												Shfm1
2510002D24Rik	ENSMUSG00000071632	835.757	0.185887	0.00367978	0.0355712
Marc2	ENSMUSG00000073481	3068.08	0.171397	0.00368409	0.0355913
Gm13340	ENSMUSG00000083563	179.048	0.238122	0.00368739	0.0356016
Ap2s1	ENSMUSG00000008036	8072	0.166947	0.00370151	0.0356796
Chmp2a	ENSMUSG00000033916	3584.14	0.156505	0.00370428	0.0356796
Fkbp9	ENSMUSG00000029781	2699.22	0.154976	0.00370444	0.0356796
Gm5526	ENSMUSG00000084817	728.051	0.204616	0.00369805	0.0356796
Irf9	ENSMUSG00000002325	863.356	-0.187981	0.0037136	0.0357462
Use1	ENSMUSG00000002395	2902.56	0.156356	0.00371817	0.0357686
Bach2	ENSMUSG00000040270	748.944	-0.191102	0.00372206	0.0357843				Bach2
Cdipt	ENSMUSG00000030682	8484.45	0.102861	0.00373228	0.0358499
Plk3	ENSMUSG00000028680	1012.4	-0.211025	0.00373338	0.0358499
Abca5	ENSMUSG00000018800	3276.91	-0.186663	0.00374131	0.0358836
Supt4a	ENSMUSG00000020485	934.014	0.161202	0.00374139	0.0358836
Edrf1	ENSMUSG00000039990	1554.3	-0.160405	0.00374487	0.035889
Hnrnpul2	ENSMUSG00000071659	14523.8	-0.0798116	0.0037469	0.035889
Msra	ENSMUSG00000054733	1619.76	0.142463	0.00374872	0.035889			Msra	Msra								Msra
Tmem222	ENSMUSG00000028857	4300.03	0.103013	0.00376079	0.0359829
A230065H16Rik	ENSMUSG00000087075	54.134	-0.285048	0.00376962	0.0360241
Slc4a7	ENSMUSG00000021733	1728.82	-0.201257	0.00376846	0.0360241	Slc4a7
Apod	ENSMUSG00000022548	7337.32	0.210478	0.00377458	0.0360499	Apod
Fam196b	ENSMUSG00000069911	196.804	-0.274726	0.00378354	0.0361138										Fam196b
Polr2h	ENSMUSG00000021018	775.647	0.14664	0.0037874	0.0361289
Hoga1	ENSMUSG00000025176	64.2593	0.28568	0.00379008	0.0361328	Hoga1
Bub1b	ENSMUSG00000040084	191.341	-0.289433	0.00379694	0.0361766
Arid1a	ENSMUSG00000007880	8544.39	-0.14713	0.00380092	0.0361928
Ap1g1	ENSMUSG00000031731	6729.71	-0.115516	0.00380447	0.036205
Golga3	ENSMUSG00000029502	3661.64	-0.130283	0.00381145	0.0362497
Gm37963	ENSMUSG00000104399	449.525	-0.20129	0.00381778	0.0362883
Gpatch8	ENSMUSG00000034621	7322.01	-0.190487	0.00382303	0.0362948
Olfr464	ENSMUSG00000060787	54.4077	0.288194	0.00382156	0.0362948
D10Jhu81e	ENSMUSG00000053329	3624.35	0.143363	0.00383005	0.0363399
Slc25a27	ENSMUSG00000023912	3269.43	-0.13851	0.00383301	0.0363462
Cmtm5	ENSMUSG00000040759	2539.24	0.223283	0.00383974	0.0363603
Dusp6	ENSMUSG00000019960	3440.68	-0.279646	0.00384494	0.0363603	Dusp6
Gm12338	ENSMUSG00000081485	1852.14	0.189749	0.00384361	0.0363603
Hipk3	ENSMUSG00000027177	6525.81	-0.119291	0.00384368	0.0363603
Sox12	ENSMUSG00000051817	1935.55	0.165197	0.00384591	0.0363603
Sel1l	ENSMUSG00000020964	12484.8	-0.138315	0.00385367	0.036412
Lypd6	ENSMUSG00000050447	2158.96	0.133256	0.00386222	0.0364712
Pmm1	ENSMUSG00000022474	8294.4	0.148088	0.0038648	0.0364739	Pmm1
Dennd5b	ENSMUSG00000030313	5159.02	-0.14841	0.00387236	0.0365236
Eml4	ENSMUSG00000032624	2750.48	-0.145842	0.0038776	0.0365514
Hltf	ENSMUSG00000002428	1533.99	-0.140777	0.00390307	0.0367697	Hltf
Nr4a1	ENSMUSG00000023034	5478.23	-0.27991	0.00391572	0.036867
Guk1	ENSMUSG00000020444	5296.31	0.170355	0.00392128	0.0368975
Pop1	ENSMUSG00000022325	558.288	-0.158156	0.00392507	0.0369023
Usp27x	ENSMUSG00000046269	894.739	-0.185063	0.00392641	0.0369023
Ccdc115	ENSMUSG00000042111	920.529	0.192987	0.00393013	0.0369154
Neu2	ENSMUSG00000079434	445.725	0.227654	0.00393255	0.0369164
Ccnt2	ENSMUSG00000026349	6729.03	-0.15621	0.00394301	0.0369468
Chchd5	ENSMUSG00000037938	427.125	0.218453	0.00394922	0.0369468	Chchd5
Hadha	ENSMUSG00000025745	4143.21	0.129505	0.00394424	0.0369468
Lynx1	ENSMUSG00000022594	25410.9	0.130056	0.00394495	0.0369468
Ndufaf3	ENSMUSG00000070283	1891.65	0.172937	0.00394972	0.0369468
Rock2	ENSMUSG00000020580	14209	-0.173513	0.0039462	0.0369468
Pde4a	ENSMUSG00000032177	8174.89	-0.134875	0.00395598	0.0369811
Uhrf1bp1l	ENSMUSG00000019951	5726.69	-0.117643	0.00395803	0.0369811
Nptx1	ENSMUSG00000025582	21522.2	-0.145404	0.00397154	0.0370856				Nptx1
2210008F06Rik	ENSMUSG00000097165	200.283	0.250679	0.00398223	0.0370983
Gatsl2	ENSMUSG00000015944	10693.6	-0.157581	0.00398116	0.0370983
Klf2	ENSMUSG00000055148	613.156	-0.228059	0.00397802	0.0370983
Zfp358	ENSMUSG00000047264	1923.85	0.11383	0.00398032	0.0370983
Klhl3	ENSMUSG00000014164	1214.4	-0.239014	0.00398494	0.0371019
Tnnt1	ENSMUSG00000064179	216.739	0.262762	0.00398779	0.0371068
Rom1	ENSMUSG00000071648	305.207	0.221322	0.00400011	0.0371996
Dlg5	ENSMUSG00000021782	2599.15	-0.173579	0.004014	0.0372418
Epas1	ENSMUSG00000024140	13304.5	0.174769	0.00401057	0.0372418	Epas1
Gm4895	ENSMUSG00000044268	588.243	-0.151844	0.00401025	0.0372418
Tmem126b	ENSMUSG00000030614	1271.55	-0.131472	0.00401379	0.0372418	Tmem126b
Gse1	ENSMUSG00000031822	4448.82	-0.188271	0.00402102	0.0372852
Clstn3	ENSMUSG00000008153	24842.3	-0.11896	0.00403317	0.0373441	Clstn3
Kcnk9	ENSMUSG00000036760	564.157	-0.287759	0.00403826	0.0373441
Nkd1	ENSMUSG00000031661	1319.68	0.168149	0.00403841	0.0373441
Polr1a	ENSMUSG00000049553	1937.05	-0.149816	0.00404134	0.0373441	Polr1a
Psmf1	ENSMUSG00000032869	2402.61	0.159138	0.00404145	0.0373441
Zfp109	ENSMUSG00000074283	267.906	-0.228446	0.00403884	0.0373441
Cdc37l1	ENSMUSG00000024780	2800.53	-0.152984	0.00404502	0.0373515
Rprd2	ENSMUSG00000028106	3142.76	-0.125576	0.00404694	0.0373515				Rprd2					Rprd2
Heatr3	ENSMUSG00000031657	1948.15	-0.0981517	0.00405405	0.0373935
Snx16	ENSMUSG00000027534	1631.94	-0.160845	0.00405619	0.0373935
2810403A07Rik	ENSMUSG00000028060	4232.31	-0.149606	0.00406372	0.03744
Pcbp4	ENSMUSG00000023495	10659.6	0.13037	0.00406594	0.03744	Pcbp4
Hdlbp	ENSMUSG00000034088	10715.6	-0.12474	0.00408473	0.0375671
Hs6st2	ENSMUSG00000062184	2402.97	-0.124862	0.00408681	0.0375671
Snrpe	ENSMUSG00000090553	648.393	0.185653	0.00408272	0.0375671
Cct5	ENSMUSG00000022234	6364.24	-0.0928343	0.00410092	0.0376098
Hspa1a	ENSMUSG00000091971	335.421	-0.217611	0.00410328	0.0376098								Hspa1A
Mrps16	ENSMUSG00000049960	934.909	0.168144	0.00410184	0.0376098	Mrps16
Msh6	ENSMUSG00000005370	982.103	-0.148866	0.00409413	0.0376098
Wdr36	ENSMUSG00000038299	1464.49	-0.140762	0.0041009	0.0376098
N4bp2l1	ENSMUSG00000041132	2229.42	-0.112152	0.00411058	0.0376427
Ndufa11	ENSMUSG00000002379	3736.23	0.154805	0.00411159	0.0376427
Lemd1	ENSMUSG00000079330	988.308	0.226899	0.00412569	0.0377501
Eif3a	ENSMUSG00000024991	8399.81	-0.140132	0.00413017	0.0377676
Gm26621	ENSMUSG00000096967	48.1783	-0.287001	0.00413472	0.0377676
Zfp597	ENSMUSG00000039789	1200.44	-0.158658	0.00413416	0.0377676
Map1b	ENSMUSG00000052727	52320.6	-0.179346	0.00414073	0.0378008
Rgs17	ENSMUSG00000019775	5347.95	-0.189352	0.00414889	0.0378535	Rgs17
Csnk1d	ENSMUSG00000025162	8994.64	-0.0674935	0.00416614	0.0378839
Gm16701	ENSMUSG00000097823	601.023	0.167051	0.00415791	0.0378839
Pde4dip	ENSMUSG00000038170	12778.1	-0.151376	0.00416044	0.0378839
Slirp	ENSMUSG00000021040	1060.45	0.145798	0.00416826	0.0378839
Vamp3	ENSMUSG00000028955	2206.89	0.132874	0.00416887	0.0378839
Vamp8	ENSMUSG00000050732	434.301	0.178936	0.00416746	0.0378839
Ythdc1	ENSMUSG00000035851	3877.94	-0.124809	0.00415663	0.0378839
Aprt	ENSMUSG00000006589	1211.29	0.181422	0.00418159	0.0378969
Cenpm	ENSMUSG00000068101	135.931	0.242501	0.00418221	0.0378969		Cenpm	Cenpm	Cenpm
Itpka	ENSMUSG00000027296	11782.8	0.163257	0.00417688	0.0378969
Nepro	ENSMUSG00000036208	271.873	-0.188318	0.00417519	0.0378969
Steap2	ENSMUSG00000015653	872.175	-0.205917	0.00417874	0.0378969
A430035B10Rik	ENSMUSG00000087305	229.854	0.190117	0.00418983	0.0379423
Ndufa12	ENSMUSG00000020022	2092.48	0.165762	0.00419198	0.0379423
2610306M01Rik	ENSMUSG00000100164	308.279	0.234417	0.00420662	0.0380532
Atad2b	ENSMUSG00000052812	455.038	-0.244114	0.00421115	0.0380725
Ncor2	ENSMUSG00000029478	10581.5	-0.201399	0.00421373	0.0380742	Ncor2
Rpl39-ps	ENSMUSG00000036305	178.758	0.246123	0.00422014	0.0380889
Sh2d4b	ENSMUSG00000037833	97.7928	-0.280444	0.00421927	0.0380889
Ephx1	ENSMUSG00000038776	1550.15	0.177849	0.00423057	0.0381182
Kif3a	ENSMUSG00000018395	6893.56	-0.133085	0.0042277	0.0381182
Mrpl12	ENSMUSG00000039640	2834.21	0.145894	0.00423021	0.0381182
Mea1	ENSMUSG00000002768	3311.77	0.137952	0.00424741	0.0382483
Ints10	ENSMUSG00000031864	4063.84	-0.182196	0.00425144	0.0382629
Ocrl	ENSMUSG00000001173	4657.17	-0.116922	0.0042545	0.0382689
Rrad	ENSMUSG00000031880	95.8342	-0.259098	0.00426322	0.0383256
Drap1	ENSMUSG00000024914	6603.88	0.177171	0.00427092	0.0383732									Drap1
Ttbk2	ENSMUSG00000090100	5430.34	-0.165966	0.00430383	0.038647									Ttbk2
Htr2c	ENSMUSG00000041380	3140.42	-0.222301	0.00432512	0.0388163
Pcdha7	ENSMUSG00000104318	92.8709	-0.282385	0.00434128	0.0389175	Pcdha7	Pcdha7		Pcdha7				Pcdha7
Rassf5	ENSMUSG00000026430	1500.16	-0.167575	0.00434073	0.0389175
Gltscr1l	ENSMUSG00000036568	4922.01	-0.165793	0.00434788	0.0389547
Atg9a	ENSMUSG00000033124	3966.51	-0.179034	0.0043546	0.038993	Atg9a
Smo	ENSMUSG00000001761	909.291	0.17256	0.00436001	0.0390195
Pde11a	ENSMUSG00000075270	171.149	-0.273068	0.00437587	0.0391395
9330104G04Rik	ENSMUSG00000097842	387.667	0.2205	0.0044034	0.039276
Bola2	ENSMUSG00000047721	1136.66	0.216403	0.00439939	0.039276
Mapk1ip1l	ENSMUSG00000021840	1711.13	-0.136915	0.00439565	0.039276
Mapkbp1	ENSMUSG00000033902	5053.72	-0.169253	0.00439777	0.039276
Plk2	ENSMUSG00000021701	9467.41	-0.14631	0.0044084	0.039276	Plk2
Slco3a1	ENSMUSG00000025790	1803.93	-0.158315	0.00440838	0.039276
Ssh2	ENSMUSG00000037926	2781.37	-0.187665	0.00440456	0.039276												Ssh2
Abhd1	ENSMUSG00000006638	261.172	0.231133	0.00442135	0.0393693	Abhd1
Asxl1	ENSMUSG00000042548	3132	-0.1493	0.00442755	0.0394025
Ache	ENSMUSG00000023328	3961.44	-0.168662	0.00443077	0.0394074				Ache
Prpf18	ENSMUSG00000039449	3202.75	-0.12325	0.00443552	0.0394074
Ptchd1	ENSMUSG00000041552	294.393	-0.273168	0.00443334	0.0394074
Hspa4l	ENSMUSG00000025757	5035.99	-0.210047	0.00446633	0.0395707
Kifc2	ENSMUSG00000004187	44902.2	0.13554	0.00446237	0.0395707
Mpp2	ENSMUSG00000017314	10832.4	-0.11614	0.00446506	0.0395707
Nol12	ENSMUSG00000033099	1306.16	0.140754	0.00445871	0.0395707	Nol12
Phf2	ENSMUSG00000038025	3836.99	-0.111713	0.00446621	0.0395707				Phf2				Phf2
Baz2a	ENSMUSG00000040054	5028.26	-0.191792	0.00447405	0.0396077
Elp6	ENSMUSG00000054836	628.224	0.183502	0.00447549	0.0396077
Ttc37	ENSMUSG00000033991	1012.51	-0.224924	0.00448651	0.0396611
Zdhhc23	ENSMUSG00000036304	365.649	-0.26705	0.00448551	0.0396611
Zscan29	ENSMUSG00000050619	447.462	-0.154078	0.00448979	0.0396681
Sprtn	ENSMUSG00000031986	557.01	-0.208073	0.00449828	0.0397002
Srsf7	ENSMUSG00000024097	5138.46	-0.118404	0.00449841	0.0397002
Rps2	ENSMUSG00000044533	4409.85	0.190593	0.00450907	0.0397641	Rps2
Selenbp1	ENSMUSG00000068874	477.751	0.21584	0.00451065	0.0397641
Abhd5	ENSMUSG00000032540	1356.59	0.140304	0.00454034	0.0399484
Endov	ENSMUSG00000039850	2608.66	0.137779	0.00453537	0.0399484
Fam101b	ENSMUSG00000020846	1377.98	0.223754	0.00453912	0.0399484
Hspa5	ENSMUSG00000026864	11771	-0.276523	0.00454159	0.0399484
Hdx	ENSMUSG00000034551	983.513	-0.196069	0.00455237	0.0399852
Naa16	ENSMUSG00000022020	444.422	-0.173274	0.0045533	0.0399852
Pigm	ENSMUSG00000050229	1010.7	-0.144323	0.00454966	0.0399852
Cst3	ENSMUSG00000027447	60658	0.203735	0.00456081	0.040029	Cst3
Nudt6	ENSMUSG00000050174	206.724	0.218163	0.00456558	0.0400488
Umps	ENSMUSG00000022814	925.941	-0.128646	0.00457359	0.040097
Flrt1	ENSMUSG00000047787	1626.03	-0.200957	0.0045889	0.0401648										Flrt1
Klhl29	ENSMUSG00000020627	3606.38	-0.144021	0.00458655	0.0401648
Rnf114	ENSMUSG00000006418	3797.84	0.0995017	0.00458491	0.0401648
Cfap44	ENSMUSG00000071550	202.297	-0.279752	0.00459247	0.0401741
Birc2	ENSMUSG00000057367	2113.88	-0.117312	0.0045978	0.0401985
Park7	ENSMUSG00000028964	4704.68	0.138824	0.00460445	0.0402346
Mbnl2	ENSMUSG00000022139	13601	-0.117443	0.00460949	0.0402566
Rpl22l1	ENSMUSG00000039221	1344.89	0.16161	0.0046165	0.0402957
Taf4	ENSMUSG00000039117	1677.06	-0.138879	0.00462042	0.0403078
Dnm1l	ENSMUSG00000022789	13271.9	-0.117959	0.0046267	0.0403404
Cln6	ENSMUSG00000032245	787.292	0.21807	0.00464596	0.0404419
Mrpl20	ENSMUSG00000029066	2327.6	0.13336	0.00464241	0.0404419
Usp47	ENSMUSG00000059263	5660.56	-0.105861	0.00464518	0.0404419
Aqr	ENSMUSG00000040383	2527.61	-0.164124	0.00464864	0.0404432
Gm20632	ENSMUSG00000093577	59.7992	0.281003	0.00466016	0.0405105
Ireb2	ENSMUSG00000032293	4346.53	-0.123111	0.00466478	0.0405105		Ireb2	Ireb2	Ireb2
Ogfr	ENSMUSG00000049401	2419.04	0.117908	0.00466855	0.0405105
Phf10	ENSMUSG00000023883	3728.87	-0.0924795	0.00466695	0.0405105
Ttc21b	ENSMUSG00000034848	850.506	-0.164059	0.0046691	0.0405105
Rlf	ENSMUSG00000049878	2174.61	-0.136527	0.00467925	0.0405764
A830009L08Rik	ENSMUSG00000097182	358.082	0.201103	0.00469057	0.0405809
Nat9	ENSMUSG00000015542	886.199	0.152968	0.0046925	0.0405809
Pea15a	ENSMUSG00000013698	36377.2	0.150834	0.00468912	0.0405809
Prodh	ENSMUSG00000003526	2363.48	0.174832	0.00468876	0.0405809
Slc25a25	ENSMUSG00000026819	3809.3	-0.11391	0.0046911	0.0405809
Ism1	ENSMUSG00000074766	360.164	0.223181	0.00470876	0.0406993
Rps6ka5	ENSMUSG00000021180	1087.49	-0.150039	0.00471754	0.040731	Rps6ka5
Ubash3b	ENSMUSG00000032020	1765.29	-0.22941	0.00471719	0.040731
Cgn	ENSMUSG00000068876	376.311	-0.237397	0.00473387	0.0407409
Dph5	ENSMUSG00000033554	513.064	0.164627	0.00472992	0.0407409
Sfpq	ENSMUSG00000028820	7432.93	-0.225095	0.00473291	0.0407409
Spin2c	ENSMUSG00000046550	275.328	-0.174123	0.00472236	0.0407409
Tmem173	ENSMUSG00000024349	225.545	-0.273158	0.00473174	0.0407409
Trappc1	ENSMUSG00000049299	1530.47	0.15666	0.00473404	0.0407409
Fam126b	ENSMUSG00000038174	6675.31	-0.184234	0.0047406	0.0407533
Phlpp2	ENSMUSG00000031732	4305.17	-0.160196	0.00474015	0.0407533
Gatb	ENSMUSG00000028085	1240.65	0.133472	0.00476621	0.0409513
Klf8	ENSMUSG00000041649	248.014	-0.255673	0.00477565	0.0410104
Fndc1	ENSMUSG00000071984	332.716	-0.23719	0.00478114	0.0410196
Parm1	ENSMUSG00000034981	3119.54	-0.205017	0.00478489	0.0410196	Parm1
Srsf1	ENSMUSG00000018379	11318.5	-0.121374	0.00478292	0.0410196
Zfp334	ENSMUSG00000017667	1706.55	-0.132802	0.00478961	0.0410196
Zmym4	ENSMUSG00000042446	3709.42	-0.10418	0.00478928	0.0410196	Zmym4
Pde12	ENSMUSG00000043702	1013.2	-0.167415	0.00479599	0.0410521
Slc35e2	ENSMUSG00000042202	3194.26	-0.0912229	0.00479995	0.0410639
Mrps24	ENSMUSG00000020477	1310.89	0.165631	0.00481962	0.0412101
Slc22a5	ENSMUSG00000018900	864.169	0.116643	0.00482857	0.0412644
Poc1a	ENSMUSG00000023345	951.24	0.196706	0.00483123	0.041265									Poc1a
Armcx4	ENSMUSG00000049804	4440.74	-0.165199	0.00483536	0.0412782
Napa	ENSMUSG00000006024	15135.2	0.113648	0.00484875	0.0413703
Gm13719	ENSMUSG00000083864	75.3973	-0.24798	0.0048551	0.0414023
Trp53inp2	ENSMUSG00000038375	16631.8	0.171161	0.00485978	0.04142
Junb	ENSMUSG00000052837	2498.94	-0.275606	0.00486637	0.0414333
Polr2a	ENSMUSG00000005198	5381.31	-0.143101	0.00486654	0.0414333
Herc4	ENSMUSG00000020064	2189.91	-0.124376	0.00487458	0.0414795
Bsn	ENSMUSG00000032589	30682.2	-0.119696	0.00488549	0.0415058	Bsn							Bsn
Ctla2a	ENSMUSG00000044258	300.154	0.242154	0.00488446	0.0415058
Med13l	ENSMUSG00000018076	7324.64	-0.12245	0.00488068	0.0415058
Atp6ap1l	ENSMUSG00000078958	773.112	0.188845	0.00489724	0.0415654
Olfml2b	ENSMUSG00000038463	321.01	-0.179192	0.00489772	0.0415654
Pamr1	ENSMUSG00000027188	2725.04	0.165903	0.00490197	0.0415793
AI314180	ENSMUSG00000050812	6440.46	-0.176381	0.00491778	0.0416912
Usp14	ENSMUSG00000047879	6514.69	-0.118429	0.00492188	0.0417037
Ssc4d	ENSMUSG00000029699	77.5854	0.264101	0.00493157	0.0417636
A830080D01Rik	ENSMUSG00000044150	709.122	-0.180126	0.00494072	0.0417987
Sstr4	ENSMUSG00000037014	353.798	-0.275547	0.00494097	0.0417987
Adgre1	ENSMUSG00000004730	284.252	-0.27854	0.00496538	0.0419805
Rps28	ENSMUSG00000067288	1222.55	0.194119	0.00496773	0.0419805	Rps28
Pcdhb9	ENSMUSG00000051242	625.602	-0.152725	0.00497071	0.0419834	Pcdhb9
Smim12	ENSMUSG00000042380	1865.05	0.135831	0.00498751	0.042103
Aldh2	ENSMUSG00000029455	5218.43	0.126631	0.00499361	0.042108
Myo6	ENSMUSG00000033577	10426.5	0.165087	0.00499604	0.042108	Myo6				Myo6
Scn1b	ENSMUSG00000019194	27059.8	0.158448	0.00499363	0.042108
Ly6a	ENSMUSG00000075602	1473.41	0.190034	0.00500848	0.042151
Rpl6	ENSMUSG00000029614	2651.48	0.136255	0.00500589	0.042151
Setdb1	ENSMUSG00000015697	3426.93	-0.144429	0.00500909	0.042151
Ago3	ENSMUSG00000028842	3863.83	-0.191954	0.00501767	0.0421787
Sec23ip	ENSMUSG00000055319	2313.27	-0.135834	0.00501671	0.0421787
Ube2m	ENSMUSG00000005575	8550.43	0.156848	0.00502717	0.0422362								Ube2M
Ptn	ENSMUSG00000029838	22741.9	0.170983	0.00503233	0.0422573	Ptn	Ptn	Ptn
Sltm	ENSMUSG00000032212	4640.61	-0.128609	0.00503535	0.0422603
BC025920	ENSMUSG00000074862	350.864	0.211053	0.00505311	0.042387
Praf2	ENSMUSG00000031149	3605.52	0.12682	0.00506195	0.0424388
Slc30a3	ENSMUSG00000029151	9385.49	0.162916	0.00506778	0.0424654
A930012L18Rik	ENSMUSG00000097610	216.215	0.228562	0.00507245	0.0424817
Tro	ENSMUSG00000025272	12185.9	-0.181826	0.00507507	0.0424817
Tmem220	ENSMUSG00000050270	51.5608	0.277185	0.0050929	0.0426085
Ttpa	ENSMUSG00000073988	394.906	0.25336	0.00509625	0.0426142
Ccdc103	ENSMUSG00000020930	175.978	0.247867	0.00510088	0.0426305
Gtf3c4	ENSMUSG00000035666	2682.27	-0.128134	0.00510504	0.0426429
Golga7	ENSMUSG00000015341	3725.35	0.153672	0.00510945	0.0426574
Fkbp8	ENSMUSG00000019428	21753.8	0.133964	0.00512228	0.0427421
Letmd1	ENSMUSG00000037353	3944.57	0.118161	0.00514198	0.042884
Eef1g	ENSMUSG00000071644	4378.32	0.128185	0.00515556	0.0429297
Gldc	ENSMUSG00000024827	2951.59	0.16847	0.00515511	0.0429297	Gldc
Spred2	ENSMUSG00000045671	5995.29	-0.199968	0.00515026	0.0429297
Agt	ENSMUSG00000031980	1144.35	-0.220502	0.00518949	0.0431418
Ccnl2	ENSMUSG00000029068	7291.64	-0.1818	0.00518443	0.0431418
Enc1	ENSMUSG00000041773	42237.3	-0.188909	0.00519186	0.0431418
Usp19	ENSMUSG00000006676	9864.41	-0.188765	0.00518854	0.0431418
Nap1l5	ENSMUSG00000055430	18082	-0.164417	0.00519746	0.0431658
Srm	ENSMUSG00000006442	2934.15	0.15148	0.00520709	0.0432232
Trappc2l	ENSMUSG00000015013	1566.59	0.14572	0.0052127	0.0432246
Trip12	ENSMUSG00000026219	11553.9	-0.150552	0.00521105	0.0432246	Trip12
Igf2	ENSMUSG00000048583	3313.64	0.217597	0.00523555	0.0433915
Mdp1	ENSMUSG00000002329	2323.53	0.15012	0.0052406	0.0434108	Mdp1
Tlr9	ENSMUSG00000045322	48.1303	-0.274951	0.00525122	0.0434736									Tlr9
Zbtb24	ENSMUSG00000019826	806.924	-0.127519	0.00525365	0.0434736
Cox5a	ENSMUSG00000000088	6904.42	0.126242	0.00525736	0.0434804
Vmac	ENSMUSG00000054723	838.772	0.166209	0.00525992	0.0434804
1500002C15Rik	ENSMUSG00000096221	109.124	0.253979	0.00527676	0.0435292
Dazap2	ENSMUSG00000000346	7964.53	0.144617	0.00527448	0.0435292
Pcmtd2	ENSMUSG00000027589	6069.96	-0.103686	0.00527535	0.0435292
Usp43	ENSMUSG00000020905	461.523	0.264221	0.00527077	0.0435292
Fmc1	ENSMUSG00000019689	792.597	0.185526	0.00528684	0.0435897
Acly	ENSMUSG00000020917	9846.6	-0.114949	0.00529007	0.0435938
Gm42656	ENSMUSG00000106841	50.6345	-0.278914	0.0052981	0.0436148
Tex264	ENSMUSG00000040813	3888.46	0.12419	0.00529607	0.0436148
Arid2	ENSMUSG00000033237	2722.98	-0.148287	0.00531324	0.043692
Atxn1l	ENSMUSG00000069895	2926.12	-0.100021	0.00531571	0.043692	Atxn1l
Rps6ka4	ENSMUSG00000024952	2924.66	0.178044	0.00531292	0.043692
Adcy2	ENSMUSG00000021536	10658.6	0.102424	0.00532586	0.0437529									Adcy2
Kif1c	ENSMUSG00000020821	9095.46	0.18121	0.00533432	0.0437997
Gpn2	ENSMUSG00000028848	476.563	0.150542	0.00534275	0.0438343
Paxbp1	ENSMUSG00000022974	4330.07	-0.163895	0.00534403	0.0438343
Anxa11	ENSMUSG00000021866	745.792	-0.237016	0.00536001	0.0438973
Fam213a	ENSMUSG00000021792	6844.33	0.188557	0.00536134	0.0438973	Fam213a
Klhdc8a	ENSMUSG00000042115	1370.33	0.16328	0.0053599	0.0438973
Zfp85	ENSMUSG00000058331	202.833	-0.194447	0.00536275	0.0438973
Fam169a	ENSMUSG00000041817	3846.05	-0.130157	0.0053846	0.0440535
Chd2	ENSMUSG00000078671	3434.43	-0.186253	0.00542301	0.0442821	Chd2			Chd2
Pcnx	ENSMUSG00000021140	8440.32	-0.143585	0.00542153	0.0442821	Pcnx			Pcnx
Polr2l	ENSMUSG00000038489	302.522	0.188694	0.00541738	0.0442821
Rassf8	ENSMUSG00000030259	1188.22	-0.1724	0.00542366	0.0442821
Chrnb2	ENSMUSG00000027950	3113.65	-0.12583	0.00542724	0.0442886
Gm10146	ENSMUSG00000064317	169.786	0.242228	0.00543301	0.044313
Uba1	ENSMUSG00000001924	18640.7	-0.0964911	0.0054395	0.0443432
Fibp	ENSMUSG00000024911	2011.04	0.150272	0.00544553	0.0443697
G2e3	ENSMUSG00000035293	1079.61	-0.153435	0.00545927	0.0444589
1810037I17Rik	ENSMUSG00000054091	2134.32	0.170992	0.00549993	0.0447615
Crhr2	ENSMUSG00000003476	121.128	-0.240729	0.00550768	0.0447615
Mllt3	ENSMUSG00000028496	1766.2	-0.147287	0.00550549	0.0447615
Tnfrsf19	ENSMUSG00000060548	5503.82	0.173923	0.005507	0.0447615
Gm20394	ENSMUSG00000092509	56.5406	-0.277403	0.00551278	0.0447801
Eif6	ENSMUSG00000027613	2132.02	0.122295	0.00552993	0.0448736
Rps27l	ENSMUSG00000036781	417.63	0.173263	0.00552966	0.0448736
Nop2	ENSMUSG00000038279	1364.7	-0.126564	0.00553663	0.0448918
Raly	ENSMUSG00000027593	4727.53	0.143319	0.00553781	0.0448918
Zbtb26	ENSMUSG00000050714	546.923	-0.190377	0.00554094	0.0448943
Poli	ENSMUSG00000038425	801.28	0.130635	0.00554761	0.0449255
Fgf10	ENSMUSG00000021732	363.093	-0.206377	0.00555607	0.0449712
Abcb8	ENSMUSG00000028973	3128.65	0.127816	0.00557087	0.0450644
Zcchc11	ENSMUSG00000034610	2199.42	-0.140384	0.00557326	0.0450644
Gm42756	ENSMUSG00000104674	125.206	-0.277327	0.00558908	0.0451465
Lrch1	ENSMUSG00000068015	973.147	-0.159144	0.00558901	0.0451465
Nktr	ENSMUSG00000032525	10707.1	-0.192638	0.0055953	0.0451509
Pddc1	ENSMUSG00000051007	1825.88	0.117594	0.00559398	0.0451509	Pddc1
Arhgap39	ENSMUSG00000033697	4553.33	-0.147654	0.00560221	0.0451729
Prkcdbp	ENSMUSG00000037060	1153.67	0.189606	0.00560378	0.0451729
Stk24	ENSMUSG00000063410	2215.2	-0.131506	0.00560654	0.0451729
Nbeal2	ENSMUSG00000056724	1167	-0.244114	0.00561	0.045178
Dido1	ENSMUSG00000038914	4654.06	-0.141077	0.00561733	0.0451913
Dok3	ENSMUSG00000035711	639.544	-0.239412	0.005615	0.0451913
Bcas1	ENSMUSG00000013523	12521.8	0.224772	0.00564621	0.0453091	Bcas1
Inpp5f	ENSMUSG00000042105	5918.06	-0.0973526	0.00563596	0.0453091
Mtss1	ENSMUSG00000022353	2296.93	-0.128181	0.00564432	0.0453091
Tdrd6	ENSMUSG00000040140	65.1945	-0.27086	0.00563775	0.0453091
Upk1a	ENSMUSG00000006313	43.2671	-0.276987	0.00564484	0.0453091
Asb3	ENSMUSG00000020305	804.391	-0.155673	0.00565262	0.0453377
Vps54	ENSMUSG00000020128	2517.67	-0.110233	0.00566103	0.0453823
Hsp90b1	ENSMUSG00000020048	15682.3	-0.190183	0.00567265	0.0454408
Kcnc2	ENSMUSG00000035681	5754.71	-0.151267	0.00567403	0.0454408
Hsph1	ENSMUSG00000029657	16396.8	-0.1899	0.00568621	0.0455154
Kcnab2	ENSMUSG00000028931	27798.6	0.116853	0.00569587	0.0455698
Pla2g4b	ENSMUSG00000098488	45.9241	-0.276096	0.00570228	0.0455982
Dtnbp1	ENSMUSG00000057531	3119.28	0.138686	0.00571368	0.0456664
Acyp1	ENSMUSG00000008822	693.753	0.160937	0.00573583	0.0457745
Gyg	ENSMUSG00000019528	1584.43	0.122727	0.00573301	0.0457745
Rnf144a	ENSMUSG00000020642	2580.4	0.123254	0.00573158	0.0457745
Cfap69	ENSMUSG00000040473	1475.22	-0.168534	0.00573993	0.0457843
Tmem18	ENSMUSG00000043061	2516.34	0.101653	0.00574371	0.0457915
[truncated: 28,124 more rows]

## Sheet: b) DEXSeq Der1 cortex
Der1 cortex exon level differential expression data with comparisons to human IPSC-derived cortical neuron cultures from members of the t(1;11) family12, two large-scale genome-wide association studies of schizophrenia1, 2, synapse genes from a large-scale schizophrenia CNV study3, two large-scale genome-wide association studies of depression4, 6, a large-scale genome-wide association study of bi…
BaseMean, mean of normalised counts of all samples; p value, p value for wild-type versus heterozygous; adjusted p value, p value adjusted for multiple testing; GenomicData.start and GenomicData.end, co-ordinates of exon segment with reference to mouse mm10
Name	ID	BaseMean	Log2FoldChange	p value	adjusted p value	GenomicData.start	GenomicData.end	t(1;11) neurons12	SCZ GWAS1	SCZ GWAS2	SCZ MAGMA2	SCZ CNVs affecting synapse genes3	depression GWAS4	depression MAGMA4	depression meta-analysis6	bipolar disorder GWAS5	bipolar disorder MAGMA5	AD GWAS55	cortex architecture GWAS65
Calm2	ENSMUSG00000036438:E001	26708.8	-0.142898	1.26e-11	1.67e-06	87433412	87433719
Clstn3	ENSMUSG00000008153:E016	784.934	0.175509	1.94e-09	5.65e-05	124450706	124450759	Clstn3
Pcdh7	ENSMUSG00000029108:E017	500.738	0.0848116	1.15e-09	5.65e-05	58129455	58129797				Pcdh7
Tbk1	ENSMUSG00000020115:E016	180.708	0.357159	2.12e-09	5.65e-05	121570631	121570791
Tmem132e	ENSMUSG00000020701:E015	884.434	-0.265306	1.56e-09	5.65e-05	82444269	82446327
Ctsd/Ifitm10	ENSMUSG00000007891+ENSMUSG00000045777:E026	134.44	0.408063	3.22e-09	7.16e-05	142383194	142383417
Calm2	ENSMUSG00000036438:E005	12853.3	0.0785994	3.81e-09	7.25e-05	87435604	87435710
Gpbp1l1	ENSMUSG00000034042:E018	524.418	-0.24735	7.48e-09	9.16e-05	116593037	116593882
Mphosph8	ENSMUSG00000079184:E005	674.081	0.244167	7.3e-09	9.16e-05	56673978	56674739
Synj1	ENSMUSG00000022973:E034	171.191	0.509111	7.57e-09	9.16e-05	90971564	90971587
Tecr	ENSMUSG00000031708:E008	3651.28	0.121792	6.71e-09	9.16e-05	83573028	83573143
Sel1l	ENSMUSG00000020964:E028	208.644	0.418243	9.9e-09	0.000109842	91831569	91831674
G3bp2	ENSMUSG00000029405:E010	490.972	0.159913	1.12e-08	0.000114215	92063337	92063435
Csde1	ENSMUSG00000068823:E058	1158.66	-0.49452	1.43e-08	0.000135644	103057992	103058186
Top1	ENSMUSG00000070544:E007	153.721	0.328021	1.53e-08	0.000135935	160682651	160682774								Top1
Atcay	ENSMUSG00000034958:E012	962.78	0.0987686	2.39e-08	0.000187746	81214722	81214943
Hyou1	ENSMUSG00000032115:E019	187.55	0.374404	2.41e-08	0.000187746	44381842	44382023
Rpl4	ENSMUSG00000032399:E004	4428.5	0.081902	2.54e-08	0.000187746	64175584	64175722
Snd1	ENSMUSG00000001424:E043	1196.66	-0.384626	3.33e-08	0.000233524	28888235	28888832
Slc15a4	ENSMUSG00000029416:E002	580.106	-0.302224	4.67e-08	0.000300013	127595667	127596655
Vat1l	ENSMUSG00000046844:E009	159.831	0.31105	4.73e-08	0.000300013	114236583	114236798
Mir6954/Mroh1	ENSMUSG00000022558+ENSMUSG00000099260:E040	169.761	0.397281	5.89e-08	0.000356635	76430177	76430299
Fbxo33	ENSMUSG00000035329:E003	351.391	-0.372853	6.61e-08	0.000382641	59200658	59200907
Lsm14b	ENSMUSG00000039108:E013	2851.77	-0.205576	7.63e-08	0.000423196	180034298	180035461
Egr1	ENSMUSG00000038418:E006	69.995	-0.664022	9.58e-08	0.000510203	34864957	34864984		Egr1		Egr1
Cct4	ENSMUSG00000007739:E031	781.549	-0.256988	1.03e-07	0.000528623	23002856	23002930
Ddx1	ENSMUSG00000037149:E015	384.978	0.255958	1.16e-07	0.000529081	13237213	13237327
Gm21984/Kctd13/Sez6l2	ENSMUSG00000030685+ENSMUSG00000030683+ENSMUSG00000095334:E046	1594.12	-0.229126	1.17e-07	0.000529081	126970285	126970434		Sez6l2	Sez6l2	Sez6l2
Pot1b	ENSMUSG00000024174:E001	237.77	-0.261422	1.14e-07	0.000529081	55652025	55653518
Tecr	ENSMUSG00000031708:E007	3333.95	0.11067	1.19e-07	0.000529081	83572841	83572946
Relt	ENSMUSG00000008318:E007	93.6063	0.515968	1.24e-07	0.000532474	100850065	100850322
Tnfrsf1b	ENSMUSG00000028599:E001	240.522	-0.311797	1.31e-07	0.00054596	145213463	145216100
Ecm1/Mir7014	ENSMUSG00000028108+ENSMUSG00000098737:E003	114.647	-0.41119	1.68e-07	0.000662753	95734149	95734470	Ecm1								Ecm1
Fam234b	ENSMUSG00000030207:E011	608.359	0.159712	1.69e-07	0.000662753	135225656	135225797
Clstn3	ENSMUSG00000008153:E017	1465.24	0.129874	1.98e-07	0.000698585	124451306	124451468	Clstn3
Cops8	ENSMUSG00000034432:E010	648.004	0.20073	1.99e-07	0.000698585	90606537	90606669	Cops8
Gabrg2	ENSMUSG00000020436:E011	758.861	0.256878	1.84e-07	0.000698585	41971711	41971931
Rab7	ENSMUSG00000079477:E002	3711.07	-0.168872	1.98e-07	0.000698585	87999117	87999442
Rpusd1	ENSMUSG00000041199:E006	2935.38	-0.102225	2.2e-07	0.000752281	25730369	25731456
Psap	ENSMUSG00000004207:E015	6878.5	0.0739706	2.34e-07	0.000777753	60299464	60299559
Plk2	ENSMUSG00000021701:E002	378.05	0.234182	2.54e-07	0.000825092	110396015	110396122	Plk2
Pwwp2b	ENSMUSG00000060260:E004	284.927	-0.191782	2.69e-07	0.000854147	139266472	139267253
Kirrel3	ENSMUSG00000032036:E016	149.471	0.314313	2.8e-07	0.000866893	34990935	34991092
Elp2	ENSMUSG00000024271:E003	157.422	0.475313	3.13e-07	0.000947691	24609630	24609700
Gbp7/Gm43802	ENSMUSG00000105338+ENSMUSG00000040253:E013	85.5226	0.44949	3.5e-07	0.00103569	142547051	142547881
Ddx3x	ENSMUSG00000000787:E011	509.129	0.202272	3.95e-07	0.00110014	13287464	13287563
Mbnl1	ENSMUSG00000027763:E028	92.2683	0.433431	3.82e-07	0.00110014	60595641	60595710	Mbnl1
Mir6904/Parp1	ENSMUSG00000098926+ENSMUSG00000026496:E005	101.141	0.476763	3.97e-07	0.00110014	180573709	180573817
Usp28	ENSMUSG00000032267:E005	64.4387	0.626678	4.32e-07	0.00117369	49003823	49003982
Slc7a6	ENSMUSG00000031904:E004	106.208	0.388405	4.42e-07	0.00117735	106192339	106192483		Slc7a6	Slc7a6	Slc7a6
Fry	ENSMUSG00000056602:E094	104.285	-0.762896	4.65e-07	0.00121475	150497636	150497753
Anapc4	ENSMUSG00000029176:E044	423.755	-0.304107	5e-07	0.00125609	52864479	52864652
Atp6v0c/Gm43796/Tbc1d24	ENSMUSG00000036473+ENSMUSG00000024121+ENSMUSG00000107169:E028	340.48	0.279156	4.94e-07	0.00125609	24180332	24180676
Adgrb2	ENSMUSG00000028782:E042	1852.74	-0.144541	5.13e-07	0.00126073	130018661	130018775
Ehd4	ENSMUSG00000027293:E001	678.666	-0.297372	5.21e-07	0.00126073	120089175	120091684
Gm37013/Gm38182/Gm42416/Pcdha9/Pcdhac1/Pcdhga1/Pcdhga4/Pcdhga6/Pcdhga7/Pcdhgb7	ENSMUSG00000104063+ENSMUSG00000103472+ENSMUSG00000102828+ENSMUSG00000103770+ENSMUSG00000103677+ENSMUSG00000103458+ENSMUSG00000103144+ENSMUSG00000102836+ENSMUSG00000103255+ENSMUSG00000103793+ENSMUSG00000104318+ENSMUSG00000104252+ENSMUSG00000103567+ENSMUSG00000102697+ENSMUSG00000103092+ENSMUSG00000023036+ENSMUSG00000103800+ENSMUSG00000102748+ENSMUSG00000103601+ENSMUSG00000103585+ENSMUSG00000103442+…	470.075	NA	5.31e-07	0.00126332	37185048	37185217	Pcdha5, Pcdha11	Pcdha1-10		Pcdha1-12, Pcdhac1, Pcdhac2			Pcdha9
Syt13	ENSMUSG00000027220:E002	1261.11	0.0915729	5.8e-07	0.00135567	92940753	92940978
March6	ENSMUSG00000039100:E011	406.972	0.150043	6.06e-07	0.00139172	31482804	31482923
Abhd16a	ENSMUSG00000007036:E006	251.557	0.287233	6.36e-07	0.00142124	35091022	35091088
Adck2/Gm42420/Ndufb2	ENSMUSG00000107071+ENSMUSG00000002416+ENSMUSG00000046947:E037	379.978	0.491938	6.83e-07	0.00142124	39599472	39601780									Adck2/Ndufb2
Dync1h1	ENSMUSG00000018707:E051	644.018	0.144063	6.7e-07	0.00142124	110651491	110651664
Eme2/Mapk8ip3	ENSMUSG00000024163+ENSMUSG00000073436:E078	594.565	0.180925	6.6e-07	0.00142124	24906174	24906228
Syn2	ENSMUSG00000009394:E014	3157.64	-0.291771	6.66e-07	0.00142124	115281088	115282626
Wasl	ENSMUSG00000029684:E004	226.02	0.131719	6.81e-07	0.00142124	24624236	24624389
2310035C23Rik	ENSMUSG00000026319:E027	122.718	0.321234	7.39e-07	0.00147971	105718775	105718915
Eme2/Mapk8ip3	ENSMUSG00000024163+ENSMUSG00000073436:E093	356.812	0.233014	7.45e-07	0.00147971	24917995	24918087
Fam49b	ENSMUSG00000022378:E007	565.272	0.130663	7.3e-07	0.00147971	63941931	63942008				Fam49b
Arfgef2	ENSMUSG00000074582:E019	56.9821	0.486844	7.66e-07	0.00150078	166860314	166860398
Dcaf13	ENSMUSG00000022300:E011	228.073	-0.412502	8.03e-07	0.00151106	39146673	39146856
Fam91a1	ENSMUSG00000037119:E005	69.8817	0.415189	7.9e-07	0.00151106	58424197	58424264
Nedd4	ENSMUSG00000032216:E028	358.114	0.156659	8.1e-07	0.00151106	72731222	72731276					Nedd4
Stip1	ENSMUSG00000024966:E001	2644.98	-0.294044	8.28e-07	0.00151106	7020696	7021171	Stip1
Tlk1	ENSMUSG00000041997:E015	397.648	0.189969	8.17e-07	0.00151106	70742054	70742242	Tlk1
Cd68	ENSMUSG00000018774:E008	169.131	0.382318	8.83e-07	0.00156835	69665503	69665936
Rapgefl1	ENSMUSG00000038020:E006	573.019	0.135109	8.82e-07	0.00156835	98845875	98845987
AC133189.1/Drosha	ENSMUSG00000022191+ENSMUSG00000104911:E052	580.273	-0.387946	9.31e-07	0.00160961	12928863	12928955
Khdrbs1	ENSMUSG00000028790:E014	414.886	0.245304	9.24e-07	0.00160961	129727555	129727671
Celsr2	ENSMUSG00000068740:E034	413.26	0.243141	1.1e-06	0.00165943	108399882	108400065
Cul7	ENSMUSG00000038545:E043	354.065	-0.393956	1.01e-06	0.00165943	46663968	46664364
Dlg3	ENSMUSG00000000881:E014	380.872	0.177458	1.03e-06	0.00165943	100775807	100775963
Dpp10	ENSMUSG00000036815:E020	243.971	0.281772	1e-06	0.00165943	123445201	123445321
Faim2	ENSMUSG00000023011:E005	1413.86	0.0824715	1.1e-06	0.00165943	99513349	99513386
Flna	ENSMUSG00000031328:E002	127.675	-0.557515	1.03e-06	0.00165943	74223463	74223540
Gm27373/Smarca4	ENSMUSG00000099192+ENSMUSG00000032187:E012	292.472	0.369965	1.11e-06	0.00165943	21642425	21642592
Maged1	ENSMUSG00000025151:E005	3744.91	-0.176108	1.12e-06	0.00165943	94536082	94536245
Mthfd1l	ENSMUSG00000040675:E033	194.956	-0.369101	1.11e-06	0.00165943	4155650	4156111							Mthfd1
Nsun2	ENSMUSG00000021595:E034	586.073	-0.258252	1.05e-06	0.00165943	69634047	69634334
Polr2b	ENSMUSG00000029250:E032	317.696	-0.354012	1.02e-06	0.00165943	77349080	77349324
Tor2a	ENSMUSG00000009563:E011	102.85	0.497072	1.08e-06	0.00165943	32757984	32758670
Trappc12	ENSMUSG00000020628:E012	1377.93	0.232363	1.11e-06	0.00165943	28746299	28747536
Atxn7l3b	ENSMUSG00000074748:E002	950	0.0520063	1.25e-06	0.00182841	112927789	112928011
Prkar2a	ENSMUSG00000032601:E020	856.512	0.105911	1.34e-06	0.00191973	108746995	108748244
Tmx4	ENSMUSG00000034723:E003	206.512	0.141607	1.34e-06	0.00191973	134600010	134600073
Mapt	ENSMUSG00000018411:E035	1234.44	0.104711	1.37e-06	0.00193801	104328242	104328435												Mapt
Cd44	ENSMUSG00000005087:E001	118.471	-0.415318	1.41e-06	0.00195542	102811141	102812529
Dnajb5	ENSMUSG00000036052:E010	305.808	0.258121	1.44e-06	0.00195542	42950799	42950943
Slc6a17	ENSMUSG00000027894:E005	7517.86	-0.341118	1.44e-06	0.00195542	107467618	107468276
Tmem246	ENSMUSG00000039611:E001	3529.19	-0.219527	1.42e-06	0.00195542	49584506	49586765
Eif5b	ENSMUSG00000026083:E008	152.392	-0.446917	1.46e-06	0.00196614	38032277	38032375
Acin1	ENSMUSG00000022185:E058	441.178	0.337248	1.56e-06	0.00200438	54665126	54665634
Aldoa	ENSMUSG00000030695:E011	12956	0.0363942	1.56e-06	0.00200438	126796595	126796717		Aldoa	Aldoa	Aldoa
Gm27733/Gm27927/Xist	ENSMUSG00000099312+ENSMUSG00000098743+ENSMUSG00000086503:E001	351.446	-0.459471	1.56e-06	0.00200438	103460375	103460505
Rabgef1	ENSMUSG00000025340:E024	419.908	-0.261028	1.52e-06	0.00200438	130213746	130214050	Rabgef1
Znfx1	ENSMUSG00000039501:E007	139.765	0.222334	1.57e-06	0.00200438	167042548	167042687
Dctn1	ENSMUSG00000031865:E052	886.312	-0.237437	1.61e-06	0.00202857	83198582	83198616
Dpysl2	ENSMUSG00000022048:E004	225.196	0.133346	1.61e-06	0.00202857	66813126	66813296	Dpysl2
Clstn2	ENSMUSG00000032452:E017	112.539	0.280437	1.7e-06	0.00205999	97583503	97583698
Eif4a1/Gm22988/Gm24029	ENSMUSG00000084708+ENSMUSG00000065862+ENSMUSG00000059796:E026	74.8205	0.412746	1.67e-06	0.00205999	69669779	69670132
Hnrnph1	ENSMUSG00000007850:E041	1165.12	-0.190999	1.7e-06	0.00205999	50385141	50385190
Psmd5	ENSMUSG00000026869:E011	205.326	0.332702	1.69e-06	0.00205999	34865527	34865655
Ercc4	ENSMUSG00000022545:E021	788.432	-0.244109	1.77e-06	0.00209089	13147526	13148734		Ercc4	Ercc4
Ndrg3	ENSMUSG00000027634:E024	1115.09	0.167591	1.77e-06	0.00209089	156948242	156948260
Tmem87a	ENSMUSG00000033808:E002	517.876	-0.283106	1.77e-06	0.00209089	120355316	120355972									Tmem87a
Cdadc1	ENSMUSG00000021982:E004	181.405	-0.33974	1.85e-06	0.00212483	59567736	59568038
Etl4	ENSMUSG00000036617:E004	89.6697	0.424507	1.82e-06	0.00212483	20289913	20290041
Immt	ENSMUSG00000052337:E030	1446.67	-0.272996	1.84e-06	0.00212483	71874931	71875244
Arih1	ENSMUSG00000025234:E015	107.455	0.351846	1.94e-06	0.00219285	59414770	59414836
Gm24148/Mir3535/Ncl/Snora75	ENSMUSG00000026234+ENSMUSG00000064837+ENSMUSG00000064696+ENSMUSG00000104627:E003	478.814	-0.286181	1.94e-06	0.00219285	86350496	86350563
Gtf2ird2	ENSMUSG00000015942:E027	587.076	-0.208684	2.1e-06	0.00222447	134216869	134218146
Ints9	ENSMUSG00000021975:E017	331.833	-0.265194	2.01e-06	0.00222447	65039273	65039835
Man2b1	ENSMUSG00000005142:E004	181.993	0.304676	2.12e-06	0.00222447	85085355	85085548	Man2b1
Metap2	ENSMUSG00000036112:E004	1973.47	-0.163039	2.12e-06	0.00222447	93860929	93861580
Mrps22	ENSMUSG00000032459:E001	212.836	-0.300925	2.11e-06	0.00222447	98588730	98588926
Prkacb	ENSMUSG00000005034:E001	3350.03	-0.355695	2.04e-06	0.00222447	146729574	146729864
Skp2	ENSMUSG00000054115:E001	193.643	-0.346044	2.05e-06	0.00222447	9111985	9113301
Slc6a7	ENSMUSG00000052026:E011	249.03	0.29501	2.12e-06	0.00222447	61007375	61007609
Xpo6	ENSMUSG00000000131:E056	82.6642	0.476348	2.11e-06	0.00222447	126161013	126161020
Dctn1	ENSMUSG00000031865:E051	2193.74	-0.176097	2.18e-06	0.00222945	83197756	83197948
Dhx30/Gm27855	ENSMUSG00000098956+ENSMUSG00000032480:E009	406.437	-0.280619	2.16e-06	0.00222945	110084950	110084991
Fuk	ENSMUSG00000033703:E001	386.002	-0.292799	2.19e-06	0.00222945	110882463	110883086
Ikbkap	ENSMUSG00000028431:E038	80.4172	0.405655	2.19e-06	0.00222945	56790131	56790224
Trmt1l	ENSMUSG00000053286:E027	510.788	-0.305604	2.23e-06	0.00225295	151457682	151458161
Eif3b	ENSMUSG00000056076:E002	294.064	0.292645	2.27e-06	0.00226037	140425262	140425454				Eif3b
Stmn4	ENSMUSG00000022044:E017	1044.85	0.113152	2.27e-06	0.00226037	66356757	66356761
Arel1	ENSMUSG00000042350:E017	260.25	0.192274	2.4e-06	0.00227106	84934954	84935123							Arel1	Arel1
Camsap3	ENSMUSG00000044433:E018	486.229	-0.330204	2.6e-06	0.00227106	3608598	3609074
Ctps2	ENSMUSG00000031360:E021	133.678	0.395858	2.66e-06	0.00227106	162927405	162927556
Cux2	ENSMUSG00000107281+ENSMUSG00000042589:E003	168.231	-0.465613	2.43e-06	0.00227106	121858592	121858593
Dnm1	ENSMUSG00000026825:E001	478.058	-0.477229	2.42e-06	0.00227106	32308471	32308477
Dpf1	ENSMUSG00000030584:E032	245.999	-0.331339	2.71e-06	0.00227106	29317265	29317584	Dpf1
Elp3	ENSMUSG00000022031:E011	169.024	0.337267	2.66e-06	0.00227106	65582115	65582178
Ewsr1	ENSMUSG00000009079:E004	927.065	-0.270424	2.53e-06	0.00227106	5069974	5070103
Fus	ENSMUSG00000030795:E017	308.05	0.49866	2.57e-06	0.00227106	127974328	127974399
Gcn1l1/Mir7029	ENSMUSG00000041638+ENSMUSG00000099047:E041	97.1853	0.414817	2.38e-06	0.00227106	115592309	115592507
Hmg20a	ENSMUSG00000032329:E002	144.331	0.281525	2.61e-06	0.00227106	56467358	56467450
Hnrnph1	ENSMUSG00000007850:E009	635.758	0.261678	2.55e-06	0.00227106	50379468	50379568
Ints4	ENSMUSG00000025133:E003	57.9744	0.553947	2.64e-06	0.00227106	97487352	97487469
Kif1bp	ENSMUSG00000036955:E016	346.75	0.182156	2.58e-06	0.00227106	62570404	62570415
Lamtor3	ENSMUSG00000091512:E023	950.299	-0.163452	2.34e-06	0.00227106	137928241	137928765	Lamtor3
March6	ENSMUSG00000039100:E012	298.072	0.250318	2.49e-06	0.00227106	31484946	31485080
Mir124-2hg/Mir124a-2	ENSMUSG00000100252+ENSMUSG00000093073:E013	3301.75	0.251518	2.51e-06	0.00227106	17795771	17799389
Nxf1	ENSMUSG00000010097:E041	941.363	-0.194328	2.43e-06	0.00227106	8770574	8770849
Psmd11	ENSMUSG00000017428:E047	220.838	-0.382765	2.42e-06	0.00227106	80473093	80473248				Psmd11
Rtn3	ENSMUSG00000024758:E007	4400.12	0.128856	2.62e-06	0.00227106	7434931	7435138
Slc2a13	ENSMUSG00000036298:E004	124.763	0.228623	2.69e-06	0.00227106	91321571	91321696
Slitrk3	ENSMUSG00000048304:E002	2848.49	0.0870617	2.57e-06	0.00227106	73048125	73051455
Smu1	ENSMUSG00000028409:E001	990.598	-0.249371	2.31e-06	0.00227106	40736542	40737395
Tmem68	ENSMUSG00000028232:E012	115.47	0.363424	2.71e-06	0.00227106	3569464	3569536
Wipf2	ENSMUSG00000038013:E012	316.058	0.187205	2.63e-06	0.00227106	98892300	98892719
Anapc4	ENSMUSG00000029176:E049	801.677	-0.37445	2.74e-06	0.00228335	52866395	52866734
Clstn1	ENSMUSG00000039953:E014	3437.37	0.139323	2.85e-06	0.00234305	149635234	149635355
Npepps	ENSMUSG00000001441:E029	231.215	0.229208	2.85e-06	0.00234305	97235055	97235082
Dgke	ENSMUSG00000000276:E001	1552.94	-0.322986	2.96e-06	0.00237626	89035179	89037581
Gm15344/Gm25745/Hsp90b1	ENSMUSG00000084899+ENSMUSG00000020048+ENSMUSG00000092686:E021	1037.04	0.223842	2.97e-06	0.00237626	86698319	86698438
Ints3	ENSMUSG00000027933:E034	141.687	0.443239	2.92e-06	0.00237626	90408502	90408599
Nfx1	ENSMUSG00000028423:E003	236.171	0.318371	2.98e-06	0.00237626	40984893	40985051
Tmem30a	ENSMUSG00000032328:E004	1268.58	0.0526961	2.95e-06	0.00237626	79775102	79775251
Camkv	ENSMUSG00000032936:E014	2093.41	0.0609662	3.01e-06	0.0023843	107946340	107946460
4932438A13Rik	ENSMUSG00000037270:E106	92.3168	0.378527	3.09e-06	0.00241129	37026231	37026343
Slc38a1	ENSMUSG00000023169:E003	237.386	0.111534	3.1e-06	0.00241129	96578721	96578862
Vps8	ENSMUSG00000033653:E067	227.919	-0.330406	3.09e-06	0.00241129	21640679	21640759
Dnm1	ENSMUSG00000026825:E002	1553.96	-0.424883	3.13e-06	0.00241205	32308478	32308496
Gda	ENSMUSG00000058624:E008	357.039	0.14951	3.18e-06	0.00241205	21414814	21414921
Gm21984/Kctd13/Sez6l2	ENSMUSG00000030685+ENSMUSG00000030683+ENSMUSG00000095334:E047	1282.85	-0.26512	3.19e-06	0.00241205	126970435	126970596		Sez6l2	Sez6l2	Sez6l2
Gns	ENSMUSG00000034707:E009	208.625	0.195145	3.19e-06	0.00241205	121383340	121383443
Slc22a17	ENSMUSG00000022199:E008	5645.81	0.2042	3.14e-06	0.00241205	54912242	54912733
Atg7	ENSMUSG00000030314:E025	88.674	0.443226	3.42e-06	0.0024849	114686070	114686202
Cct4	ENSMUSG00000007739:E007	282.845	0.336013	3.35e-06	0.0024849	22993267	22993319
Cdc5l	ENSMUSG00000023932:E013	170.286	0.318624	3.4e-06	0.0024849	45425852	45425979
Ints11	ENSMUSG00000029034:E033	208.646	-0.336154	3.38e-06	0.0024849	155888734	155889103
Nckap1	ENSMUSG00000027002:E005	1347.16	-0.183854	3.4e-06	0.0024849	80506821	80506890	Nckap1
Rnft2	ENSMUSG00000032850:E008	242.868	0.175157	3.39e-06	0.0024849	118202774	118202923
Vdac3	ENSMUSG00000008892:E004	162.394	0.213999	3.41e-06	0.0024849	22580340	22580567
Mob4	ENSMUSG00000025979:E014	244.498	0.20359	3.58e-06	0.00257402	55148548	55148634	Mob4		Mob4	Mob4				Mob4
Mtmr3	ENSMUSG00000034354:E024	80.6423	0.392103	3.6e-06	0.00257402	4520832	4520914
Smap1	ENSMUSG00000026155:E014	255.038	0.282617	3.57e-06	0.00257402	23866217	23866293
Baiap2	ENSMUSG00000025372:E013	1080.31	0.154548	3.63e-06	0.00258679	119993696	119993848
Ptpa	ENSMUSG00000039515:E007	599.041	0.180802	3.65e-06	0.00258679	30426399	30426496
Brinp2	ENSMUSG00000004031:E012	217.296	0.214802	3.73e-06	0.0026043	158355517	158355672			Brinp2
Cygb	ENSMUSG00000020810:E001	2692.55	-0.134771	3.71e-06	0.0026043	116645595	116646992
Gga3	ENSMUSG00000020740:E031	212.517	0.210619	3.77e-06	0.0026043	115591263	115591366
Mir6954/Mroh1	ENSMUSG00000022558+ENSMUSG00000099260:E072	369.204	-0.256268	3.76e-06	0.0026043	76451386	76451535
Xpo6	ENSMUSG00000000131:E055	82.8585	0.469277	3.77e-06	0.0026043	126161008	126161012
Ap2b1	ENSMUSG00000035152:E021	720.827	0.114067	3.85e-06	0.00262334	83341274	83341439
Bmi1	ENSMUSG00000026739:E022	301.457	-0.300491	3.91e-06	0.00262334	18686131	18686629	Bmi1
Dnm1	ENSMUSG00000026825:E003	12903.6	-0.328325	4.02e-06	0.00262334	32308497	32308840
Gm16334/Kcnab2	ENSMUSG00000028931+ENSMUSG00000089757:E026	822.526	0.152491	4e-06	0.00262334	152412827	152412860
Gm27300/Meg3/Mir1906-1/Mir770	ENSMUSG00000098617+ENSMUSG00000021268+ENSMUSG00000076451+ENSMUSG00000084535:E019	5457.95	0.198401	3.93e-06	0.00262334	109545398	109546390	Meg3
Hars2	ENSMUSG00000019143:E023	428.587	-0.23206	3.98e-06	0.00262334	36791070	36791453		Hars2		Hars2				Hars2
Hnrnpa2b1	ENSMUSG00000004980:E007	2343.92	-0.131095	3.87e-06	0.00262334	51463411	51463493
Ncoa7	ENSMUSG00000039697:E013	152.953	0.276267	3.99e-06	0.00262334	30701919	30702026
Pcx	ENSMUSG00000024892:E009	211.55	0.259779	4.04e-06	0.00262334	4603060	4603211
Slc45a4	ENSMUSG00000079020:E003	1093.72	-0.194891	4.03e-06	0.00262334	73580293	73581556	Slc45a4
Srebf2	ENSMUSG00000022463:E008	830.771	0.13229	4.01e-06	0.00262334	82178717	82178909		Srebf2	Srebf2	Srebf2
Srpk2	ENSMUSG00000062604:E009	240.259	0.214484	3.83e-06	0.00262334	23525731	23525745		Srpk2	Srpk2	Srpk2					Srpk2
Vdac1	ENSMUSG00000020402:E018	9211.77	-0.188737	4.06e-06	0.00262404	52388792	52389397
Fsbp/Rad54b	ENSMUSG00000094595+ENSMUSG00000078773:E012	58.8999	-0.621887	4.13e-06	0.00264675	11585745	11587591
Gnas	ENSMUSG00000027523:E018	469.817	0.371019	4.17e-06	0.00264675	174328367	174328947	Gnas
Spock3	ENSMUSG00000054162:E008	74.6168	0.434424	4.16e-06	0.00264675	63113543	63113588
Tacc2	ENSMUSG00000030852:E007	123.381	0.391981	4.17e-06	0.00264675	130716703	130716839	Tacc2
Abcc5	ENSMUSG00000022822:E033	271.475	0.307317	4.33e-06	0.00265536	20392675	20392807
Col1a1	ENSMUSG00000001506:E054	96.4253	-0.549375	4.28e-06	0.00265536	94951101	94951343	Col1a1
Ddx46	ENSMUSG00000021500:E001	63.105	0.428572	4.3e-06	0.00265536	55635027	55635195
Mtmr3	ENSMUSG00000034354:E011	1304.27	0.0372491	4.32e-06	0.00265536	4487234	4488366
Ptpa	ENSMUSG00000039515:E033	3624.08	-0.137273	4.29e-06	0.00265536	30447132	30447617
Strip1	ENSMUSG00000014601:E002	2208.32	-0.224813	4.32e-06	0.00265536	107612535	107613466
Tlk2	ENSMUSG00000020694:E042	1385.64	-0.231139	4.32e-06	0.00265536	105281085	105282176
Ywhae	ENSMUSG00000020849:E015	23248.4	-0.146369	4.36e-06	0.00266411	75764624	75765845				Ywhae
Lamp2	ENSMUSG00000016534:E003	1829.35	-0.230614	4.44e-06	0.00267712	38419507	38421851
Lca5l	ENSMUSG00000045275:E013	119.228	-0.274015	4.43e-06	0.00267712	96181433	96183273
Top1	ENSMUSG00000070544:E008	93.6881	0.394369	4.44e-06	0.00267712	160684448	160684503								Top1
Araf	ENSMUSG00000001127:E040	83.8708	-0.539392	4.47e-06	0.00268008	20860209	20860497
Npr2	ENSMUSG00000028469:E043	541.344	-0.244013	4.53e-06	0.00270407	43650913	43651244
Ctsb	ENSMUSG00000021939:E003	1904.53	0.110657	4.59e-06	0.00271428	63133965	63134050
Nsrp1	ENSMUSG00000037958:E001	748.785	-0.1672	4.57e-06	0.00271428	77044292	77046754												Nsrp1
Tle1	ENSMUSG00000008305:E018	117.769	0.382849	4.64e-06	0.00271942	72139689	72139833		Tle1
Tuba4a	ENSMUSG00000026202:E010	2251.43	0.106925	4.64e-06	0.00271942	75216889	75216912	Tuba4a
Ptpn23	ENSMUSG00000036057:E005	285.634	-0.321207	4.73e-06	0.00275947	110385840	110385927
Gpr21/Rabgap1	ENSMUSG00000035437+ENSMUSG00000053164:E033	95.0686	0.32725	4.75e-06	0.00276034	37542637	37542678
Edil3	ENSMUSG00000034488:E019	351.385	0.127658	4.88e-06	0.00282381	89177145	89177300
Nr2f1	ENSMUSG00000069171:E010	102.03	0.432462	4.93e-06	0.00284031	78196374	78197038	Nr2f1											Nr2f1
Brd2	ENSMUSG00000024335:E003	2114.53	-0.159548	4.99e-06	0.00284979	34112363	34112683
Tmem57	ENSMUSG00000028826:E017	120.573	0.375899	4.97e-06	0.00284979	134837849	134837990	Tmem57
Npepps	ENSMUSG00000001441:E030	241.882	0.242707	5.04e-06	0.00286764	97235083	97235115
Vps52	ENSMUSG00000024319:E011	255.182	0.227466	5.09e-06	0.0028815	33959253	33959375
Car14	ENSMUSG00000038526:E001	179.537	-0.35014	5.26e-06	0.00290471	95897768	95898212
Cic	ENSMUSG00000005442:E047	865.976	-0.316487	5.18e-06	0.00290471	25293812	25293973
Cnot10	ENSMUSG00000056167:E016	234.984	0.313037	5.22e-06	0.00290471	114627393	114627535
Msi1	ENSMUSG00000054256:E033	1140.44	-0.142925	5.25e-06	0.00290471	115454081	115455698
Slc39a10	ENSMUSG00000025986:E005	1302.9	0.00933132	5.22e-06	0.00290471	46819065	46819433
Stmn4	ENSMUSG00000022044:E016	1339.93	0.101307	5.26e-06	0.00290471	66356709	66356756
Gdpd5	ENSMUSG00000035314:E001	218.175	0.256707	5.35e-06	0.00294364	99381549	99382208
Ncbp1	ENSMUSG00000028330:E027	353.312	-0.265561	5.46e-06	0.00297968	46171893	46171979
Zfp809	ENSMUSG00000057982:E006	112.564	-0.484207	5.45e-06	0.00297968	22243034	22243197
Gm16334/Kcnab2	ENSMUSG00000028931+ENSMUSG00000089757:E025	733.422	0.165685	5.54e-06	0.00300953	152412817	152412826
Fbxw7	ENSMUSG00000028086:E007	154.345	0.395444	5.67e-06	0.00303587	84903501	84904079
Gabrg2	ENSMUSG00000020436:E010	597.262	0.196321	5.66e-06	0.00303587	41968796	41968878
Raph1	ENSMUSG00000026014:E002	93.6435	-0.508497	5.68e-06	0.00303587	60483185	60483235
Sorbs2	ENSMUSG00000084994+ENSMUSG00000031626:E065	150.306	NA	5.66e-06	0.00303587	45792854	45792885	Sorbs2
Creld1	ENSMUSG00000030284:E002	475.164	0.248454	5.77e-06	0.00306098	113483423	113483854
Dnmt1	ENSMUSG00000004099:E027	72.3666	0.434164	5.82e-06	0.00306098	20927107	20927171
Dync1h1	ENSMUSG00000018707:E060	937.561	0.137134	5.79e-06	0.00306098	110656593	110656720
Gm28037/Rpl24/Zbtb11	ENSMUSG00000098371+ENSMUSG00000022601+ENSMUSG00000098274:E020	156.969	0.28085	5.77e-06	0.00306098	55998006	55998251
Cap1	ENSMUSG00000028656:E010	705.964	0.0949245	5.91e-06	0.00308071	122865170	122865275
Retreg2	ENSMUSG00000049339:E018	1006.52	0.0964762	5.93e-06	0.00308071	75144960	75145103
Snd1	ENSMUSG00000001424:E014	154.107	0.277185	5.91e-06	0.00308071	28531409	28531499
Unc45a	ENSMUSG00000030533:E003	551.725	-0.220102	5.95e-06	0.00308071	80325296	80325877	Unc45a
Atxn2	ENSMUSG00000042605:E015	272.008	0.315058	6.22e-06	0.003212	121779418	121779596
Pik3c3	ENSMUSG00000033628:E031	641.97	-0.281244	6.29e-06	0.00323254	30347723	30348120
Brinp1	ENSMUSG00000028351:E009	752.22	0.177722	6.34e-06	0.00323255	68841217	68841407				Brinp1
Tsr2	ENSMUSG00000025264:E002	1808.92	-0.10688	6.33e-06	0.00323255	151087095	151089480
Ate1	ENSMUSG00000030850:E009	159.696	0.282527	6.4e-06	0.00325504	130507482	130507699
Dnm3	ENSMUSG00000040265:E037	122.718	0.335519	6.51e-06	0.00325812	162355360	162355509
Fdps/Gm43738/Rusc1	ENSMUSG00000059743+ENSMUSG00000105204+ENSMUSG00000041263:E003	1207.39	-0.185679	6.45e-06	0.00325812	89084509	89084650	Rusc1
Napg	ENSMUSG00000024581:E020	242.556	0.169959	6.47e-06	0.00325812	62991801	62991830
Sec23b	ENSMUSG00000027429:E034	178.237	-0.318667	6.49e-06	0.00325812	144587502	144587567	Sec23b
Cct4	ENSMUSG00000007739:E030	467.422	-0.232833	6.74e-06	0.00333751	23002817	23002855
Cyld	ENSMUSG00000036712:E009	142.202	0.290487	6.73e-06	0.00333751	88723099	88723212
Gnb1	ENSMUSG00000029064:E015	1816.54	0.0914835	6.76e-06	0.00333751	155543031	155543087
Kcnab3	ENSMUSG00000018470:E017	1788.01	-0.231664	6.79e-06	0.00333751	69332144	69333042
Taf9b	ENSMUSG00000047242:E004	150.072	0.202407	6.79e-06	0.00333751	106218097	106218231
Igfbp4	ENSMUSG00000017493:E014	2114.74	-0.167193	6.82e-06	0.00333972	99051921	99054392
Cct7	ENSMUSG00000030007:E012	2179.13	-0.228015	6.93e-06	0.00334445	85468053	85468477
Dlg3	ENSMUSG00000000881:E032	7620.63	-0.366683	6.87e-06	0.00334445	100816219	100818406
Sf1	ENSMUSG00000024949:E040	2349.11	-0.253422	6.89e-06	0.00334445	6376655	6377196
Trafd1	ENSMUSG00000042726:E003	1253.85	-0.197241	6.91e-06	0.00334445	121371732	121372412
Ccpg1/Dyx1c1/Gm44503	ENSMUSG00000034563+ENSMUSG00000089865+ENSMUSG00000092192:E039	1071.17	-0.309095	7.05e-06	0.00337329	73015430	73015897
Gm21984/Kctd13/Sez6l2	ENSMUSG00000030685+ENSMUSG00000030683+ENSMUSG00000095334:E022	174.498	0.628176	7.05e-06	0.00337329	126952954	126952968		Sez6l2	Sez6l2	Sez6l2
Thy1	ENSMUSG00000032011:E003	10636.2	0.108008	7.07e-06	0.00337329	44046614	44046952
Ctnnd1/Gm28635/Tmx2	ENSMUSG00000050043+ENSMUSG00000101645+ENSMUSG00000034101:E033	60.2207	0.482282	7.17e-06	0.00339699	84624378	84624416		Ctnnd1	Ctnnd1	Ctnnd1			Ctnnd1	Ctnnd1
Napg	ENSMUSG00000024581:E016	367.814	0.0933125	7.16e-06	0.00339699	62986179	62986288
Ncoa7	ENSMUSG00000039697:E014	97.6013	0.428035	7.38e-06	0.00348241	30704601	30704680
Enpp2	ENSMUSG00000022425:E018	979.652	0.193681	7.48e-06	0.00351962	54870203	54870328
Napg	ENSMUSG00000024581:E018	281.857	0.144763	7.54e-06	0.00353559	62986954	62987024
Abhd16a	ENSMUSG00000007036:E007	340.423	0.240183	7.64e-06	0.00354241	35091571	35091657
Fam160a2	ENSMUSG00000044465:E003	590.98	-0.192889	7.63e-06	0.00354241	105378611	105379075
Fosb	ENSMUSG00000003545:E001	494.09	-0.178617	7.65e-06	0.00354241	19302721	19305302
Ugcg	ENSMUSG00000028381:E015	3973.69	-0.343947	7.66e-06	0.00354241	59220223	59222833
Hspa8/Snord14c/Snord14d/Snord14e	ENSMUSG00000095118+ENSMUSG00000064791+ENSMUSG00000096263+ENSMUSG00000015656:E020	4136.47	0.0957738	7.83e-06	0.00360535	40802739	40802795
Gm20479/Shkbp1/Sptbn4	ENSMUSG00000092367+ENSMUSG00000011751+ENSMUSG00000089832:E061	469.381	0.153809	7.97e-06	0.00365839	27371874	27372004	Sptbn4
Ptcd3	ENSMUSG00000063884:E001	395.345	-0.229323	8.04e-06	0.00368034	71880648	71881231	Ptcd3
Ehmt1/Gm37139	ENSMUSG00000102875+ENSMUSG00000036893:E005	828.576	-0.255525	8.2e-06	0.00368197	24791215	24792130
Hnrnpul1	ENSMUSG00000040725:E001	2255.59	-0.189584	8.21e-06	0.00368197	25721498	25722363
Nectin1	ENSMUSG00000032012:E003	164.966	0.146963	8.21e-06	0.00368197	43791877	43792179
Nmnat2	ENSMUSG00000042751:E014	209.414	0.229447	8.15e-06	0.00368197	153088784	153088864
Scfd1	ENSMUSG00000020952:E025	221.274	-0.319619	8.15e-06	0.00368197	51449907	51450096
Smurf1	ENSMUSG00000038780:E002	2655.42	-0.219497	8.12e-06	0.00368197	144876502	144879110
Gpbp1l1	ENSMUSG00000034042:E003	300.962	0.312939	8.29e-06	0.00369382	116569164	116570181
Vps50	ENSMUSG00000001376:E022	151.405	0.283336	8.29e-06	0.00369382	3555368	3555466
Mir6970/Skiv2l	ENSMUSG00000098460+ENSMUSG00000040356:E009	173.532	-0.315678	8.41e-06	0.00369439	34840510	34840529
Nlgn2	ENSMUSG00000051790:E002	2237.02	0.000420364	8.38e-06	0.00369439	69826744	69827340
Nol6	ENSMUSG00000028430:E027	160.57	0.311973	8.35e-06	0.00369439	41121879	41121947
Ppfia2	ENSMUSG00000053825:E010	193.234	0.367117	8.43e-06	0.00369439	106819336	106819557
Ppp3ca	ENSMUSG00000028161:E010	3659.35	0.198784	8.43e-06	0.00369439	136877630	136877775
Apbb1	ENSMUSG00000037032:E007	4520.97	-0.175399	8.53e-06	0.0037234	105558818	105559050
Hsd3b7/Setd1a	ENSMUSG00000042308+ENSMUSG00000042289:E015	144.626	0.330559	8.68e-06	0.00376303	127784075	127784202
Lrpprc	ENSMUSG00000024120:E002	494.837	-0.248045	8.66e-06	0.00376303	84705899	84706041
Map7d2	ENSMUSG00000041020:E022	3707	-0.253026	8.72e-06	0.00376969	159497584	159498583
Sept11	ENSMUSG00000058013:E029	889.85	-0.169383	8.88e-06	0.0038271	93176078	93176437	Sept11
Brd2	ENSMUSG00000024335:E026	618.625	0.171529	9.1e-06	0.00385631	34115668	34115806
Cct4	ENSMUSG00000007739:E032	457.097	-0.253395	9.15e-06	0.00385631	23003137	23003151
Cx3cl1	ENSMUSG00000031778:E009	7242.91	0.0616849	9.15e-06	0.00385631	94779639	94780022
Edil3	ENSMUSG00000034488:E017	357.487	0.133059	9.12e-06	0.00385631	89131674	89131855
Srgap2	ENSMUSG00000026425:E008	279.237	-0.370693	9e-06	0.00385631	131295221	131295539
Stmn2	ENSMUSG00000027500:E012	195.678	-0.393742	9.06e-06	0.00385631	8561576	8561606
Ttc3	ENSMUSG00000040785:E080	1759.03	0.0456301	9.02e-06	0.00385631	94451020	94451125
Prrc2b	ENSMUSG00000039262:E036	372.696	0.143543	9.21e-06	0.00386703	32219659	32219737
Hexb	ENSMUSG00000021665:E009	523.988	0.220992	9.51e-06	0.00397011	97185568	97185669
Phkg2	ENSMUSG00000030815:E027	1592.13	-0.158127	9.49e-06	0.00397011	127582736	127583305
Ttc26	ENSMUSG00000056832:E026	570.917	-0.277256	9.6e-06	0.00399353	38425128	38427647
Vps50	ENSMUSG00000001376:E015	76.3289	0.520318	9.7e-06	0.00402502	3532158	3532200
Sall1	ENSMUSG00000031665:E002	1019.3	0.169658	9.77e-06	0.00403819	89029944	89033398	Sall1
Ppp6c	ENSMUSG00000026753:E006	197.696	0.187764	9.87e-06	0.00406727	39204833	39204974								Ppp6c
Igsf8	ENSMUSG00000038034:E011	390.9	0.297212	1e-05	0.00407218	172317355	172317365
Mir6970/Skiv2l	ENSMUSG00000098460+ENSMUSG00000040356:E004	711.818	-0.288357	9.91e-06	0.00407218	34839297	34839605
Nvl	ENSMUSG00000026516:E006	238.334	-0.293478	1e-05	0.00407218	181093769	181093909
Pla2g6	ENSMUSG00000042632:E026	88.0317	0.387638	1.01e-05	0.00407218	79312948	79313163
Smg5	ENSMUSG00000001415:E040	527.388	-0.259754	9.94e-06	0.00407218	88361092	88361270
Tnrc6a	ENSMUSG00000052707:E012	160.135	0.309211	1e-05	0.00407218	123179717	123179859
Polr2a	ENSMUSG00000005198:E001	843.561	-0.442332	1.02e-05	0.00411521	69733997	69734409
Arhgap4/L1cam/Naa10	ENSMUSG00000031389+ENSMUSG00000031388+ENSMUSG00000031391:E003	1158.21	-0.17712	1.04e-05	0.00416241	73854672	73854898					L1cam
Atcay	ENSMUSG00000034958:E001	10145.1	-0.178926	1.04e-05	0.00416241	81204508	81206741
Slc2a13	ENSMUSG00000036298:E003	148.437	0.129754	1.06e-05	0.00425143	91276367	91276488
Kbtbd4	ENSMUSG00000005505:E009	109.792	0.27425	1.08e-05	0.00429396	90907545	90907651
Dctn1	ENSMUSG00000031865:E055	2934.01	-0.254076	1.09e-05	0.00431351	83199674	83199970
Adck2/Gm42420/Ndufb2	ENSMUSG00000107071+ENSMUSG00000002416+ENSMUSG00000046947:E039	140.285	0.514689	1.09e-05	0.00431925	39601836	39602712									Adck2/Ndufb2
Kcnt1	ENSMUSG00000058740:E031	60.465	0.479636	1.1e-05	0.00433234	25900998	25901056
8430429K09Rik	ENSMUSG00000034587:E010	264.566	-0.263849	1.12e-05	0.00435162	3457100	3458338
Apbb1ip	ENSMUSG00000026786:E019	124.017	-0.475851	1.12e-05	0.00435162	22874800	22875653
Camta1	ENSMUSG00000014592:E014	352.083	0.235874	1.11e-05	0.00435162	151079794	151079874
Ddx24	ENSMUSG00000041645:E007	1328.34	0.239129	1.12e-05	0.00435162	103418962	103419483
Hsp90ab1	ENSMUSG00000023944:E010	4003.97	0.0501337	1.13e-05	0.00435162	45569737	45569826
Kcnc1	ENSMUSG00000058975:E002	744.329	0.293872	1.13e-05	0.00435162	46397648	46398247
Ppm1f	ENSMUSG00000026181:E006	107.388	0.235556	1.12e-05	0.00435162	16915160	16915194
Synj1	ENSMUSG00000022973:E033	407.325	0.32942	1.11e-05	0.00435162	90969183	90969374
Mia3	ENSMUSG00000056050:E002	2020.66	-0.250352	1.13e-05	0.00436026	183326827	183327653	Mia3
Ap3d1	ENSMUSG00000020198:E022	149.993	0.413819	1.14e-05	0.00438709	80721591	80721640
Kirrel3	ENSMUSG00000032036:E014	107.733	0.401124	1.15e-05	0.00438739	34939112	34939261
Bscl2	ENSMUSG00000071657:E012	1161.9	0.20491	1.16e-05	0.00441638	8841108	8841424
Fus	ENSMUSG00000030795:E036	1470.33	-0.261512	1.16e-05	0.00441638	127981191	127981291
Gprc5c	ENSMUSG00000051043:E024	117.378	-0.351279	1.16e-05	0.00441638	114870608	114872617
Mier1	ENSMUSG00000028522:E040	104.929	0.348995	1.17e-05	0.00441638	103159682	103159821								Mier1
Got2	ENSMUSG00000031672:E009	252.294	0.165211	1.17e-05	0.00442359	95874404	95874463
Phyhip	ENSMUSG00000003469:E003	1977.13	0.104856	1.18e-05	0.00442826	70461739	70461923
Pi4ka	ENSMUSG00000041720:E007	994.447	-0.431901	1.18e-05	0.00442862	17281020	17281109
Scn3b	ENSMUSG00000049281:E013	68.366	0.304469	1.18e-05	0.00442862	40277218	40277231
Gns	ENSMUSG00000034707:E010	284.687	0.106039	1.19e-05	0.00444614	121388101	121388202
Myh10	ENSMUSG00000020900:E033	461.77	0.217171	1.2e-05	0.00447175	68785196	68785356
Zmynd8	ENSMUSG00000039671:E020	464.762	-0.447434	1.22e-05	0.00451511	165827182	165828207	Zmynd8
Chst8	ENSMUSG00000060402:E002	405.959	-0.254789	1.23e-05	0.00454303	34674767	34675818
Cry2	ENSMUSG00000068742:E008	418.369	0.116788	1.23e-05	0.00454303	92416154	92416294
Rab3gap1	ENSMUSG00000036104:E037	1943.1	-0.336209	1.25e-05	0.00454303	127942912	127943868
Svop	ENSMUSG00000042078:E011	376.806	0.192928	1.25e-05	0.00454303	114042806	114042881
Tpi1	ENSMUSG00000023456:E014	3681.58	0.0860516	1.25e-05	0.00454303	124812790	124812840
Trappc13	ENSMUSG00000021711:E019	105.65	0.351561	1.24e-05	0.00454303	104169820	104169888
Zswim8	ENSMUSG00000021819:E026	1811.68	-0.32388	1.24e-05	0.00454303	20723139	20723618
Fam189a1	ENSMUSG00000030518:E004	57.6053	0.327546	1.26e-05	0.0045518	64767723	64767727	Fam189a1
Napa	ENSMUSG00000006024:E023	6504.01	-0.156858	1.26e-05	0.0045518	16116740	16117975
Smu1	ENSMUSG00000028409:E013	177.936	0.376823	1.26e-05	0.0045518	40755627	40755699
Uchl5	ENSMUSG00000018189:E009	225.956	0.280007	1.26e-05	0.0045518	143786130	143786235
Icam5	ENSMUSG00000032174:E005	1250.35	0.159551	1.27e-05	0.0045607	21035044	21035298
Stxbp1	ENSMUSG00000026797:E014	2883.41	0.0989148	1.27e-05	0.0045607	32811105	32811235
Cep170	ENSMUSG00000057335:E005	264.807	-0.431285	1.28e-05	0.00457214	176734139	176734339				Cep170
Ano8	ENSMUSG00000034863:E015	194.675	0.275146	1.3e-05	0.00460724	71484749	71484881	Ano8
Atp5a1	ENSMUSG00000025428:E011	4666.16	0.097616	1.3e-05	0.00460724	77779079	77779227
Csde1	ENSMUSG00000068823:E019	171.265	0.374762	1.3e-05	0.00460724	103039933	103039998
Mir1966/Ripor1	ENSMUSG00000089432+ENSMUSG00000038604:E022	308.566	-0.2565	1.3e-05	0.00460724	105621394	105621477
Pacsin2	ENSMUSG00000016664:E010	259.423	0.324324	1.31e-05	0.0046123	83388515	83388670	Pacsin2
Trpc4ap	ENSMUSG00000038324:E027	684.718	0.171438	1.31e-05	0.00461729	155653493	155653678
Clstn1	ENSMUSG00000039953:E010	3000.63	0.217843	1.33e-05	0.00465213	149631728	149631877
Csde1	ENSMUSG00000068823:E057	1238.76	-0.395664	1.34e-05	0.00465897	103057805	103057991
Slc39a10	ENSMUSG00000025986:E008	557.918	0.104565	1.34e-05	0.00465897	46827343	46827512
Ubap2l	ENSMUSG00000042520:E044	350.466	0.203268	1.35e-05	0.00470731	90023431	90023629
Ganab	ENSMUSG00000071650:E005	331.45	0.307459	1.36e-05	0.0047143	8907215	8907394
Nxf1	ENSMUSG00000010097:E013	199.137	0.315792	1.37e-05	0.0047143	8764261	8764349
Zfp697	ENSMUSG00000050064:E006	944.919	0.236036	1.36e-05	0.0047143	98427162	98431000
Atp5a1	ENSMUSG00000025428:E009	5426.21	0.112167	1.39e-05	0.00476678	77778732	77778898
Enpp5	ENSMUSG00000023960:E010	7238.39	-0.229537	1.39e-05	0.00476678	44085205	44086559
Lrrc47	ENSMUSG00000029028:E017	1056.89	-0.298202	1.41e-05	0.00483158	154020892	154021512
Vps26a	ENSMUSG00000020078:E001	2735.01	-0.203624	1.42e-05	0.00483158	62454843	62456858
Ankrd17	ENSMUSG00000055204:E019	398.577	0.246746	1.42e-05	0.00483586	90253495	90253942
Nell2	ENSMUSG00000022454:E018	1918.46	0.234546	1.42e-05	0.00483586	95435257	95435430	Nell2
Cdc37	ENSMUSG00000019471:E001	2971.22	-0.14847	1.46e-05	0.00492368	21138541	21139963
Fam98a	ENSMUSG00000002017:E005	156.16	0.209925	1.46e-05	0.00492368	75540111	75540191
Naa35	ENSMUSG00000021555:E054	470.486	-0.321763	1.47e-05	0.00496812	59634418	59634639
Atp6v0a1	ENSMUSG00000019302:E040	78.2353	-0.633595	1.5e-05	0.00500969	101063714	101063719
Slc36a1	ENSMUSG00000020261:E017	147.114	0.198019	1.5e-05	0.00500969	55228187	55228356
Wdr81	ENSMUSG00000045374:E003	637.305	-0.262917	1.49e-05	0.00500969	75440950	75442089
Csde1	ENSMUSG00000068823:E024	77.8841	0.446435	1.51e-05	0.00501783	103040534	103041144
Doc2a	ENSMUSG00000052301:E032	1205.14	-0.198184	1.5e-05	0.00501783	126852037	126852705		Doc2a	Doc2a	Doc2a
Tmem87b	ENSMUSG00000014353:E008	64.7391	0.501456	1.55e-05	0.00513144	128831198	128831259
Kcnip1	ENSMUSG00000053519:E002	803.111	-0.198321	1.57e-05	0.00517934	33629790	33630598
Sec31a	ENSMUSG00000035325:E036	209.696	0.300387	1.57e-05	0.00517934	100393203	100393364
Ubtf	ENSMUSG00000020923:E004	1009.37	-0.26608	1.57e-05	0.00517934	102305993	102306297									Ubtf	Ubtf
Dusp22	ENSMUSG00000069255:E012	563.075	-0.218446	1.59e-05	0.00518974	30710706	30711231
Plk2	ENSMUSG00000021701:E014	3550.49	-0.309779	1.59e-05	0.00518974	110400033	110400844	Plk2
Tbk1	ENSMUSG00000020115:E015	115.233	0.328491	1.58e-05	0.00518974	121568029	121568139
Cygb	ENSMUSG00000020810:E003	407.301	0.127668	1.59e-05	0.00519476	116649784	116650015
Dld	ENSMUSG00000020664:E009	413.621	0.159166	1.6e-05	0.00519476	31341378	31341478	Dld
Apbb1	ENSMUSG00000037032:E028	1695.69	0.118922	1.6e-05	0.00519775	105567254	105567294
Atp11b	ENSMUSG00000037400:E005	86.775	0.392932	1.62e-05	0.00522389	35782512	35782601
Tmem132e	ENSMUSG00000020701:E003	66.509	0.411911	1.62e-05	0.00522389	82434243	82434700
Tspyl2	ENSMUSG00000041096:E014	56.1168	0.505219	1.63e-05	0.00525126	152340381	152340393
Dhx30/Gm27855	ENSMUSG00000098956+ENSMUSG00000032480:E007	435.947	-0.330293	1.64e-05	0.00526042	110084781	110084868
Nsmf	ENSMUSG00000006476:E016	120.027	0.480378	1.64e-05	0.00526042	25056137	25056875
Ext2	ENSMUSG00000027198:E028	164.151	0.359337	1.65e-05	0.00526245	93813399	93813567
Psap	ENSMUSG00000004207:E020	39808	-0.253056	1.65e-05	0.00526245	60301694	60302594
Sptlc1	ENSMUSG00000021468:E001	1230.75	-0.10342	1.65e-05	0.00526257	53332716	53333977
Abcc8	ENSMUSG00000040136:E004	149.352	-0.417158	1.67e-05	0.00529018	46106585	46106688
Cbx6/Npcd/Nptxr	ENSMUSG00000089715+ENSMUSG00000089837+ENSMUSG00000022421:E021	145.603	0.289187	1.67e-05	0.00529018	79833245	79833511
Zfyve9	ENSMUSG00000034557:E017	1255.73	0.292653	1.67e-05	0.00529018	108717789	108719812
Herc3	ENSMUSG00000029804:E026	507.423	0.105084	1.69e-05	0.00531719	58874211	58874400
Nfix	ENSMUSG00000001911:E009	168.214	0.238715	1.69e-05	0.00531719	84708614	84708615												Nfix
Armc6	ENSMUSG00000002343:E002	291.684	-0.22835	1.7e-05	0.00533332	70220198	70220476
Ackr1/Cadm3	ENSMUSG00000037872+ENSMUSG00000005338:E006	1201.27	-0.174666	1.72e-05	0.00537002	173332555	173332929
Dync1h1	ENSMUSG00000018707:E050	657.042	0.144426	1.73e-05	0.00537002	110649774	110649978
Psmd5	ENSMUSG00000026869:E013	128.091	0.363537	1.73e-05	0.00537002	34865982	34866095
Smpd4	ENSMUSG00000005899:E032	259.929	0.270749	1.71e-05	0.00537002	17626802	17626953
Gtf2a2	ENSMUSG00000033543:E029	96.7114	0.435959	1.74e-05	0.0053983	70019516	70019910
Spats2	ENSMUSG00000051934:E003	66.6966	0.457688	1.75e-05	0.00543327	99167080	99167159	Spats2
Arhgef7	ENSMUSG00000031511:E006	156.551	0.306347	1.77e-05	0.00544148	11782641	11782655	Arhgef7
Pip4k2b	ENSMUSG00000018547:E012	220.817	0.237385	1.76e-05	0.00544148	97732658	97732755
Slc8a2	ENSMUSG00000030376:E004	1796.24	0.105483	1.77e-05	0.00545097	16144931	16145353
Tubgcp2	ENSMUSG00000025474:E013	153.513	0.332307	1.8e-05	0.00551781	140007887	140008094
Dnajb5	ENSMUSG00000036052:E007	444.613	0.26999	1.84e-05	0.00560001	42950476	42950742
Sin3a	ENSMUSG00000042557:E034	872.675	-0.321393	1.84e-05	0.00560001	57127148	57128364
Sptan1	ENSMUSG00000057738:E058	2012.08	0.0548751	1.83e-05	0.00560001	30015934	30016071
Phtf1	ENSMUSG00000058388:E033	801.291	-0.219299	1.87e-05	0.00567332	104006988	104007488
Pcsk7	ENSMUSG00000035382:E017	957.76	-0.208725	1.88e-05	0.00568527	45928511	45929692
Rbm17	ENSMUSG00000037197:E019	226.08	0.257446	1.88e-05	0.00568527	11598052	11598168
Nfyb	ENSMUSG00000020248:E001	779.885	-0.218916	1.89e-05	0.0056959	82748701	82749286
Pes1	ENSMUSG00000020430:E005	143.673	0.289301	1.9e-05	0.0056959	3969433	3969586
Psme1	ENSMUSG00000022216:E019	194.717	0.347749	1.89e-05	0.0056959	55580114	55580159
Mbnl1	ENSMUSG00000027763:E029	74.7882	0.526075	1.91e-05	0.00571979	60595711	60595749	Mbnl1
Nuak1	ENSMUSG00000020032:E007	116.474	0.244735	1.92e-05	0.00571979	84393992	84394143
Ptprm	ENSMUSG00000033278:E024	104.389	0.401575	1.91e-05	0.00571979	66956810	66957118
Slc22a23	ENSMUSG00000038267:E001	395.489	-0.440864	1.93e-05	0.00575184	34179158	34179642
Grm4	ENSMUSG00000063239:E015	209.355	0.287679	1.95e-05	0.00580536	27502647	27503304
AC137678.1/Bsn	ENSMUSG00000106657+ENSMUSG00000032589:E010	3503.75	0.0751954	1.97e-05	0.00584485	108106110	108108186	Bsn							Bsn
Mob4	ENSMUSG00000025979:E022	1115.34	-0.327849	1.98e-05	0.00584485	55153939	55154898	Mob4		Mob4	Mob4				Mob4
Dgkd	ENSMUSG00000070738:E005	141.556	0.279048	1.98e-05	0.0058535	87915100	87915204
Becn1	ENSMUSG00000035086:E002	782.071	-0.279382	2e-05	0.00588138	101288262	101288417
Cdh2	ENSMUSG00000024304:E001	96.2612	-0.586041	2.01e-05	0.00588138	16588877	16589022
Gnas	ENSMUSG00000027523:E017	108.853	0.492776	2.01e-05	0.00588138	174328132	174328366	Gnas
Pja1	ENSMUSG00000034403:E004	235.196	-0.281378	2.02e-05	0.0058821	99466114	99466145		Pja1
Retreg1	ENSMUSG00000022270:E008	96.9808	0.297745	2.02e-05	0.0058821	25968407	25968544
Slc39a10	ENSMUSG00000025986:E009	674.945	0.110764	2.01e-05	0.0058821	46832556	46832763
Srebf2	ENSMUSG00000022463:E007	679.555	0.153227	2.02e-05	0.0058821	82177406	82177587		Srebf2	Srebf2	Srebf2
Kdm2a	ENSMUSG00000054611:E002	3339.37	-0.266015	2.03e-05	0.00588532	4316170	4319252	Kdm2a
Psmc1	ENSMUSG00000021178:E004	722.836	0.175786	2.05e-05	0.00594245	100114838	100114962
Gtf2i	ENSMUSG00000060261:E035	431.535	0.220874	2.07e-05	0.00594822	134255860	134255885
Hsph1	ENSMUSG00000029657:E004	2788.71	-0.319186	2.07e-05	0.00594822	149617169	149617454
Rnf214	ENSMUSG00000042790:E002	780.681	-0.259931	2.06e-05	0.00594822	45863691	45864289	Rnf214
Rbbp7	ENSMUSG00000031353:E007	387.618	0.225365	2.08e-05	0.00597373	162769764	162769790
Gripap1	ENSMUSG00000031153:E041	1629.68	-0.224803	2.1e-05	0.00597811	7820002	7820563
Ipo9	ENSMUSG00000041879:E045	271.283	0.208785	2.09e-05	0.00597811	135409393	135409481
Lats1	ENSMUSG00000040021:E009	327.408	0.121922	2.09e-05	0.00597811	7712501	7713280
Sall1	ENSMUSG00000031665:E001	600.515	-0.192791	2.11e-05	0.00599867	89027248	89028818	Sall1
Mag	ENSMUSG00000036634:E021	100.553	0.613051	2.14e-05	0.00608593	30912001	30912285
Arvcf	ENSMUSG00000000325:E010	183.119	0.321529	2.16e-05	0.00610083	18397297	18397723
Ogfrl1	ENSMUSG00000026158:E002	1389.93	-0.148599	2.16e-05	0.00610083	23369724	23370267	Ogfrl1
Rbm25	ENSMUSG00000010608:E060	2244.81	-0.268419	2.16e-05	0.00610083	83682021	83683123
Ehmt1/Gm37139	ENSMUSG00000102875+ENSMUSG00000036893:E004	118.529	-0.422293	2.18e-05	0.00611591	24791157	24791214
Fus	ENSMUSG00000030795:E035	353.676	-0.252664	2.18e-05	0.00611591	127980237	127980246
Gm43422/Tgfbr3	ENSMUSG00000029287+ENSMUSG00000106643:E001	511.106	-0.517257	2.2e-05	0.00611591	107106570	107109280
Ranbp3	ENSMUSG00000002372:E005	246.553	0.234623	2.19e-05	0.00611591	56701023	56701088
Shank1	ENSMUSG00000038738:E030	82.0775	0.497751	2.19e-05	0.00611591	44350762	44350947	Shank1				Shank1
Tbl3	ENSMUSG00000040688:E004	223.681	-0.28106	2.19e-05	0.00611591	24700886	24701034
Pls3	ENSMUSG00000016382:E015	310.267	0.176203	2.21e-05	0.00613193	75802525	75802606
Rab3a	ENSMUSG00000031840:E009	4244.16	0.0575642	2.22e-05	0.00615931	70755986	70756083
Gnas	ENSMUSG00000027523:E016	184.86	0.345892	2.23e-05	0.00617462	174328108	174328131	Gnas
Mbd1	ENSMUSG00000024561:E004	132.767	0.306034	2.24e-05	0.00617462	74273413	74273657	Mbd1
Arhgap35	ENSMUSG00000058230:E001	98.4862	-0.563064	2.24e-05	0.00618754	16493719	16494467
Cadps2	ENSMUSG00000017978:E042	159.464	0.334281	2.27e-05	0.00622358	23583342	23583463
Csde1	ENSMUSG00000068823:E028	226.434	0.208629	2.27e-05	0.00622358	103043193	103043238
Rab3a	ENSMUSG00000031840:E010	2724.19	0.0684397	2.27e-05	0.00622358	70756447	70756456
Tsr2	ENSMUSG00000025264:E006	439.45	0.209452	2.28e-05	0.00623385	151090605	151090781
Plp1	ENSMUSG00000031425:E008	495.597	0.187405	2.29e-05	0.00624391	136833251	136833267
Itm2c	ENSMUSG00000026223:E006	5836.75	0.120835	2.3e-05	0.00626205	85906422	85906532	Itm2c
Dgkd	ENSMUSG00000070738:E004	111.946	0.313461	2.32e-05	0.00628662	87881859	87881939
Zw10	ENSMUSG00000032264:E016	394.046	-0.222671	2.32e-05	0.00628662	49078199	49078772
Enpp2	ENSMUSG00000022425:E017	509.835	0.192298	2.35e-05	0.00634274	54866729	54866760
Gm27373/Smarca4	ENSMUSG00000099192+ENSMUSG00000032187:E039	573.432	-0.31677	2.35e-05	0.00634274	21700036	21700137
Nrip3	ENSMUSG00000034825:E007	208.981	0.166795	2.37e-05	0.00638885	109766473	109766634
Brinp2	ENSMUSG00000004031:E014	165.865	0.27788	2.39e-05	0.00639043	158355996	158356229			Brinp2
Prkacb	ENSMUSG00000005034:E011	904.599	0.216324	2.38e-05	0.00639043	146750483	146750565
Sez6l	ENSMUSG00000058153:E018	357.477	0.333533	2.38e-05	0.00639043	112472731	112472923
Acly	ENSMUSG00000020917:E031	282.512	0.196284	2.39e-05	0.00639044	100515902	100516020
Ralgps1	ENSMUSG00000038831:E012	96.6316	0.247362	2.39e-05	0.00639044	33157772	33157929
Abraxas2	ENSMUSG00000030965:E009	61.4591	0.404224	2.41e-05	0.00639239	132871572	132871638
Drc1	ENSMUSG00000073102:E020	200.237	-0.288871	2.4e-05	0.00639239	30363003	30363274
Gm37013/Gm38182/Gm42416/Pcdha9/Pcdhac1/Pcdhga1/Pcdhga4/Pcdhga6/Pcdhga7/Pcdhgb7	ENSMUSG00000104063+ENSMUSG00000103472+ENSMUSG00000102828+ENSMUSG00000103770+ENSMUSG00000103677+ENSMUSG00000103458+ENSMUSG00000103144+ENSMUSG00000102836+ENSMUSG00000103255+ENSMUSG00000103793+ENSMUSG00000104318+ENSMUSG00000104252+ENSMUSG00000103567+ENSMUSG00000102697+ENSMUSG00000103092+ENSMUSG00000023036+ENSMUSG00000103800+ENSMUSG00000102748+ENSMUSG00000103601+ENSMUSG00000103585+ENSMUSG00000103442+…	597.144	NA	2.41e-05	0.00639239	37674307	37676907
Sars	ENSMUSG00000068739:E002	3396.76	-0.260844	2.41e-05	0.00639239	108426612	108426981
Ttll11	ENSMUSG00000026885:E016	366.77	0.178738	2.43e-05	0.00642176	35902666	35903145
Lztr1	ENSMUSG00000022761:E045	1610.09	-0.226008	2.45e-05	0.00645692	17525772	17525989
Atn1/Grcc10/Rnu7	ENSMUSG00000089083+ENSMUSG00000072772+ENSMUSG00000004263:E022	697.978	0.301528	2.47e-05	0.00645762	124747719	124747989
Copa	ENSMUSG00000026553:E030	428.229	0.196737	2.46e-05	0.00645762	172110677	172110744				Copa
Glul/Mir8114	ENSMUSG00000026473+ENSMUSG00000099227:E009	138.314	0.40581	2.47e-05	0.00645762	153906043	153906348	Glul
Mbp	ENSMUSG00000041607:E011	85.9948	0.735496	2.46e-05	0.00645762	82554508	82554508
Znfx1	ENSMUSG00000039501:E002	3511.11	-0.29298	2.47e-05	0.00645762	167035799	167039163
Alas1	ENSMUSG00000032786:E021	321.365	0.280859	2.48e-05	0.00646331	106243162	106243395									Alas1
Tspan5	ENSMUSG00000028152:E025	4229.31	-0.278692	2.5e-05	0.00649048	138903675	138904426
Aars	ENSMUSG00000031960:E021	346.088	0.20268	2.54e-05	0.00652251	111043233	111043341
Asxl1	ENSMUSG00000042548:E018	301.145	0.141603	2.56e-05	0.00652251	153397376	153398000
Copb1	ENSMUSG00000030754:E018	92.3668	0.379634	2.57e-05	0.00652251	114246728	114246842
Dcun1d4	ENSMUSG00000051674:E018	195.94	0.161534	2.55e-05	0.00652251	73520134	73520230
Galns	ENSMUSG00000015027:E001	262.598	-0.259431	2.56e-05	0.00652251	122578238	122579197
Gdi1	ENSMUSG00000015291:E009	2204.38	0.164729	2.52e-05	0.00652251	74306845	74306944
Igfbp4	ENSMUSG00000017493:E002	188.748	0.305246	2.54e-05	0.00652251	99041760	99041845
Lgmn	ENSMUSG00000021190:E012	394.378	0.159189	2.53e-05	0.00652251	102404260	102404345
Prkca	ENSMUSG00000050965:E010	159.53	0.184057	2.56e-05	0.00652251	107981611	107981702	Prkca
Ralyl	ENSMUSG00000039717:E011	2224.7	-0.113029	2.56e-05	0.00652251	14181125	14181980
Ublcp1	ENSMUSG00000041231:E014	108.83	0.342767	2.53e-05	0.00652251	44463658	44463756
Xpo7	ENSMUSG00000022100:E023	163.567	0.249865	2.55e-05	0.00652251	70696551	70696716	Xpo7
Slc25a12	ENSMUSG00000027010:E011	306.771	0.177681	2.59e-05	0.00656742	71293672	71293724
Gm20537/Snx14/Syncrip	ENSMUSG00000092541+ENSMUSG00000032423+ENSMUSG00000032422:E037	77.7359	0.504456	2.61e-05	0.00659514	88420749	88420825
Gm27373/Smarca4	ENSMUSG00000099192+ENSMUSG00000032187:E009	212.233	0.246012	2.61e-05	0.00659612	21638714	21638840
Gopc	ENSMUSG00000019861:E006	182.869	0.245302	2.62e-05	0.00659612	52354572	52354747
AC121821.1/Gm28285/Matr3/Mir1949/Mir1949/Snhg4/Snora74a	ENSMUSG00000099703+ENSMUSG00000065649+ENSMUSG00000088059+ENSMUSG00000105743+ENSMUSG00000104863+ENSMUSG00000037236+ENSMUSG00000097769:E028	351.259	-0.330995	2.62e-05	0.0065962	35557406	35558316
Cux2	ENSMUSG00000107281+ENSMUSG00000042589:E031	111.946	0.32418	2.63e-05	0.00660672	121887421	121887488
Camk2d	ENSMUSG00000053819:E044	117.563	0.269767	2.66e-05	0.00663997	126801724	126801726	Camk2d
Rap1gds1	ENSMUSG00000028149:E022	446.549	0.176046	2.66e-05	0.00663997	139021813	139021839	Rap1gds1
Taok2	ENSMUSG00000059981:E024	741.309	0.248576	2.65e-05	0.00663997	126883906	126884703		Taok2	Taok2	Taok2
Ahsa2/AL672049.1	ENSMUSG00000020288+ENSMUSG00000106362:E003	128.216	-0.378774	2.69e-05	0.00664771	23488549	23489582
Gm10501	ENSMUSG00000073415:E001	602.274	-0.121933	2.68e-05	0.00664771	34976899	34978751
Mef2c	ENSMUSG00000005583:E052	619.978	0.156367	2.67e-05	0.00664771	83652888	83652910		Mef2c				Mef2c	Mef2c	Mef2c
Nr1d1	ENSMUSG00000020889:E001	1849.5	-0.243819	2.67e-05	0.00664771	98767932	98768419
Ptprs	ENSMUSG00000013236:E027	396.617	0.202102	2.69e-05	0.00664771	56434453	56434597	Ptprs							Ptprs
Slc2a3	ENSMUSG00000003153:E004	625.613	0.0494341	2.7e-05	0.00664771	122731393	122731558
Syngap1	ENSMUSG00000067629:E017	134.928	0.479842	2.68e-05	0.00664771	26959402	26959608
Dnajc5	ENSMUSG00000000826:E014	1366.22	0.121102	2.73e-05	0.00667263	181549326	181549590
Lamb2	ENSMUSG00000052911:E049	235.948	-0.435522	2.72e-05	0.00667263	108490284	108490530
Lsm14b	ENSMUSG00000039108:E003	340.333	0.166432	2.73e-05	0.00667263	180026635	180026798
Slc36a1	ENSMUSG00000020261:E009	82.1197	0.248934	2.72e-05	0.00667263	55219008	55219098
Cntn2	ENSMUSG00000053024:E027	269.624	0.256107	2.74e-05	0.00669767	132528076	132528285				Cntn2
Depdc5	ENSMUSG00000037426:E080	695.223	-0.351486	2.75e-05	0.00669767	32990939	32991654
Hsp90ab1	ENSMUSG00000023944:E001	16436	-0.307203	2.76e-05	0.00671199	45567775	45568124
Bag6	ENSMUSG00000024392:E049	918.01	-0.256738	2.77e-05	0.00672863	35145606	35145752
Csde1	ENSMUSG00000068823:E021	174.359	0.371065	2.79e-05	0.00677251	103040028	103040042
Mpp2	ENSMUSG00000017314:E006	316.992	0.173998	2.8e-05	0.00678052	102061901	102061969
Cd47	ENSMUSG00000106857+ENSMUSG00000055447:E003	266.813	0.242523	2.81e-05	0.006794	49867968	49868112									Cd47	Cd47
Gbf1	ENSMUSG00000025224:E024	156.365	0.380022	2.82e-05	0.00680014	46265178	46265367
Plcb4	ENSMUSG00000039943:E043	115.605	0.269812	2.82e-05	0.00680014	135971758	135971860
Nomo1	ENSMUSG00000030835:E038	840.805	-0.284201	2.85e-05	0.00683483	46083603	46083804
Nup88	ENSMUSG00000040667:E047	223.519	0.333376	2.85e-05	0.00683483	70967848	70968017
Stxbp1	ENSMUSG00000026797:E020	2452.19	0.170163	2.85e-05	0.00683483	32817286	32817389
Atp6v1e1	ENSMUSG00000019210:E007	2603.85	0.095738	2.87e-05	0.00683613	120808362	120808471
D230025D16Rik	ENSMUSG00000031889:E025	1139.15	-0.178115	2.88e-05	0.00683613	105251766	105252756
Ehd4	ENSMUSG00000027293:E004	56.7364	0.327542	2.87e-05	0.00683613	120102220	120102404
Syne1	ENSMUSG00000096054:E023	222.198	0.347343	2.86e-05	0.00683613	5347822	5347930	Syne1
Armc9/Gm21972/Psmd1	ENSMUSG00000062590+ENSMUSG00000094638+ENSMUSG00000026229:E041	976.688	-0.253216	2.9e-05	0.00684949	86136963	86137116	Psmd1
Cacna1i	ENSMUSG00000022416:E011	189.589	0.186153	2.9e-05	0.00684949	80361863	80362272		Cacna1i	Cacna1i	Cacna1i
Ext2	ENSMUSG00000027198:E029	213.23	0.26038	2.89e-05	0.00684949	93813568	93813952
Lipa	ENSMUSG00000024781:E006	68.6178	0.303544	2.91e-05	0.00684949	34508989	34509098
Necab1	ENSMUSG00000040536:E005	197.873	0.144173	2.89e-05	0.00684949	14965906	14966018
Atp1a1	ENSMUSG00000033161:E001	259.884	-0.585872	2.91e-05	0.0068553	101576219	101576315
Gm28928	ENSMUSG00000100851:E003	68.3457	0.279129	2.92e-05	0.00686223	124845719	124846039
Itm2c	ENSMUSG00000026223:E003	4706.44	0.211761	2.93e-05	0.00687976	85903010	85903150	Itm2c
Ptp4a1	ENSMUSG00000026064:E001	1080.78	-0.142979	2.94e-05	0.00688377	30940302	30941579
Gm42742/Mvp/Pagr1a/Pagr1b/Prrt2	ENSMUSG00000045114+ENSMUSG00000092534+ENSMUSG00000030681+ENSMUSG00000030680+ENSMUSG00000107068:E051	2670.9	0.0829381	2.95e-05	0.00688661	127019947	127020270
Eme2/Mapk8ip3	ENSMUSG00000024163+ENSMUSG00000073436:E095	197.885	0.364445	2.97e-05	0.00691864	24918137	24918139
Zscan18	ENSMUSG00000070822:E005	58.4253	0.388471	2.97e-05	0.00691864	12773441	12773590
Tomm70a	ENSMUSG00000022752:E004	460.314	0.151863	2.98e-05	0.00692042	57136698	57136807
Lamb2	ENSMUSG00000052911:E045	136.55	-0.344457	2.99e-05	0.0069468	108489453	108489532
Mms19	ENSMUSG00000025159:E006	218.094	-0.285566	3e-05	0.0069468	41944489	41944548
Bcorl1	ENSMUSG00000036959:E010	192.899	0.398137	3.01e-05	0.00695212	48367769	48369267
Snx1	ENSMUSG00000032382:E001	1207.28	-0.165836	3.02e-05	0.00697906	66088133	66088569
Cacna1h	ENSMUSG00000024112:E031	196.393	0.237879	3.04e-05	0.00698699	25385561	25385983	Cacna1h
Tbk1	ENSMUSG00000020115:E017	173.034	0.246101	3.03e-05	0.00698699	121571843	121572024
Dpysl2	ENSMUSG00000022048:E011	193.822	0.153839	3.07e-05	0.00702733	66834212	66834376	Dpysl2
Gls	ENSMUSG00000026103:E039	388.156	0.0828744	3.07e-05	0.00702733	52207301	52207359
Plppr4	ENSMUSG00000044667:E008	308.62	0.305642	3.07e-05	0.00702733	117331648	117331777
Sez6l	ENSMUSG00000058153:E019	268.084	0.271571	3.08e-05	0.00702733	112473418	112473551
Stxbp1	ENSMUSG00000026797:E023	1576.44	0.146245	3.08e-05	0.00702733	32819834	32819910
Lrrtm4	ENSMUSG00000052581:E011	140.922	0.263178	3.09e-05	0.00702992	80021757	80021923
Camta1	ENSMUSG00000014592:E021	155.664	0.250554	3.12e-05	0.00706438	151086124	151086210
Dapk1	ENSMUSG00000021559:E020	181.308	0.19466	3.12e-05	0.00706438	60740055	60740132
Wars	ENSMUSG00000021266:E002	878.276	-0.293615	3.12e-05	0.00706438	108860034	108860333
Dpp10	ENSMUSG00000036815:E018	400.295	0.23883	3.13e-05	0.00707607	123423613	123423710
Mafg/Mir6936/Sirt7	ENSMUSG00000098282+ENSMUSG00000025138+ENSMUSG00000106998+ENSMUSG00000051510:E050	1084.15	0.214486	3.14e-05	0.00708215	120628182	120629006
Slc46a3	ENSMUSG00000029650:E003	196.734	-0.27011	3.15e-05	0.00710161	147878559	147879214
Slc24a3	ENSMUSG00000063873:E015	492.143	0.0619073	3.16e-05	0.00710744	145606597	145606817
Mcoln1	ENSMUSG00000004567:E009	370.586	0.174204	3.17e-05	0.00712018	3508684	3508780
Nol8	ENSMUSG00000021392:E018	316.872	-0.283927	3.18e-05	0.00712018	49678386	49679015
Uqcrc2	ENSMUSG00000030884:E021	1839.44	-0.128204	3.18e-05	0.00712562	120657517	120657670
Adamts15	ENSMUSG00000033453:E001	308.912	-0.232158	3.22e-05	0.0071524	30899155	30902789
Atg2a	ENSMUSG00000024773:E045	261.256	-0.306371	3.22e-05	0.0071524	6259989	6260132				Atg2a
Cpne6	ENSMUSG00000022212:E030	2146.08	-0.144715	3.22e-05	0.0071524	55516530	55516763
Kcng1	ENSMUSG00000074575:E004	63.2522	0.543922	3.22e-05	0.0071524	168269099	168269268				Kcng1						Kcng1
Slc4a10	ENSMUSG00000026904:E024	477.183	0.146758	3.22e-05	0.0071524	62286802	62286963		Slc4a10
Stxbp1	ENSMUSG00000026797:E003	36458.9	-0.266974	3.25e-05	0.00719104	32787961	32789637
Twf2	ENSMUSG00000023277:E019	846.415	-0.165674	3.25e-05	0.00719104	106215022	106215387									Twf2
Nsf	ENSMUSG00000034187:E015	1758.99	0.0835113	3.29e-05	0.00726001	103863239	103863334	Nsf											Nsf
Ackr1/Cadm3	ENSMUSG00000037872+ENSMUSG00000005338:E020	1813.57	0.158063	3.31e-05	0.00729284	173344320	173344490
Glrb	ENSMUSG00000028020:E012	435.177	0.155319	3.33e-05	0.00729284	80878009	80878076
Gnai2	ENSMUSG00000032562:E016	1529.87	0.126109	3.33e-05	0.00729284	107619697	107619857
Inpp5e	ENSMUSG00000026925:E003	92.199	-0.451238	3.31e-05	0.00729284	26396898	26397053
Safb	ENSMUSG00000071054:E011	425.043	0.275686	3.33e-05	0.00729284	56593835	56594041
Tstd1/Usf1	ENSMUSG00000026641+ENSMUSG00000103711:E013	261.326	0.246775	3.34e-05	0.00729284	171415738	171415799	Usf1
Kifap3	ENSMUSG00000026585:E009	642.552	0.186744	3.35e-05	0.00730337	163825688	163825866
Cadps	ENSMUSG00000054423:E035	156.301	0.364836	3.37e-05	0.00732189	12616066	12616146
Mical2	ENSMUSG00000038244:E031	1368.6	-0.168696	3.36e-05	0.00732189	112349394	112349482	Mical2
Lgals1-ps2/Pick1	ENSMUSG00000068206+ENSMUSG00000091135:E037	267.211	-0.27698	3.37e-05	0.00732858	79249330	79249466
Dctn1	ENSMUSG00000031865:E008	600.213	0.331037	3.39e-05	0.0073316	83182524	83182769
Ncln	ENSMUSG00000020238:E002	1348.57	-0.229266	3.38e-05	0.0073316	81486457	81487097
Csf1r	ENSMUSG00000024621:E012	260.765	0.278442	3.4e-05	0.00733461	61118952	61119067
Napa	ENSMUSG00000006024:E008	863.118	0.133735	3.4e-05	0.00733461	16112584	16112630
Snx19	ENSMUSG00000031993:E005	199.327	0.149149	3.4e-05	0.00733461	30435812	30435942		Snx19	Snx19	Snx19
Sf3b2	ENSMUSG00000024853:E001	3188.17	-0.234281	3.41e-05	0.00733815	5273923	5274527									Sf3b2	Sf3b2
Gm20537/Snx14/Syncrip	ENSMUSG00000092541+ENSMUSG00000032423+ENSMUSG00000032422:E025	142.726	0.36292	3.43e-05	0.00737685	88404304	88404418
Bcat1	ENSMUSG00000030268:E002	1709.93	-0.190457	3.44e-05	0.00738672	144999158	145000304
Tor1b	ENSMUSG00000026848:E008	91.6848	0.214839	3.45e-05	0.00739448	30953893	30954008
Phf6	ENSMUSG00000025626:E009	69.3398	0.47144	3.47e-05	0.00741353	52940225	52940391
Eftud2	ENSMUSG00000020929:E005	479.683	-0.205539	3.49e-05	0.00741477	102838838	102838896	Eftud2
Nedd4	ENSMUSG00000032216:E029	412.37	0.123455	3.49e-05	0.00741477	72731378	72731436					Nedd4
Wbscr17	ENSMUSG00000034040:E013	114.68	0.361056	3.48e-05	0.00741477	131150886	131151069
Wfs1	ENSMUSG00000039474:E005	270.53	0.14058	3.48e-05	0.00741477	36971558	36971623	Wfs1
Ap3b2	ENSMUSG00000062444:E022	443.146	0.182426	3.51e-05	0.00743958	81476946	81477122			Ap3b2	Ap3b2
Mkx	ENSMUSG00000061013:E003	792.571	-0.237711	3.52e-05	0.00744197	6934966	6936420
Dlg3	ENSMUSG00000000881:E007	245.229	0.209398	3.54e-05	0.00745721	100772057	100772181
Hnrnpm/March2	ENSMUSG00000059208+ENSMUSG00000079557:E019	187.659	0.284659	3.54e-05	0.00745721	33666530	33666570
Man2a2	ENSMUSG00000038886:E014	427.789	0.152461	3.53e-05	0.00745721	80363467	80363669		Man2a2	Man2a2	Man2a2
Stxbp1	ENSMUSG00000026797:E002	571.572	-0.433573	3.55e-05	0.00745721	32787607	32787960
Klhdc3	ENSMUSG00000063576:E002	4883.58	-0.204568	3.56e-05	0.00748729	46674553	46675152
Rrp1	ENSMUSG00000061032:E001	6854.43	-0.156748	3.57e-05	0.00748935	78400362	78400984
Kifap3	ENSMUSG00000026585:E008	350.377	0.229424	3.58e-05	0.00749257	163817833	163817931
Klhl7	ENSMUSG00000028986:E006	184.426	0.200073	3.58e-05	0.00749257	24127669	24127762
Gm37013/Gm38182/Gm42416/Pcdha9/Pcdhac1/Pcdhga1/Pcdhga4/Pcdhga6/Pcdhga7/Pcdhgb7	ENSMUSG00000104063+ENSMUSG00000103472+ENSMUSG00000102828+ENSMUSG00000103770+ENSMUSG00000103677+ENSMUSG00000103458+ENSMUSG00000103144+ENSMUSG00000102836+ENSMUSG00000103255+ENSMUSG00000103793+ENSMUSG00000104318+ENSMUSG00000104252+ENSMUSG00000103567+ENSMUSG00000102697+ENSMUSG00000103092+ENSMUSG00000023036+ENSMUSG00000103800+ENSMUSG00000102748+ENSMUSG00000103601+ENSMUSG00000103585+ENSMUSG00000103442+…	805.209	NA	3.6e-05	0.00750316	37185218	37185475	Pcdha5, Pcdha11	Pcdha1-10		Pcdha1-12, Pcdhac1, Pcdhac2			Pcdha9
Pcnx2	ENSMUSG00000060212:E030	84.1366	0.405041	3.6e-05	0.00750658	125860954	125860986
Phf3	ENSMUSG00000048874:E021	100.502	0.3535	3.61e-05	0.00751247	30820683	30820827				Phf3
Ddx6	ENSMUSG00000032097:E006	128.804	0.129827	3.62e-05	0.00752663	44624475	44624621
Eme2/Mapk8ip3	ENSMUSG00000024163+ENSMUSG00000073436:E094	401.143	0.296833	3.64e-05	0.0075309	24918088	24918136
Pak1	ENSMUSG00000030774:E015	15611.8	-0.198824	3.63e-05	0.0075309	97911096	97912381
Smc1a	ENSMUSG00000041133:E005	185.851	0.308984	3.67e-05	0.00759757	152026532	152026770
Ankmy2	ENSMUSG00000036188:E010	1539.92	-0.241277	3.71e-05	0.00765043	36196220	36197291
Mbp	ENSMUSG00000041607:E010	95.2968	0.732973	3.71e-05	0.00765043	82554470	82554507
Epb41l3	ENSMUSG00000024044:E011	499.473	0.21411	3.74e-05	0.00769006	69259013	69259188
Chgb	ENSMUSG00000027350:E003	942.452	0.194786	3.75e-05	0.00769541	132786453	132786546
Mau2	ENSMUSG00000031858:E022	195.455	0.311971	3.75e-05	0.00769582	70042392	70042685		Mau2	Mau2	Mau2					Mau2	Mau2
Pcdh7	ENSMUSG00000029108:E007	134.103	0.127022	3.76e-05	0.00769582	57722209	57722278				Pcdh7
Calm2	ENSMUSG00000036438:E004	17850.5	0.0403972	3.76e-05	0.00769628	87435076	87435211
Dctn1	ENSMUSG00000031865:E056	256.271	-0.30934	3.8e-05	0.00770158	83199971	83200116
Gm21984/Kctd13/Sez6l2	ENSMUSG00000030685+ENSMUSG00000030683+ENSMUSG00000095334:E021	515.268	0.438313	3.8e-05	0.00770158	126952874	126952953		Sez6l2	Sez6l2	Sez6l2
Grik3	ENSMUSG00000001985:E008	60.0727	0.308197	3.8e-05	0.00770158	125656288	125656395
Mbp	ENSMUSG00000041607:E012	94.3021	0.675228	3.79e-05	0.00770158	82554509	82554515
Morc2a	ENSMUSG00000034543:E012	59.6526	0.393448	3.77e-05	0.00770158	3676104	3676215
Resp18	ENSMUSG00000033061:E010	754.211	0.212054	3.8e-05	0.00770158	75275613	75275717
Tnks1bp1	ENSMUSG00000033955:E016	324.374	0.334132	3.81e-05	0.00770158	85058159	85058557
Dhx57	ENSMUSG00000035051:E001	908.147	-0.252577	3.84e-05	0.00775129	80238304	80238930
Slc4a3	ENSMUSG00000006576:E024	609.93	0.16926	3.86e-05	0.00778816	75550755	75550935
Nov	ENSMUSG00000037362:E002	741.954	0.116796	3.88e-05	0.00780943	54746172	54746397
Necap1	ENSMUSG00000030327:E008	6972.4	-0.165973	3.89e-05	0.00782962	122887340	122888934
Sf3b3	ENSMUSG00000033732:E022	132.645	0.29862	3.9e-05	0.00783677	110841110	110841251
Adgrb1/Gm26117	ENSMUSG00000034730+ENSMUSG00000093340:E008	384.624	0.297395	3.92e-05	0.00784686	74539707	74539871
Alcam	ENSMUSG00000022636:E016	338.962	0.183713	3.92e-05	0.00784686	52288918	52289050
Il6st	ENSMUSG00000021756:E023	133.625	0.230903	3.92e-05	0.00784686	112495190	112495372
Acvr1b	ENSMUSG00000000532:E004	483.987	0.100757	3.93e-05	0.00784991	101198784	101199014	Acvr1b							Acvr1b
Dzip3	ENSMUSG00000064061:E023	119.538	0.281246	3.97e-05	0.00786951	48942076	48942203
Glt8d1	ENSMUSG00000021916:E005	293.033	0.234421	4.01e-05	0.00786951	31008654	31008867	Glt8d1	Glt8d1		Glt8d1					Glt8d1	Glt8d1
Gm24148/Mir3535/Ncl/Snora75	ENSMUSG00000026234+ENSMUSG00000064837+ENSMUSG00000064696+ENSMUSG00000104627:E004	879.214	-0.243141	3.97e-05	0.00786951	86350564	86350696
Icam5	ENSMUSG00000032174:E009	1898.44	-0.114725	3.97e-05	0.00786951	21036885	21037124
Micu3	ENSMUSG00000039478:E012	213.622	0.207746	3.97e-05	0.00786951	40375595	40375637
Rbm28	ENSMUSG00000029701:E020	82.1975	0.839276	4.01e-05	0.00786951	29156680	29157067
Rtn3	ENSMUSG00000024758:E001	34215	-0.266268	3.99e-05	0.00786951	7425901	7427027
Snap29	ENSMUSG00000022765:E005	1351.26	-0.0790406	4.01e-05	0.00786951	17428143	17430826
Supt6	ENSMUSG00000002052:E002	2758.81	-0.410442	3.98e-05	0.00786951	78207028	78207769
Ttc3	ENSMUSG00000040785:E055	634.535	0.233454	3.96e-05	0.00786951	94425087	94425147
Txnl1	ENSMUSG00000024583:E001	1352.31	-0.134209	3.99e-05	0.00786951	63662801	63664332
Usp33	ENSMUSG00000025437:E048	2853.4	-0.417565	4.02e-05	0.00786951	152392508	152393333
Wipf2	ENSMUSG00000038013:E014	100.101	0.239585	4.01e-05	0.00786951	98896117	98896326
Tdrkh	ENSMUSG00000041912:E022	78.8408	0.392292	4.03e-05	0.0078712	94429357	94429458
Tmem246	ENSMUSG00000039611:E003	471.738	0.169176	4.03e-05	0.0078712	49587052	49587241
Lrrn2	ENSMUSG00000026443:E005	6293.1	-0.143152	4.04e-05	0.00787369	132937151	132940005
Psmd14	ENSMUSG00000026914:E013	375.349	0.231043	4.04e-05	0.00787369	61760636	61760707
Dhx30/Gm27855	ENSMUSG00000098956+ENSMUSG00000032480:E010	422.754	-0.282786	4.12e-05	0.00799219	110084992	110085050
Gspt2	ENSMUSG00000071723:E002	156.264	0.421487	4.12e-05	0.00799219	94636076	94636575
Sort1	ENSMUSG00000068747:E025	594.219	-0.481424	4.13e-05	0.00800719	108361439	108361443
1500011B03Rik/2610524H06Rik/Gm20499	ENSMUSG00000092252+ENSMUSG00000092486+ENSMUSG00000072694:E002	1528.73	0.0780719	4.16e-05	0.00803046	114809036	114809331
Atp2b1	ENSMUSG00000019943:E007	305.699	0.389571	4.15e-05	0.00803046	98993867	98993905
Sar1a	ENSMUSG00000020088:E004	377.662	0.138752	4.17e-05	0.00803046	61685554	61685619
Tdrkh	ENSMUSG00000041912:E018	87.4355	0.419682	4.17e-05	0.00803046	94427855	94428015
Gm15672/Prkar1b	ENSMUSG00000086873+ENSMUSG00000025855:E015	3097.97	0.106392	4.18e-05	0.00803405	139106621	139106712
Ano3	ENSMUSG00000074968:E004	222.141	0.041033	4.2e-05	0.00806057	110665832	110665979
Ist1	ENSMUSG00000031729:E004	521.346	0.0948119	4.22e-05	0.00806617	109677486	109677686
Pef1	ENSMUSG00000028779:E005	524.585	0.109264	4.22e-05	0.00806617	130125063	130125218
Plxnd1	ENSMUSG00000030123:E024	298.364	0.213967	4.21e-05	0.00806617	115967357	115967524
Svop	ENSMUSG00000042078:E012	362.839	0.251292	4.23e-05	0.00806617	114042882	114042931
Tdrd3	ENSMUSG00000022019:E023	102.699	-0.41632	4.23e-05	0.00806617	87545361	87545373
Ypel4	ENSMUSG00000034059:E006	871.602	0.15079	4.23e-05	0.00806617	84736639	84736965		Ypel4	Ypel4	Ypel4
Cog4	ENSMUSG00000031753:E041	153.39	-0.340055	4.24e-05	0.00807236	110881731	110881756
Wdr60	ENSMUSG00000042050:E002	149.854	-0.326118	4.25e-05	0.00807929	116211725	116211948
Ptpru	ENSMUSG00000028909:E005	822.902	-0.281329	4.26e-05	0.00808719	131768922	131769497
Ap2b1	ENSMUSG00000035152:E022	553.348	0.117782	4.34e-05	0.00818298	83342600	83342698
Camsap2	ENSMUSG00000041570:E002	2203.68	-0.424808	4.33e-05	0.00818298	136268252	136269159
Heatr5b	ENSMUSG00000039414:E001	398.25	-0.374745	4.33e-05	0.00818298	78752906	78753336												Heatr5b
Mapk8	ENSMUSG00000021936:E022	135.515	0.351503	4.33e-05	0.00818298	33402865	33402923
Arhgef1	ENSMUSG00000040940:E021	73.2198	0.413517	4.36e-05	0.00820238	24913140	24913169
Hsd17b4	ENSMUSG00000024507:E011	169.199	0.322691	4.38e-05	0.00823947	50144741	50144825	Hsd17b4
Glg1	ENSMUSG00000003316:E014	297.168	0.124367	4.39e-05	0.00824256	111169488	111169605				Glg1
Kcna6	ENSMUSG00000038077:E003	1100.7	-0.206719	4.45e-05	0.00832677	126708332	126708707	Kcna6
Pls3	ENSMUSG00000016382:E003	4544.68	-0.290648	4.44e-05	0.00832677	75785668	75786770
Cct4	ENSMUSG00000007739:E017	387.989	0.185645	4.46e-05	0.00834264	22997102	22997149
Atp5a1	ENSMUSG00000025428:E008	4790.04	0.13883	4.49e-05	0.00835694	77778462	77778635
Kcnc4	ENSMUSG00000027895:E003	1721.14	0.0610224	4.48e-05	0.00835694	107447504	107448440
Tuba4a	ENSMUSG00000026202:E008	2313.11	0.084297	4.48e-05	0.00835694	75216827	75216856	Tuba4a
Astn1	ENSMUSG00000026587:E010	204.749	0.258426	4.52e-05	0.00837701	158509846	158509876
Ccpg1/Dyx1c1/Gm44503	ENSMUSG00000034563+ENSMUSG00000089865+ENSMUSG00000092192:E040	297.131	-0.400678	4.53e-05	0.00837701	73015898	73016000
Gas7	ENSMUSG00000033066:E027	604.014	0.0915332	4.53e-05	0.00837701	67674238	67674366
Gm15344/Gm25745/Hsp90b1	ENSMUSG00000084899+ENSMUSG00000020048+ENSMUSG00000092686:E011	1699.3	-0.138811	4.52e-05	0.00837701	86693377	86693513
Hyou1	ENSMUSG00000032115:E018	119.824	0.324736	4.51e-05	0.00837701	44381514	44381590
Ostm1	ENSMUSG00000038280:E008	144.113	0.181001	4.54e-05	0.00837701	42683160	42683274
Nrxn2	ENSMUSG00000033768:E031	296.695	0.280626	4.56e-05	0.00838463	6490067	6490186
Prpf18	ENSMUSG00000039449:E001	1958.63	-0.244106	4.55e-05	0.00838463	4622058	4623936
Rubcn	ENSMUSG00000035629:E030	84.0674	0.309104	4.56e-05	0.00838463	32849678	32849761
Tk2	ENSMUSG00000035824:E001	2106.38	-0.151844	4.57e-05	0.00839885	104226691	104228351
Gga1	ENSMUSG00000033128:E006	249.911	0.207876	4.59e-05	0.00841825	78885256	78885356
Sec31a	ENSMUSG00000035325:E007	368.969	-0.257685	4.61e-05	0.00844578	100363377	100363448
Camsap3	ENSMUSG00000044433:E010	63.0242	0.402762	4.64e-05	0.00845237	3602554	3602627
Dgkq	ENSMUSG00000004815:E002	214.524	-0.395802	4.63e-05	0.00845237	108647047	108647273												Dgkq
Lrrn2	ENSMUSG00000026443:E004	334.134	0.16404	4.64e-05	0.00845237	132936981	132937150
Syvn1	ENSMUSG00000024807:E012	183.575	0.272922	4.62e-05	0.00845237	6048455	6048607
Mir8097/Rnf19a	ENSMUSG00000098457+ENSMUSG00000022280:E002	138.735	-0.385847	4.68e-05	0.0085004	36240046	36240164
Myg1/Pfdn5	ENSMUSG00000001289+ENSMUSG00000001285:E034	254.273	0.277452	4.68e-05	0.0085004	102334202	102334361
Hnrnpk	ENSMUSG00000021546:E023	1703.16	0.147398	4.69e-05	0.00850513	58394690	58394785	Hnrnpk
Vps45	ENSMUSG00000015747:E001	462.627	-0.269823	4.69e-05	0.00850513	95999832	96000151		Vps45	Vps45	Vps45					Vps45	Vps45
Sf3b3	ENSMUSG00000033732:E023	145.061	0.306707	4.71e-05	0.00852566	110841771	110841943
Ap3b2	ENSMUSG00000062444:E026	369.054	0.298011	4.74e-05	0.00853992	81477906	81478066			Ap3b2	Ap3b2
Arih1	ENSMUSG00000025234:E017	57.4512	0.487016	4.74e-05	0.00853992	59426123	59426178
Ctr9	ENSMUSG00000005609:E017	146.761	0.296989	4.73e-05	0.00853992	111043026	111043262
Mir7036/Srrt	ENSMUSG00000037364+ENSMUSG00000098624:E007	482.416	-0.176583	4.75e-05	0.00853992	137296018	137296092
Vdac1	ENSMUSG00000020402:E011	2816.21	0.0567313	4.8e-05	0.00862729	52385583	52385733
Gabarapl1	ENSMUSG00000030161:E003	4156.55	0.0251524	4.82e-05	0.008644	129538570	129538688
Prepl	ENSMUSG00000024127:E007	1503.9	0.0793698	4.83e-05	0.00865748	85071912	85072109
Gtf2i	ENSMUSG00000060261:E034	446.92	0.198109	4.84e-05	0.00866199	134255825	134255859
Cdkal1	ENSMUSG00000006191:E003	264.505	-0.199235	4.88e-05	0.00869596	29325301	29326228
Ptpa	ENSMUSG00000039515:E011	646.099	0.200266	4.88e-05	0.00869596	30431961	30432029
Sorcs2	ENSMUSG00000029093:E022	67.6356	0.301071	4.87e-05	0.00869596	36065339	36065375
3110035E14Rik	ENSMUSG00000067879:E001	1349.57	0.118142	4.89e-05	0.00870106	9601199	9601650
Atp1b3	ENSMUSG00000032412:E006	537.415	0.118503	4.92e-05	0.00874266	96343268	96343375
Glrb	ENSMUSG00000028020:E011	405.33	0.242923	4.92e-05	0.00874266	80862110	80862121
Selenot	ENSMUSG00000075700:E007	882.103	0.113841	4.93e-05	0.0087498	58590167	58590320
Ano3	ENSMUSG00000074968:E012	206.743	0.0915507	5.01e-05	0.00875709	110697026	110697190
Atp1a1	ENSMUSG00000033161:E002	9522.69	-0.33697	4.98e-05	0.00875709	101576316	101576584
Atp5h	ENSMUSG00000034566:E012	97.5973	0.48075	4.99e-05	0.00875709	115418551	115418698
Clstn1	ENSMUSG00000039953:E013	5551.36	0.182364	5.02e-05	0.00875709	149634671	149634919
Gm27517/Gm27624/Gm27640/Gm27937/Tug1	ENSMUSG00000056579+ENSMUSG00000098503+ENSMUSG00000098265+ENSMUSG00000098948+ENSMUSG00000099081:E003	484.113	-0.387266	5.02e-05	0.00875709	3643180	3644771
Map3k5	ENSMUSG00000071369:E041	260.885	-0.324557	4.98e-05	0.00875709	20141523	20141670
Nup210	ENSMUSG00000030091:E002	261.67	-0.426802	5e-05	0.00875709	91013070	91013316
Pip5k1a	ENSMUSG00000028126:E016	167.896	0.342918	5e-05	0.00875709	95072403	95072520
Smc1a	ENSMUSG00000041133:E014	201.557	0.224747	4.97e-05	0.00875709	152036341	152036446
Sort1	ENSMUSG00000068747:E012	541.135	0.201062	5.02e-05	0.00875709	108340599	108340705
Sptb	ENSMUSG00000021061:E034	107.383	0.467849	5.01e-05	0.00875709	76627882	76627994
Ttyh3	ENSMUSG00000036565:E019	587.262	0.134866	5.02e-05	0.00875709	140635897	140636066
Bcl9	ENSMUSG00000038256:E010	115.092	0.315549	5.07e-05	0.0087844	97215112	97215428
Cask	ENSMUSG00000031012:E017	118.36	0.243132	5.08e-05	0.0087844	13554878	13554946
Emc1/Ubr4	ENSMUSG00000078517+ENSMUSG00000066036:E105	201.889	0.248814	5.05e-05	0.0087844	139450315	139450542
Gcn1l1/Mir7029	ENSMUSG00000041638+ENSMUSG00000099047:E029	55.9148	0.472262	5.08e-05	0.0087844	115583398	115583550
Ppp2r1a	ENSMUSG00000007564:E007	2146.43	0.152744	5.09e-05	0.0087844	20955893	20956020
Tnks1bp1	ENSMUSG00000033955:E024	360.529	-0.301544	5.04e-05	0.0087844	85072096	85072168
Ttll12	ENSMUSG00000016757:E010	76.2855	0.345239	5.06e-05	0.0087844	83582045	83582239
Vps4b	ENSMUSG00000009907:E002	1531.15	-0.188731	5.08e-05	0.0087844	106769430	106772401
Galnt2/Gm20388/Usp10	ENSMUSG00000089704+ENSMUSG00000031826+ENSMUSG00000092329:E059	2935.56	-0.14767	5.09e-05	0.00878464	124343303	124345299
Actn1	ENSMUSG00000015143:E001	1294.63	-0.414621	5.13e-05	0.00882969	80167542	80168321
Itsn1	ENSMUSG00000022957:E086	227.774	0.416646	5.13e-05	0.00882969	91912986	91913988
Fdps/Gm43738/Rusc1	ENSMUSG00000059743+ENSMUSG00000105204+ENSMUSG00000041263:E027	2137.01	0.229308	5.15e-05	0.00883109	89091138	89092031	Rusc1
Rab14	ENSMUSG00000026878:E019	430.188	0.172248	5.15e-05	0.00883109	35192664	35192679
Apmap	ENSMUSG00000033096:E001	1928.15	-0.217255	5.17e-05	0.00885769	150583080	150584188
Clk4/Gm25082	ENSMUSG00000093734+ENSMUSG00000020385:E039	293.298	-0.245641	5.19e-05	0.00885769	51277853	51277935
Dtnb	ENSMUSG00000071454:E020	353.741	0.262497	5.19e-05	0.00885769	3596649	3596852					Dtnb
Napg	ENSMUSG00000024581:E028	8880.25	-0.261001	5.18e-05	0.00885769	62996933	62999450
P4hb	ENSMUSG00000025130:E002	1012.92	-0.226461	5.21e-05	0.00886886	120560305	120560550
Thoc1	ENSMUSG00000024287:E021	770.509	-0.190621	5.2e-05	0.00886886	9993321	9995484
B230216N24Rik/Pam	ENSMUSG00000089706+ENSMUSG00000026335:E004	2180.14	-0.294764	5.24e-05	0.00891138	97821100	97821720
Atp6v1e1	ENSMUSG00000019210:E001	9348.32	-0.151027	5.26e-05	0.00891935	120795245	120795764
Hdac6	ENSMUSG00000031161:E040	83.9855	0.382904	5.27e-05	0.00891935	7946663	7946751
Madd	ENSMUSG00000040687:E039	417.321	0.140166	5.26e-05	0.00891935	91162482	91162632
Sept9	ENSMUSG00000059248:E027	1283.89	-0.254072	5.28e-05	0.00891935	117361630	117362308
Stat3	ENSMUSG00000004040:E051	89.1229	0.362583	5.27e-05	0.00891935	100911234	100911384
Ik	ENSMUSG00000024474:E019	580.082	-0.176566	5.29e-05	0.00892385	36757284	36757318		Ik		Ik				Ik
Rps6kc1	ENSMUSG00000089872:E021	75.7491	0.400454	5.31e-05	0.00894363	190834037	190834098
Gm10501	ENSMUSG00000073415:E002	55.5315	0.435046	5.33e-05	0.00897244	34981442	34981788
Rock2	ENSMUSG00000020580:E024	289.476	0.151503	5.34e-05	0.00898135	16971049	16971142
Hspa4	ENSMUSG00000020361:E017	333.999	0.225138	5.35e-05	0.0089841	53284100	53284199
Spock3	ENSMUSG00000054162:E015	535.622	0.117078	5.36e-05	0.0089841	63345665	63345886
Coro6	ENSMUSG00000020836:E009	307.907	0.257246	5.4e-05	0.00904317	77466195	77466324	Coro6											Coro6
Eef1a2	ENSMUSG00000016349:E006	7760.02	0.0974366	5.41e-05	0.00904317	181153651	181153830	Eef1a2
Dcaf13	ENSMUSG00000022300:E005	113.517	0.301378	5.42e-05	0.00905398	39124329	39124484
Camk2d	ENSMUSG00000053819:E045	165.326	0.255867	5.44e-05	0.00905985	126801727	126801761	Camk2d
Ddhd2	ENSMUSG00000061313:E001	2725.1	-0.328551	5.45e-05	0.00905985	25725324	25727363			Ddhd2	Ddhd2						Ddhd2
Eif3b	ENSMUSG00000056076:E019	313.372	-0.264392	5.45e-05	0.00905985	140441737	140441814				Eif3b
Gm22128/Gm22285/Gm38393/Snhg14/Snord107/Snord64/Snrpn/Snurf	ENSMUSG00000102627+ENSMUSG00000095100+ENSMUSG00000089375+ENSMUSG00000102252+ENSMUSG00000100826+ENSMUSG00000094890+ENSMUSG00000000948+ENSMUSG00000077191:E107	4657.06	0.0373793	5.45e-05	0.00905985	59995406	59995448	Snhg14,
G2e3	ENSMUSG00000035293:E026	691.416	-0.257814	5.47e-05	0.00906884	51374078	51376986
Prkacb	ENSMUSG00000005034:E012	935.596	0.248447	5.46e-05	0.00906884	146751447	146751545
Atl1/Gm3086	ENSMUSG00000079076+ENSMUSG00000021066:E015	1401.46	-0.205689	5.5e-05	0.00908482	69963228	69963472
Axin2	ENSMUSG00000000142:E022	588.989	-0.176958	5.51e-05	0.00908482	108949512	108950783	Axin2
Mapk9	ENSMUSG00000020366:E020	752.453	0.0589153	5.53e-05	0.00908482	49879702	49879826
Ndufs1	ENSMUSG00000025968:E038	109.79	0.369664	5.51e-05	0.00908482	63176428	63176474	Ndufs1
Rtn3	ENSMUSG00000024758:E009	354.52	0.393957	5.52e-05	0.00908482	7467811	7467867
Sart3	ENSMUSG00000018974:E033	94.4527	0.48262	5.53e-05	0.00908482	113764073	113764199
Scn2b	ENSMUSG00000070304:E004	715.593	0.0729484	5.49e-05	0.00908482	45125433	45125643
Grm7	ENSMUSG00000056755:E010	880.246	0.0496213	5.55e-05	0.00909499	111358145	111359080
Kdm4b	ENSMUSG00000024201:E011	96.9819	0.389329	5.56e-05	0.00909499	56372424	56372527
Psmc2	ENSMUSG00000028932:E016	1184.09	-0.211652	5.56e-05	0.00909499	21803547	21803787	Psmc2
Ptprn2	ENSMUSG00000056553:E026	1211.69	-0.120921	5.55e-05	0.00909499	117248534	117248700
Nfix	ENSMUSG00000001911:E010	178.186	0.203645	5.58e-05	0.00910201	84708616	84708625												Nfix
Tmem234	ENSMUSG00000028797:E028	68.4236	0.457572	5.58e-05	0.00910201	129602010	129602194
Spats2	ENSMUSG00000051934:E013	1060.84	-0.210233	5.61e-05	0.00913926	99212050	99213206	Spats2
Top2b	ENSMUSG00000017485:E015	117.671	0.345546	5.61e-05	0.00913926	16398909	16399034
Tceal3	ENSMUSG00000044550:E021	641.03	-0.165637	5.63e-05	0.00914776	136668066	136668374
2610203C20Rik	ENSMUSG00000074415:E028	394.919	-0.215919	5.64e-05	0.00915164	41592488	41592737
Dpp10	ENSMUSG00000036815:E019	431.829	0.179127	5.65e-05	0.00915164	123432931	123433085
Zswim8	ENSMUSG00000021819:E008	248.209	0.267187	5.64e-05	0.00915164	20712976	20713177
Simc1	ENSMUSG00000043183:E019	168.689	-0.321573	5.67e-05	0.00916861	54550787	54551290
Gpr155	ENSMUSG00000041762:E001	714.886	-0.458325	5.68e-05	0.00917163	73341506	73341957	Gpr155
Uspl1	ENSMUSG00000041264:E030	1348.84	-0.312214	5.68e-05	0.00917163	149214023	149215428
Atg13	ENSMUSG00000027244:E026	195.134	0.285623	5.75e-05	0.00922249	91695918	91695999		Atg13	Atg13	Atg13
Cdc42	ENSMUSG00000006699:E004	1950.42	0.0835319	5.73e-05	0.00922249	137329015	137329124
Chn1	ENSMUSG00000056486:E006	6626.48	0.0327785	5.72e-05	0.00922249	73617921	73618058
Dnm1l	ENSMUSG00000022789:E014	515.521	0.161042	5.77e-05	0.00922249	16336853	16337015
Dync1h1	ENSMUSG00000018707:E053	526.389	0.163387	5.76e-05	0.00922249	110652074	110652194
Fbxo10	ENSMUSG00000048232:E012	131.104	0.256685	5.78e-05	0.00922249	45058329	45058618
Klhdc3	ENSMUSG00000063576:E011	1221.8	0.122061	5.78e-05	0.00922249	46678281	46678493
Rab14	ENSMUSG00000026878:E018	479.321	0.150059	5.77e-05	0.00922249	35192621	35192663
Rbm45	ENSMUSG00000042369:E010	287.161	-0.295417	5.74e-05	0.00922249	76383455	76383768
Rusc2	ENSMUSG00000035969:E048	1074.84	-0.321414	5.75e-05	0.00922249	43426448	43426649
Camk2b	ENSMUSG00000057897:E018	2091.37	0.062254	5.83e-05	0.00925339	5979673	5979721
Cbx6/Npcd/Nptxr	ENSMUSG00000089715+ENSMUSG00000089837+ENSMUSG00000022421:E008	2342.74	0.141604	5.86e-05	0.00925339	79794256	79794475
Ddx50	ENSMUSG00000020076:E003	341.83	-0.262454	5.82e-05	0.00925339	62621389	62621523
Gm23811/Gria4	ENSMUSG00000092896+ENSMUSG00000025892:E001	4615.55	-0.322004	5.85e-05	0.00925339	4417899	4420316	Gria4				Gria4
Paxbp1	ENSMUSG00000022974:E030	165.611	0.406673	5.83e-05	0.00925339	91036468	91036689
Strbp	ENSMUSG00000026915:E017	215.768	0.206099	5.86e-05	0.00925339	37626482	37626577
Tuba4a	ENSMUSG00000026202:E002	8069.21	-0.267304	5.87e-05	0.00925339	75214972	75215611	Tuba4a
Ube4b	ENSMUSG00000028960:E035	208.047	0.347294	5.83e-05	0.00925339	149381183	149381411
Yipf3	ENSMUSG00000071074:E020	1154.52	-0.162668	5.85e-05	0.00925339	46251566	46251904
Brinp2	ENSMUSG00000004031:E013	268.833	0.199725	5.89e-05	0.00928689	158355673	158355995			Brinp2
Phospho1/Zfp652	ENSMUSG00000050860+ENSMUSG00000075595:E006	57.9109	0.469669	5.91e-05	0.00929856	95752875	95753022
Sort1	ENSMUSG00000068747:E011	641.598	0.217247	5.91e-05	0.00929856	108338811	108338966
Tmem130	ENSMUSG00000043388:E001	7575.81	-0.245179	5.92e-05	0.00929896	144735915	144737492
Capn7	ENSMUSG00000021893:E025	1259.44	-0.244405	6e-05	0.0093554	31370878	31371984
Med14	ENSMUSG00000064127:E026	120.961	0.378214	5.98e-05	0.0093554	12719591	12719750
Pigk	ENSMUSG00000039047:E026	2980.69	-0.210396	5.99e-05	0.0093554	152785923	152789026
Smc1a	ENSMUSG00000041133:E035	707.663	-0.316997	5.99e-05	0.0093554	152061726	152062694
Srrm3	ENSMUSG00000039860:E025	2938.52	-0.254246	5.99e-05	0.0093554	135873110	135874772
Tbc1d30	ENSMUSG00000052302:E011	57.6295	0.260128	6.01e-05	0.0093554	121306822	121306883
Usp7	ENSMUSG00000022710:E002	1809.7	-0.365952	6.01e-05	0.0093554	8689600	8690145
Vdac2	ENSMUSG00000021771:E019	1295.51	0.0769821	6.03e-05	0.00937613	21838391	21838618
Rabgef1	ENSMUSG00000025340:E025	468.813	-0.275336	6.05e-05	0.00939702	130214051	130214337	Rabgef1
Hspa4	ENSMUSG00000020361:E001	7542.25	-0.255598	6.06e-05	0.00940306	53259814	53261815
Eif4g1	ENSMUSG00000045983:E052	817.864	0.112819	6.07e-05	0.00941185	20683418	20683654
Hsph1	ENSMUSG00000029657:E027	520.794	0.324118	6.08e-05	0.00941357	149631387	149631509
Mybbp1a	ENSMUSG00000040463:E005	100.915	0.366408	6.12e-05	0.00946242	72441678	72441773
Plxnb2	ENSMUSG00000036606:E043	86.6373	0.365977	6.16e-05	0.00949794	89166366	89166494
Wbscr17	ENSMUSG00000034040:E001	1554.46	-0.226556	6.15e-05	0.00949794	130872082	130876556
Atp1a1	ENSMUSG00000033161:E006	5105	-0.254238	6.2e-05	0.00952082	101579521	101579651
Brsk2/Mir3104	ENSMUSG00000053046+ENSMUSG00000092652:E050	2862.73	-0.235225	6.2e-05	0.00952082	142003172	142003992	Brsk2,
Dido1	ENSMUSG00000038914:E012	58.906	0.428679	6.19e-05	0.00952082	180674691	180674850
Plppr2	ENSMUSG00000040563:E008	733.985	0.0999958	6.19e-05	0.00952082	21941002	21941137
Ppp3ca	ENSMUSG00000028161:E012	3214.2	0.144734	6.21e-05	0.00952082	136881401	136881500
Apbb1	ENSMUSG00000037032:E046	2636.83	0.106932	6.3e-05	0.00952898	105573682	105573967
Col4a1	ENSMUSG00000031502:E030	149.235	0.242259	6.31e-05	0.00952898	11226950	11227141
Cpeb1	ENSMUSG00000025586:E018	125.324	0.257706	6.3e-05	0.00952898	81361750	81361809			Cpeb1	Cpeb1
Csde1	ENSMUSG00000068823:E020	188.031	0.366348	6.26e-05	0.00952898	103039999	103040027
Ddx24	ENSMUSG00000041645:E008	1639.4	0.241576	6.28e-05	0.00952898	103423872	103424597
Fus	ENSMUSG00000030795:E038	1002.95	-0.24224	6.32e-05	0.00952898	127981411	127981449
Jak1	ENSMUSG00000028530:E001	3867.37	-0.34502	6.29e-05	0.00952898	101152367	101153590
Lgi3	ENSMUSG00000033595:E006	655.284	0.0605385	6.24e-05	0.00952898	70534369	70534538
Lmtk2	ENSMUSG00000038970:E008	167.088	0.2142	6.27e-05	0.00952898	144164606	144164690
Nptx1	ENSMUSG00000025582:E004	940.061	0.0893117	6.28e-05	0.00952898	119546652	119546859				Nptx1
Parp10/Plec	ENSMUSG00000022565+ENSMUSG00000063268:E015	103.837	NA	6.31e-05	0.00952898	76185854	76186037	Plec									Plec
Pcdh1	ENSMUSG00000051375:E006	3324.35	0.105511	6.23e-05	0.00952898	38197333	38199528
Pcf11	ENSMUSG00000041328:E012	422.462	0.178712	6.32e-05	0.00952898	92657308	92658866
Xpo5	ENSMUSG00000067150:E032	366.211	-0.282088	6.29e-05	0.00952898	46242134	46242299
Zer1	ENSMUSG00000039686:E021	385.64	0.0846352	6.29e-05	0.00952898	30107515	30107642
Mark3	ENSMUSG00000007411:E003	144.06	0.399169	6.35e-05	0.00955871	111604511	111604564				Mark3				Mark3
Rdx	ENSMUSG00000032050:E003	67.2599	0.347601	6.35e-05	0.00955871	52060832	52060903
Igsf8	ENSMUSG00000038034:E019	1491.96	-0.162744	6.36e-05	0.00956556	172319332	172319423
Arhgap4/L1cam/Naa10	ENSMUSG00000031389+ENSMUSG00000031388+ENSMUSG00000031391:E118	374.426	-0.364673	6.43e-05	0.00959289	73916920	73917091					L1cam
Gm37013/Gm38182/Gm42416/Pcdha9/Pcdhac1/Pcdhga1/Pcdhga4/Pcdhga6/Pcdhga7/Pcdhgb7	ENSMUSG00000104063+ENSMUSG00000103472+ENSMUSG00000102828+ENSMUSG00000103770+ENSMUSG00000103677+ENSMUSG00000103458+ENSMUSG00000103144+ENSMUSG00000102836+ENSMUSG00000103255+ENSMUSG00000103793+ENSMUSG00000104318+ENSMUSG00000104252+ENSMUSG00000103567+ENSMUSG00000102697+ENSMUSG00000103092+ENSMUSG00000023036+ENSMUSG00000103800+ENSMUSG00000102748+ENSMUSG00000103601+ENSMUSG00000103585+ENSMUSG00000103442+…	1424.88	NA	6.4e-05	0.00959289	37143503	37146530				Pcdhac2
Hmox2	ENSMUSG00000004070:E010	549.354	0.168599	6.41e-05	0.00959289	4763729	4763846				Hmox2
Nelfcd	ENSMUSG00000016253:E008	177.52	0.268865	6.42e-05	0.00959289	174422567	174422672
Nif3l1	ENSMUSG00000026036:E022	81.6281	-0.44008	6.43e-05	0.00959289	58462267	58463456
Pcdh1	ENSMUSG00000051375:E001	6114	-0.309999	6.43e-05	0.00959289	38185914	38188889
Shisa9	ENSMUSG00000022494:E010	2241.27	0.106721	6.4e-05	0.00959289	12267424	12269949						Shisa9	Shisa9	Shisa9
Hyou1	ENSMUSG00000032115:E012	73.2333	0.435477	6.45e-05	0.00959627	44380863	44380909
Ppa1	ENSMUSG00000020089:E003	197.49	0.342105	6.45e-05	0.00959627	61651560	61651618	Ppa1
Ano8	ENSMUSG00000034863:E016	126.717	0.317923	6.46e-05	0.00960341	71485000	71485110	Ano8
Lars	ENSMUSG00000024493:E002	343.878	-0.314886	6.5e-05	0.00964388	42210020	42210152	Lars
Pclo	ENSMUSG00000061601:E032	419.941	0.297639	6.52e-05	0.00964388	14858746	14860184				Pclo			Pclo	Pclo
Pdcd4	ENSMUSG00000024975:E014	963.768	-0.32984	6.51e-05	0.00964388	53929193	53929716
Tuba4a	ENSMUSG00000026202:E009	2332.15	0.0924943	6.51e-05	0.00964388	75216857	75216888	Tuba4a
Casc3/Msl1	ENSMUSG00000078676+ENSMUSG00000052915:E032	167.894	0.333677	6.56e-05	0.00966743	98821660	98821811
Scn3b	ENSMUSG00000049281:E018	176.721	0.257408	6.56e-05	0.00966743	40279515	40279600
Zfp788	ENSMUSG00000074165:E016	348.29	0.231114	6.55e-05	0.00966743	41648359	41648997
Rptor	ENSMUSG00000025583:E027	164.062	0.20596	6.6e-05	0.00972159	119846753	119846944			Rptor	Rptor
Bag4	ENSMUSG00000037316:E004	86.6239	0.26511	6.61e-05	0.00972757	25777423	25777527			Bag4	Bag4						Bag4
Eme2/Mapk8ip3	ENSMUSG00000024163+ENSMUSG00000073436:E075	787.721	0.191707	6.66e-05	0.00974909	24905180	24905298
Ppp3ca	ENSMUSG00000028161:E023	262.428	0.16568	6.66e-05	0.00974909	136905374	136905659
Rnf208	ENSMUSG00000044628:E007	5176.21	-0.115598	6.66e-05	0.00974909	25243398	25244261
Supt6	ENSMUSG00000002052:E026	247.222	0.256393	6.64e-05	0.00974909	78225947	78226097
Wdr82	ENSMUSG00000020257:E006	220.609	0.167091	6.65e-05	0.00974909	106180566	106180632									Wdr82
Cd34	ENSMUSG00000016494:E010	538.066	0.116886	6.68e-05	0.00975747	194949382	194949564	Cd34
Hnrnph1	ENSMUSG00000007850:E044	2557.59	-0.179746	6.68e-05	0.00975747	50385924	50386225
Nrbp1	ENSMUSG00000029148:E046	265.449	-0.261131	6.71e-05	0.00979103	31251450	31251560	Nrbp1
Cacna1a	ENSMUSG00000034656:E009	167.486	0.355857	6.76e-05	0.00981578	84518611	84518763
Cdk7	ENSMUSG00000069089:E009	59.5162	0.500379	6.76e-05	0.00981578	100720586	100720653
Dnm1l	ENSMUSG00000022789:E015	218.774	0.155577	6.74e-05	0.00981578	16338593	16338679
Ecsit	ENSMUSG00000066839:E001	695.153	-0.1384	6.76e-05	0.00981578	22072246	22072580
Slc12a9	ENSMUSG00000037344:E012	223.764	0.231608	6.77e-05	0.00981806	137328437	137328745
Dcaf8	ENSMUSG00000026554:E024	377.514	0.180804	6.78e-05	0.00982917	172186855	172186912
Slc4a3	ENSMUSG00000006576:E019	666.058	0.257174	6.79e-05	0.0098326	75548869	75549065
Glt8d2	ENSMUSG00000020251:E005	103.433	-0.350831	6.83e-05	0.00986733	82652868	82652980
Slc25a19	ENSMUSG00000020744:E002	945.23	-0.158886	6.85e-05	0.009887	115614184	115615193
Gm21984/Kctd13/Sez6l2	ENSMUSG00000030685+ENSMUSG00000030683+ENSMUSG00000095334:E040	1232.85	-0.140257	6.86e-05	0.0098941	126967927	126967968		Sez6l2	Sez6l2	Sez6l2
Eif5b	ENSMUSG00000026083:E007	95.9464	-0.390533	6.89e-05	0.00992978	38022164	38022314
Asic4	ENSMUSG00000033007:E011	497.469	-0.330603	6.92e-05	0.0099479	75473519	75474340	Asic4
Ctbp1	ENSMUSG00000037373:E005	3168.3	-0.112296	6.91e-05	0.0099479	33248261	33248683
Slc2a3	ENSMUSG00000003153:E017	205.837	0.08115	6.93e-05	0.0099479	122740388	122740480
Abcd3	ENSMUSG00000028127:E002	1937.57	-0.230124	6.95e-05	0.00997202	121758907	121759755
Sar1a	ENSMUSG00000020088:E007	6638.17	-0.178523	6.96e-05	0.00997202	61691285	61693295
AI597479	ENSMUSG00000010290:E003	269.91	0.216873	7e-05	0.00998636	43110998	43111373
Clstn1	ENSMUSG00000039953:E009	3595.14	0.198287	7.03e-05	0.00998636	149629303	149629511
Gm43312/Ppp1cb	ENSMUSG00000107197+ENSMUSG00000014956:E024	3080.16	-0.325169	6.98e-05	0.00998636	32492330	32492756
Kcnc2	ENSMUSG00000035681:E005	4841.58	-0.294116	6.99e-05	0.00998636	112461965	112466304
Nfe2l1	ENSMUSG00000038615:E019	164.309	0.302965	7.01e-05	0.00998636	96827720	96827732
Nol6	ENSMUSG00000028430:E023	188.402	0.27984	7.03e-05	0.00998636	41121501	41121546
Pcdh20	ENSMUSG00000050505:E002	884.758	0.177766	7.02e-05	0.00998636	88466857	88469730
Unc5a	ENSMUSG00000025876:E005	336.407	0.235825	6.99e-05	0.00998636	54996404	54996538
Ackr1/Cadm3	ENSMUSG00000037872+ENSMUSG00000005338:E013	7907	-0.124685	7.05e-05	0.00999526	173335987	173336838
Sart3	ENSMUSG00000018974:E027	74.4463	0.415914	7.05e-05	0.00999526	113758215	113758263
Fbxo24/Pcolce	ENSMUSG00000089984+ENSMUSG00000029718:E004	104.685	-0.332666	7.06e-05	0.00999813	137605457	137605627
Ap2b1	ENSMUSG00000035152:E020	539.211	0.162397	7.21e-05	0.0100367	83339313	83339428
Ap3s2	ENSMUSG00000063801:E001	5167.2	-0.0742805	7.2e-05	0.0100367	79875332	79880612
Atp6v1b2	ENSMUSG00000006273:E026	25372.9	-0.272789	7.1e-05	0.0100367	69112430	69113711
Bbs1	ENSMUSG00000006464:E014	148.036	0.229258	7.2e-05	0.0100367	4903702	4903974	Bbs1								Bbs1
Cops3	ENSMUSG00000019373:E015	196.739	0.232076	7.14e-05	0.0100367	59832884	59832933
Dhx36	ENSMUSG00000027770:E023	153.336	0.268729	7.17e-05	0.0100367	62493730	62493896	Dhx36
Eef1a1/Gm26377	ENSMUSG00000037742+ENSMUSG00000076138:E004	8831.57	-0.111129	7.18e-05	0.0100367	78478684	78478858
Gars	ENSMUSG00000029777:E002	232.397	0.340372	7.14e-05	0.0100367	55046414	55046515
Kcnd1	ENSMUSG00000009731:E005	233.822	0.182889	7.21e-05	0.0100367	7823268	7824963
Kifap3	ENSMUSG00000026585:E021	8956.59	-0.341228	7.21e-05	0.0100367	163915725	163917109
Klc1	ENSMUSG00000021288:E006	1971.9	0.212455	7.17e-05	0.0100367	111775924	111776002	Klc1	Klc1		Klc1			Klc1	Klc1
Osbp	ENSMUSG00000024687:E007	150.202	0.219437	7.13e-05	0.0100367	11978869	11979000
Ptprn	ENSMUSG00000026204:E002	2110.88	-0.205397	7.21e-05	0.0100367	75247837	75247910
Rnft2	ENSMUSG00000032850:E007	146.097	0.11523	7.18e-05	0.0100367	118201366	118201431
Slc2a3	ENSMUSG00000003153:E002	6611.63	-0.370629	7.12e-05	0.0100367	122727826	122729930
Tuba1a	ENSMUSG00000072235:E006	5946.38	0.0277312	7.17e-05	0.0100367	98951267	98951336
Ube3c	ENSMUSG00000039000:E013	103.032	0.336315	7.11e-05	0.0100367	29600641	29600724
Atp1a3	ENSMUSG00000040907:E006	7160.29	-0.174083	7.24e-05	0.0100384	24980010	24980140								Atp1a3
Atp6v1a	ENSMUSG00000052459:E016	1153.43	0.168037	7.23e-05	0.0100384	44111498	44111692
Olfm1	ENSMUSG00000026833:E007	3291.46	0.280716	7.24e-05	0.0100384	28214609	28214828	Olfm1
Prkcg	ENSMUSG00000078816:E004	572.378	0.314862	7.23e-05	0.0100384	3305344	3305426
Actr2	ENSMUSG00000020152:E002	918.148	0.0377352	7.29e-05	0.0100799	20072456	20072588
Dusp11	ENSMUSG00000030002:E014	79.5423	0.300839	7.29e-05	0.0100799	85954962	85955063
Gad1	ENSMUSG00000070880:E016	455.457	0.26103	7.31e-05	0.0100799	70579111	70579201
Slc22a17	ENSMUSG00000022199:E001	16457.4	-0.183147	7.3e-05	0.0100799	54906727	54907359
Sidt1	ENSMUSG00000022696:E034	89.2759	0.416882	7.33e-05	0.0101093	44332542	44332991
Mir6904/Parp1	ENSMUSG00000098926+ENSMUSG00000026496:E006	85.847	0.43225	7.38e-05	0.0101573	180577583	180577601
Epha7	ENSMUSG00000028289:E032	348.575	-0.391475	7.42e-05	0.0101898	28966816	28967499
Oxct1	ENSMUSG00000022186:E008	849.838	0.144313	7.43e-05	0.0101898	4057669	4057775
Smap1	ENSMUSG00000026155:E013	311.129	0.251666	7.42e-05	0.0101898	23859023	23859113
Snx19	ENSMUSG00000031993:E011	2513.26	-0.296433	7.43e-05	0.0101898	30464286	30466726		Snx19	Snx19	Snx19
Arid4a	ENSMUSG00000048118:E030	588.412	-0.279672	7.45e-05	0.0101995	71097501	71098592												Arid4a
Myh10	ENSMUSG00000020900:E034	297.408	0.162705	7.47e-05	0.0102283	68785618	68785726
Anapc1	ENSMUSG00000014355:E020	89.4682	0.330458	7.49e-05	0.0102287	128628640	128628690
Atg4b	ENSMUSG00000026280:E034	576.982	-0.196835	7.5e-05	0.0102287	93787900	93788179
Gabra1	ENSMUSG00000010803:E006	1231.08	0.0886097	7.52e-05	0.0102287	42154809	42155029
Hpcal1	ENSMUSG00000071379:E004	2178.17	-0.0999189	7.52e-05	0.0102287	17791107	17791926
Rgs6	ENSMUSG00000021219:E057	2586.52	-0.207872	7.51e-05	0.0102287	83159369	83162056		Rgs6	Rgs6
Ube4b	ENSMUSG00000028960:E002	165.843	-0.462767	7.5e-05	0.0102287	149328422	149328476
Ntm	ENSMUSG00000059974:E014	391.936	0.138815	7.55e-05	0.0102398	29014260	29014261
Rbsn	ENSMUSG00000014550:E011	130.432	0.269808	7.55e-05	0.0102398	92199726	92199935
Slc9a6	ENSMUSG00000060681:E017	260.875	0.151292	7.55e-05	0.0102398	56643368	56643479
Matn4	ENSMUSG00000016995:E001	116.493	-0.392751	7.58e-05	0.0102615	164389393	164389714
Cops3	ENSMUSG00000019373:E001	810.957	-0.254971	7.62e-05	0.0102759	59817795	59818108
Cox6c	ENSMUSG00000014313:E008	241.19	0.454148	7.61e-05	0.0102759	35935414	35937154
Dynll2	ENSMUSG00000020483:E002	6470.45	-0.135659	7.6e-05	0.0102759	87980155	87980494
Mdh1	ENSMUSG00000020321:E011	6836.61	0.111645	7.62e-05	0.0102759	21564041	21564207
Pfkfb3	ENSMUSG00000026773:E025	72.5327	0.391099	7.62e-05	0.0102759	11486219	11486343
Numb	ENSMUSG00000021224:E003	1848.72	-0.24684	7.71e-05	0.010381	83794071	83795438
9330159F19Rik	ENSMUSG00000004360:E001	92.9021	-0.404826	7.75e-05	0.0103972	29211643	29211866
Abca3	ENSMUSG00000024130:E046	2201.07	-0.371709	7.73e-05	0.0103972	24409269	24410201	Abca3
Cct4	ENSMUSG00000007739:E015	355.636	0.183072	7.75e-05	0.0103972	22997033	22997096
Hace1	ENSMUSG00000038822:E022	93.4516	0.318384	7.75e-05	0.0103972	45671514	45671526
Col1a2	ENSMUSG00000029661:E072	144.485	-0.527295	7.84e-05	0.0104079	4539463	4539705	Col1a2
Gm27486/Sbno1	ENSMUSG00000099144+ENSMUSG00000038095:E025	243.202	0.201884	7.81e-05	0.0104079	124392839	124392949		Sbno1	Sbno1	Sbno1
Ints1/Mir7037	ENSMUSG00000029547+ENSMUSG00000098574:E032	200.857	0.257612	7.85e-05	0.0104079	139762614	139762718
Larp4b	ENSMUSG00000033499:E032	1929.35	-0.40137	7.86e-05	0.0104079	9173122	9174451
Mast2	ENSMUSG00000003810:E036	249.319	0.205439	7.87e-05	0.0104079	116322264	116322433
Nfx1	ENSMUSG00000028423:E002	882.28	0.244953	7.8e-05	0.0104079	40976353	40977342
Nrcam	ENSMUSG00000020598:E016	690.54	0.124864	7.8e-05	0.0104079	44564227	44564374	Nrcam
Pi4ka	ENSMUSG00000041720:E010	1093.48	-0.38307	7.87e-05	0.0104079	17281878	17282008
Prkaa1	ENSMUSG00000050697:E009	1537.14	-0.168124	7.85e-05	0.0104079	5178688	5181899
Ptk2b	ENSMUSG00000059456:E037	621.03	0.298496	7.87e-05	0.0104079	66178831	66178893			Ptk2b	Ptk2b							Ptk2b
Rac1	ENSMUSG00000001847:E005	1307.73	0.0977924	7.88e-05	0.0104079	143508096	143508158
Sv2b	ENSMUSG00000053025:E004	999.064	0.0487086	7.78e-05	0.0104079	75125571	75125704
Tpp2	ENSMUSG00000041763:E017	57.5034	0.557804	7.87e-05	0.0104079	43957436	43957512
Vps8	ENSMUSG00000033653:E065	176.902	-0.300391	7.86e-05	0.0104079	21608168	21608221
Wdr19	ENSMUSG00000037890:E037	174.084	-0.397499	7.81e-05	0.0104079	65260114	65260415
Metap2	ENSMUSG00000036112:E022	282.234	0.236966	7.91e-05	0.0104272	93879574	93879636
Pacs2	ENSMUSG00000021143:E017	317.431	0.160591	7.91e-05	0.0104272	113063332	113063442
Mzf1	ENSMUSG00000030380:E005	383.03	-0.356672	7.94e-05	0.0104535	13043169	13044546
Sidt1	ENSMUSG00000022696:E026	61.0352	0.403734	7.94e-05	0.0104535	44284212	44284249
Wdr35	ENSMUSG00000066643:E039	600.054	-0.35352	7.95e-05	0.0104536	9028006	9028846	Wdr35
Eif4g3	ENSMUSG00000028760:E035	619.007	0.210613	7.99e-05	0.0104854	138163447	138163617
Fxr2	ENSMUSG00000018765:E028	1267.75	-0.209201	7.99e-05	0.0104854	69652924	69653297
Pnpla6	ENSMUSG00000004565:E034	336.445	-0.325627	8e-05	0.0104858	3543067	3543176
Eef1d	ENSMUSG00000055762:E006	541.233	-0.186743	8.01e-05	0.010486	75895732	75895803
Speg	ENSMUSG00000026207:E034	708.546	-0.365446	8.04e-05	0.0105173	75403991	75404207
Armcx5/Gprasp1/Mir7646	ENSMUSG00000072969+ENSMUSG00000043384+ENSMUSG00000106264:E017	92.033	-0.42092	8.1e-05	0.0105219	135778906	135780786
Ep400/Gm26079	ENSMUSG00000077254+ENSMUSG00000029505:E049	64.6342	0.380777	8.09e-05	0.0105219	110703452	110703618
Exosc10	ENSMUSG00000017264:E040	130.577	-0.386217	8.09e-05	0.0105219	148582322	148582390
Impact	ENSMUSG00000024423:E003	471.825	0.158748	8.09e-05	0.0105219	12975979	12976031
Mbnl1	ENSMUSG00000027763:E030	64.9556	0.585798	8.06e-05	0.0105219	60595750	60595764	Mbnl1
Prkaca	ENSMUSG00000005469:E010	6269.16	-0.215356	8.08e-05	0.0105219	83995292	83996445
Tmem30a	ENSMUSG00000032328:E001	19998.7	-0.270227	8.09e-05	0.0105219	79768943	79771479
Cap1	ENSMUSG00000028656:E015	115.809	0.303422	8.12e-05	0.0105326	122871033	122871396
Ehmt1/Gm37139	ENSMUSG00000102875+ENSMUSG00000036893:E030	74.0774	0.396133	8.16e-05	0.0105858	24838701	24838868
Azin1	ENSMUSG00000037458:E001	302.199	-0.461696	8.2e-05	0.0106156	38487430	38488237
AC133189.1/Drosha	ENSMUSG00000022191+ENSMUSG00000104911:E053	487.954	-0.337303	8.23e-05	0.0106288	12929665	12929711
Ppp6c	ENSMUSG00000026753:E001	2843.43	-0.216168	8.22e-05	0.0106288	39194354	39197496								Ppp6c
Wac	ENSMUSG00000024283:E051	810.86	-0.204661	8.23e-05	0.0106288	7926140	7926505
Farsa	ENSMUSG00000003808:E023	379.277	-0.174434	8.29e-05	0.010679	84868866	84869010
Glrb	ENSMUSG00000028020:E010	1165.07	0.126767	8.29e-05	0.010679	80861892	80862109
Gm37013/Gm38182/Gm42416/Pcdha9/Pcdhac1/Pcdhga1/Pcdhga4/Pcdhga6/Pcdhga7/Pcdhgb7	ENSMUSG00000104063+ENSMUSG00000103472+ENSMUSG00000102828+ENSMUSG00000103770+ENSMUSG00000103677+ENSMUSG00000103458+ENSMUSG00000103144+ENSMUSG00000102836+ENSMUSG00000103255+ENSMUSG00000103793+ENSMUSG00000104318+ENSMUSG00000104252+ENSMUSG00000103567+ENSMUSG00000102697+ENSMUSG00000103092+ENSMUSG00000023036+ENSMUSG00000103800+ENSMUSG00000102748+ENSMUSG00000103601+ENSMUSG00000103585+ENSMUSG00000103442+…	113.512	NA	8.29e-05	0.010679	36946105	36948576		Pcdha3		Pcdha3
Golga1	ENSMUSG00000026754:E002	270.626	-0.302134	8.31e-05	0.0106939	39016503	39016778
Arf1	ENSMUSG00000048076:E004	1871.71	0.0853255	8.33e-05	0.0107118	59213143	59213253
Gga3	ENSMUSG00000020740:E002	2685.37	-0.263589	8.36e-05	0.010724	115584364	115585703
Pls3	ENSMUSG00000016382:E012	166.075	0.300887	8.37e-05	0.010724	75799717	75799743
Tbc1d9	ENSMUSG00000031709:E004	141.573	0.23628	8.37e-05	0.010724	83221438	83221556
Arhgap4/L1cam/Naa10	ENSMUSG00000031389+ENSMUSG00000031388+ENSMUSG00000031391:E025	345.51	0.219136	8.42e-05	0.0107645	73859303	73859425					L1cam
Crhbp	ENSMUSG00000021680:E001	531.505	-0.252949	8.41e-05	0.0107645	95431371	95432094
Lrrc49	ENSMUSG00000047766:E004	805.644	-0.256054	8.42e-05	0.0107645	60587239	60587638
Abcc5	ENSMUSG00000022822:E046	570.322	-0.289118	8.43e-05	0.0107649	20400762	20401034
Gtf2h1	ENSMUSG00000006599:E024	661.99	-0.275625	8.47e-05	0.010809	46823276	46823800
Ttc3	ENSMUSG00000040785:E100	11795.6	-0.376898	8.5e-05	0.0108264	94468218	94468885
Mipol1/Prps1l3	ENSMUSG00000047022+ENSMUSG00000079104:E007	365.844	0.35926	8.51e-05	0.0108286	57238363	57239882
Nxf1	ENSMUSG00000010097:E046	581.165	-0.436318	8.53e-05	0.0108412	8770996	8771315
Smad3	ENSMUSG00000032402:E010	138.012	0.14919	8.54e-05	0.0108412	63667475	63667606
Tmem246	ENSMUSG00000039611:E002	601.024	0.0368466	8.54e-05	0.0108412	49586766	49587051
Cct5	ENSMUSG00000022234:E015	941.119	0.111521	8.56e-05	0.0108508	31595645	31595843
Dlg3	ENSMUSG00000000881:E024	307.993	0.119579	8.59e-05	0.010852	100809862	100809907
Emb	ENSMUSG00000021728:E009	726.82	-0.246268	8.58e-05	0.010852	117273045	117274098			Emb	Emb
Ptk2b	ENSMUSG00000059456:E038	657.202	0.311304	8.59e-05	0.010852	66187443	66187522			Ptk2b	Ptk2b							Ptk2b
Slc25a22	ENSMUSG00000019082:E004	1703.16	-0.326572	8.59e-05	0.010852	141429756	141429956
Gpc4	ENSMUSG00000031119:E009	77.5936	0.410126	8.67e-05	0.0109412	52164616	52165252
Atp5o/Donson	ENSMUSG00000022960+ENSMUSG00000022956:E004	101.437	0.324856	8.79e-05	0.0110453	91679828	91679880	Donson
Enpp2	ENSMUSG00000022425:E005	1181.04	-0.31028	8.77e-05	0.0110453	54844379	54844535
Gm27733/Gm27927/Xist	ENSMUSG00000099312+ENSMUSG00000098743+ENSMUSG00000086503:E004	428.383	-0.384	8.79e-05	0.0110453	103461218	103461285
Ints3	ENSMUSG00000027933:E002	850.254	-0.293521	8.79e-05	0.0110453	90391396	90391911
Med19	ENSMUSG00000027080:E008	813.639	-0.177834	8.79e-05	0.0110453	84687500	84688215	Med19	Med19	Med19	Med19			Med19	Med19
Gm21992/Rbm14/Rbm4	ENSMUSG00000006456+ENSMUSG00000096370+ENSMUSG00000094936:E033	137.564	0.326508	8.84e-05	0.0110951	4811213	4811508									Rbm4/Rbm14
Itgav	ENSMUSG00000027087:E046	442.276	-0.61058	8.88e-05	0.0111369	83806633	83806916
Drg2	ENSMUSG00000020537:E020	1703.09	-0.157805	8.9e-05	0.0111488	60468064	60468754		Drg2		Drg2
Elmod1	ENSMUSG00000041986:E001	8803.25	-0.324354	8.94e-05	0.0111842	53911460	53912894
Yme1l1	ENSMUSG00000026775:E029	2064.49	-0.327038	8.95e-05	0.0111842	23196888	23199260
Sec14l1	ENSMUSG00000020823:E012	727.683	0.158445	8.98e-05	0.0112163	117147108	117147297
Gabrg2	ENSMUSG00000020436:E012	374.986	0.283898	8.99e-05	0.0112209	41974827	41974894
Adgrg1	ENSMUSG00000031785:E005	189.946	0.204633	9e-05	0.011222	95005214	95005346
Mapre3	ENSMUSG00000029166:E018	6527.99	-0.198944	9.01e-05	0.0112257	30865256	30866059												Mapre3
AC121821.1/Gm28285/Matr3/Mir1949/Mir1949/Snhg4/Snora74a	ENSMUSG00000099703+ENSMUSG00000065649+ENSMUSG00000088059+ENSMUSG00000105743+ENSMUSG00000104863+ENSMUSG00000037236+ENSMUSG00000097769:E027	69.8299	-0.488103	9.04e-05	0.0112331	35557397	35557405
Atp6v1h	ENSMUSG00000033793:E015	775.651	0.208504	9.05e-05	0.0112331	5095660	5095728
Plcb4	ENSMUSG00000039943:E042	86.94	0.339698	9.05e-05	0.0112331	135970394	135970445
Ric8b	ENSMUSG00000035620:E011	1780.76	-0.199154	9.03e-05	0.0112331	85015076	85016446
Wscd2	ENSMUSG00000063430:E017	2401.46	-0.244405	9.07e-05	0.011249	113587793	113589718
Gpatch2	ENSMUSG00000039210:E026	277.919	-0.288947	9.1e-05	0.0112682	187350724	187351427
Hnrnpm/March2	ENSMUSG00000059208+ENSMUSG00000079557:E020	224.289	0.239928	9.12e-05	0.0112799	33666571	33666646
Pik3ip1	ENSMUSG00000034614:E028	1020.96	-0.177181	9.13e-05	0.0112799	3342006	3342971
Sorcs3	ENSMUSG00000063434:E004	80.6783	0.304998	9.13e-05	0.0112799	48535455	48535613				Sorcs3		Sorcs3	Sorcs3	Sorcs3
Ddx46	ENSMUSG00000021500:E002	139.604	0.302162	9.15e-05	0.0112872	55638026	55638214
Zswim8	ENSMUSG00000021819:E012	330.377	0.180203	9.17e-05	0.0113041	20716222	20716401
Dusp11	ENSMUSG00000030002:E015	160.574	0.284788	9.18e-05	0.0113107	85955064	85955400
Senp2	ENSMUSG00000022855:E008	246.297	0.176475	9.19e-05	0.0113143	22027969	22028063
Clasp1	ENSMUSG00000064302:E023	69.1407	0.365662	9.2e-05	0.0113165	118504896	118504966
Ifnar1	ENSMUSG00000022967:E006	84.1621	0.34381	9.23e-05	0.01134	91489696	91489819
Sema3f	ENSMUSG00000034684:E001	166.23	-0.308452	9.25e-05	0.0113573	107681500	107682417	Sema3f
Slc3a2	ENSMUSG00000010095:E001	2915.18	-0.211746	9.28e-05	0.0113836	8706882	8708094
Ppid	ENSMUSG00000027804:E004	204.751	0.238862	9.3e-05	0.0113968	79593610	79593688								Ppid
Enc1	ENSMUSG00000041773:E003	29564.8	-0.270573	9.31e-05	0.0113979	97250537	97253039
Brap	ENSMUSG00000029458:E027	2686.63	-0.190994	9.33e-05	0.0113981	121685129	121687243
Hnrnpm/March2	ENSMUSG00000059208+ENSMUSG00000079557:E017	625.09	0.26633	9.33e-05	0.0113981	33665492	33665645
Sv2a	ENSMUSG00000038486:E002	3166.84	0.294115	9.34e-05	0.0113981	96184639	96185607
Scamp5	ENSMUSG00000040722:E003	1084.44	0.0862847	9.37e-05	0.0114292	57446072	57446173
Ikbkap	ENSMUSG00000028431:E033	57.1326	0.395195	9.39e-05	0.0114448	56779740	56779763
Elavl3	ENSMUSG00000003410:E006	787.931	0.102744	9.42e-05	0.0114616	22036641	22036860
Tbc1d30	ENSMUSG00000052302:E007	158.906	0.134545	9.44e-05	0.011474	121296692	121296860
Fus	ENSMUSG00000030795:E016	360.351	0.428829	9.45e-05	0.0114777	127974143	127974327
Camta1	ENSMUSG00000014592:E013	361.362	0.190502	9.46e-05	0.0114794	151079687	151079793
Atp1b1	ENSMUSG00000026576:E004	11418.2	0.0156882	9.47e-05	0.0114808	164441459	164441641
Atn1/Grcc10/Rnu7	ENSMUSG00000089083+ENSMUSG00000072772+ENSMUSG00000004263:E023	457.309	0.267267	9.49e-05	0.0114922	124749236	124749349
Pnck	ENSMUSG00000002012:E011	594.179	0.160267	9.52e-05	0.0115182	73657720	73657831
Nt5dc3	ENSMUSG00000054027:E013	150.219	0.18163	9.53e-05	0.0115216	86831700	86831764	Nt5dc3
Ldha	ENSMUSG00000063229:E015	1954.45	0.0599912	9.59e-05	0.0115785	46850178	46850351	Ldha
Sin3b	ENSMUSG00000031622:E007	274.802	-0.391956	9.59e-05	0.0115785	72739730	72739910
Arl6ip1	ENSMUSG00000030654:E003	996.007	0.0915759	9.67e-05	0.0116421	118121926	118122043
Cct4	ENSMUSG00000007739:E018	279.015	0.208984	9.67e-05	0.0116421	22997150	22997154
Copb1	ENSMUSG00000030754:E013	185.67	0.252857	9.72e-05	0.0116421	114237294	114237440
Ddx6	ENSMUSG00000032097:E010	242.243	0.0745209	9.67e-05	0.0116421	44630024	44630140
Igf2	ENSMUSG00000048583:E009	156.419	0.314856	9.71e-05	0.0116421	142653561	142653755
Mink1	ENSMUSG00000020827:E057	1419.01	-0.22036	9.7e-05	0.0116421	70613155	70613294
Pcmtd1	ENSMUSG00000051285:E016	895.96	0.0678092	9.72e-05	0.0116421	7169599	7170076
Tmem68	ENSMUSG00000028232:E011	126.631	0.258572	9.69e-05	0.0116421	3569364	3569463
Zfp317	ENSMUSG00000057551:E006	716.071	-0.12835	9.69e-05	0.0116421	19646702	19648048
Esd	ENSMUSG00000021996:E015	292.692	0.204901	9.75e-05	0.0116456	74742014	74742138
Gm21984/Kctd13/Sez6l2	ENSMUSG00000030685+ENSMUSG00000030683+ENSMUSG00000095334:E019	672.127	0.392544	9.74e-05	0.0116456	126952000	126952131		Sez6l2	Sez6l2	Sez6l2
Usp11	ENSMUSG00000031066:E005	191.982	0.263585	9.75e-05	0.0116456	20711749	20711824
Gpatch1	ENSMUSG00000063808:E022	76.6093	0.372609	9.8e-05	0.0116893	35308179	35308331
Lrrfip1	ENSMUSG00000026305:E014	64.9636	0.407171	9.85e-05	0.0117356	91079031	91079081	Lrrfip1
Per1	ENSMUSG00000020893:E032	1760.28	-0.332366	9.85e-05	0.0117356	69109081	69109948	Per1
Gm43312/Ppp1cb	ENSMUSG00000107197+ENSMUSG00000014956:E025	616.775	-0.343644	9.87e-05	0.0117457	32492757	32495523
Aars	ENSMUSG00000031960:E011	356.878	0.246981	9.89e-05	0.0117625	111040597	111040742
Copb2	ENSMUSG00000032458:E033	406.258	-0.357953	9.92e-05	0.0117694	98588262	98588382
Thop1	ENSMUSG00000004929:E008	205.52	0.220751	9.92e-05	0.0117694	81076943	81077050
Cdh10	ENSMUSG00000022321:E020	780.488	-0.312901	9.96e-05	0.0118004	19013683	19014236
Kalrn	ENSMUSG00000061751:E067	835.298	0.138454	9.97e-05	0.0118004	34227027	34227146
Micu3	ENSMUSG00000039478:E006	244.603	0.156569	9.97e-05	0.0118004	40354303	40354385
Macrod2	ENSMUSG00000068205:E023	55.9237	-0.577348	9.98e-05	0.0118022	140825082	140825872										Macrod2
Tprgl	ENSMUSG00000029030:E006	123.981	0.309406	0.00010073	0.0119012	154159567	154160040
Lrrfip1	ENSMUSG00000026305:E047	1487.22	-0.189868	0.000101007	0.0119233	91128288	91128918	Lrrfip1
Ap2b1	ENSMUSG00000035152:E024	1086.94	0.0872157	0.000101146	0.0119291	83346648	83346907
Crtac1	ENSMUSG00000042401:E001	881.012	-0.231815	0.000101445	0.0119433	42283037	42283680
Hsd17b11	ENSMUSG00000029311:E001	1082.22	-0.155549	0.000101402	0.0119433	103989762	103990594
Gm15344/Gm25745/Hsp90b1	ENSMUSG00000084899+ENSMUSG00000020048+ENSMUSG00000092686:E022	1022.87	0.208697	0.000101647	0.0119459	86698584	86698695
Gtf2i	ENSMUSG00000060261:E036	674.622	0.118906	0.00010164	0.0119459	134255886	134256008
Pla2g7	ENSMUSG00000023913:E018	998.322	-0.127784	0.000101762	0.0119488	43602828	43602941
Arglu1/Mir7654	ENSMUSG00000040459+ENSMUSG00000098917:E001	3597.95	-0.164218	0.000102169	0.0119861	8666577	8667416
Rin3	ENSMUSG00000044456:E016	58.4859	0.389462	0.00010229	0.0119897	102368574	102369848
Cmc4/Mtcp1	ENSMUSG00000031200+ENSMUSG00000090110:E002	96.8418	-0.413771	0.000102601	0.012005	75405026	75405069
Ttyh1	ENSMUSG00000030428:E031	164.681	0.435275	0.000102591	0.012005	4131891	4132034
Trhde	ENSMUSG00000050663:E001	1099.92	-0.273788	0.000103107	0.012043	114398823	114401538
Vps26a	ENSMUSG00000020078:E006	236.261	0.213769	0.000103023	0.012043	62469901	62470057
Grin1	ENSMUSG00000026959:E033	140.444	0.456246	0.000103631	0.0120586	25311343	25311405					Grin1
Hnrnpl	ENSMUSG00000015165:E031	1871.43	-0.20396	0.000103369	0.0120586	28820545	28820723
Man2b2	ENSMUSG00000029119:E018	132.816	0.28726	0.000103646	0.0120586	36820882	36821080
Mob4	ENSMUSG00000025979:E012	178.524	0.20377	0.000103692	0.0120586	55148319	55148361	Mob4		Mob4	Mob4				Mob4
Ntm	ENSMUSG00000059974:E018	1312.09	0.149057	0.000103561	0.0120586	29179022	29179254
Ash2l	ENSMUSG00000031575:E007	625.567	-0.241564	0.000104304	0.0120932	25816986	25817508			Ash2l
Rufy3	ENSMUSG00000029291:E007	300.502	0.320824	0.000104354	0.0120932	88583955	88584129
Trpc4ap	ENSMUSG00000038324:E024	553.949	0.110213	0.000104236	0.0120932	155650419	155650561
Trpc4ap	ENSMUSG00000038324:E003	1986.25	-0.249968	0.000104197	0.0120932	155634745	155635140
Eif3b	ENSMUSG00000056076:E003	326.103	0.207047	0.00010475	0.0121141	140426437	140426556				Eif3b
Gdi1	ENSMUSG00000015291:E015	3528.79	0.120678	0.000104636	0.0121141	74307672	74307870
Tm9sf4	ENSMUSG00000068040:E025	164.376	0.195465	0.000104806	0.0121141	153195530	153195565
Vat1l	ENSMUSG00000046844:E016	2842.75	-0.287621	0.000105013	0.0121274	114371647	114374070
Rps15a	ENSMUSG00000008683:E002	1972.03	0.29436	0.000105117	0.0121289	118105828	118109063
Chst15	ENSMUSG00000030930:E007	292.084	0.184026	0.000105257	0.0121346	132270005	132270818
Elp3	ENSMUSG00000022031:E010	201.434	0.213788	0.000105458	0.0121367	65580748	65580816
Gm27486/Sbno1	ENSMUSG00000099144+ENSMUSG00000038095:E024	349.521	0.166996	0.000105398	0.0121367	124392574	124392749		Sbno1	Sbno1	Sbno1
Itga3	ENSMUSG00000001507:E001	625.662	-0.390383	0.00010562	0.0121389	95044474	95045763
Smap2	ENSMUSG00000032870:E001	6760.4	-0.223481	0.00010566	0.0121389	120968317	120969664
Eftud2	ENSMUSG00000020929:E006	553.371	-0.201993	0.000106028	0.0121671	102839150	102839257	Eftud2
Gm15344/Gm25745/Hsp90b1	ENSMUSG00000084899+ENSMUSG00000020048+ENSMUSG00000092686:E020	1133.11	0.224148	0.000106088	0.0121671	86696719	86696835
Sobp	ENSMUSG00000038248:E005	269.664	0.2165	0.00010644	0.012197	43157908	43158093
Hs6st1	ENSMUSG00000045216:E003	1535.6	0.0614728	0.000106784	0.0122259	36103513	36104980
Gm27505/Gm27533/Gm28006/Neat1	ENSMUSG00000098543+ENSMUSG00000092274+ENSMUSG00000098974+ENSMUSG00000098986:E002	3599.47	-0.139532	0.000106887	0.0122272	5842307	5843680
Anapc7	ENSMUSG00000029466:E022	737.799	-0.20553	0.000107476	0.0122386	122443804	122444912				Anapc7
Arhgap4/L1cam/Naa10	ENSMUSG00000031389+ENSMUSG00000031388+ENSMUSG00000031391:E045	109.805	0.494789	0.000107401	0.0122386	73865763	73865816					L1cam
Fads3	ENSMUSG00000024664:E001	119.111	0.324058	0.000107268	0.0122386	10041548	10041956									Fads3
Gne	ENSMUSG00000028479:E005	414.982	-0.295876	0.00010762	0.0122386	44036958	44037353
Ipo5	ENSMUSG00000030662:E026	3324.9	-0.352626	0.000107621	0.0122386	120946719	120948042
Micu3	ENSMUSG00000039478:E018	4220.83	-0.327656	0.000107328	0.0122386	40384663	40386308
Rmnd5a	ENSMUSG00000002222:E005	1262.88	0.0808668	0.000107636	0.0122386	71391978	71393102
Rnf112	ENSMUSG00000010086:E014	1821.18	0.0805664	0.000107722	0.0122386	61452263	61452466
Dclk1	ENSMUSG00000027797:E012	345.685	0.22782	0.000108115	0.0122414	55450973	55451083
Inpp5k	ENSMUSG00000006127:E026	1332.12	-0.20338	0.000108032	0.0122414	75647865	75648863
Slc7a4	ENSMUSG00000022756:E010	731.377	0.178582	0.000108036	0.0122414	17574952	17575402
Trmt1l	ENSMUSG00000053286:E007	81.4574	0.394086	0.000107851	0.0122414	151428931	151429102
Med14	ENSMUSG00000064127:E027	89.2236	0.425072	0.000108381	0.0122611	12723783	12723861
Miga1	ENSMUSG00000054942:E010	179.727	0.135039	0.000108477	0.0122616	152287505	152287603
Dync1h1	ENSMUSG00000018707:E052	505.359	0.139423	0.00010889	0.0122874	110651751	110651870
Vprbp	ENSMUSG00000040325:E008	106.48	0.455178	0.000108869	0.0122874	106838199	106838708
Cntn3	ENSMUSG00000030075:E018	59.4631	0.329405	0.000109089	0.0122994	102278278	102278481
Acvr1b	ENSMUSG00000000532:E009	7197.1	-0.226235	0.000109617	0.0123346	101210737	101213679	Acvr1b							Acvr1b
Cct4	ENSMUSG00000007739:E014	436.118	0.224367	0.00010989	0.0123346	22996365	22996457
Dctn1	ENSMUSG00000031865:E013	377.444	0.354826	0.000109847	0.0123346	83186428	83186445
Prrc2b	ENSMUSG00000039262:E026	412.034	0.0964262	0.000109802	0.0123346	32217212	32217279
Slc17a6	ENSMUSG00000030500:E012	1343.02	-0.459134	0.000109741	0.0123346	51669025	51671125
Sv2a	ENSMUSG00000038486:E004	1118.8	0.257231	0.000109957	0.0123346	96186973	96187153
Igf2	ENSMUSG00000048583:E013	80.3818	0.412237	0.000110158	0.0123364	142654352	142654448
Mybbp1a	ENSMUSG00000040463:E033	233.473	-0.27662	0.000110073	0.0123364	72449720	72449833
0610010F05Rik	ENSMUSG00000042208:E003	77.6944	-0.618107	0.000111384	0.0123397	23573251	23573787
AC121821.1/Gm28285/Matr3/Mir1949/Mir1949/Snhg4/Snora74a	ENSMUSG00000099703+ENSMUSG00000065649+ENSMUSG00000088059+ENSMUSG00000105743+ENSMUSG00000104863+ENSMUSG00000037236+ENSMUSG00000097769:E025	84.9777	-0.416102	0.000112086	0.0123397	35557370	35557391
AI597479	ENSMUSG00000010290:E004	1903.55	-0.0764752	0.000113205	0.0123397	43113186	43115947
Arf1	ENSMUSG00000048076:E003	2283.95	0.042377	0.000111503	0.0123397	59212821	59212945
Atg13	ENSMUSG00000027244:E002	3001.18	-0.187369	0.000110907	0.0123397	91674619	91676282		Atg13	Atg13	Atg13
Ccdc97	ENSMUSG00000002608:E001	2423.92	-0.169775	0.000112383	0.0123397	25711106	25712934
Ccnc	ENSMUSG00000028252:E025	896.341	-0.165226	0.000112529	0.0123397	21748555	21750546
Chst1	ENSMUSG00000027221:E001	1205.68	0.172031	0.000111713	0.0123397	92599707	92600148
Exoc6b	ENSMUSG00000033769:E010	114.352	0.214177	0.000112165	0.0123397	84851851	84851948
Fbxw11	ENSMUSG00000020271:E021	588.911	-0.403236	0.000111426	0.0123397	32746570	32746789
Gm22128/Gm22285/Gm38393/Snhg14/Snord107/Snord64/Snrpn/Snurf	ENSMUSG00000102627+ENSMUSG00000095100+ENSMUSG00000089375+ENSMUSG00000102252+ENSMUSG00000100826+ENSMUSG00000094890+ENSMUSG00000000948+ENSMUSG00000077191:E002	126.406	-0.838541	0.000112924	0.0123397	59315322	59317858	Snhg14,
Gnl2	ENSMUSG00000028869:E007	143.659	0.31212	0.000112545	0.0123397	125035215	125035309
Hace1	ENSMUSG00000038822:E023	136.206	0.270403	0.000111147	0.0123397	45672328	45672439
Hace1	ENSMUSG00000038822:E021	145.96	0.260106	0.000110762	0.0123397	45671439	45671513
Impact	ENSMUSG00000024423:E007	636.532	0.0306384	0.000111117	0.0123397	12985219	12985316
Kifap3	ENSMUSG00000026585:E005	634.106	0.257133	0.000112926	0.0123397	163797252	163797393
Ldlr	ENSMUSG00000032193:E010	103.019	0.268573	0.000110338	0.0123397	21739649	21739873
Ltbp4	ENSMUSG00000040488:E040	184.059	0.266194	0.000113318	0.0123397	27329571	27329818
Mmp17	ENSMUSG00000029436:E012	9854.45	-0.210267	0.000112286	0.0123397	129606276	129611099
Mpp2	ENSMUSG00000017314:E009	379.206	0.136586	0.000113166	0.0123397	102062251	102062382
Naga	ENSMUSG00000022453:E001	550.496	-0.186273	0.000112683	0.0123397	82329532	82330207	Naga	Naga	Naga	Naga
Ncoa1	ENSMUSG00000020647:E008	456.625	0.0754565	0.000112701	0.0123397	4274694	4275008
Pfkl	ENSMUSG00000020277:E018	497.082	0.151707	0.000111485	0.0123397	77997524	77997619	Pfkl
Pigx	ENSMUSG00000023791:E006	102.113	-0.331169	0.000113061	0.0123397	32085237	32085287
Rab14	ENSMUSG00000026878:E025	565.025	0.207082	0.000111564	0.0123397	35200760	35200789
Sik3	ENSMUSG00000034135:E018	1034.25	-0.373796	0.000113112	0.0123397	46202071	46202885
Slc6a17	ENSMUSG00000027894:E004	1011.71	-0.409294	0.000111127	0.0123397	107467551	107467617
Snap91	ENSMUSG00000033419:E032	442.536	0.170315	0.000112193	0.0123397	86821732	86821773		Snap91	Snap91	Snap91
Sorcs1	ENSMUSG00000043531:E006	84.3849	-0.477944	0.00011302	0.0123397	50153054	50153159
Sqstm1	ENSMUSG00000015837:E021	1529.65	0.127453	0.000111541	0.0123397	50207821	50207916	Sqstm1
Svop	ENSMUSG00000042078:E001	5886.91	-0.233195	0.000113032	0.0123397	114026910	114028124
Tnrc18	ENSMUSG00000039477:E001	1574.17	-0.346733	0.000113338	0.0123397	142724661	142726187
Tspan5	ENSMUSG00000028152:E017	294.296	0.242287	0.000111816	0.0123397	138896853	138896861
Usp39	ENSMUSG00000056305:E001	572.058	-0.239228	0.000113082	0.0123397	72318678	72319239
Fnip2	ENSMUSG00000061175:E001	126.656	-0.536602	0.00011382	0.0123618	79455974	79456886								Fnip2
Slf2	ENSMUSG00000036097:E003	168.61	0.224973	0.000113815	0.0123618	44934933	44935666
Sltm	ENSMUSG00000032212:E021	1144.26	-0.220469	0.000113653	0.0123618	70591579	70592237
Cacna2d3	ENSMUSG00000021991:E030	206.23	0.258486	0.000114024	0.0123627	29333709	29333783
Impact	ENSMUSG00000024423:E004	441.441	0.115117	0.000114107	0.0123627	12976469	12976531
Neurl4	ENSMUSG00000047284:E051	407.381	-0.235224	0.00011404	0.0123627	69911742	69911854
Mir6904/Parp1	ENSMUSG00000098926+ENSMUSG00000026496:E007	93.0579	0.411966	0.000114725	0.0124196	180577602	180577624
Atxn10	ENSMUSG00000016541:E012	3383.1	-0.183549	0.000115222	0.0124532	85462921	85463836
Gm38303/Impa1/Slc10a5	ENSMUSG00000027531+ENSMUSG00000058921+ENSMUSG00000103392:E002	1991.71	-0.179344	0.000115197	0.0124532	10313954	10314864
Ppp3ca	ENSMUSG00000028161:E009	3193.76	0.215548	0.000115488	0.0124718	136876089	136876200
Ank2	ENSMUSG00000032826:E023	3448.67	NA	0.000115635	0.0124775	126941610	126943386	Ank2
Cmtr1/Gm28043/Gm28052/Rnf8/Tbc1d22b	ENSMUSG00000042203+ENSMUSG00000099329+ENSMUSG00000098374+ENSMUSG00000090083+ENSMUSG00000024019:E081	2475.07	-0.229982	0.000116944	0.012525	29702154	29703359
Cnot10	ENSMUSG00000056167:E001	687.004	-0.236193	0.000116888	0.012525	114585878	114586339
Dlg3	ENSMUSG00000000881:E021	356.593	0.0485176	0.000117005	0.012525	100807180	100807255
Ints1/Mir7037	ENSMUSG00000029547+ENSMUSG00000098574:E062	80.1544	0.41445	0.000117042	0.012525	139772356	139772493
Klhdc10	ENSMUSG00000029775:E015	121.008	0.258392	0.000116602	0.012525	30447411	30447447	Klhdc10
Mbnl1	ENSMUSG00000027763:E056	523.779	-0.407259	0.00011711	0.012525	60629172	60629380	Mbnl1
Mir6992/Stx5a	ENSMUSG00000010110+ENSMUSG00000098844:E052	1256.89	-0.249774	0.000116706	0.012525	8755124	8755586
Nectin1	ENSMUSG00000032012:E006	2575.32	-0.369703	0.000117109	0.012525	43803472	43807454
Plaa	ENSMUSG00000028577:E016	144.267	0.283164	0.00011654	0.012525	94586753	94586920
Ptcd2	ENSMUSG00000021650:E008	160.907	0.209485	0.000116953	0.012525	99339901	99340030
Sgce	ENSMUSG00000004631:E020	134.757	0.313263	0.00011672	0.012525	4717921	4718078				Sgce
Atxn10	ENSMUSG00000016541:E004	1083.04	0.173466	0.000117423	0.0125383	85375322	85375418
B230216N24Rik/Pam	ENSMUSG00000089706+ENSMUSG00000026335:E005	1909.72	-0.18784	0.000117397	0.0125383	97821721	97821980
Mir8108/Tacc1	ENSMUSG00000099142+ENSMUSG00000065954:E008	225.69	0.128798	0.000117612	0.0125485	25167515	25167591
Dhcr24	ENSMUSG00000034926:E009	5648.07	-0.215911	0.000118003	0.01257	106586612	106589113
Rubcn	ENSMUSG00000035629:E029	145.044	0.307299	0.000117923	0.01257	32847830	32847989
Spcs3	ENSMUSG00000054408:E002	192.972	0.123465	0.000118113	0.0125717	54524941	54525056
Uvrag	ENSMUSG00000035354:E001	1375.94	-0.13788	0.000118804	0.0126352	98886743	98888592
Ap2a1	ENSMUSG00000060279:E036	1098.3	0.223306	0.000119019	0.0126479	44915841	44916018
Nrxn2	ENSMUSG00000033768:E006	166.267	0.322725	0.000119296	0.0126513	6428646	6428766
Rab11fip2	ENSMUSG00000040022:E001	1049.14	-0.301854	0.000119389	0.0126513	59902884	59903695
Slc1a1	ENSMUSG00000024935:E008	175.683	0.153453	0.000119314	0.0126513	28894454	28894568
Slc8a2	ENSMUSG00000030376:E010	11150.6	-0.224773	0.000119431	0.0126513	16158804	16160509
Sgip1	ENSMUSG00000028524:E035	450.806	0.152013	0.000119688	0.0126685	102921022	102921294								Sgip1
Cmc2	ENSMUSG00000014633:E001	171.462	0.372635	0.000120011	0.0126804	116888685	116889278
Crb2	ENSMUSG00000035403:E018	239.145	-0.19682	0.000120042	0.0126804	37796617	37799103
Dctn1	ENSMUSG00000031865:E009	425.771	0.264214	0.000120086	0.0126804	83183059	83183137
Camk2d	ENSMUSG00000053819:E077	1407.39	-0.386595	0.000120322	0.0126952	126844328	126844911	Camk2d
Impact	ENSMUSG00000024423:E008	535.205	0.0512105	0.000120668	0.0127217	12986324	12986397
Nomo1	ENSMUSG00000030835:E039	1276.65	-0.32333	0.000120791	0.0127245	46083805	46084212
Cnot4	ENSMUSG00000038784:E021	83.4808	0.337185	0.000121231	0.0127536	35077981	35078178
Zbtb45	ENSMUSG00000049600:E003	737.161	-0.120161	0.000121259	0.0127536	13005667	13006380
Atad1	ENSMUSG00000013662:E001	4633.75	-0.225794	0.000121619	0.0127662	32672563	32674364
Dnajc16	ENSMUSG00000040697:E012	84.2223	0.314903	0.000122005	0.0127662	141775366	141775470
Gm27505/Gm27533/Gm28006/Neat1	ENSMUSG00000098543+ENSMUSG00000092274+ENSMUSG00000098974+ENSMUSG00000098986:E010	532.022	0.125735	0.000122058	0.0127662	5844759	5844915
Grin3a	ENSMUSG00000039579:E011	245.45	0.102667	0.000122305	0.0127662	49770419	49771466	Grin3a
Kifap3	ENSMUSG00000026585:E004	388.568	0.295683	0.000121944	0.0127662	163795985	163796040
Lman2	ENSMUSG00000021484:E004	320.216	0.174699	0.000121542	0.0127662	55351380	55351541
Mef2a	ENSMUSG00000030557:E001	2199.57	-0.360651	0.000122337	0.0127662	67231163	67231917
Morc2b	ENSMUSG00000048602:E002	67.3595	-0.394991	0.000122149	0.0127662	33135643	33138822
Pcdh20	ENSMUSG00000050505:E001	695.517	-0.239619	0.000122073	0.0127662	88464743	88466856
Pnisr	ENSMUSG00000028248:E029	1047.79	0.191251	0.000121812	0.0127662	21869616	21870351
G6pdx	ENSMUSG00000031400:E001	830.045	-0.212139	0.000122595	0.0127731	74409483	74410297
Rap1gds1	ENSMUSG00000028149:E003	15063.6	-0.235737	0.000122506	0.0127731	138925910	138927712	Rap1gds1
Wipf3	ENSMUSG00000086040:E002	149.42	0.234692	0.000122714	0.0127755	54452826	54452882
Wbscr17	ENSMUSG00000034040:E014	217.935	0.26702	0.00012297	0.0127922	131306363	131306849
Fbxw7	ENSMUSG00000028086:E018	1138.2	0.0495516	0.000123456	0.0128327	84974403	84974628
Faah	ENSMUSG00000034171:E029	212.642	0.2294	0.000123954	0.0128596	116008180	116008293
Nxf1	ENSMUSG00000010097:E048	617.816	-0.454773	0.000124005	0.0128596	8772048	8772456
Rgs8	ENSMUSG00000042671:E025	2592.19	-0.000435853	0.000123839	0.0128596	153692986	153695578
Atcay	ENSMUSG00000034958:E007	487.039	0.0739773	0.000125076	0.0128704	81211846	81211932
Epha5	ENSMUSG00000029245:E002	408.267	0.267768	0.000124746	0.0128704	84057791	84059147	Epha5
Mphosph8	ENSMUSG00000079184:E006	125.731	0.305225	0.000124541	0.0128704	56676522	56676618
Pi4ka	ENSMUSG00000041720:E054	313.181	0.294202	0.000124565	0.0128704	17325394	17325444
Pja1	ENSMUSG00000034403:E007	1731.44	0.119607	0.00012497	0.0128704	99467583	99468122		Pja1
Speg	ENSMUSG00000026207:E035	550.697	-0.40611	0.000125012	0.0128704	75404208	75404370
Tsc22d4	ENSMUSG00000029723:E004	377.182	0.442961	0.000124812	0.0128704	137746848	137747859
Vps50	ENSMUSG00000001376:E017	120.314	0.29364	0.000124629	0.0128704	3533472	3533570
Wipf2	ENSMUSG00000038013:E016	5082.74	-0.249954	0.000124476	0.0128704	98899645	98905040
Ncam1	ENSMUSG00000039542:E007	866.19	-0.293429	0.000125406	0.0128727	49517278	49517582
Rasgef1a	ENSMUSG00000030134:E010	1977.63	0.0396672	0.000125485	0.0128727	118088109	118088300
Sra1	ENSMUSG00000006050:E029	235.386	0.264964	0.000125459	0.0128727	36678550	36678713
Srsf10	ENSMUSG00000028676:E022	1586.26	-0.120728	0.000125297	0.0128727	135863870	135865815
Tbcd	ENSMUSG00000039230:E044	266.398	-0.243231	0.000126071	0.0129229	121603234	121603372	Tbcd
Mettl14	ENSMUSG00000028114:E001	641.277	-0.194033	0.000126275	0.0129339	123368297	123369471
Apbb1	ENSMUSG00000037032:E029	1984.85	0.110549	0.000126417	0.0129385	105567295	105567339
Rtn3	ENSMUSG00000024758:E008	4518.43	0.245193	0.000126684	0.0129558	7456300	7458423
Tmbim6	ENSMUSG00000023010:E017	1612.56	0.0631127	0.000126817	0.0129594	99405874	99405958
Hpcal1	ENSMUSG00000071379:E002	803.595	0.0971936	0.000127239	0.0129628	17786147	17786548
Rnpep	ENSMUSG00000041926:E001	780.217	-0.249067	0.000127173	0.0129628	135262712	135263129	Rnpep
Sez6	ENSMUSG00000000632:E010	480.75	0.294824	0.00012718	0.0129628	77954763	77954883
Slc2a3	ENSMUSG00000003153:E006	360.692	0.0136022	0.000126967	0.0129628	122732371	122732472
Dynll2	ENSMUSG00000020483:E001	8656.26	-0.16284	0.000127433	0.0129727	87979525	87980154
Gm12978/Gm12992	ENSMUSG00000085667+ENSMUSG00000083013:E006	210.399	-0.230513	0.000127547	0.0129743	131912416	131913795
Shb	ENSMUSG00000044813:E001	280.93	-0.264137	0.000127751	0.0129851	45423278	45424123
Serpini1	ENSMUSG00000027834:E008	878.024	0.140674	0.000127925	0.0129929	75614454	75614684
Pim2	ENSMUSG00000031155:E011	1446.06	-0.179423	0.000128147	0.0130055	7882354	7883428
Efr3a	ENSMUSG00000015002:E016	84.2533	0.224336	0.000128503	0.0130268	65819861	65819870
Gm15344/Gm25745/Hsp90b1	ENSMUSG00000084899+ENSMUSG00000020048+ENSMUSG00000092686:E006	1796.8	-0.240236	0.000128552	0.0130268	86692140	86692202
Npr2	ENSMUSG00000028469:E041	296.762	-0.318456	0.000129014	0.0130438	43650394	43650492
Prpf39	ENSMUSG00000035597:E019	1708.71	-0.253892	0.000128962	0.0130438	65061424	65063386
Wasl	ENSMUSG00000029684:E005	156.828	0.104851	0.000128928	0.0130438	24625054	24625096
Hexa	ENSMUSG00000025232:E002	185.498	0.346228	0.000129183	0.013051	59554133	59554225
Arntl	ENSMUSG00000055116:E020	819.647	-0.283507	0.000129418	0.0130648	113313459	113314122	Arntl
Atp6v0c/Gm43796/Tbc1d24	ENSMUSG00000036473+ENSMUSG00000024121+ENSMUSG00000107169:E027	1181.44	0.15171	0.000129856	0.0130892	24179002	24180331
Shtn1	ENSMUSG00000041362:E013	91.3506	0.320989	0.000129764	0.0130892	59038222	59038390
Ddb1	ENSMUSG00000024740:E012	502.765	0.178944	0.000130154	0.0130987	10619220	10619328
Mbd4	ENSMUSG00000030322:E011	99.1457	0.326016	0.000130308	0.0130987	115848906	115849732
Plp1	ENSMUSG00000031425:E011	75.6724	0.391234	0.000130344	0.0130987	136834229	136834685
Prune2	ENSMUSG00000039126:E020	4073.96	-0.233867	0.000130089	0.0130987	17220784	17223932
AC121821.1/Gm28285/Matr3/Mir1949/Mir1949/Snhg4/Snora74a	ENSMUSG00000099703+ENSMUSG00000065649+ENSMUSG00000088059+ENSMUSG00000105743+ENSMUSG00000104863+ENSMUSG00000037236+ENSMUSG00000097769:E026	69.0678	-0.477185	0.000130484	0.0131029	35557392	35557396
Cbx4	ENSMUSG00000039989:E001	2189.8	-0.16581	0.000130822	0.0131139	119077573	119081372												Cbx4
Pip4k2c	ENSMUSG00000025417:E001	6130.86	-0.200308	0.000130829	0.0131139	127197067	127199144
Rap1gap	ENSMUSG00000041351:E016	370.407	0.275223	0.000130889	0.0131139	137715822	137715845
Gm34583	ENSMUSG00000107272:E006	60.9767	0.424953	0.000131025	0.0131177	73390826	73391102
Ap3d1	ENSMUSG00000020198:E001	4365.4	-0.274171	0.000131406	0.013146	80706978	80707983
Rgs4	ENSMUSG00000038530:E001	2607.12	-0.333025	0.000131649	0.0131604	169741477	169741675
Gm37013/Gm38182/Gm42416/Pcdha9/Pcdhac1/Pcdhga1/Pcdhga4/Pcdhga6/Pcdhga7/Pcdhgb7	ENSMUSG00000104063+ENSMUSG00000103472+ENSMUSG00000102828+ENSMUSG00000103770+ENSMUSG00000103677+ENSMUSG00000103458+ENSMUSG00000103144+ENSMUSG00000102836+ENSMUSG00000103255+ENSMUSG00000103793+ENSMUSG00000104318+ENSMUSG00000104252+ENSMUSG00000103567+ENSMUSG00000102697+ENSMUSG00000103092+ENSMUSG00000023036+ENSMUSG00000103800+ENSMUSG00000102748+ENSMUSG00000103601+ENSMUSG00000103585+ENSMUSG00000103442+…	406.416	NA	0.000131855	0.013171	37184946	37185047	Pcdha5, Pcdha11	Pcdha1-10		Pcdha1-12, Pcdhac1, Pcdhac2			Pcdha9
Nelfb	ENSMUSG00000013465:E002	501.079	-0.243649	0.000132042	0.0131765	25199716	25200037
Slc25a12	ENSMUSG00000027010:E002	1857.62	-0.255327	0.000132108	0.0131765	71274690	71275076
Fus	ENSMUSG00000030795:E021	201.318	0.322349	0.000132402	0.0131861	127975888	127975920
Raph1	ENSMUSG00000026014:E003	210.018	-0.465784	0.000132342	0.0131861	60483236	60483340
Hspa4	ENSMUSG00000020361:E018	373.813	0.196371	0.00013288	0.0132238	53286853	53286975
Enc1	ENSMUSG00000041773:E002	12073.4	0.107725	0.000133536	0.0132527	97244971	97246784
Hspa8/Snord14c/Snord14d/Snord14e	ENSMUSG00000095118+ENSMUSG00000064791+ENSMUSG00000096263+ENSMUSG00000015656:E018	3616.39	0.0927303	0.000133767	0.0132527	40802562	40802623
Lpin1	ENSMUSG00000020593:E012	68.0162	0.293864	0.00013395	0.0132527	16563622	16563812
Map1b	ENSMUSG00000052727:E002	1412.69	-0.00480311	0.000133638	0.0132527	99427219	99427457
Pi4ka	ENSMUSG00000041720:E009	570.999	-0.394071	0.000133795	0.0132527	17281849	17281877
Sec14l1	ENSMUSG00000020823:E016	663.251	0.140908	0.000133342	0.0132527	117150604	117150738
Smarcc2	ENSMUSG00000025369:E010	769.021	0.158633	0.000134049	0.0132527	128469242	128469357
Suco	ENSMUSG00000040297:E001	1317.42	-0.324788	0.000133563	0.0132527	161816114	161818809
Ubap2l	ENSMUSG00000042520:E008	148.108	-0.385048	0.000134066	0.0132527	90002474	90002476
Hnrnpk	ENSMUSG00000021546:E003	3883.44	-0.237114	0.000134552	0.013289	58391337	58391949	Hnrnpk
Kifap3	ENSMUSG00000026585:E010	444.327	0.175641	0.000134632	0.013289	163829133	163829295
Msi2	ENSMUSG00000069769:E005	100.749	0.297369	0.000135067	0.013322	88348939	88348992
Ankrd50	ENSMUSG00000044864:E001	186.558	-0.441911	0.000135253	0.0133305	38449259	38449650	Ankrd50
Cxcl12	ENSMUSG00000061353:E009	1653.76	0.149221	0.00013562	0.0133469	117176128	117178582
Tecr	ENSMUSG00000031708:E002	1551.11	-0.183864	0.000135616	0.0133469	83572013	83572058
Camkv	ENSMUSG00000032936:E020	23629.8	-0.192451	0.000136073	0.0133637	107947744	107949677
Mir6954/Mroh1	ENSMUSG00000022558+ENSMUSG00000099260:E073	181.982	-0.282513	0.000136234	0.0133637	76451805	76451813
Rtn4	ENSMUSG00000020458:E007	7484.76	0.296332	0.000136226	0.0133637	29706410	29708770
Snx25	ENSMUSG00000038291:E003	196.273	-0.34352	0.00013611	0.0133637	46033272	46033452
Syt9	ENSMUSG00000062542:E012	535.745	-0.184906	0.00013631	0.0133637	107546520	107548653
Vps54	ENSMUSG00000020128:E034	439.471	-0.407318	0.000136393	0.0133637	21320538	21321122
Clasp1	ENSMUSG00000064302:E022	81.7683	0.382503	0.00013657	0.0133712	118503820	118503955
Chrm3	ENSMUSG00000046159:E001	2298.55	-0.270073	0.000137213	0.0133945	9875486	9877228			Chrm3
Clstn1	ENSMUSG00000039953:E011	3672.84	0.213486	0.000137178	0.0133945	149631989	149632173
Iars2	ENSMUSG00000026618:E003	330.502	-0.213015	0.00013731	0.0133945	185288040	185288184
Ppil4	ENSMUSG00000015757:E021	1720.38	-0.237422	0.000137306	0.0133945	7820952	7823135
Ppp3cb	ENSMUSG00000021816:E003	13059.4	-0.21854	0.000137052	0.0133945	20500030	20501551
Calm1	ENSMUSG00000001175:E009	15326.3	0.0276625	0.000137435	0.0133968	100206098	100206233
Nhlrc4/Pigq	ENSMUSG00000090113+ENSMUSG00000025728:E016	99.7416	0.407864	0.000137652	0.0134081	25931828	25932104	Pigq
Fstl5	ENSMUSG00000034098:E024	557.259	-0.521862	0.000137968	0.0134085	76708637	76710019									Fstl5
Nprl3	ENSMUSG00000020289:E004	405.884	-0.300377	0.000138059	0.0134085	32232054	32232934
Ptpa	ENSMUSG00000039515:E012	570.701	0.171479	0.000137885	0.0134085	30432030	30432086
Smoc1	ENSMUSG00000021136:E015	711.209	-0.218126	0.000138006	0.0134085	81184549	81186410
2310057M21Rik	ENSMUSG00000040177:E004	58.3082	0.396645	0.000139263	0.0134118	131360889	131360961
Cct2	ENSMUSG00000034024:E011	620.474	0.170584	0.000138607	0.0134118	117061298	117061410	Cct2
Cog4	ENSMUSG00000031753:E044	508.037	-0.225797	0.000138761	0.0134118	110881896	110882159
Dctn1	ENSMUSG00000031865:E026	1003.08	0.163747	0.000139905	0.0134118	83191245	83191361
Elp2	ENSMUSG00000024271:E004	198.484	0.33101	0.000139091	0.0134118	24611913	24612069
Gm16334/Kcnab2	ENSMUSG00000028931+ENSMUSG00000089757:E023	615.755	0.131369	0.00013922	0.0134118	152411985	152411996
Herc2	ENSMUSG00000030451:E062	252.95	0.188575	0.000139883	0.0134118	56184306	56184483
Htt	ENSMUSG00000029104:E067	144.363	NA	0.000139703	0.0134118	34891351	34891477								Htt
Idh3a	ENSMUSG00000032279:E005	1246.39	0.0999252	0.000139119	0.0134118	54596002	54596189
Map3k12	ENSMUSG00000023050:E010	553.352	0.12326	0.000139477	0.0134118	102502637	102502745												Map3k12
Men1	ENSMUSG00000024947:E012	156.581	0.397515	0.000138308	0.0134118	6335461	6335614
Ncoa7	ENSMUSG00000039697:E001	2357	-0.346613	0.000139897	0.0134118	30645584	30647651
Necap1	ENSMUSG00000030327:E003	561.301	0.136097	0.000138634	0.0134118	122880658	122880762
Nucks1	ENSMUSG00000026434:E005	148.315	0.190996	0.000139658	0.0134118	131924586	131924641
Pianp	ENSMUSG00000030329:E015	1599.82	0.035451	0.00013933	0.0134118	125001427	125001648
Plcg1	ENSMUSG00000016933:E024	186.089	0.23553	0.000139876	0.0134118	160753643	160753744								Plcg1
Rtn4	ENSMUSG00000020458:E020	2847.13	-0.214152	0.000138638	0.0134118	29742112	29742285
Slc27a4	ENSMUSG00000059316:E015	3136.4	-0.192305	0.00013849	0.0134118	29815576	29817522
Pdia3	ENSMUSG00000027248:E012	1089.32	0.0983941	0.000140878	0.0134953	121432274	121432399
Bscl2	ENSMUSG00000071657:E014	541.401	0.22257	0.000141112	0.0135056	8843009	8843090
Man2b2	ENSMUSG00000029119:E001	151.46	-0.31744	0.000141188	0.0135056	36806921	36807210
Hdhd5	ENSMUSG00000058979:E006	196.652	0.360367	0.000141422	0.0135182	120519961	120520791
Eprs	ENSMUSG00000026615:E049	792.931	-0.335077	0.000141686	0.0135232	185427997	185428360
Map2k4	ENSMUSG00000033352:E001	8090.53	-0.218607	0.000141778	0.0135232	65688243	65690332
Rbm5	ENSMUSG00000032580:E004	2181.07	-0.237998	0.000141623	0.0135232	107740500	107741092
Abca2	ENSMUSG00000026944:E021	571.977	0.219384	0.000142097	0.0135362	25439327	25439539
Wasf3	ENSMUSG00000029636:E007	254.129	0.361138	0.000142118	0.0135362	146460965	146461140
Acsl6	ENSMUSG00000020333:E025	143.895	0.337926	0.000142548	0.013548	54336936	54337013
BC037034	ENSMUSG00000036948:E004	720.537	-0.216921	0.000142446	0.013548	138259660	138260104
Elavl4	ENSMUSG00000028546:E014	318.366	0.0903616	0.00014244	0.013548	110251294	110251521				Elavl4
a/Raly	ENSMUSG00000027593+ENSMUSG00000027596:E028	1444.79	-0.220645	0.00014272	0.0135547	154866894	154867244
Tbc1d1	ENSMUSG00000029174:E034	692.678	-0.222043	0.00014287	0.0135593	64349730	64351481
Dph3	ENSMUSG00000021905:E002	476.273	-0.17978	0.000143178	0.0135692	32080569	32081269
Elmod1	ENSMUSG00000041986:E004	634.289	0.024942	0.000143085	0.0135692	53924400	53924468
C2cd2l	ENSMUSG00000032120:E009	794.261	0.137756	0.000143722	0.0135725	44316306	44316417
Camk2d	ENSMUSG00000053819:E038	224.41	0.206126	0.000143419	0.0135725	126795364	126795458	Camk2d
Copg1	ENSMUSG00000030058:E007	496.962	0.187173	0.000143673	0.0135725	87890190	87890269
Ssu72	ENSMUSG00000029038:E009	1542.12	-0.134541	0.000143439	0.0135725	155733473	155733879
Supt5	ENSMUSG00000003435:E024	278.308	0.276251	0.000143549	0.0135725	28329416	28329484
Sptbn1	ENSMUSG00000020315:E022	2596.27	0.0468194	0.000143855	0.0135754	30120530	30120811
Aak1	ENSMUSG00000057230:E024	463.789	0.0306412	0.000143994	0.0135788	86983812	86983922
Dhx8	ENSMUSG00000034931:E031	589.951	-0.361203	0.000144325	0.0135908	101766808	101767358
Leng1/Tmc4	ENSMUSG00000078813+ENSMUSG00000019734:E001	261.715	-0.428508	0.000144306	0.0135908	3660098	3661360
Atp1a1	ENSMUSG00000033161:E024	3684.08	0.223275	0.000144743	0.0135972	101592378	101592581
Dnm3	ENSMUSG00000040265:E041	75.6132	0.289149	0.000144786	0.0135972	162407336	162407408
Fnbp1l/Mir7657	ENSMUSG00000104773+ENSMUSG00000039735:E025	127.225	0.208546	0.000144801	0.0135972	122569595	122569742
Usp5	ENSMUSG00000038429:E036	387.644	0.26495	0.000144718	0.0135972	124825112	124825178
Cacna1a	ENSMUSG00000034656:E016	260.66	0.306207	0.000144935	0.0135988	84544574	84544783
Kdm4b	ENSMUSG00000024201:E034	1983.77	-0.292372	0.000145022	0.0135988	56401546	56402859
Tmem185b	ENSMUSG00000107329+ENSMUSG00000098923:E004	132.244	0.323439	0.000145146	0.0136009	119526548	119526923
Cln5	ENSMUSG00000022125:E004	630.45	-0.157976	0.000145769	0.0136335	103075828	103077579
Eprs	ENSMUSG00000026615:E046	505.06	-0.276536	0.000145714	0.0136335	185420127	185420287
Ola1	ENSMUSG00000027108:E003	2174.7	-0.181556	0.00014597	0.0136335	73093202	73093724				Ola1
Slc22a23	ENSMUSG00000038267:E013	130.58	0.237697	0.000145953	0.0136335	34221903	34222071
Wdr1	ENSMUSG00000005103:E001	3078.59	-0.20554	0.000146006	0.0136335	38526813	38527579
Grb2	ENSMUSG00000059923:E001	1846.61	-0.18027	0.000146766	0.0136948	115644045	115644649
Dpysl2	ENSMUSG00000022048:E007	195.15	0.0577362	0.000147037	0.0136993	66824345	66824465	Dpysl2
Fdft1	ENSMUSG00000021273:E005	564.757	0.160256	0.000146994	0.0136993	63159018	63159146												Fdft1
Rap1gap	ENSMUSG00000041351:E015	452.149	0.267376	0.000147123	0.0136993	137715791	137715821
Clec16a	ENSMUSG00000068663:E042	2600.81	-0.293775	0.000147443	0.0137003	10742466	10744878
Fsd1	ENSMUSG00000011589:E006	286.209	0.180409	0.000147346	0.0137003	55990419	55990540
Napg	ENSMUSG00000024581:E017	306.392	0.0862929	0.000147265	0.0137003	62986411	62986477
Nfx1	ENSMUSG00000028423:E021	603.837	-0.309425	0.000147545	0.0137003	41012609	41013871
Atp6v1b2	ENSMUSG00000006273:E013	2606.78	0.123135	0.000148551	0.0137081	69102451	69102590
Coasy	ENSMUSG00000001755:E015	369.255	-0.16763	0.000148206	0.0137081	101086248	101086619
Cox17/Gm21987/Popdc2	ENSMUSG00000095464+ENSMUSG00000046516+ENSMUSG00000022803:E012	329.054	0.298542	0.000147932	0.0137081	38349732	38352342
Gars	ENSMUSG00000029777:E007	532.66	0.197779	0.000148561	0.0137081	55055750	55055895
Gm15672/Prkar1b	ENSMUSG00000086873+ENSMUSG00000025855:E003	39229.8	-0.198784	0.000148146	0.0137081	139017317	139018665
Kit	ENSMUSG00000005672:E033	1749.35	-0.32206	0.000148527	0.0137081	75654414	75656694
Lamb2	ENSMUSG00000052911:E030	76.4444	0.428197	0.000147789	0.0137081	108485767	108485910
Mgat5	ENSMUSG00000036155:E015	109.863	0.191989	0.000148442	0.0137081	127390744	127390878
Sec16a	ENSMUSG00000026924:E031	85.4774	0.331986	0.000148222	0.0137081	26428815	26428953
Sugp2	ENSMUSG00000036054:E008	183.268	0.342912	0.000148658	0.0137081	70242491	70242651
Coro2b	ENSMUSG00000041729:E015	240.545	0.157094	0.000148894	0.0137196	62432494	62432506
Polg	ENSMUSG00000039176:E012	147.94	-0.273087	0.000149034	0.0137196	79451587	79451599
Vps50	ENSMUSG00000001376:E021	110.007	0.29079	0.000149092	0.0137196	3554996	3555090
Atp6v1b2	ENSMUSG00000006273:E010	1516.91	0.111829	0.000149455	0.0137435	69102164	69102212
Dnm1	ENSMUSG00000026825:E039	768.157	0.241719	0.000149572	0.0137447	32334682	32334820
Abr	ENSMUSG00000017631:E016	756.076	0.0732424	0.000149961	0.013768	76455609	76455713
Pnpla6	ENSMUSG00000004565:E033	269.889	-0.341148	0.000150032	0.013768	3542845	3542941
Dync1h1	ENSMUSG00000018707:E055	784.3	0.140875	0.00015021	0.0137748	110654162	110654345
Atp1a1	ENSMUSG00000033161:E016	3669.82	0.0950604	0.000150611	0.0137803	101586816	101586950
Gtf3c1	ENSMUSG00000032777:E001	2202.33	-0.36075	0.000150992	0.0137803	125640955	125641733
Hprt	ENSMUSG00000025630:E009	3613.98	-0.138998	0.000150943	0.0137803	53021067	53021659
Hsph1	ENSMUSG00000029657:E003	2520.72	-0.347834	0.000151098	0.0137803	149616845	149617168
Ints3	ENSMUSG00000027933:E007	373.432	-0.229111	0.000150965	0.0137803	90392212	90392368
Polr1a	ENSMUSG00000049553:E034	608.394	-0.402235	0.000150869	0.0137803	71978415	71979356	Polr1a
Psme3	ENSMUSG00000078652:E007	428.905	0.158044	0.000150652	0.0137803	101317623	101317727
Uqcrc1	ENSMUSG00000025651:E031	2129.63	-0.201879	0.000151018	0.0137803	108949435	108949540
Cdh10	ENSMUSG00000022321:E010	178.017	0.190277	0.000151307	0.01379	18966742	18966909
2610044O15Rik8	ENSMUSG00000071302:E001	397.997	-0.143033	0.000151612	0.0138083	129216354	129217542
Faf2	ENSMUSG00000025873:E012	57.5724	0.42222	0.00015172	0.0138087	54641543	54641553
Gm15344/Gm25745/Hsp90b1	ENSMUSG00000084899+ENSMUSG00000020048+ENSMUSG00000092686:E009	1521.2	-0.17757	0.000152042	0.0138096	86692401	86692464
Rbm39	ENSMUSG00000027620:E056	195.523	0.286609	0.000152003	0.0138096	156179887	156179912
Srpk2	ENSMUSG00000062604:E008	822.788	0.0834103	0.000151957	0.0138096	23525496	23525730		Srpk2	Srpk2	Srpk2					Srpk2
Ahi1	ENSMUSG00000019986:E007	389.729	0.220772	0.000153112	0.013876	20968988	20969173
Atp13a2	ENSMUSG00000036622:E009	330.382	0.235033	0.000153186	0.013876	140994312	140994391												Atp13a2
Mettl23/Mfsd11	ENSMUSG00000090266+ENSMUSG00000020818:E039	97.9641	0.324852	0.000152893	0.013876	116858474	116858581
Srsf5	ENSMUSG00000021134:E024	980.729	0.169709	0.000153188	0.013876	80947866	80948128
Atg4c	ENSMUSG00000028550:E003	109.366	0.306105	0.000153695	0.013892	99194284	99194452
Firre	ENSMUSG00000085396:E003	130.85	-0.314289	0.000153622	0.013892	50564813	50564967
Gls	ENSMUSG00000026103:E042	309.463	0.235252	0.000153783	0.013892	52214478	52214517
Hnrnpm/March2	ENSMUSG00000059208+ENSMUSG00000079557:E018	282.472	0.304484	0.000153499	0.013892	33666494	33666529
Pced1a	ENSMUSG00000037773:E006	222.37	-0.273938	0.000154002	0.0139024	130418970	130419333
Gnb1	ENSMUSG00000029064:E012	1676.51	0.083577	0.000154244	0.0139093	155540556	155540619
Zc3hc1	ENSMUSG00000039130:E021	132.52	0.363663	0.000154287	0.0139093	30382537	30382668
Epha7	ENSMUSG00000028289:E008	362.561	0.22575	0.000154564	0.0139176	28821200	28821668
Gm37013/Gm38182/Gm42416/Pcdha9/Pcdhac1/Pcdhga1/Pcdhga4/Pcdhga6/Pcdhga7/Pcdhgb7	ENSMUSG00000104063+ENSMUSG00000103472+ENSMUSG00000102828+ENSMUSG00000103770+ENSMUSG00000103677+ENSMUSG00000103458+ENSMUSG00000103144+ENSMUSG00000102836+ENSMUSG00000103255+ENSMUSG00000103793+ENSMUSG00000104318+ENSMUSG00000104252+ENSMUSG00000103567+ENSMUSG00000102697+ENSMUSG00000103092+ENSMUSG00000023036+ENSMUSG00000103800+ENSMUSG00000102748+ENSMUSG00000103601+ENSMUSG00000103585+ENSMUSG00000103442+…	514.787	NA	0.000154589	0.0139176	37815554	37817983
Lingo1	ENSMUSG00000049556:E001	3252.88	-0.193478	0.000155053	0.0139499	56618475	56619087
Clptm1l	ENSMUSG00000021610:E003	542.878	0.172657	0.000155446	0.0139649	73606222	73606411
Fam229b	ENSMUSG00000051736:E012	151.132	0.319222	0.000155848	0.0139649	39120397	39121486
Gm25951/Rcc2	ENSMUSG00000093071+ENSMUSG00000040945:E023	4801.05	-0.167341	0.000155774	0.0139649	140721100	140723220
Grin1	ENSMUSG00000026959:E035	1391.89	0.286516	0.000155499	0.0139649	25313428	25313604					Grin1
Nsun2	ENSMUSG00000021595:E033	1033.27	-0.188995	0.000155644	0.0139649	69633572	69634046
Strn	ENSMUSG00000024077:E009	126.76	0.202683	0.000155797	0.0139649	78664619	78664794												Strn
Gm42715/Srcap/Tmem265	ENSMUSG00000106715+ENSMUSG00000053877+ENSMUSG00000107023:E068	142.9	-0.531552	0.000156046	0.0139724	127564784	127565270
Zdhhc14	ENSMUSG00000034265:E009	1648.4	-0.162038	0.000156141	0.0139724	5752692	5753891
Hmgcr	ENSMUSG00000021670:E031	217.168	0.258715	0.000156478	0.0139931	96666120	96666224
Snrnp70	ENSMUSG00000063511:E008	902.461	0.194967	0.000156815	0.0140044	45392263	45392325
Zdhhc13	ENSMUSG00000030471:E014	79.6071	0.355152	0.000156771	0.0140044	48811325	48811425
Fam189a1	ENSMUSG00000030518:E003	102.808	0.152532	0.000157723	0.0140478	64767652	64767722	Fam189a1
Fhod3	ENSMUSG00000034295:E006	72.2335	0.417756	0.000157493	0.0140478	24969160	24969254
Sec24c	ENSMUSG00000039367:E005	293.919	0.245498	0.000157586	0.0140478	20683088	20683462
Tbk1	ENSMUSG00000020115:E001	1051.53	-0.327831	0.000157672	0.0140478	121546455	121547188
Grin1	ENSMUSG00000026959:E029	1339.67	0.252805	0.0001579	0.0140542	25305285	25305397					Grin1
Mir6992/Stx5a	ENSMUSG00000010110+ENSMUSG00000098844:E024	85.2959	0.452122	0.000158111	0.0140635	8743136	8743352
Stxbp5	ENSMUSG00000019790:E039	91.2785	0.325087	0.000158232	0.0140649	9816251	9816323
Asns	ENSMUSG00000029752:E002	515.358	-0.200119	0.000158735	0.0141002	7675470	7675524
Cct8	ENSMUSG00000025613:E001	2079.06	-0.225871	0.000159525	0.0141084	87483326	87483987
Dnmt1	ENSMUSG00000004099:E028	78.0296	0.355377	0.00015967	0.0141084	20929048	20929129
Dpp6	ENSMUSG00000061576:E041	4072.16	-0.378857	0.000159653	0.0141084	27726461	27727500
Jak1	ENSMUSG00000028530:E024	241.726	0.281727	0.000159221	0.0141084	101181780	101181871
Nell2	ENSMUSG00000022454:E019	1647.21	0.237167	0.000159557	0.0141084	95473509	95473659	Nell2
Ppp2r2a	ENSMUSG00000022052:E001	3479.17	-0.235652	0.000159259	0.0141084	67014057	67016653			Ppp2r2a
Synj1	ENSMUSG00000022973:E035	337.46	0.300386	0.000159675	0.0141084	90973910	90974066
Usp20	ENSMUSG00000026854:E045	242.704	-0.298621	0.000159349	0.0141084	31020829	31020900
Arvcf	ENSMUSG00000000325:E009	67.9671	0.435624	0.000160084	0.0141344	18397005	18397117
Cntn2	ENSMUSG00000053024:E031	117.301	0.270585	0.000160288	0.0141344	132528999	132529085				Cntn2
Dido1	ENSMUSG00000038914:E016	951.831	-0.429862	0.00016026	0.0141344	180681073	180683808
Cdk14	ENSMUSG00000028926:E032	74.0867	0.450152	0.000160804	0.014156	5265723	5265952								Cdk14
Dcun1d4	ENSMUSG00000051674:E016	118.774	0.226657	0.000160661	0.014156	73511127	73511166
Nlgn2	ENSMUSG00000051790:E001	13594.6	-0.276553	0.000160851	0.014156	69823122	69826079
Usp20	ENSMUSG00000026854:E031	416.967	0.178793	0.000161081	0.0141668	31010166	31010613
Tmem101	ENSMUSG00000020921:E001	936.901	-0.136563	0.000161249	0.0141722	102152546	102153594									Tmem101
Dagla	ENSMUSG00000035735:E023	109.126	0.258211	0.000161774	0.014209	10271494	10271631									Dagla
Map1s	ENSMUSG00000019261:E005	2387.71	0.0747223	0.000161962	0.0142161	70912906	70914994
Gm15672/Prkar1b	ENSMUSG00000086873+ENSMUSG00000025855:E014	2942.77	0.103346	0.000162349	0.0142407	139063256	139063317
Arhgef11	ENSMUSG00000041977:E047	479.32	-0.246877	0.000162621	0.0142465	87735345	87735571
Etl4	ENSMUSG00000036617:E054	1646.9	-0.168585	0.000162765	0.0142465	20808882	20809885
Fam114a2	ENSMUSG00000020523:E001	764.267	-0.181169	0.000162843	0.0142465	57482993	57483791				Fam114a2
Nolc1	ENSMUSG00000015176:E008	223.511	0.177469	0.000162653	0.0142465	46082248	46082376
Pfkfb4	ENSMUSG00000025648:E030	202.57	0.250538	0.00016295	0.0142465	109030329	109030712
Zdhhc17	ENSMUSG00000035798:E005	204.41	0.0576837	0.000163267	0.0142649	110948191	110948284
Mir3076/Tkt	ENSMUSG00000093156+ENSMUSG00000021957:E015	867.326	0.120773	0.00016367	0.0142907	30566942	30567060				Tkt
Cdh4	ENSMUSG00000000305:E026	129.826	0.213857	0.000163858	0.0142977	179895712	179896149
Kcng1	ENSMUSG00000074575:E001	1032.33	-0.178383	0.000164428	0.0143287	168260117	168261697				Kcng1						Kcng1
Plppr3	ENSMUSG00000035835:E020	201.056	0.188294	0.000164412	0.0143287	79874020	79874107
Gm21984/Kctd13/Sez6l2	ENSMUSG00000030685+ENSMUSG00000030683+ENSMUSG00000095334:E041	1514.3	-0.135201	0.000164615	0.0143356	126967969	126968044		Sez6l2	Sez6l2	Sez6l2
Clcn4	ENSMUSG00000000605:E004	602.907	0.0868994	0.000165072	0.0143566	7290399	7290585
Gm21984/Kctd13/Sez6l2	ENSMUSG00000030685+ENSMUSG00000030683+ENSMUSG00000095334:E023	231.398	0.423648	0.000164995	0.0143566	126952969	126953073		Sez6l2	Sez6l2	Sez6l2
Gm21992/Rbm14/Rbm4	ENSMUSG00000006456+ENSMUSG00000096370+ENSMUSG00000094936:E005	344.366	-0.227551	0.000165636	0.0143588	4785275	4785567									Rbm4/Rbm14
Hnrnpul2	ENSMUSG00000071659:E004	618.603	0.205815	0.000165535	0.0143588	8823530	8823669
Ndst3	ENSMUSG00000027977:E027	126.526	0.411612	0.000165524	0.0143588	123671341	123672392	Ndst3
Uba1	ENSMUSG00000001924:E035	3421.85	-0.357343	0.000165463	0.0143588	20682378	20683179
Wsb1	ENSMUSG00000017677:E016	287.203	0.288221	0.000165319	0.0143588	79248391	79248513
Gad1	ENSMUSG00000070880:E020	644.583	0.191333	0.000165799	0.0143636	70585834	70585946
Dcaf8	ENSMUSG00000026554:E022	392.776	0.200645	0.000166031	0.0143743	172186296	172186368
Syt2	ENSMUSG00000026452:E016	2084.86	-0.349388	0.000166506	0.0144061	134749418	134753149
Gm27373/Smarca4	ENSMUSG00000099192+ENSMUSG00000032187:E015	175.331	0.261026	0.000167087	0.0144066	21647618	21647675
Nemf	ENSMUSG00000020982:E001	453.84	-0.271802	0.000167158	0.0144066	69311544	69312080
Nfe2l1	ENSMUSG00000038615:E005	8431.92	-0.138267	0.000166665	0.0144066	96818182	96819394
Psd	ENSMUSG00000037126:E012	928.071	0.174391	0.000167086	0.0144066	46320769	46320963
Stxbp6	ENSMUSG00000046314:E002	585.83	0.0817763	0.000167121	0.0144066	44855221	44855877
Zbtb45	ENSMUSG00000049600:E004	760.605	0.11448	0.000167162	0.0144066	13007024	13008329
Alcam	ENSMUSG00000022636:E023	358.553	0.254966	0.000167928	0.0144167	52305559	52305778
Dgkz	ENSMUSG00000040479:E004	4157.39	-0.14616	0.000167414	0.0144167	91933236	91933383		Dgkz	Dgkz	Dgkz
Dhx30/Gm27855	ENSMUSG00000098956+ENSMUSG00000032480:E048	197.323	0.247932	0.000167711	0.0144167	110109026	110109113
Egr1	ENSMUSG00000038418:E004	1218.7	0.220673	0.00016751	0.0144167	34861370	34861786		Egr1		Egr1
Grk2	ENSMUSG00000024858:E030	83.0271	0.464065	0.000167847	0.0144167	4291347	4291589
Kif3a	ENSMUSG00000018395:E014	229.471	0.20919	0.000167855	0.0144167	53579756	53579833
Atl2	ENSMUSG00000059811:E004	120.504	0.227961	0.000168355	0.0144254	79854554	79854610
Mfsd8	ENSMUSG00000025759:E001	754.764	-0.257476	0.000168289	0.0144254	40818172	40819720
Wdr7	ENSMUSG00000040560:E012	253.832	0.196535	0.000168167	0.0144254	63740027	63740247
Sulf2	ENSMUSG00000006800:E003	1557.6	-0.231871	0.000168498	0.0144284	166074150	166074669
Rnf123	ENSMUSG00000041528:E046	138.41	0.273197	0.000168771	0.0144425	108068122	108068195
Camkv	ENSMUSG00000032936:E013	1180.49	0.0748296	0.000169151	0.0144657	107946189	107946217
Map2k5	ENSMUSG00000058444:E019	108.841	0.305929	0.000169492	0.0144856	63343387	63343456
Clstn1	ENSMUSG00000039953:E025	33901.8	-0.268162	0.000169685	0.0144928	149647900	149648899
Arhgap4/L1cam/Naa10	ENSMUSG00000031389+ENSMUSG00000031388+ENSMUSG00000031391:E004	747.396	-0.224183	0.00017038	0.0145363	73854899	73855004					L1cam
Ncdn	ENSMUSG00000028833:E008	328.128	0.294987	0.000170523	0.0145363	126752971	126753040
Uqcrc2	ENSMUSG00000030884:E012	1062.97	0.122555	0.000170465	0.0145363	120645151	120645242
Cnst	ENSMUSG00000038949:E004	202.502	0.172114	0.000170772	0.0145407	179579338	179579768
Slc25a11	ENSMUSG00000014606:E001	2415.67	-0.196773	0.000170877	0.0145407	70644196	70644694
Speg	ENSMUSG00000026207:E058	1323.66	0.175648	0.000170901	0.0145407	75421560	75423509
Phldb1	ENSMUSG00000048537:E042	379.991	0.198809	0.000171234	0.0145597	44716381	44716665
Dnal1	ENSMUSG00000042523:E019	1645.96	0.0370134	0.000171387	0.0145634	84138458	84139838
Ctcf	ENSMUSG00000005698:E008	390.028	0.183119	0.000171524	0.0145658	105664135	105664543
Dlg3	ENSMUSG00000000881:E006	161.875	0.17653	0.000171644	0.0145666	100771615	100771665
Npepps	ENSMUSG00000001441:E036	163.687	0.265425	0.000171796	0.0145703	97241804	97241837
1810026B05Rik/Chd2	ENSMUSG00000101970+ENSMUSG00000098496+ENSMUSG00000078671:E012	56.533	0.353057	0.000172199	0.0145859	73451699	73451812	Chd2			Chd2
Ube2l3	ENSMUSG00000038965:E006	1964.43	0.0918666	0.000172184	0.0145859	17153515	17154183
Copb1	ENSMUSG00000030754:E019	156.503	0.288813	0.00017291	0.0146313	114248808	114248977
Cyp2j6	ENSMUSG00000052914:E009	105.705	0.417457	0.000173285	0.0146313	96553242	96553661
Gm15344/Gm25745/Hsp90b1	ENSMUSG00000084899+ENSMUSG00000020048+ENSMUSG00000092686:E015	850.406	0.178388	0.000173029	0.0146313	86695477	86695542
Lypla2	ENSMUSG00000028670:E013	330.067	0.203502	0.000173133	0.0146313	135970608	135970639
Mir705/Rab11fip5	ENSMUSG00000051343+ENSMUSG00000076012:E001	2380.45	-0.190882	0.000173249	0.0146313	85334963	85336291	Rab11fip5
Camk2b	ENSMUSG00000057897:E004	1542.93	-0.337012	0.000173594	0.0146388	5970132	5970161
Dlg1	ENSMUSG00000022770:E058	2427.98	-0.317484	0.000173562	0.0146388	31872685	31873346					Dlg1
1110051M20Rik	ENSMUSG00000040591:E013	387.606	0.178781	0.000175088	0.0146452	91383784	91383859
Abca3	ENSMUSG00000024130:E019	112.431	0.440223	0.000175032	0.0146452	24376665	24376785	Abca3
Ano3	ENSMUSG00000074968:E022	151.023	0.248922	0.000174192	0.0146452	110774991	110775122
Cacna2d1	ENSMUSG00000040118:E022	124.863	NA	0.000174977	0.0146452	16313642	16313691							Cacna2d1	Cacna2d1
Cpne5	ENSMUSG00000024008:E019	246.554	0.189747	0.000174919	0.0146452	29202505	29202568
Foxp4	ENSMUSG00000023991:E015	192.603	0.199389	0.000174294	0.0146452	47878285	47878479
Gart	ENSMUSG00000022962:E002	317.72	-0.261575	0.000175148	0.0146452	91621393	91621748
Glmn	ENSMUSG00000029276:E005	112.361	-0.358472	0.000175052	0.0146452	107549024	107549175
Grk6	ENSMUSG00000074886:E004	155.577	0.261817	0.000174466	0.0146452	55450507	55450584
Nol4	ENSMUSG00000041923:E002	942.929	-0.277343	0.000174019	0.0146452	22693381	22693633	Nol4
Nuak1	ENSMUSG00000020032:E001	4571.72	-0.26532	0.000174609	0.0146452	84370905	84375295
Otof	ENSMUSG00000062372:E033	56.7712	0.428897	0.000175319	0.0146452	30384171	30384261
Ptpn23	ENSMUSG00000036057:E023	142.763	0.269114	0.000174552	0.0146452	110390851	110390930
Scrn1	ENSMUSG00000019124:E006	721.037	0.107465	0.000175229	0.0146452	54522760	54522954
Spin1	ENSMUSG00000021395:E005	675.39	0.100176	0.000174807	0.0146452	51144302	51144535
Arl8b	ENSMUSG00000030105:E004	508.656	0.0973982	0.000175586	0.0146583	108815258	108815351
Atp6v0c/Gm43796/Tbc1d24	ENSMUSG00000036473+ENSMUSG00000024121+ENSMUSG00000107169:E029	205.389	0.360089	0.000175934	0.0146748	24180677	24181130
Ndufs1	ENSMUSG00000025968:E027	591.143	0.160778	0.000176114	0.0146748	63164730	63164860	Ndufs1
Ppp2r5d	ENSMUSG00000059409:E001	3079.95	-0.199523	0.000176053	0.0146748	46682991	46684126
Cpt1c	ENSMUSG00000007783:E001	1155.47	-0.250866	0.000176326	0.0146806	44959373	44959675			Cpt1c	Cpt1c
Vipr1	ENSMUSG00000032528:E019	72.6753	0.245696	0.000176404	0.0146806	121669374	121669509
Mau2	ENSMUSG00000031858:E019	82.3484	0.340619	0.000176974	0.0147096	70033611	70033628		Mau2	Mau2	Mau2					Mau2	Mau2
Pcnt	ENSMUSG00000001151:E001	338.946	-0.323491	0.000176882	0.0147096	76351254	76351779
Atn1/Grcc10/Rnu7	ENSMUSG00000089083+ENSMUSG00000072772+ENSMUSG00000004263:E021	4445.34	0.199251	0.000177669	0.0147162	124746020	124747718
Kmt2d	ENSMUSG00000048154:E053	161.968	0.410933	0.000177228	0.0147162	98862776	98864209										Kmt2d
Pcsk2	ENSMUSG00000027419:E003	828.836	0.197437	0.000177921	0.0147162	143573443	143573547
Slc9a2	ENSMUSG00000026062:E016	164.933	-0.287132	0.000177374	0.0147162	40767626	40769273	Slc9a2
Smarca2	ENSMUSG00000024921:E068	174.576	-0.355154	0.000177937	0.0147162	26778276	26778321
Tfrc	ENSMUSG00000022797:E018	269.718	0.0992221	0.000177905	0.0147162	32621175	32621297
Tsc22d1	ENSMUSG00000022010:E008	372.914	0.325601	0.000177393	0.0147162	76416644	76416989	Tsc22d1
Yme1l1	ENSMUSG00000026775:E010	203.137	0.22515	0.000177659	0.0147162	23168285	23168373
Dctn1	ENSMUSG00000031865:E027	1477.31	0.159355	0.0001783	0.0147371	83191566	83191718
Slc20a1	ENSMUSG00000027397:E016	318.46	0.224358	0.000178524	0.0147464	129204059	129204155
Actr2	ENSMUSG00000020152:E008	1011.72	0.0676463	0.000179093	0.0147477	20094230	20094445
Cct8	ENSMUSG00000025613:E025	550.685	0.179035	0.000178879	0.0147477	87490321	87490382
Igsf8	ENSMUSG00000038034:E012	2735.8	0.183809	0.000179029	0.0147477	172317366	172317816
Scg2	ENSMUSG00000050711:E001	7351.28	-0.19119	0.000178897	0.0147477	79434669	79435931
Syvn1	ENSMUSG00000024807:E033	1837.21	-0.19838	0.000178821	0.0147477	6052560	6053709
Pi4ka	ENSMUSG00000041720:E053	418.265	0.21254	0.000179384	0.0147534	17325113	17325246
Ttc3	ENSMUSG00000040785:E101	6336.98	-0.456189	0.000179303	0.0147534	94468886	94469222
Nsun2	ENSMUSG00000021595:E024	251.638	0.224753	0.000179593	0.0147614	69629630	69629716
AC121821.1/Gm28285/Matr3/Mir1949/Mir1949/Snhg4/Snora74a	ENSMUSG00000099703+ENSMUSG00000065649+ENSMUSG00000088059+ENSMUSG00000105743+ENSMUSG00000104863+ENSMUSG00000037236+ENSMUSG00000097769:E056	993.297	0.270939	0.000179859	0.0147651	35572767	35572935
Dctn5	ENSMUSG00000030868:E014	1823.61	-0.142033	0.000179776	0.0147651	122148582	122149044
Gaa	ENSMUSG00000025579:E007	840.92	0.212705	0.000180126	0.0147779	119272870	119273015
Sec31a	ENSMUSG00000035325:E037	170.168	0.264144	0.000180405	0.0147917	100395802	100395901
Dnajc10	ENSMUSG00000027006:E003	203.139	0.354107	0.000180713	0.0147977	80319160	80319322	Dnajc10
Gpr21/Rabgap1	ENSMUSG00000035437+ENSMUSG00000053164:E043	2493.94	-0.357247	0.000180696	0.0147977	37565054	37566437
Itgav	ENSMUSG00000027087:E035	190.437	0.217792	0.000180812	0.0147977	83796086	83796244
Cacna1a	ENSMUSG00000034656:E019	163.003	0.350105	0.000181106	0.0148126	84549457	84549569
Ptprz1	ENSMUSG00000068748:E029	363.492	0.108332	0.000181694	0.0148506	23030590	23030724	Ptprz1
Trim46	ENSMUSG00000042766:E007	427.986	0.140549	0.00018184	0.0148506	89238898	89239019	Trim46
Zranb2	ENSMUSG00000028180:E014	284.259	0.194613	0.000181905	0.0148506	157540633	157540650	Zranb2
Gm16334/Kcnab2	ENSMUSG00000028931+ENSMUSG00000089757:E024	681.807	0.129646	0.000182194	0.0148651	152411997	152412022
Azin1	ENSMUSG00000037458:E020	494.105	0.232239	0.000182763	0.0148933	38501404	38501600
Hnrnph1	ENSMUSG00000007850:E010	453.032	0.257787	0.00018276	0.0148933	50379569	50379623
Hsp90ab1	ENSMUSG00000023944:E011	8478.35	0.115117	0.000183137	0.0149147	45570258	45570444
B230216N24Rik/Pam	ENSMUSG00000089706+ENSMUSG00000026335:E040	297.268	0.350178	0.000183695	0.0149493	97924431	97924516
Hnrnpl	ENSMUSG00000015165:E012	1173.31	0.154503	0.00018383	0.0149493	28813854	28814091
Nectin1	ENSMUSG00000032012:E002	143.353	0.128283	0.000183899	0.0149493	43791037	43791387
AC133189.1/Drosha	ENSMUSG00000022191+ENSMUSG00000104911:E027	245.979	0.240999	0.00018406	0.0149532	12859373	12859459
Ddx50	ENSMUSG00000020076:E014	318.629	0.275715	0.000184349	0.0149675	62646914	62647201
Slc12a5	ENSMUSG00000017740:E011	496.537	0.344779	0.000184554	0.0149751	164973687	164973781
Azin1	ENSMUSG00000037458:E018	300.359	0.202379	0.000185038	0.0149961	38500298	38500435
Pgbd5	ENSMUSG00000050751:E012	1190.18	0.141965	0.000185029	0.0149961	124384195	124384622
Mef2c	ENSMUSG00000005583:E064	2475.43	-0.0288019	0.000186028	0.0150305	83662740	83663343		Mef2c				Mef2c	Mef2c	Mef2c
Rpn1	ENSMUSG00000030062:E003	910.935	0.184888	0.000185826	0.0150305	88089989	88090295
Sirpa	ENSMUSG00000037902:E021	2412.9	0.134036	0.000185924	0.0150305	129616258	129616558				Sirpa
Spryd3	ENSMUSG00000036966:E010	715.465	0.0888387	0.000185675	0.0150305	102130278	102130413
Tnrc18	ENSMUSG00000039477:E021	131.954	0.241417	0.000185968	0.0150305	142762990	142763161
Cluh	ENSMUSG00000020741:E016	541.588	0.215154	0.0001862	0.0150353	74661397	74662091	Cluh
Abcd3	ENSMUSG00000028127:E028	62.6917	0.426698	0.000186896	0.0150384	121796449	121796485
Camk1g	ENSMUSG00000016179:E001	1090.31	-0.212012	0.000186502	0.0150384	193346346	193347202	Camk1g
Kif1bp	ENSMUSG00000036955:E017	516.147	0.137031	0.000186356	0.0150384	62570416	62570478
Ncbp1	ENSMUSG00000028330:E028	873.587	-0.247858	0.000186819	0.0150384	46171980	46172403
Sec31a	ENSMUSG00000035325:E004	690.594	-0.278389	0.000186916	0.0150384	100362008	100362145
Strbp	ENSMUSG00000026915:E016	233.784	0.186592	0.000186795	0.0150384	37625178	37625289
Prune2	ENSMUSG00000039126:E012	194.038	0.14127	0.000187199	0.0150451	17193256	17193429
Slc25a22	ENSMUSG00000019082:E005	8983.47	-0.232017	0.000187224	0.0150451	141429957	141430953
Cacna1a	ENSMUSG00000034656:E027	597.249	0.20833	0.000187405	0.0150505	84565948	84566393
Lamc2	ENSMUSG00000026479:E001	572.084	-0.355158	0.000187623	0.0150589	153122756	153124172	Lamc2
Brox	ENSMUSG00000046836:E002	919.461	-0.3013	0.00018782	0.0150613	183276354	183277067
Pacsin1	ENSMUSG00000040276:E018	482.554	0.0720762	0.000187878	0.0150613	27708660	27708677
Tmem130	ENSMUSG00000043388:E006	725.256	0.146334	0.000187993	0.0150614	144752288	144752447
AC084391.1/Cnnm4	ENSMUSG00000037408+ENSMUSG00000106081:E002	127.495	0.307898	0.000188124	0.0150628	36471996	36473085									Cnnm4	Cnnm4
Rap1gap	ENSMUSG00000041351:E011	263.45	0.317639	0.000188312	0.0150688	137711648	137711686
Prpf6	ENSMUSG00000002455:E028	459.635	-0.275393	0.000188666	0.015088	181655422	181655651
Sept7	ENSMUSG00000001833:E015	12973.7	-0.199412	0.000188779	0.015088	25307513	25308571					Sept7
Macf1	ENSMUSG00000028649:E035	333.166	0.142075	0.000188912	0.0150896	123382613	123382714
Pitpnb	ENSMUSG00000050017:E008	222.22	0.149856	0.000189611	0.0151363	111347781	111347855
Stip1	ENSMUSG00000024966:E012	655.514	0.14592	0.000190356	0.0151867	7034647	7034788	Stip1
Kcnv1	ENSMUSG00000022342:E002	973.176	0.0791958	0.000191076	0.0151989	45112890	45113419		Kcnv1	Kcnv1
Maged1	ENSMUSG00000025151:E023	5984.64	0.253229	0.000190653	0.0151989	94539855	94540493
Met	ENSMUSG00000009376:E035	301.302	-0.339834	0.000190869	0.0151989	17572230	17573980												Met
Ppa1	ENSMUSG00000020089:E017	1443.52	-0.160205	0.000191062	0.0151989	61673819	61674168	Ppa1
Timm44	ENSMUSG00000002949:E003	489.308	-0.19567	0.00019108	0.0151989	4259984	4260099
Cntn3	ENSMUSG00000030075:E001	1056.02	-0.295464	0.000191339	0.0152105	102163306	102165418
Flt3	ENSMUSG00000042817:E001	132.921	-0.408128	0.000191776	0.015218	147330741	147331305
Iqsec1	ENSMUSG00000034312:E020	186.133	0.245145	0.000191774	0.015218	90694559	90694598
Naa50	ENSMUSG00000022698:E011	1477.87	-0.149474	0.000191555	0.015218	44161175	44162472
Gars	ENSMUSG00000029777:E017	1536.99	-0.271527	0.000191912	0.0152197	55079220	55079504
Acp6	ENSMUSG00000028093:E003	86.3477	0.379536	0.000192209	0.0152278	97159103	97159365
Zfp386	ENSMUSG00000042063:E009	1128.28	-0.243383	0.000192243	0.0152278	116058905	116060592
Gpatch8	ENSMUSG00000034621:E003	161.998	0.273849	0.000192856	0.0152582	102487500	102487630
Uchl5	ENSMUSG00000018189:E025	613.624	-0.25094	0.000192821	0.0152582	143806684	143806941
Cluap1/Gm20695/Naa60	ENSMUSG00000014232+ENSMUSG00000005982+ENSMUSG00000093575:E031	4037.91	-0.214164	0.000193438	0.0152921	3903750	3904769	Naa60
Ctsb	ENSMUSG00000021939:E010	24500.2	-0.167597	0.000193744	0.0152921	63142232	63145919
Igsf8	ENSMUSG00000038034:E022	2459.39	-0.150754	0.000193547	0.0152921	172319593	172319720
Zfyve9	ENSMUSG00000034557:E001	1509.13	-0.200593	0.000193679	0.0152921	108637466	108639258
Syt4	ENSMUSG00000024261:E003	1926.98	0.0946035	0.000194111	0.015312	31443451	31444265	Syt4
Aatf	ENSMUSG00000018697:E015	89.0527	0.333117	0.000194685	0.0153333	84510199	84510417
Cab39	ENSMUSG00000036707:E019	6340.81	-0.266674	0.000194726	0.0153333	85850366	85851576	Cab39
Ddb1	ENSMUSG00000024740:E027	3332.43	-0.298159	0.000194517	0.0153333	10629079	10629813
Gabra2	ENSMUSG00000000560:E008	426.714	0.151254	0.000194895	0.0153375	71006107	71006259
Dbn1	ENSMUSG00000034675:E008	754.457	0.282562	0.000195185	0.0153494	55476317	55476635
Dhx57	ENSMUSG00000035051:E017	133.411	0.346944	0.000195276	0.0153494	80268752	80268947
Itih3	ENSMUSG00000006522:E006	107.287	-0.339235	0.000195772	0.0153601	30909840	30909873		Itih3		Itih3					Itih3	Itih3
Mia3	ENSMUSG00000056050:E031	177.379	0.243765	0.000195777	0.0153601	183350964	183351086	Mia3
Scrn1	ENSMUSG00000019124:E001	12706	-0.19037	0.000195688	0.0153601	54505890	54509107
Sympk	ENSMUSG00000023118:E018	585.504	0.185407	0.00019599	0.0153601	19040542	19040692
Yars	ENSMUSG00000028811:E028	1992.46	-0.199165	0.000195906	0.0153601	129218664	129219607
Virma	ENSMUSG00000040720:E016	93.2345	-0.372995	0.000196383	0.0153818	11527140	11527621
Lrpprc	ENSMUSG00000024120:E044	110.764	0.417652	0.00019683	0.0154078	84771424	84771550
Rbbp7	ENSMUSG00000031353:E008	573.163	0.187615	0.00019794	0.0154856	162769791	162769937
Dhx9	ENSMUSG00000042699:E001	1260.1	-0.444746	0.000198362	0.0155095	153455758	153456753
Anxa6	ENSMUSG00000018340:E022	305.412	0.228503	0.000198545	0.0155147	55009110	55009200
Dpysl2	ENSMUSG00000022048:E001	8886.74	-0.508221	0.000199104	0.0155376	66802864	66805436	Dpysl2
Ptk2b	ENSMUSG00000059456:E004	6603.53	-0.330921	0.000199247	0.0155376	66153267	66153843			Ptk2b	Ptk2b							Ptk2b
Smurf1	ENSMUSG00000038780:E015	126.744	0.208209	0.000199392	0.0155376	144893161	144893307
Ywhae	ENSMUSG00000020849:E008	2031.86	0.0688647	0.000199267	0.0155376	75755653	75755680				Ywhae
Znhit1	ENSMUSG00000059518:E005	634.384	-0.133479	0.000199421	0.0155376	136982321	136982417	Znhit1
Herc1	ENSMUSG00000038664:E066	287.486	0.168526	0.000199556	0.015539	66475921	66476120
Atp5b	ENSMUSG00000025393:E022	8961.73	-0.121695	0.00019974	0.0155442	128089052	128089152
Fdps/Gm43738/Rusc1	ENSMUSG00000059743+ENSMUSG00000105204+ENSMUSG00000041263:E002	3076.61	-0.197746	0.000200367	0.0155589	89083981	89084508	Rusc1
Kalrn	ENSMUSG00000061751:E042	561.284	-0.483753	0.000200395	0.0155589	34152035	34152094
Myo18a	ENSMUSG00000000631:E089	2173.91	-0.23909	0.000200298	0.0155589	77865196	77865837						Myo18a	Myo18a
Rell2	ENSMUSG00000044024:E013	1546.26	0.0928235	0.000200325	0.0155589	37956328	37956567
Slc39a6	ENSMUSG00000024270:E010	154.343	0.204477	0.000201014	0.0155978	24599230	24599413
Bag6	ENSMUSG00000024392:E035	436.023	0.178533	0.000201154	0.0155995	35142307	35142384
Tspyl2	ENSMUSG00000041096:E002	2560.76	-0.259796	0.000201331	0.0156042	152336855	152337565
Car10	ENSMUSG00000056158:E021	1761.69	-0.24245	0.000201459	0.015605	93601274	93601745
Dym	ENSMUSG00000035765:E002	178.729	0.253386	0.000201644	0.0156103	75043079	75043269
Abce1	ENSMUSG00000058355:E014	140.458	0.217858	0.000201804	0.0156136	79701774	79701891
Gm21984/Kctd13/Sez6l2	ENSMUSG00000030685+ENSMUSG00000030683+ENSMUSG00000095334:E018	798.408	0.374123	0.000201991	0.015619	126950966	126951116		Sez6l2	Sez6l2	Sez6l2
AF357425/DQ267100/Gm23474/Gm23508/Gm24895/Gm26922/Gm27350/Gm27604/Rian	ENSMUSG00000089509+ENSMUSG00000084691+ENSMUSG00000065013+ENSMUSG00000064621+ENSMUSG00000088294+ENSMUSG00000097451+ENSMUSG00000084549+ENSMUSG00000099132+ENSMUSG00000098466:E035	436.122	0.332089	0.000203907	0.0156706	109645262	109645331
Arpp21	ENSMUSG00000032503:E030	269.487	0.288431	0.000203682	0.0156706	112179103	112179140
Camta1	ENSMUSG00000014592:E003	1701.13	-0.449578	0.000203838	0.0156706	151059526	151059813
Clip1	ENSMUSG00000049550:E006	744.91	-0.280428	0.000202782	0.0156706	123578224	123578557	Clip1			Clip1
Hspa12a	ENSMUSG00000025092:E006	352.089	0.138621	0.000203631	0.0156706	58809450	58809621
Mtmr3	ENSMUSG00000034354:E013	238.333	0.214465	0.000203725	0.0156706	4489622	4489767
N6amt1	ENSMUSG00000044442:E012	776.88	-0.21685	0.000203649	0.0156706	87367686	87368742
Rsl1d1	ENSMUSG00000005846:E001	1032.18	-0.187155	0.000203701	0.0156706	11192970	11193504
S100pbp	ENSMUSG00000040928:E001	1220.43	-0.310918	0.00020293	0.0156706	129148005	129149371
Sec61a2	ENSMUSG00000025816:E002	1662.15	-0.273711	0.000203926	0.0156706	5871029	5871594
Slc4a10	ENSMUSG00000026904:E016	213.9	0.337119	0.000203953	0.0156706	62263953	62264053		Slc4a10
Ambra1	ENSMUSG00000040506:E014	293.23	0.211469	0.000204475	0.0156836	91772711	91773231		Ambra1	Ambra1	Ambra1
Becn1	ENSMUSG00000035086:E030	68.7185	0.377467	0.000204301	0.0156836	101296226	101296257
Ddx3x	ENSMUSG00000000787:E012	408.806	0.119397	0.000204436	0.0156836	13287785	13287872
Vars	ENSMUSG00000007029:E004	157.745	0.303097	0.000204641	0.0156873	35001412	35001830
Gm27373/Smarca4	ENSMUSG00000099192+ENSMUSG00000032187:E042	1766.95	-0.334931	0.000204903	0.0156983	21702936	21703366
Edrf1	ENSMUSG00000039990:E035	372.38	-0.277891	0.000205687	0.0157148	133671471	133671929
Gars	ENSMUSG00000029777:E004	370.284	0.173814	0.000205538	0.0157148	55050320	55050461
Prkar2b	ENSMUSG00000002997:E013	94.881	0.231339	0.000205396	0.0157148	32038622	32038657
Prkce	ENSMUSG00000045038:E018	917.242	0.0766086	0.000205709	0.0157148	86495938	86496111
Stk35	ENSMUSG00000037885:E002	122.033	0.288106	0.00020537	0.0157148	129801404	129802004
Haus2	ENSMUSG00000027285:E008	990.015	-0.159486	0.000206263	0.0157153	120619907	120621560									Haus2
Hspa8/Snord14c/Snord14d/Snord14e	ENSMUSG00000095118+ENSMUSG00000064791+ENSMUSG00000096263+ENSMUSG00000015656:E041	6056.18	-0.463876	0.000206305	0.0157153	40805020	40805199
Psmb4	ENSMUSG00000005779:E002	881.024	-0.170885	0.000206138	0.0157153	94884322	94884440
Sec61a1	ENSMUSG00000030082:E008	353.634	0.162484	0.000205878	0.0157153	88507172	88507369
Utp15	ENSMUSG00000041747:E001	1277.09	-0.203209	0.000206168	0.0157153	98246845	98249376
Arhgap21	ENSMUSG00000036591:E038	88.1328	0.358613	0.000206617	0.015717	20871392	20871399
Eno2	ENSMUSG00000004267:E024	3738.12	0.122489	0.000206917	0.015717	124766531	124766664
Prdm15	ENSMUSG00000014039:E003	168.607	-0.294412	0.000206885	0.015717	97791877	97792331
Prkci	ENSMUSG00000037643:E017	150.299	0.164928	0.000206555	0.015717	31039398	31039503
Tcf4	ENSMUSG00000053477:E137	281.397	NA	0.000206894	0.015717	69684344	69684526		Tcf4		Tcf4		Tcf4	Tcf4	Tcf4
1110051M20Rik	ENSMUSG00000040591:E012	283.794	0.178097	0.000207239	0.0157254	91383729	91383783
Ptpn23	ENSMUSG00000036057:E004	223.814	-0.341623	0.000207264	0.0157254	110385814	110385839
Gm21992/Rbm14/Rbm4	ENSMUSG00000006456+ENSMUSG00000096370+ENSMUSG00000094936:E004	81.6814	-0.370404	0.000207986	0.0157443	4785153	4785274									Rbm4/Rbm14
Ptpra	ENSMUSG00000027303:E006	433.964	0.1591	0.00020767	0.0157443	130518950	130519023
Ptpre	ENSMUSG00000041836:E021	1309.14	-0.300258	0.000207953	0.0157443	135683232	135686294	Ptpre
Smad2	ENSMUSG00000024563:E021	418.745	-0.168946	0.000207841	0.0157443	76304731	76305294
Apbb1	ENSMUSG00000037032:E006	4962.57	-0.208123	0.000208522	0.0157759	105558523	105558817
Camk2g	ENSMUSG00000021820:E001	11402.2	-0.247616	0.000208997	0.015784	20734875	20736852
Dfna5	ENSMUSG00000029821:E004	246.598	-0.205676	0.000209334	0.015784	50207403	50208206		Dfna5	Dfna5	Dfna5						Dfna5
Gm26130/Tcp1	ENSMUSG00000068039+ENSMUSG00000065105:E012	799.63	0.150276	0.00020934	0.015784	12919351	12919448
Mef2c	ENSMUSG00000005583:E035	412.62	0.16457	0.000209128	0.015784	83625385	83625393		Mef2c				Mef2c	Mef2c	Mef2c
Slc39a10	ENSMUSG00000025986:E001	10303.3	-0.34561	0.000209205	0.015784	46807544	46810111
Zfp275	ENSMUSG00000031365:E008	2112.42	-0.0893212	0.000209207	0.015784	73353221	73359080
Rgs8	ENSMUSG00000042671:E024	123.197	0.243441	0.000209678	0.0158005	153692947	153692985
Pip4k2a	ENSMUSG00000026737:E001	4054.89	-0.159686	0.000209932	0.0158107	18842255	18844370
Cdipt	ENSMUSG00000030682:E003	896.914	0.0740426	0.000210251	0.0158257	126978262	126978415
Abcf1	ENSMUSG00000038762:E001	1296.85	-0.214917	0.000211443	0.0158349	35956819	35957286	Abcf1
Astn2	ENSMUSG00000028373:E001	736.817	-0.348778	0.000211193	0.0158349	65380803	65381689						Astn2	Astn2	Astn2
Gabarapl1	ENSMUSG00000030161:E004	25548	-0.110616	0.000211492	0.0158349	129541102	129542331
Gria1	ENSMUSG00000020524:E019	809.623	0.0194468	0.000211561	0.0158349	57283510	57283708		Gria1
Plekhg5	ENSMUSG00000039713:E033	1335.26	-0.229775	0.000210622	0.0158349	152114830	152115390	Plekhg5
Sgsm1	ENSMUSG00000042216:E025	112.802	0.218482	0.000210618	0.0158349	113280327	113280394
Slc1a6	ENSMUSG00000005357:E010	149.404	-0.259766	0.000211023	0.0158349	78814420	78814825	Slc1a6
Srsf11	ENSMUSG00000055436:E036	666.116	0.28803	0.000211452	0.0158349	158023423	158023669
Tiam1	ENSMUSG00000002489:E043	71.2492	0.377959	0.000210752	0.0158349	89908548	89908715	Tiam1
Txndc11	ENSMUSG00000022498:E001	497.054	-0.229647	0.00021121	0.0158349	11074911	11075424
Ahi1	ENSMUSG00000019986:E010	336.994	0.240321	0.000212114	0.0158442	20976997	20977120
Cog1	ENSMUSG00000018661:E003	196.229	0.249832	0.000211984	0.0158442	113651845	113652086
Dlg3	ENSMUSG00000000881:E012	353.514	0.144775	0.000212161	0.0158442	100774072	100774231
Ppfibp2	ENSMUSG00000036528:E027	172.163	-0.242338	0.000211868	0.0158442	107744354	107744894
Dock6	ENSMUSG00000032198:E004	143.984	-0.288387	0.000212557	0.0158648	21801725	21801868
Gm42421/Pms2/Rsph10b	ENSMUSG00000075569+ENSMUSG00000104633+ENSMUSG00000079109:E044	154.265	-0.299725	0.000212685	0.0158655	143933120	143933968	Pms2
Taok2	ENSMUSG00000059981:E006	1505.7	-0.145005	0.000213199	0.0158949	126869503	126871401		Taok2	Taok2	Taok2
Rnf216	ENSMUSG00000045078:E022	113.601	0.296095	0.000213324	0.0158953	143090120	143090272
Jak1	ENSMUSG00000028530:E025	199.378	0.349225	0.000213555	0.0159036	101181872	101181911
Ecel1	ENSMUSG00000026247:E003	157.391	-0.337054	0.000213796	0.0159124	87147662	87147881
Gabrg2	ENSMUSG00000020436:E003	4079.11	-0.151883	0.000213912	0.0159124	41911711	41912591
Fam78b	ENSMUSG00000060568:E012	1302.43	-0.119363	0.000214617	0.0159204	167089078	167091009
Kif21a	ENSMUSG00000022629:E019	477.237	0.119264	0.000214146	0.0159204	90967196	90967390				Kif21a
Rtn1	ENSMUSG00000021087:E013	4969.03	0.189267	0.000214571	0.0159204	72303657	72304418							Rtn1	Rtn1
Sort1	ENSMUSG00000068747:E026	555.534	-0.474929	0.000214553	0.0159204	108361444	108361511
Syt4	ENSMUSG00000024261:E001	9272.83	-0.258985	0.000214531	0.0159204	31437808	31440490	Syt4
Pacs1	ENSMUSG00000024855:E001	3161	-0.252093	0.000215068	0.0159449	5133688	5135025									Pacs1	Pacs1
Eme2/Mapk8ip3	ENSMUSG00000024163+ENSMUSG00000073436:E074	330.488	0.205497	0.000215357	0.0159574	24905168	24905179
Gad1	ENSMUSG00000070880:E025	747.635	0.0725041	0.000215475	0.0159574	70589773	70589889
Trim32	ENSMUSG00000051675:E007	9508.53	-0.158669	0.000215644	0.015961	65613757	65616238
Kpna4	ENSMUSG00000027782:E002	2798.16	-0.259033	0.000215951	0.0159749	69072221	69074187	Kpna4
Synj2	ENSMUSG00000023805:E028	108.673	0.310204	0.00021622	0.0159859	6016266	6016347	Synj2
Ap1b1	ENSMUSG00000009090:E031	4347	-0.235524	0.000217529	0.0159951	5041718	5042729	Ap1b1
Btbd10	ENSMUSG00000038187:E003	2863.68	-0.239368	0.000217042	0.0159951	113315646	113316739
Cacng3	ENSMUSG00000066189:E003	1822.51	0.0991111	0.000217391	0.0159951	122671418	122671984
Cadps	ENSMUSG00000054423:E028	506.621	0.224185	0.000218187	0.0159951	12522203	12522415
Cox7c	ENSMUSG00000017778:E009	119.481	-0.358869	0.000218387	0.0159951	86046601	86046774
Dctn1	ENSMUSG00000031865:E007	108.362	0.491005	0.000218168	0.0159951	83179812	83179905
Eif4g3	ENSMUSG00000028760:E036	575.913	0.152719	0.000218313	0.0159951	138165733	138165930
Hcfc2	ENSMUSG00000020246:E005	69.4355	0.498694	0.000217849	0.0159951	82702443	82702603
Hspg2	ENSMUSG00000028763:E103	93.5586	-0.709452	0.000218141	0.0159951	137570118	137570629
Mef2c	ENSMUSG00000005583:E053	642.18	0.129765	0.000218266	0.0159951	83652911	83652986		Mef2c				Mef2c	Mef2c	Mef2c
Mir6945/Pdlim7	ENSMUSG00000099096+ENSMUSG00000021493:E011	60.1181	0.667342	0.000217002	0.0159951	55506368	55506772
Ndrg3	ENSMUSG00000027634:E025	2007.32	0.145455	0.00021819	0.0159951	156948261	156948362
Pld3	ENSMUSG00000003363:E003	6230.91	-0.103891	0.000217448	0.0159951	27532575	27532674
Ppp3ca	ENSMUSG00000028161:E008	3465.43	0.210083	0.000216914	0.0159951	136868602	136868726
Rap1gap	ENSMUSG00000041351:E010	206.488	0.401992	0.000217961	0.0159951	137710615	137710662
Stxbp1	ENSMUSG00000026797:E022	1557.42	0.142284	0.000217462	0.0159951	32818427	32818505
Wfs1	ENSMUSG00000039474:E006	378.881	0.0842605	0.000217467	0.0159951	36971624	36971709	Wfs1
Unc5a	ENSMUSG00000025876:E004	295.626	0.272581	0.000219032	0.0160335	54996160	54996263
Ints3	ENSMUSG00000027933:E038	110.368	0.503362	0.000219224	0.0160387	90415158	90415242
Ap2b1	ENSMUSG00000035152:E036	12554.2	-0.320998	0.000219684	0.016046	83403013	83405035
Baiap2	ENSMUSG00000025372:E016	1043.78	0.0644645	0.000219663	0.016046	119997009	119997090
Gabra3	ENSMUSG00000031343:E006	313.298	0.117844	0.000219663	0.016046	72476226	72476308
Atp2b2	ENSMUSG00000030302:E017	1416.3	0.17907	0.000220381	0.016075	113789753	113789995
Gm16334/Kcnab2	ENSMUSG00000028931+ENSMUSG00000089757:E037	640.368	0.134782	0.000220301	0.016075	152434787	152434823
Nckap1	ENSMUSG00000027002:E014	1234.72	0.0832312	0.000220443	0.016075	80520520	80520590	Nckap1
Atp2b3	ENSMUSG00000031376:E021	91.4433	-0.819583	0.00022087	0.0160973	73558032	73558214
Cct6a/Snora15	ENSMUSG00000029447+ENSMUSG00000093413:E004	670.13	0.203896	0.000221114	0.0161017	129789053	129789187
Kdm4a	ENSMUSG00000033326:E025	123.99	0.34209	0.000221215	0.0161017	118168385	118168578		Kdm4a	Kdm4a	Kdm4a
Sorcs3	ENSMUSG00000063434:E027	1661.81	-0.392198	0.000221293	0.0161017	48803622	48805505				Sorcs3		Sorcs3	Sorcs3	Sorcs3
Slc6a17	ENSMUSG00000027894:E030	527.494	0.348465	0.000221607	0.0161069	107500531	107500670
Ugcg	ENSMUSG00000028381:E008	122.71	0.18654	0.000221537	0.0161069	59213159	59213260
Ap3d1	ENSMUSG00000020198:E021	191.56	0.357843	0.000223026	0.0161566	80721120	80721168
Gaa	ENSMUSG00000025579:E033	4350.82	-0.306098	0.000223027	0.0161566	119285005	119285454
Hk1	ENSMUSG00000037012:E005	3072.39	-0.17054	0.000222826	0.0161566	62271589	62271822
Mapre3	ENSMUSG00000029166:E011	1297.44	0.131055	0.00022301	0.0161566	30863204	30863358												Mapre3
Mbd4	ENSMUSG00000030322:E001	132.871	-0.352522	0.00022314	0.0161566	115840697	115841198
Mef2c	ENSMUSG00000005583:E072	22920	-0.381626	0.000222902	0.0161566	83664963	83667078		Mef2c				Mef2c	Mef2c	Mef2c
Syn2	ENSMUSG00000009394:E008	1374.14	0.102034	0.000222886	0.0161566	115261655	115261729
Dctn2	ENSMUSG00000025410:E014	5446.29	-0.150928	0.000223499	0.016165	127281401	127281959
Serinc3	ENSMUSG00000017707:E008	629.034	0.164405	0.000223448	0.016165	163636811	163636830
Nsf	ENSMUSG00000034187:E014	2627.76	0.0500433	0.000224632	0.0162382	103861893	103862049	Nsf											Nsf
Dapk1	ENSMUSG00000021559:E013	134.26	0.29259	0.000224864	0.0162461	60725297	60725416
Aars	ENSMUSG00000031960:E039	3389.06	-0.2838	0.000226221	0.0162801	111055019	111057664
Ache	ENSMUSG00000023328:E015	1458.64	0.115788	0.000226057	0.0162801	137290155	137291101				Ache
Celsr2	ENSMUSG00000068740:E030	399.317	0.15379	0.000226238	0.0162801	108398469	108398678
Cux2	ENSMUSG00000107281+ENSMUSG00000042589:E002	265.272	-0.388044	0.000226558	0.0162801	121858553	121858591
Dync1li1	ENSMUSG00000032435:E013	2738.03	-0.201075	0.000226314	0.0162801	114723253	114724302
Mapk10	ENSMUSG00000046709:E019	1319.93	0.152854	0.000226274	0.0162801	103038519	103038688
Phc2	ENSMUSG00000028796:E041	3754.44	-0.158601	0.000226431	0.0162801	128751500	128752881	Phc2
Phyhip	ENSMUSG00000003469:E007	24329	-0.184378	0.000226542	0.0162801	70466801	70468832
Plxdc1	ENSMUSG00000017417:E002	824.494	-0.170497	0.000225704	0.0162801	97923656	97924607
Xpo1	ENSMUSG00000020290:E021	168.587	0.299284	0.000226083	0.0162801	23278143	23278324
Ccnl1	ENSMUSG00000027829:E026	158.8	0.266529	0.000226878	0.0162944	65951434	65951554	Ccnl1
Enpp2	ENSMUSG00000022425:E004	1985.19	-0.326375	0.000227179	0.0163071	54839366	54839536
Prpf6	ENSMUSG00000002455:E012	243.963	0.273713	0.000227761	0.0163401	181631931	181632087
Psap	ENSMUSG00000004207:E005	3290.88	0.166901	0.000228052	0.0163522	60292505	60292579
Atxn7l3b	ENSMUSG00000074748:E001	10944	-0.215072	0.000228378	0.0163667	112925430	112927788
Lrrc4c	ENSMUSG00000050587:E008	518.122	0.165661	0.000228566	0.0163714	97467657	97468088
Ydjc	ENSMUSG00000041774:E017	117.046	-0.294641	0.000228692	0.0163716	17148581	17148632
Mapk9	ENSMUSG00000020366:E025	12543.2	-0.184413	0.000228948	0.0163811	49883311	49886411
Csnk1d	ENSMUSG00000025162:E017	318.045	0.129346	0.000229095	0.0163826	120973821	120973969
Dcaf13	ENSMUSG00000022300:E004	91.9969	0.39075	0.000229214	0.0163826	39123213	39123302
Kirrel3	ENSMUSG00000032036:E015	125.989	0.237343	0.000229367	0.0163847	34944370	34944519
Dclk1	ENSMUSG00000027797:E004	232.634	0.343985	0.000229493	0.0163849	55247131	55247278
Rdx	ENSMUSG00000032050:E016	2964.97	-0.184779	0.00023009	0.0164168	52086315	52088737
Slc7a4	ENSMUSG00000022756:E004	1299.17	-0.237529	0.000230186	0.0164168	17572960	17573452
Ankrd24	ENSMUSG00000054708:E029	70.9734	0.425375	0.0002307	0.01642	81639345	81639855
Atp6v1b2	ENSMUSG00000006273:E007	1871.26	0.143761	0.000231093	0.01642	69101365	69101463
Atp6v1h	ENSMUSG00000033793:E016	777.298	0.142523	0.000230416	0.01642	5098029	5098133
BC037034	ENSMUSG00000036948:E030	437.759	0.208073	0.000230859	0.01642	138263422	138263990
Dgat2	ENSMUSG00000030747:E005	221.31	0.210859	0.000230839	0.01642	99164635	99164705
Nol10	ENSMUSG00000061458:E021	670.926	-0.293685	0.00023108	0.01642	17429115	17430094
Ptprs	ENSMUSG00000013236:E034	480.416	0.332217	0.000230865	0.01642	56454874	56455019	Ptprs							Ptprs
Atp5b	ENSMUSG00000025393:E009	8707.93	0.126201	0.000231569	0.016445	128085442	128085626
Pou6f1	ENSMUSG00000098598+ENSMUSG00000009739:E020	338.066	0.140586	0.000231862	0.016457	100586644	100586772
Usp4	ENSMUSG00000032612:E034	232.284	0.36968	0.000232094	0.0164647	108384957	108385903
Akap12	ENSMUSG00000038587:E004	484.664	-0.2538	0.000232594	0.0164718	4358478	4359468	Akap12
Drg2	ENSMUSG00000020537:E011	281.929	0.190013	0.000232569	0.0164718	60461514	60461604		Drg2		Drg2
Gls	ENSMUSG00000026103:E044	225.553	0.221649	0.000232689	0.0164718	52214534	52214557
Glt8d1	ENSMUSG00000021916:E011	916.424	-0.143272	0.000232482	0.0164718	31011485	31012441	Glt8d1	Glt8d1		Glt8d1					Glt8d1	Glt8d1
Enpp2	ENSMUSG00000022425:E019	745.942	0.117402	0.00023352	0.0165131	54875652	54875760
Unc5a	ENSMUSG00000025876:E024	1617.33	-0.203301	0.000233424	0.0165131	55005487	55006018
Cct7	ENSMUSG00000030007:E003	673.542	0.155961	0.000233806	0.0165158	85459942	85460048
Cpsf1	ENSMUSG00000034022:E001	185.516	-0.365577	0.000233743	0.0165158	76595809	76595932
Smyd5	ENSMUSG00000033706:E004	172.125	0.239075	0.000234185	0.0165338	85438750	85438889
Ptpru	ENSMUSG00000028909:E040	107.552	0.301123	0.000234912	0.0165763	131808212	131808520
Mpp1	ENSMUSG00000031402:E001	545.292	-0.224894	0.000235451	0.0166055	75109733	75110647
Mef2c	ENSMUSG00000005583:E036	394.052	0.155362	0.000236011	0.0166362	83625394	83625408		Mef2c				Mef2c	Mef2c	Mef2c
Vip	ENSMUSG00000019772:E003	240.691	0.205311	0.000236166	0.0166383	5642469	5642594
Cse1l	ENSMUSG00000002718:E047	215.694	-0.342653	0.000236663	0.0166506	166944551	166944608
Grm5	ENSMUSG00000049583:E011	1345.33	0.0281168	0.000236615	0.0166506	88130870	88131654							Grm5	Grm5
Lrrc4	ENSMUSG00000049939:E002	2838.78	-0.110587	0.000236715	0.0166506	28828133	28829843				Lrrc4
Nsmaf	ENSMUSG00000107338+ENSMUSG00000028245:E002	639.499	-0.296933	0.000237005	0.0166622	6396411	6396768
Armcx5/Gprasp1/Mir7646	ENSMUSG00000072969+ENSMUSG00000043384+ENSMUSG00000106264:E026	68.2618	-0.626128	0.000237332	0.0166652	135803467	135803474
Nceh1	ENSMUSG00000027698:E010	241.709	0.114419	0.000237312	0.0166652	27239585	27239703
Thoc7	ENSMUSG00000053453:E001	880.095	-0.0971578	0.000237424	0.0166652	13949014	13949327		Thoc7	Thoc7	Thoc7
Gphn	ENSMUSG00000047454:E007	299.517	0.283475	0.000237663	0.0166732	78492038	78492310
Ttc19	ENSMUSG00000042298:E011	241.839	0.232661	0.000238102	0.0166953	62292124	62292218
Numb	ENSMUSG00000021224:E016	142.685	0.211169	0.000238358	0.0167	83811306	83811360
Tomm40	ENSMUSG00000002984:E002	1666.62	-0.0970695	0.000238421	0.0167	19701329	19701820
Phf2	ENSMUSG00000038025:E001	1743.1	-0.19753	0.000238699	0.0167107	48801750	48803687				Phf2				Phf2
Zfp277	ENSMUSG00000055917:E010	64.1679	0.420506	0.000239063	0.0167274	40363134	40363216
Fam192a	ENSMUSG00000031774:E001	1571.72	-0.100301	0.000239215	0.0167292	94574943	94575857	Fam192a
Supt6	ENSMUSG00000002052:E038	196.044	0.30066	0.000239471	0.0167383	78232675	78232833
Tle3	ENSMUSG00000032280:E003	85.9994	0.36643	0.000239684	0.0167445	61372858	61373218	Tle3	Tle3	Tle3
Phyhip	ENSMUSG00000003469:E001	1522.34	0.123753	0.000240384	0.0167845	70457476	70457803
Gabrd	ENSMUSG00000029054:E001	2049.7	-0.249606	0.0002407	0.0167978	155384980	155385691	Gabrd
Lamb2	ENSMUSG00000052911:E047	197.081	-0.305336	0.00024097	0.016804	108489777	108489953
Me1	ENSMUSG00000032418:E002	1384.42	-0.188618	0.000241041	0.016804	86581406	86582685				Me1
Kctd15	ENSMUSG00000030499:E003	631.756	-0.162806	0.00024142	0.0168216	34639019	34640449
Ankrd24	ENSMUSG00000054708:E026	60.3699	0.381507	0.000241891	0.0168373	81638301	81638377
Ints1/Mir7037	ENSMUSG00000029547+ENSMUSG00000098574:E066	61.8322	0.484849	0.000241898	0.0168373	139775332	139775430
Prkaca	ENSMUSG00000005469:E008	813.918	0.031216	0.000242632	0.0168742	83990863	83990985
Sel1l3	ENSMUSG00000029189:E027	100.61	0.439128	0.000242772	0.0168742	53185952	53186073
Slc6a17	ENSMUSG00000027894:E029	572.504	0.357538	0.000242809	0.0168742	107500368	107500530
Snap91	ENSMUSG00000033419:E025	758.279	0.153929	0.000243121	0.0168871	86804455	86804567		Snap91	Snap91	Snap91
Tro	ENSMUSG00000025272:E023	154.256	0.289225	0.000243338	0.0168933	150653292	150653385
Adipor2	ENSMUSG00000030168:E008	150.239	0.255699	0.000243922	0.0169163	119361828	119361999
Ncdn	ENSMUSG00000028833:E006	18764.1	0.167524	0.000243905	0.0169163	126749885	126750853
Safb2	ENSMUSG00000042625:E012	290.231	-0.214209	0.000244087	0.0169189	56564517	56564567
Ints1/Mir7037	ENSMUSG00000029547+ENSMUSG00000098574:E005	381.548	-0.3187	0.000244627	0.0169475	139751710	139751819
Pak1	ENSMUSG00000030774:E007	1887.59	0.0806173	0.000245042	0.0169674	97886298	97886472
2410002F23Rik/Gm15517/Gm23991/Gm26247/Gm28496/Snord88a	ENSMUSG00000095472+ENSMUSG00000087376+ENSMUSG00000080352+ENSMUSG00000045411+ENSMUSG00000101166+ENSMUSG00000080683:E044	392.625	0.144672	0.000245819	0.0169847	44250613	44250801
Cdipt	ENSMUSG00000030682:E006	5692.56	-0.154666	0.000245946	0.0169847	126979535	126980499
Grin1	ENSMUSG00000026959:E031	975.764	0.279235	0.000245918	0.0169847	25310375	25310475					Grin1
Metap2	ENSMUSG00000036112:E026	218.837	0.269932	0.000245582	0.0169847	93880073	93880138
Nisch	ENSMUSG00000021910:E032	322.389	-0.298062	0.000246058	0.0169847	31183513	31183664		Nisch							Nisch
Wdr47	ENSMUSG00000040389:E030	4169.52	-0.298443	0.0002459	0.0169847	108644446	108645719
Fbxo18	ENSMUSG00000058594:E031	238.118	0.249775	0.00024642	0.0170009	11763870	11764005
Gm25184/Tpd52l2	ENSMUSG00000088378+ENSMUSG00000000827:E018	339.45	0.183251	0.000247171	0.0170291	181508173	181508267
Hivep3	ENSMUSG00000028634:E015	367.318	-0.227623	0.000247279	0.0170291	119872718	119873337
N6amt1	ENSMUSG00000044442:E008	130.889	0.3429	0.00024734	0.0170291	87362604	87365670
Tsc22d1	ENSMUSG00000022010:E010	1213.27	0.244552	0.000247075	0.0170291	76417236	76418353	Tsc22d1
Kcnc2	ENSMUSG00000035681:E002	289.433	0.241244	0.000247845	0.017055	112271687	112272404
Gemin4/Glod4/Vps53	ENSMUSG00000017286+ENSMUSG00000049396+ENSMUSG00000017288:E022	220.783	0.216303	0.000249256	0.0171079	76117674	76117805	Vps53
Hnrnpu	ENSMUSG00000039630+ENSMUSG00000100725+ENSMUSG00000089788:E025	1227.26	0.142813	0.000249094	0.0171079	178332997	178333109
Lmnb1	ENSMUSG00000024590:E013	168.999	-0.280955	0.000248931	0.0171079	56752607	56753424
Sec23ip	ENSMUSG00000055319:E019	701.629	-0.317189	0.000248934	0.0171079	128783428	128784836
Vps41	ENSMUSG00000041236:E010	253.118	0.19587	0.000249211	0.0171079	18814227	18814293								Vps41
Tmem68	ENSMUSG00000028232:E013	116.108	0.337032	0.000250077	0.0171554	3569537	3569630
Cdc5l	ENSMUSG00000023932:E001	634.554	-0.207485	0.000251029	0.0171885	45391892	45392304
Grin1	ENSMUSG00000026959:E030	616.412	0.259462	0.000251075	0.0171885	25305398	25305406					Grin1
Hspa9	ENSMUSG00000024359:E001	3338.32	-0.258733	0.000250876	0.0171885	34937414	34938266	Hspa9	Hspa9	Hspa9	Hspa9
Stab1	ENSMUSG00000042286:E011	72.6846	-0.450633	0.000250954	0.0171885	31139969	31140075		Stab1							Stab1
Hnrnpll	ENSMUSG00000024095:E007	82.5665	0.333657	0.000251337	0.0171976	80034248	80035330
Actr2	ENSMUSG00000020152:E001	13733.1	-0.259644	0.000252158	0.017236	20062304	20064859
Ptpn23	ENSMUSG00000036057:E032	94.844	0.422173	0.000252063	0.017236	110393701	110393828
2810021J22Rik	ENSMUSG00000020491:E007	549.342	-0.0688388	0.000252402	0.0172439	58879929	58883288
Ppip5k1	ENSMUSG00000033526:E032	157.366	0.322022	0.000252623	0.0172501	121341616	121341737
Mipep	ENSMUSG00000021993:E002	102.889	0.351595	0.000253105	0.0172742	60787295	60787468	Mipep
BC028471/Gm20488/Medag	ENSMUSG00000107314+ENSMUSG00000107271+ENSMUSG00000029659:E031	127.732	0.251825	0.000254093	0.0173005	149427221	149427506
Brinp1	ENSMUSG00000028351:E010	873.446	0.120521	0.000254389	0.0173005	68904737	68905004				Brinp1
Cct8	ENSMUSG00000025613:E002	1036.64	-0.230162	0.000254279	0.0173005	87483988	87484065
Cdh9	ENSMUSG00000025370:E011	534.978	-0.382541	0.000254235	0.0173005	16855755	16857094
Elavl3	ENSMUSG00000003410:E001	14455.8	-0.153981	0.000254515	0.0173005	22015005	22018854
Fmnl1	ENSMUSG00000055805:E021	591.234	0.192041	0.000254299	0.0173005	103192950	103193202
Nckap1	ENSMUSG00000027002:E020	1548.12	0.123944	0.000254517	0.0173005	80530158	80530303	Nckap1
Necap1	ENSMUSG00000030327:E004	545.097	0.140895	0.00025453	0.0173005	122881501	122881582
Psip1	ENSMUSG00000028484:E009	1222.83	-0.207891	0.00025477	0.017308	83461871	83462174
Trappc11	ENSMUSG00000038102:E020	199.188	0.194784	0.000255158	0.0173255	47513283	47513428
Spns1	ENSMUSG00000030741:E024	193.939	0.299298	0.00025548	0.0173385	126376674	126376739
Kdm3b	ENSMUSG00000038773:E006	59.1223	0.48695	0.000256116	0.017368	34799285	34799359		Kdm3b		Kdm3b
Kit	ENSMUSG00000005672:E012	57.7495	0.369401	0.000256175	0.017368	75637294	75637408
Mir6904/Parp1	ENSMUSG00000098926+ENSMUSG00000026496:E043	196.842	-0.460563	0.000256439	0.017377	180601072	180601252
Dpp6	ENSMUSG00000061576:E015	289.383	0.333823	0.000256622	0.0173792	27451188	27451282
Gramd4	ENSMUSG00000035900:E029	2518.81	-0.196654	0.000256731	0.0173792	86135350	86137618
Adar	ENSMUSG00000027951:E026	7326.53	-0.304915	0.000257401	0.0173919	89751407	89753446
Hsp90ab1	ENSMUSG00000023944:E009	6294.95	0.0106881	0.000257137	0.0173919	45569578	45569736
Mir6904/Parp1	ENSMUSG00000098926+ENSMUSG00000026496:E004	70.0766	0.438502	0.000257442	0.0173919	180573652	180573708
Tnks1bp1	ENSMUSG00000033955:E023	513.454	-0.198089	0.000257422	0.0173919	85071706	85071863
Daglb	ENSMUSG00000039206:E006	69.6883	0.456756	0.000258198	0.0174006	143473119	143474612
Map9	ENSMUSG00000033900:E024	116.765	0.160857	0.000258218	0.0174006	82383529	82383592								Map9
Nin	ENSMUSG00000021068:E005	189.935	-0.334647	0.000258029	0.0174006	70018760	70019262	Nin
Pafah1b1	ENSMUSG00000020745:E013	466.205	0.11233	0.000257741	0.0174006	74690526	74690610
Serpini1	ENSMUSG00000027834:E016	9313.18	-0.308384	0.000258223	0.0174006	75640675	75643495
Atp5a1	ENSMUSG00000025428:E023	3959.06	-0.239765	0.000258662	0.0174142	77782656	77782866
Fastkd5/Ubox5	ENSMUSG00000079043+ENSMUSG00000027300:E001	524.025	-0.237978	0.000258687	0.0174142	130590002	130592014
Hspa8/Snord14c/Snord14d/Snord14e	ENSMUSG00000095118+ENSMUSG00000064791+ENSMUSG00000096263+ENSMUSG00000015656:E021	4622.04	0.048059	0.000258822	0.0174144	40802796	40802891
Nrxn3	ENSMUSG00000066392:E041	566.642	0.13577	0.000259132	0.0174265	90321936	90322641					Nrxn3
Ttyh1	ENSMUSG00000030428:E030	225.793	0.397781	0.000259412	0.0174365	4131384	4131890
Mfsd6	ENSMUSG00000041439:E002	1999.8	-0.242799	0.000260286	0.0174864	52656527	52657434
Gcc2	ENSMUSG00000038039:E043	394.998	-0.426284	0.000260464	0.0174896	58305243	58305589
Kif3b	ENSMUSG00000027475:E009	3548.02	-0.140391	0.000260961	0.0174965	153330059	153333390
Nol6	ENSMUSG00000028430:E024	127.486	0.278658	0.000260714	0.0174965	41121547	41121586
Ppfia4	ENSMUSG00000026458:E030	127.029	0.279622	0.000260917	0.0174965	134324511	134324594
Asap1	ENSMUSG00000022377:E039	215.876	0.346393	0.000261601	0.0175064	64167700	64167829
Ccl27a	ENSMUSG00000073888:E015	478.368	0.446418	0.000261264	0.0175064	41772895	41773167
Ndrg3	ENSMUSG00000027634:E023	1061.45	0.0927053	0.000261634	0.0175064	156946018	156946079
Rapgef1	ENSMUSG00000039844:E018	444.298	0.186137	0.000261568	0.0175064	29719593	29719850
Adgrl3	ENSMUSG00000037605:E039	221.662	0.266068	0.000263742	0.0175181	81646410	81646712
Atp6v1b2	ENSMUSG00000006273:E011	1242.08	0.138246	0.000263772	0.0175181	69102213	69102241
Camsap3	ENSMUSG00000044433:E005	66.3624	0.3622	0.000262994	0.0175181	3600676	3600814
Copg1	ENSMUSG00000030058:E006	497.602	0.227084	0.00026313	0.0175181	87889956	87890027
Dnajb5	ENSMUSG00000036052:E008	129.527	0.264332	0.000263489	0.0175181	42950743	42950744
Fam131a	ENSMUSG00000050821:E007	1674	0.0723672	0.000263627	0.0175181	20698922	20699015
Gm37013/Gm38182/Gm42416/Pcdha9/Pcdhac1/Pcdhga1/Pcdhga4/Pcdhga6/Pcdhga7/Pcdhgb7	ENSMUSG00000104063+ENSMUSG00000103472+ENSMUSG00000102828+ENSMUSG00000103770+ENSMUSG00000103677+ENSMUSG00000103458+ENSMUSG00000103144+ENSMUSG00000102836+ENSMUSG00000103255+ENSMUSG00000103793+ENSMUSG00000104318+ENSMUSG00000104252+ENSMUSG00000103567+ENSMUSG00000102697+ENSMUSG00000103092+ENSMUSG00000023036+ENSMUSG00000103800+ENSMUSG00000102748+ENSMUSG00000103601+ENSMUSG00000103585+ENSMUSG00000103442+…	26290.5	NA	0.000263668	0.0175181	37840383	37841870	Pcdha5, Pcdha11, Pcdhgb4,	Pcdha1-7, 10		Pcdha1-7,10-12
Gtpbp4	ENSMUSG00000021149:E001	656.404	-0.213928	0.000263361	0.0175181	8972071	8973274
[truncated: 13,903 more rows]

## Sheet: c) DESeq2 Der1 hippocampus
Der1 hippocampus whole gene differential expression data with comparisons to human IPSC-derived cortical neuron cultures from members of the t(1;11) family12, two large-scale genome-wide association studies of schizophrenia1, 2, synapse genes from a large-scale schizophrenia CNV study3, two large-scale genome-wide association studies of depression4, 6, a large-scale genome-wide association study …
BaseMean, mean of normalised counts of all samples; p value, p value for wild-type versus heterozygous; adjusted p value, p value adjusted for multiple testing
Name	ID	BaseMean	Log2FoldChange	p value	adjusted p value	t(1;11) neurons12	SCZ GWAS1	SCZ GWAS2	SCZ MAGMA2	SCZ CNVs affecting synapse genes3	depression GWAS4	depression MAGMA4	depression meta-analysis6	bipolar disorder GWAS5	bipolar disorder MAGMA5	bipolar disorder MAGMA (Stahl et al., 2019)	AD GWAS55	cortex GWAS65
Pamr1	ENSMUSG00000027188	627.85	0.44523	3.19604e-14	5.31309e-10		Pamr1
Jun	ENSMUSG00000052684	8022.07	-0.238527	2.20162e-12	1.82998e-08
Tesc	ENSMUSG00000029359	2429.71	-0.300473	6.53906e-10	3.62351e-06
Ndst3	ENSMUSG00000027977	2871.93	0.341926	6.87766e-09	1.98681e-05	Ndst3	Ndst3
Osbpl3	ENSMUSG00000029822	1429.24	0.286502	5.11269e-09	1.98681e-05		Osbpl3	Osbpl3
Ttc39b	ENSMUSG00000038172	3656.5	0.226199	7.17087e-09	1.98681e-05		Ttc39b
Fras1	ENSMUSG00000034687	1547.39	0.388872	8.8613e-09	2.10443e-05
Lrrc10b	ENSMUSG00000090291	5075.9	-0.276599	4.00788e-08	8.32837e-05	Lrrc10b
6430573F11Rik	ENSMUSG00000039620	661.575	0.369933	6.32587e-08	0.000116846
Adamts16	ENSMUSG00000049538	244.564	0.391033	1.61084e-07	0.000205989
C1ql2	ENSMUSG00000036907	6979.24	-0.328567	1.28091e-07	0.000205989	C1ql2
Gp1bb	ENSMUSG00000050761	463.552	-0.278825	1.40548e-07	0.000205989		Gp1bb
Mybpc1	ENSMUSG00000020061	54.3876	0.390705	1.51943e-07	0.000205989	Mybpc1
Map3k9	ENSMUSG00000042724	3402.58	0.248907	3.1075e-07	0.000344394
Mapk8	ENSMUSG00000021936	6633.96	0.164347	3.01981e-07	0.000344394		Mapk8
Adgrl2	ENSMUSG00000028184	3756.09	0.320954	3.36465e-07	0.000349587		Adgrl2
Btbd17	ENSMUSG00000000202	821.612	-0.259373	4.34435e-07	0.000424826	Btbd17	Btbd17
Calb2	ENSMUSG00000003657	2317.99	-0.2862	9.19853e-07	0.000804823				Calb2
Ntn5	ENSMUSG00000070564	646.04	-0.322717	9.1162e-07	0.000804823					Ntn5
Fbn1	ENSMUSG00000027204	1169.8	0.262863	1.17755e-06	0.00097878	Fbn1
Far2	ENSMUSG00000030303	1351	0.266541	1.54279e-06	0.0012213
Klhl2	ENSMUSG00000031605	21939.3	-0.17322	1.74235e-06	0.00131659
Garnl3	ENSMUSG00000038860	1745.97	0.320377	2.83903e-06	0.002052		Garnl3
Dennd4a	ENSMUSG00000053641	4258.45	0.161758	3.55293e-06	0.002461
Tmem178b	ENSMUSG00000057716	10632.5	0.164056	3.73417e-06	0.00248308		Tmem178b								Tmem178b	Tmem178b
Kcna2	ENSMUSG00000040724	12671.8	0.164786	3.99758e-06	0.00254209
Rasl10a	ENSMUSG00000034209	3110.07	-0.321562	4.12876e-06	0.00254209
Pcdh8	ENSMUSG00000036422	4986.57	-0.227391	4.36339e-06	0.00259061		Pcdh8
Plekha7	ENSMUSG00000045659	1403.1	0.297072	5.01737e-06	0.00287616
Rpl34-ps2	ENSMUSG00000061669	32.8337	-0.308881	5.90241e-06	0.00327072
Crlf1	ENSMUSG00000007888	2450.72	-0.255441	6.25237e-06	0.00327906	Crlf1
Etl4	ENSMUSG00000036617	3873.33	0.281976	6.31195e-06	0.00327906		Etl4
Gm19744	ENSMUSG00000100706	199.968	0.324408	9.26444e-06	0.00466703
Disc1	ENSMUSG00000043051	114.615	-0.323991	1.07022e-05	0.00523277		Disc1
Ptprt	ENSMUSG00000053141	6310.24	0.246696	1.31932e-05	0.00626638
Frzb	ENSMUSG00000027004	2182.66	-0.212929	1.58754e-05	0.00733091		Frzb
Reep1	ENSMUSG00000052852	8003.04	0.139001	1.79655e-05	0.00807186		Reep1
Kcnip2	ENSMUSG00000025221	16157.7	-0.17738	2.14709e-05	0.00939295		Kcnip2
Scand1	ENSMUSG00000046229	1744.38	-0.303751	2.27604e-05	0.00970178
Scn2a	ENSMUSG00000075318	21186.7	0.164865	2.34295e-05	0.00973729
Gpr26	ENSMUSG00000040125	10930.8	0.196364	2.60633e-05	0.0105677
Gabrg3	ENSMUSG00000055026	1476.54	0.193485	3.47297e-05	0.0120984
Gm43080	ENSMUSG00000105556	127.731	0.3054	3.15603e-05	0.0120984
Plxnd1	ENSMUSG00000030123	2024.77	0.264728	3.40428e-05	0.0120984		Plxnd1
Sowaha	ENSMUSG00000044352	11226.1	-0.177165	3.53949e-05	0.0120984
Taf10	ENSMUSG00000043866	1997.75	-0.196603	3.24961e-05	0.0120984		Taf10
Th	ENSMUSG00000000214	39.1816	0.261983	3.59323e-05	0.0120984
Triqk	ENSMUSG00000055963	1086.46	0.177313	3.59977e-05	0.0120984
Upp1	ENSMUSG00000020407	131.197	-0.301787	3.28291e-05	0.0120984
Ywhah	ENSMUSG00000018965	38622.1	-0.124988	3.63885e-05	0.0120984
Kcnh7	ENSMUSG00000059742	3627.9	0.290225	3.75902e-05	0.0122529
Gm13341	ENSMUSG00000083863	92.5479	-0.306864	3.90064e-05	0.0124701
Scai	ENSMUSG00000035236	5648.97	0.216521	4.07171e-05	0.0127713									Scai
Sorcs1	ENSMUSG00000043531	798.489	0.250007	4.21843e-05	0.0128687		Sorcs1
Thrb	ENSMUSG00000021779	2490.87	0.191809	4.25756e-05	0.0128687		Thrb			Thrb
Chrna4	ENSMUSG00000027577	1106.86	0.261261	4.34632e-05	0.0129024	Chrna4
Pla2g2f	ENSMUSG00000028749	235.581	-0.299247	4.73111e-05	0.0137982
Cask	ENSMUSG00000031012	4255.73	0.11068	4.89168e-05	0.0140182		Cask
Gfra2	ENSMUSG00000022103	2279.53	-0.152308	4.97519e-05	0.0140182		Gfra2
Erbb4	ENSMUSG00000062209	3845.16	0.225066	5.25826e-05	0.0140989	Erbb4				Erbb4				Erbb4
Olfm1	ENSMUSG00000026833	81306.9	-0.179241	5.17781e-05	0.0140989	Olfm1	Olfm1
Usf3	ENSMUSG00000068284	5422.15	0.192189	5.25259e-05	0.0140989
Cit	ENSMUSG00000029516	2745.37	0.275476	5.59368e-05	0.0147602		Cit
Ano5	ENSMUSG00000055489	141.826	0.287856	5.84529e-05	0.0148764		Ano5
Cacna2d2	ENSMUSG00000010066	1684.79	0.230395	5.90616e-05	0.0148764		Cacna2d2
Cdh6	ENSMUSG00000039385	175.454	0.300211	5.72799e-05	0.0148764
5330438D12Rik	ENSMUSG00000052291	488.509	-0.223007	6.32244e-05	0.0151436
Nptx1	ENSMUSG00000025582	54228.5	-0.202697	6.46772e-05	0.0151436		Nptx1			Nptx1
Prr7	ENSMUSG00000034686	2815.61	-0.253722	6.38831e-05	0.0151436
Trnp1	ENSMUSG00000056596	8630.56	-0.173609	6.15681e-05	0.0151436		Trnp1
Trpc4	ENSMUSG00000027748	3391.16	0.177301	6.27638e-05	0.0151436		Trpc4			Trpc4
Gm27247	ENSMUSG00000098760	141.699	0.287836	7.22278e-05	0.0162259
Gm340	ENSMUSG00000090673	104.948	0.28571	7.14161e-05	0.0162259
Hivep2	ENSMUSG00000015501	23170.3	0.146522	7.17476e-05	0.0162259
2810006K23Rik	ENSMUSG00000047635	691.442	-0.208484	7.513e-05	0.0164337
Asap1	ENSMUSG00000022377	5242.43	0.163777	7.50364e-05	0.0164337		Asap1
Pde5a	ENSMUSG00000053965	702.836	0.164623	7.71386e-05	0.0166539
Slc35f1	ENSMUSG00000038602	3021.26	0.268826	8.08082e-05	0.0172225		Slc35f1
Zhx2	ENSMUSG00000071757	1875.14	-0.199179	8.42369e-05	0.017726
Btg1	ENSMUSG00000036478	1809.72	-0.205296	9.07365e-05	0.0186566
Gm10605	ENSMUSG00000097974	721.071	-0.268172	9.09039e-05	0.0186566
Mrps24	ENSMUSG00000020477	1188.78	-0.191846	9.41773e-05	0.0190927		Mrps24
Ostf1	ENSMUSG00000024725	1154.24	-0.168917	9.99069e-05	0.0200103
Cntn4	ENSMUSG00000064293	997.007	0.267578	0.00010186	0.0201587		Cntn4	Cntn4	Cntn4
Cacnb4	ENSMUSG00000017412	9289.76	0.171492	0.000104618	0.0202229
Inpp1	ENSMUSG00000026102	2395.37	0.119899	0.000104378	0.0202229		Inpp1
Hps3	ENSMUSG00000027615	1442.49	0.154533	0.000110004	0.0210196
Dcx	ENSMUSG00000031285	1837.4	0.213249	0.00011305	0.0213561
Dclk1	ENSMUSG00000027797	45573.9	0.125103	0.000119838	0.0223842		Dclk1
Deptor	ENSMUSG00000022419	721.723	0.233534	0.000125438	0.0224224		Deptor
Kcnt1	ENSMUSG00000058740	3283.44	0.270793	0.000121922	0.0224224		Kcnt1
Prss12	ENSMUSG00000027978	933.591	0.259576	0.000125403	0.0224224
Slc29a4	ENSMUSG00000050822	3063.55	-0.170028	0.000123842	0.0224224	Slc29a4
Hist1h4i	ENSMUSG00000060639	108.224	-0.284511	0.000133766	0.0234076
Ptprd	ENSMUSG00000028399	10685.7	0.179225	0.000133313	0.0234076	Ptprd
Lzts1	ENSMUSG00000036306	3614.19	0.189056	0.000137493	0.0238092		Lzts1
Gm38299	ENSMUSG00000104277	39.5969	0.275726	0.000140942	0.0241549
Mrfap1	ENSMUSG00000055302	13462.7	-0.142211	0.000144493	0.0245107
Myo5a	ENSMUSG00000034593	27004.6	0.147957	0.00014918	0.0250501						Myo5a
Cebpd	ENSMUSG00000071637	995.378	-0.250802	0.000154012	0.025603
Sipa1l2	ENSMUSG00000001995	5087.48	-0.224639	0.000164292	0.0270415		Sipa1l2
Igfn1	ENSMUSG00000051985	29.2627	0.216395	0.000166485	0.0271338		Igfn1
Cnih2	ENSMUSG00000024873	32388.1	-0.170412	0.0001794	0.0286763		Cnih2								Cnih2
Gm8707	ENSMUSG00000098093	84.3655	0.273201	0.000178047	0.0286763
Cabp7	ENSMUSG00000009075	23834.1	-0.142935	0.000189563	0.0289251
Dock3	ENSMUSG00000039716	12001.1	0.14788	0.000189656	0.0289251		Dock3
Fam120aos	ENSMUSG00000097059	642.576	-0.202194	0.000186209	0.0289251	Fam120aos				Fam120aos				Fam120aos
Lss	ENSMUSG00000033105	2715.67	0.179557	0.000185079	0.0289251
Sox5	ENSMUSG00000041540	1905.15	0.16463	0.000182999	0.0289251					Sox5		Sox5	Sox5	Sox5
Ptgr1	ENSMUSG00000028378	199.309	-0.273574	0.000201107	0.0295859
Smco4	ENSMUSG00000058173	153.586	-0.258985	0.000196654	0.0295859
Smoc2	ENSMUSG00000023886	2633.6	-0.242458	0.000199747	0.0295859
Tshz1	ENSMUSG00000046982	1491.84	-0.167878	0.000199179	0.0295859
Aldh1l2	ENSMUSG00000020256	354.813	0.229498	0.000211253	0.0302856
Bok	ENSMUSG00000026278	6035.09	-0.176963	0.00020929	0.0302856		Bok
Osbpl10	ENSMUSG00000040875	915.553	0.219123	0.000211328	0.0302856		Osbpl10
Apln	ENSMUSG00000037010	1225.7	-0.242904	0.00021941	0.0309906
Gm13889	ENSMUSG00000087006	787.463	-0.220938	0.000220042	0.0309906		Gm13889
Syt2	ENSMUSG00000026452	1568.66	0.241895	0.000221841	0.0309906		Syt2
Il15ra	ENSMUSG00000023206	261.591	0.248833	0.000225016	0.0311723
Homer3	ENSMUSG00000003573	5212.86	-0.184224	0.000227328	0.0312323		Homer3
Elk1	ENSMUSG00000009406	6734.22	-0.173137	0.000232319	0.0313989
Hs6st2	ENSMUSG00000062184	1585.58	0.241055	0.000231708	0.0313989		Hs6st2
Foxp2	ENSMUSG00000029563	55.828	0.264429	0.000239421	0.0315973
H2afj	ENSMUSG00000060032	1941.72	-0.207809	0.000239488	0.0315973
Uba52	ENSMUSG00000090137	207.857	-0.26539	0.000236981	0.0315973
Cbln2	ENSMUSG00000024647	408.302	0.274078	0.000246314	0.0319212
Emx2	ENSMUSG00000043969	1106.49	-0.190513	0.000249624	0.0319212
Gpd1	ENSMUSG00000023019	9603.72	-0.125604	0.000248618	0.0319212
Zfp771	ENSMUSG00000054716	1781.57	-0.242858	0.000243897	0.0319212
Rasgef1c	ENSMUSG00000020374	116.693	0.262765	0.000253762	0.0322026		Rasgef1c
Chml	ENSMUSG00000078185	487.989	0.197775	0.000267202	0.0324231
Cryab	ENSMUSG00000032060	4134.8	-0.20142	0.000265754	0.0324231
Cxcl5	ENSMUSG00000029371	43.9142	-0.234688	0.000261856	0.0324231
Scnn1a	ENSMUSG00000030340	618.287	-0.218514	0.000261911	0.0324231
St8sia1	ENSMUSG00000030283	4663.03	0.171376	0.000266604	0.0324231		St8sia1
Zfp711	ENSMUSG00000025529	859.907	0.191617	0.000265075	0.0324231
Ahr	ENSMUSG00000019256	853.829	0.201897	0.000275081	0.0326419
Frat1	ENSMUSG00000067199	198.758	-0.270486	0.000274581	0.0326419
Myeov2	ENSMUSG00000073616	3419.6	-0.18844	0.000280058	0.0326419		Myeov2
Mypn	ENSMUSG00000020067	53.8829	0.270313	0.000273736	0.0326419
Rapgef6	ENSMUSG00000037533	3672.83	0.174692	0.000280766	0.0326419	Rapgef6
Tmem178	ENSMUSG00000024245	4003.48	-0.13972	0.000280786	0.0326419
Nhlh2	ENSMUSG00000048540	185.1	-0.245247	0.000287894	0.0332358
Slc22a3	ENSMUSG00000023828	28.9569	0.264904	0.000293272	0.0336232
Anp32a	ENSMUSG00000032249	11144.1	-0.142665	0.00030037	0.0339949
Gm43272	ENSMUSG00000105632	277.505	0.270428	0.000300605	0.0339949		Gm43272
Ehd1	ENSMUSG00000024772	5899	-0.161422	0.000305397	0.0340288					Ehd1
Utrn	ENSMUSG00000019820	3208.68	0.232372	0.000304005	0.0340288						Utrn
Vwc2l	ENSMUSG00000045648	274.919	0.229551	0.000307046	0.0340288		Vwc2l
Gm12070	ENSMUSG00000069939	56.545	-0.268366	0.000311325	0.0342746
Unc13c	ENSMUSG00000062151	1029.46	0.268396	0.00031464	0.0344117
Stk32c	ENSMUSG00000015981	5217.06	-0.103186	0.0003463	0.0376267	Stk32c
Tspan18	ENSMUSG00000027217	2988.88	-0.224459	0.000367734	0.0396961
Tet1	ENSMUSG00000047146	867.883	0.204241	0.00037218	0.0399169
Lypd6b	ENSMUSG00000026765	313.037	0.220877	0.000376792	0.0401525													Lypd6b
Plcb4	ENSMUSG00000039943	1209.99	0.194921	0.000380658	0.0403061		Plcb4
2310036O22Rik	ENSMUSG00000041203	3094.41	-0.169114	0.000388854	0.040402
Hcn4	ENSMUSG00000032338	73.0652	0.265428	0.000387472	0.040402	Hcn4	Hcn4			Hcn4
Tmed9	ENSMUSG00000058569	5647.55	-0.123068	0.00038679	0.040402		Tmed9
Sap30l	ENSMUSG00000020519	1084.01	-0.19855	0.000414203	0.0427684	Sap30l
Agbl4	ENSMUSG00000061298	448.524	0.198446	0.000431085	0.0429123		Agbl4
BC021891	ENSMUSG00000031853	194.963	0.236904	0.000422723	0.0429123
Gm5069	ENSMUSG00000055676	311.806	-0.235728	0.000419644	0.0429123
Gpc1	ENSMUSG00000034220	9960.24	-0.136798	0.000424543	0.0429123	Gpc1	Gpc1
Pcdh10	ENSMUSG00000049100	6505.12	0.143996	0.000429929	0.0429123
Vash2	ENSMUSG00000037568	140.746	0.245669	0.000426099	0.0429123	Vash2
Vezt	ENSMUSG00000036099	4785.81	0.138692	0.000441564	0.0436938		Vezt
Greb1l	ENSMUSG00000042942	877.252	0.221208	0.000455192	0.0439948
Lyrm9	ENSMUSG00000072640	2686.06	0.160434	0.000450473	0.0439948
Tanc2	ENSMUSG00000053580	11452.4	0.157464	0.000452142	0.0439948												Tanc2
Ybx1	ENSMUSG00000028639	6126.48	-0.108313	0.000453044	0.0439948
Kcnab3	ENSMUSG00000018470	1439.67	0.215544	0.000474364	0.0455828		Kcnab3
Sac3d1	ENSMUSG00000024790	636.877	-0.177818	0.000499724	0.0477437
Sytl2	ENSMUSG00000030616	1833.93	0.207404	0.000506204	0.0480865
Cpne8	ENSMUSG00000052560	1993.34	0.170114	0.000545342	0.0502922
Gdap10	ENSMUSG00000096954	174.458	0.245319	0.000550409	0.0502922
Hivep1	ENSMUSG00000021366	2427.69	0.200307	0.000544112	0.0502922
Nxph3	ENSMUSG00000046719	652.799	0.197776	0.000546424	0.0502922
Prrg3	ENSMUSG00000033361	1986.1	0.171492	0.000541183	0.0502922
Tmem132d	ENSMUSG00000034310	921.118	0.220911	0.000532488	0.0502922
Tspan33	ENSMUSG00000001763	2045.78	-0.193397	0.0005506	0.0502922
Igf1	ENSMUSG00000020053	449.053	0.209866	0.000574934	0.0516633
Rims2	ENSMUSG00000037386	2827.13	0.156679	0.000571446	0.0516633
Rps4l	ENSMUSG00000063171	1449.21	-0.212282	0.000572606	0.0516633
A930036I15Rik	ENSMUSG00000105469	63.6183	0.225729	0.000593085	0.0519097
Csrnp3	ENSMUSG00000044647	5500.74	0.16448	0.000596412	0.0519097
Fhod3	ENSMUSG00000034295	642.98	0.22847	0.000584507	0.0519097
Gm37176	ENSMUSG00000103378	52.4728	0.245919	0.000589661	0.0519097
Herc1	ENSMUSG00000038664	16510.1	0.194965	0.000595779	0.0519097
Hist3h2a	ENSMUSG00000078851	990.369	-0.213792	0.00058631	0.0519097
Nr2f6	ENSMUSG00000002393	1830.02	-0.181924	0.000623586	0.0536294
Pgp	ENSMUSG00000043445	2613.09	-0.179662	0.000625849	0.0536294
Trp73	ENSMUSG00000029026	318.215	-0.208513	0.000623495	0.0536294
Atp10b	ENSMUSG00000055415	150.711	0.249471	0.000632507	0.053922
Mirt1	ENSMUSG00000097636	519.687	0.254994	0.000653202	0.0554022
Olfm3	ENSMUSG00000027965	1262.73	0.208976	0.000660302	0.0557201
Akt2	ENSMUSG00000004056	4118.41	-0.20711	0.000671512	0.0558713
C3	ENSMUSG00000024164	77.4268	-0.240634	0.00066599	0.0558713
Dmrta2	ENSMUSG00000047143	229.224	-0.232279	0.000679895	0.0558713
Eid2b	ENSMUSG00000070705	1755	-0.125863	0.000678211	0.0558713
Hivep3	ENSMUSG00000028634	4467.13	0.168271	0.000687198	0.0558713
Mir124-2hg	ENSMUSG00000100252	1532.52	0.226111	0.000674697	0.0558713
Pip5kl1	ENSMUSG00000046854	139.999	0.251165	0.000690299	0.0558713
Ppib	ENSMUSG00000032383	6053.72	-0.107184	0.000686715	0.0558713
Rtn4rl1	ENSMUSG00000045287	6474.47	-0.150862	0.000692342	0.0558713
Colgalt2	ENSMUSG00000032649	525.99	0.177426	0.000703098	0.0563508
Fam135b	ENSMUSG00000036800	1104.77	0.248349	0.000705063	0.0563508
Loxl1	ENSMUSG00000032334	286.728	-0.236591	0.000724728	0.0576453
Camk2n1	ENSMUSG00000046447	46601.4	-0.15784	0.000732087	0.0577252
Eid2	ENSMUSG00000046058	1897.15	-0.185095	0.000732676	0.0577252
Lgi2	ENSMUSG00000039252	3254.59	0.161435	0.000740094	0.0579697
Prrt1	ENSMUSG00000015476	16633.8	-0.195491	0.000746484	0.0579697
Scn1a	ENSMUSG00000064329	6877.88	0.173067	0.000749728	0.0579697
Tpd52l1	ENSMUSG00000000296	1303.45	-0.13782	0.000747442	0.0579697
Usp34	ENSMUSG00000056342	10990.3	0.152273	0.000763993	0.0587991
Otub2	ENSMUSG00000021203	3391.41	-0.181372	0.000781559	0.0595993
Tbl1x	ENSMUSG00000025246	3429.43	0.113865	0.000779009	0.0595993
Hkdc1	ENSMUSG00000020080	245.63	0.235753	0.000786233	0.0596819
Brinp3	ENSMUSG00000035131	748.008	0.203285	0.000798648	0.059828
Gm9840	ENSMUSG00000049832	463.783	-0.1816	0.000798955	0.059828
Setd5	ENSMUSG00000034269	9284.14	0.124535	0.00079481	0.059828
Fat3	ENSMUSG00000074505	4224.78	0.211857	0.000806696	0.0601368
Basp1	ENSMUSG00000045763	23289.9	-0.181074	0.000816219	0.0605751
Htra1	ENSMUSG00000006205	9334.05	-0.178849	0.000819996	0.060585
2310009B15Rik	ENSMUSG00000079283	392.42	-0.170035	0.000828836	0.0609671
Usp24	ENSMUSG00000028514	7633.38	0.114149	0.000833833	0.0610645
Prdm5	ENSMUSG00000029913	590.603	-0.187596	0.000837582	0.06107
9430038I01Rik	ENSMUSG00000040139	173.041	0.22793	0.000842267	0.0611434
Tpm1	ENSMUSG00000032366	11933.8	-0.0773425	0.000849231	0.0613809
Dnajc13	ENSMUSG00000032560	4719.9	0.150569	0.000870928	0.0624065
Ttc9	ENSMUSG00000042734	1610.94	0.16868	0.000867879	0.0624065
Arhgap32	ENSMUSG00000041444	10909	0.135452	0.000880511	0.0628224
C2cd4b	ENSMUSG00000091956	158.361	-0.244604	0.00094524	0.0671524
Cys1	ENSMUSG00000062563	1001.88	-0.215529	0.000967213	0.0681867
Gm5454	ENSMUSG00000047643	774.117	0.215998	0.000972104	0.0681867
Rasd2	ENSMUSG00000034472	4610.24	-0.176281	0.000971175	0.0681867
Etv1	ENSMUSG00000004151	4021.36	0.225398	0.000977994	0.0683116
Dzank1	ENSMUSG00000037259	11843.5	0.139297	0.000996896	0.0689943
Fgf12	ENSMUSG00000022523	4696.19	0.153619	0.000994198	0.0689943
Lin37	ENSMUSG00000036845	951.526	-0.124866	0.00100022	0.0689943
Gm11744	ENSMUSG00000075410	150.149	-0.230428	0.00100661	0.069148
4932438A13Rik	ENSMUSG00000037270	7613.59	0.167955	0.00101857	0.0695588
Sema3f	ENSMUSG00000034684	136.181	0.227579	0.00102096	0.0695588
Cdh13	ENSMUSG00000031841	2844.15	0.172894	0.00103532	0.069964
Rfxap	ENSMUSG00000036615	1697.37	-0.159146	0.00103481	0.069964
Cib2	ENSMUSG00000037493	1383.11	-0.141643	0.0010634	0.0715707
C2cd4c	ENSMUSG00000045912	1262.73	-0.221552	0.00107117	0.0718032
A930004J17Rik	ENSMUSG00000102602	296.423	0.223638	0.00111181	0.0733621
Cd2bp2	ENSMUSG00000042502	5799.63	-0.0887986	0.00111208	0.0733621
Klhl1	ENSMUSG00000022076	89.764	0.235066	0.00110997	0.0733621
Sept6	ENSMUSG00000050379	4690.38	0.144853	0.00110403	0.0733621
Csmd1	ENSMUSG00000060924	5136.92	0.188381	0.0011255	0.0739541
Sept11	ENSMUSG00000058013	6187.59	0.102824	0.00114598	0.0750032
Rab3ip	ENSMUSG00000064181	2991.13	-0.125795	0.00116701	0.075494
St6gal2	ENSMUSG00000024172	1506.97	0.165221	0.00115872	0.075494
Zfp36l2	ENSMUSG00000045817	1339.32	-0.199912	0.00116711	0.075494
Faim	ENSMUSG00000032463	1868.36	-0.11105	0.00118046	0.0760617
Cd34	ENSMUSG00000016494	3175.82	0.144105	0.00121023	0.0772573
Dennd5b	ENSMUSG00000030313	4604.54	0.143234	0.00120675	0.0772573
Gm28941	ENSMUSG00000101450	52.947	0.237193	0.00121511	0.0772573
Rnf182	ENSMUSG00000044164	3111.36	-0.162803	0.0012176	0.0772573
Adra1a	ENSMUSG00000045875	286.925	0.238053	0.00122578	0.0774804
Stxbp5l	ENSMUSG00000022829	2574.04	0.238397	0.00123289	0.0776346
Pnmal2	ENSMUSG00000070802	28794.6	-0.14879	0.00123884	0.0777149
Cebpb	ENSMUSG00000056501	542.835	-0.229824	0.00125633	0.0785157
Cntnap3	ENSMUSG00000033063	318.748	0.238026	0.00127795	0.0795373
Exoc2	ENSMUSG00000021357	3617.41	0.126059	0.00128534	0.0795373
Gria3	ENSMUSG00000001986	16979.6	0.114674	0.00128703	0.0795373
Kcnn2	ENSMUSG00000054477	3980.05	0.149937	0.00129217	0.0795593
Nrn1	ENSMUSG00000039114	14974.7	-0.131023	0.00131287	0.0805354
Ccdc85b	ENSMUSG00000095098	4518.68	-0.188475	0.001349	0.0822114
Coro6	ENSMUSG00000020836	1321.37	0.238275	0.00135579	0.0822114
Cux2	ENSMUSG00000042589	1312.39	0.19216	0.00135997	0.0822114
Gm11175	ENSMUSG00000080058	75.1495	-0.238805	0.00135401	0.0822114
Fam122a	ENSMUSG00000074922	767.038	-0.15226	0.00137925	0.0827746
Rora	ENSMUSG00000032238	2213.3	0.148531	0.00137594	0.0827746
Chd6	ENSMUSG00000057133	6051.87	0.135247	0.00140232	0.0835963
Lcat	ENSMUSG00000035237	2223.64	-0.219617	0.00140609	0.0835963
Ttc39a	ENSMUSG00000028555	73.4138	0.233597	0.00140802	0.0835963
Adam23	ENSMUSG00000025964	8587.54	0.104574	0.00144857	0.0836148
Camk4	ENSMUSG00000038128	9475.99	0.174203	0.00142165	0.0836148
Cep135	ENSMUSG00000036403	878.134	0.185984	0.00143261	0.0836148
Chrm2	ENSMUSG00000045613	381.7	0.228354	0.00143554	0.0836148
Fbxo2	ENSMUSG00000041556	4281.44	-0.156307	0.0014448	0.0836148
Osbpl1a	ENSMUSG00000044252	8499.77	0.104098	0.00142764	0.0836148
Pcm1	ENSMUSG00000031592	7431.4	0.124494	0.00144042	0.0836148
Syt13	ENSMUSG00000027220	16206.2	-0.110266	0.00142965	0.0836148
Adra2c	ENSMUSG00000045318	1653.79	-0.186873	0.00146056	0.0838174
Rai14	ENSMUSG00000022246	358.043	0.237145	0.00146217	0.0838174
Pcdh15	ENSMUSG00000052613	926.909	0.22839	0.00147526	0.0842776
Gm14567	ENSMUSG00000080896	156.691	-0.226459	0.00148356	0.0844611
Dpf1	ENSMUSG00000030584	3615.72	-0.151184	0.00150886	0.0856087
F2r	ENSMUSG00000048376	386.325	0.175086	0.00154147	0.087161
Epb41l3	ENSMUSG00000024044	9560.47	0.114905	0.00156751	0.0883333
Cntnap5b	ENSMUSG00000067028	517.992	0.235558	0.00157497	0.0884537
Ndst4	ENSMUSG00000027971	2827.74	0.222875	0.0016037	0.0888663
Prdm8	ENSMUSG00000035456	6060.32	-0.197401	0.00159552	0.0888663
Serpini1	ENSMUSG00000027834	11556.8	0.192871	0.00159377	0.0888663
Zbtb37	ENSMUSG00000043467	2033.58	0.171086	0.00160076	0.0888663
Ank1	ENSMUSG00000031543	2782.65	0.188625	0.00164799	0.0899408
Fbxw4	ENSMUSG00000040913	1711.54	-0.117504	0.00163708	0.0899408
Gm23600	ENSMUSG00000087885	93.3853	0.21966	0.00164933	0.0899408
Trappc5	ENSMUSG00000040236	2063.36	-0.124032	0.00165014	0.0899408
Zfp518b	ENSMUSG00000046572	1162.21	0.131007	0.00164623	0.0899408
Chtf8	ENSMUSG00000046691	5162.1	-0.10282	0.00167014	0.0907333
Gm37914	ENSMUSG00000103272	28.3107	0.22572	0.00168006	0.0909752
Herc4	ENSMUSG00000020064	1945.96	0.102701	0.00169076	0.0912569
Abcc1	ENSMUSG00000023088	1845.91	0.148892	0.00171583	0.0917172
Grm8	ENSMUSG00000024211	261.474	0.230195	0.00170792	0.0917172
Ssbp4	ENSMUSG00000070003	7534.17	-0.132987	0.00171453	0.0917172
Galntl6	ENSMUSG00000096914	867.603	0.176084	0.00172754	0.0919995
Gucy2g	ENSMUSG00000055523	285.005	0.184573	0.00173219	0.0919995
Cmya5	ENSMUSG00000047419	585.457	0.217539	0.00174781	0.0923381
Heg1	ENSMUSG00000075254	2319.8	0.176636	0.00174967	0.0923381
Calca	ENSMUSG00000030669	47.9668	0.233357	0.00175768	0.0923688
Gm11977	ENSMUSG00000083819	87.2098	-0.229528	0.00176136	0.0923688
Huwe1	ENSMUSG00000025261	24519.8	0.144785	0.00177386	0.0927318
Capn3	ENSMUSG00000079110	973.351	-0.157726	0.00180605	0.0941185
Gm43517	ENSMUSG00000089922	172.816	0.225037	0.00181659	0.0943719
Jund	ENSMUSG00000071076	7160.25	-0.196362	0.00183708	0.0951169
Zfp871	ENSMUSG00000024298	2224.96	0.226293	0.00184238	0.0951169
Lnpk1	ENSMUSG00000009207	3029.93	0.126186	0.0018712	0.0963062
Gm11914	ENSMUSG00000082674	94.2841	-0.225168	0.00188768	0.0968541
Dopey1	ENSMUSG00000034973	4053.61	0.144657	0.00191382	0.0978934
Rab24	ENSMUSG00000034789	3191.96	-0.131701	0.00192753	0.0979474
Sap18b	ENSMUSG00000061104	943.538	-0.157858	0.0019258	0.0979474
Ypel3	ENSMUSG00000042675	10005.3	-0.141639	0.00193255	0.0979474
Cdk7	ENSMUSG00000069089	3839.25	0.0932092	0.00194407	0.0982316
Ormdl2	ENSMUSG00000025353	295.212	-0.18894	0.00196286	0.098503
Zfp346	ENSMUSG00000021481	2999.3	0.11474	0.00195643	0.098503
Zfp738	ENSMUSG00000048280	1095.81	0.188954	0.00196722	0.098503
Clcn5	ENSMUSG00000004317	702.871	0.150482	0.0020129	0.0994484
Dnajb6	ENSMUSG00000029131	1448.87	-0.134165	0.00202428	0.0994484
Guca1b	ENSMUSG00000023979	46.0594	-0.228566	0.00201226	0.0994484
Limd2	ENSMUSG00000040699	6847.46	-0.146331	0.00199529	0.0994484
Lrrcc1	ENSMUSG00000027550	1503.62	0.1824	0.00200018	0.0994484
Pcdhb19	ENSMUSG00000043313	504.496	0.190125	0.00203568	0.0994484
Pdyn	ENSMUSG00000027400	914.981	-0.205203	0.00203994	0.0994484
Ptprn2	ENSMUSG00000056553	15646.1	0.145313	0.00203802	0.0994484
Shisa8	ENSMUSG00000096883	94.773	-0.228832	0.00202104	0.0994484
Mycl	ENSMUSG00000028654	2651.92	-0.163878	0.00204757	0.0995287
2410089E03Rik	ENSMUSG00000039801	4297.79	0.151821	0.00205852	0.0997692
Gnb4	ENSMUSG00000027669	1535.66	0.127827	0.00207561	0.100305
St8sia2	ENSMUSG00000025789	222.411	0.214763	0.0020835	0.100395
Prepl	ENSMUSG00000024127	25154.2	0.130431	0.00214737	0.103173
Cd302	ENSMUSG00000060703	519.609	-0.181039	0.00216259	0.103404
Nog	ENSMUSG00000048616	274.378	-0.186016	0.00216461	0.103404
Atp8a2	ENSMUSG00000021983	902.312	0.209087	0.00217639	0.103669
Gm12216	ENSMUSG00000081769	153.671	-0.217664	0.0021849	0.103777
Csnk1g2	ENSMUSG00000003345	9496.6	-0.128329	0.00219689	0.104049
Cep350	ENSMUSG00000033671	3843.04	0.154322	0.00220639	0.104202
Cdkl5	ENSMUSG00000031292	12305.8	0.17299	0.00221822	0.104464
Kcnma1	ENSMUSG00000063142	4276.32	0.213422	0.00223365	0.104598
Wnt16	ENSMUSG00000029671	35.2377	-0.22311	0.00223298	0.104598
Adgrl3	ENSMUSG00000037605	5264.84	0.160048	0.00225266	0.104621
Bmp3	ENSMUSG00000029335	293.766	0.225213	0.00225302	0.104621
Gm6368	ENSMUSG00000080775	298.886	-0.188878	0.00224608	0.104621
Cep41	ENSMUSG00000029790	446.923	-0.151152	0.00226618	0.104939
Lsm4	ENSMUSG00000031848	1372.08	-0.161452	0.0023221	0.106932
Ret	ENSMUSG00000030110	220.5	0.215288	0.00231747	0.106932
Tusc1	ENSMUSG00000054000	376.528	-0.195501	0.00234733	0.107796
Rxfp1	ENSMUSG00000034009	603.851	0.157344	0.00236102	0.108125
Ormdl3	ENSMUSG00000038150	3738.3	-0.129155	0.00237481	0.108161
Stard9	ENSMUSG00000033705	1622.89	0.213013	0.00237372	0.108161
Stim2	ENSMUSG00000039156	9762.64	-0.11775	0.00238394	0.10828
Gm3693	ENSMUSG00000098128	69.1114	0.225179	0.00245545	0.110922
Ppp1r35	ENSMUSG00000029725	534.114	-0.172956	0.00245077	0.110922
Cntn3	ENSMUSG00000030075	1341.65	0.176395	0.00246625	0.111108
Tet2	ENSMUSG00000040943	2892.5	0.199226	0.00249981	0.112316
Mafa	ENSMUSG00000047591	73.5924	-0.222203	0.0025291	0.113021
Trim66	ENSMUSG00000031026	1163.25	0.170945	0.00252619	0.113021
Ptprr	ENSMUSG00000020151	1398.57	0.148202	0.00254249	0.113315
Bloc1s4	ENSMUSG00000060708	832.76	-0.174549	0.00255135	0.113347
Krt2	ENSMUSG00000064201	436.138	-0.223918	0.00255685	0.113347
Gm14305	ENSMUSG00000078878	546.48	0.16718	0.00256654	0.113474
Asah2	ENSMUSG00000024887	618.407	0.158778	0.00260514	0.114269
Hmbox1	ENSMUSG00000021972	4412.07	0.105	0.00260137	0.114269
Trpm6	ENSMUSG00000024727	46.1025	0.222015	0.00259223	0.114269
Angptl2	ENSMUSG00000004105	208.198	0.216459	0.00266478	0.115084
H1fx	ENSMUSG00000044927	1627.78	-0.208339	0.00263651	0.115084
Lect1	ENSMUSG00000022025	111.973	-0.211781	0.00265263	0.115084
Mdga2	ENSMUSG00000034912	1432.17	0.172331	0.00267599	0.115084
Naalad2	ENSMUSG00000043943	96.9166	0.224689	0.00267004	0.115084
Otos	ENSMUSG00000044055	68.5382	-0.223733	0.00269253	0.115084
Ppip5k2	ENSMUSG00000040648	1952.91	0.149808	0.00266359	0.115084
Rps2	ENSMUSG00000044533	4439.78	-0.137974	0.00264105	0.115084
Whsc1	ENSMUSG00000057406	7080.34	0.118476	0.00269296	0.115084
Zfp945	ENSMUSG00000059142	995.88	0.170958	0.00269162	0.115084
Syndig1l	ENSMUSG00000071234	378.009	-0.170074	0.00271643	0.115789
Nr1d1	ENSMUSG00000020889	5271.18	0.201849	0.00273023	0.11608
Pop5	ENSMUSG00000060152	2238.81	-0.154898	0.0027416	0.116266
Gpr21	ENSMUSG00000053164	74.4456	0.223905	0.00275266	0.116438
Gm18588	ENSMUSG00000093402	176.344	0.189797	0.00278049	0.117317
Hexim1	ENSMUSG00000048878	3950.75	-0.146709	0.00282784	0.118712
Pstpip1	ENSMUSG00000032322	117.365	-0.210158	0.00282406	0.118712
Celsr1	ENSMUSG00000016028	642.988	0.156314	0.00286366	0.119246
D130040H23Rik	ENSMUSG00000079038	69.9907	0.20014	0.00285724	0.119246
Gm9938	ENSMUSG00000054178	381.321	0.214451	0.00287643	0.119246
Insr	ENSMUSG00000005534	4511.64	0.124117	0.00286811	0.119246
Rabggta	ENSMUSG00000040472	2512.17	0.0992932	0.00287097	0.119246
B230334C09Rik	ENSMUSG00000104597	15534	0.13433	0.00289851	0.119269
Gm8186	ENSMUSG00000049124	402.503	-0.196909	0.00288888	0.119269
Neurod1	ENSMUSG00000034701	1862.04	-0.153246	0.00289357	0.119269
Gm9899	ENSMUSG00000053214	488.777	0.161042	0.00291893	0.119813
Ccdc71l	ENSMUSG00000090946	2272.66	-0.144984	0.00292805	0.119891
Cystm1	ENSMUSG00000046727	1849.59	-0.137332	0.00296762	0.120368
Dclre1a	ENSMUSG00000025077	475.621	0.171013	0.00296575	0.120368
Gm10010	ENSMUSG00000056771	399.373	0.214821	0.00296866	0.120368
Ss18	ENSMUSG00000037013	2162.38	-0.120799	0.00295903	0.120368
Dzip1l	ENSMUSG00000037784	1593.03	0.163014	0.00301771	0.12148
Las1l	ENSMUSG00000057421	3611.84	0.147126	0.0030085	0.12148
Slco2a1	ENSMUSG00000032548	596.34	-0.190925	0.003018	0.12148
Bhlhe22	ENSMUSG00000025128	6714.22	-0.165408	0.00304558	0.122028
Plcxd2	ENSMUSG00000087141	2381.76	0.157634	0.0030463	0.122028
Alms1	ENSMUSG00000063810	511.811	0.169811	0.00306357	0.122425
Unc80	ENSMUSG00000055567	21508.6	0.137455	0.0030776	0.122691
Arnt2	ENSMUSG00000015709	19810.2	0.13472	0.00310776	0.123597
Baiap2	ENSMUSG00000025372	20730.8	-0.110905	0.00312724	0.123779
Nphs1	ENSMUSG00000006649	175.412	-0.216302	0.00312039	0.123779
Pik3c2a	ENSMUSG00000030660	2229.06	0.152637	0.003165	0.124976
Ccdc88c	ENSMUSG00000021182	2919.88	0.185001	0.00318417	0.125435
Nrip1	ENSMUSG00000048490	3502.46	0.13728	0.00322887	0.126596
Pfn1	ENSMUSG00000018293	7539.01	-0.137158	0.00322659	0.126596
Prox1os	ENSMUSG00000079045	371.101	-0.194522	0.00324571	0.126705
Hdgf	ENSMUSG00000004897	8624.46	-0.0853468	0.00326751	0.127106
Rtbdn	ENSMUSG00000048617	102.855	0.219968	0.00327245	0.127106
Plppr2	ENSMUSG00000040563	22956.2	-0.0978882	0.00329999	0.127877
Fnbp1l	ENSMUSG00000039735	2796.59	0.192839	0.00332134	0.128404
Spag5	ENSMUSG00000002055	725.908	-0.193863	0.00334308	0.128945
Cntnap4	ENSMUSG00000031772	1448.04	0.193779	0.00336255	0.129006
Gm37345	ENSMUSG00000103947	55.4484	0.218566	0.00337233	0.129006
Gm9755	ENSMUSG00000030735	1057.11	-0.128329	0.00337571	0.129006
Gucy1a3	ENSMUSG00000033910	2101.43	0.147741	0.0033594	0.129006
Tmem259	ENSMUSG00000013858	7408.17	-0.109222	0.00339305	0.129372
Tmem101	ENSMUSG00000020921	1256.2	-0.140028	0.00344689	0.130824
Uck1	ENSMUSG00000002550	1723.65	-0.109803	0.00344361	0.130824
Rogdi	ENSMUSG00000022540	13003.3	-0.108416	0.00346769	0.131314
Hrk	ENSMUSG00000046607	4385.31	-0.142666	0.00349443	0.132026
Car4	ENSMUSG00000000805	3088.6	-0.124172	0.00350593	0.13216
C2cd4a	ENSMUSG00000047990	67.2291	-0.203504	0.00353481	0.132947
Dcbld2	ENSMUSG00000035107	1558.69	0.133779	0.00356427	0.133667
Satb1	ENSMUSG00000023927	4879.2	0.152666	0.00357004	0.133667
Ppargc1a	ENSMUSG00000029167	2947.02	0.127319	0.0035799	0.133735
Zfp2	ENSMUSG00000049321	1272.41	0.135763	0.00359667	0.134061
Fkbp4	ENSMUSG00000030357	6448.48	-0.151302	0.00361188	0.134326
Sntb1	ENSMUSG00000060429	177.338	0.21752	0.00362837	0.134638
Foxj1	ENSMUSG00000034227	575.92	-0.200801	0.00363683	0.134652
Dusp14	ENSMUSG00000018648	1518.43	-0.128495	0.00374836	0.137697
Gm26756	ENSMUSG00000097840	41.0225	0.21551	0.00374282	0.137697
Rims3	ENSMUSG00000032890	3267.57	0.163771	0.00375221	0.137697
Tshz2	ENSMUSG00000047907	2002.7	0.180101	0.00374085	0.137697
Mpp5	ENSMUSG00000021112	2931.43	-0.093282	0.00377582	0.138258
Gm26902	ENSMUSG00000097558	50.6858	0.216004	0.00378944	0.138452
Ncdn	ENSMUSG00000028833	198766	-0.115789	0.00380794	0.138823
Kif26b	ENSMUSG00000026494	2420.78	-0.190494	0.00382227	0.1389
Polr3gl	ENSMUSG00000028104	1704.98	-0.120238	0.00382676	0.1389
Cdyl2	ENSMUSG00000031758	942.845	0.129171	0.00385152	0.139494
Arap2	ENSMUSG00000037999	4977.87	0.155546	0.00392637	0.141386
Ercc8	ENSMUSG00000021694	669.349	0.138237	0.00391713	0.141386
Strbp	ENSMUSG00000026915	8975.63	0.121743	0.00392928	0.141386
Cdkl4	ENSMUSG00000033966	1020.13	0.200154	0.00399173	0.142597
Gm2000	ENSMUSG00000078193	286.488	-0.198299	0.00397769	0.142597
Krt222	ENSMUSG00000035849	2513.88	0.122033	0.00400162	0.142597
Pgap1	ENSMUSG00000073678	1871.52	0.137598	0.00400582	0.142597
Scyl3	ENSMUSG00000026584	2206.16	0.126644	0.00400473	0.142597
Birc6	ENSMUSG00000024073	8571.4	0.165835	0.00402465	0.1426
Braf	ENSMUSG00000002413	10688	0.120415	0.00403278	0.1426
Kcnip1	ENSMUSG00000053519	976.884	0.17669	0.00402374	0.1426
Them6	ENSMUSG00000056665	2387.46	-0.134121	0.00404022	0.1426
Serinc2	ENSMUSG00000023232	610.937	-0.195742	0.00406073	0.14302
Ano4	ENSMUSG00000035189	1361.35	0.151887	0.00408443	0.143551
Fam181b	ENSMUSG00000051515	964.51	-0.156118	0.00409448	0.1436
Npr3	ENSMUSG00000022206	1499.61	0.179149	0.00411543	0.144031
Mtmr7	ENSMUSG00000039431	3018.08	0.119867	0.00413125	0.144281
Adam22	ENSMUSG00000040537	13869.9	0.0975413	0.00414103	0.14432
Fam162a	ENSMUSG00000003955	1451.1	-0.161508	0.00416077	0.144704
Acot5	ENSMUSG00000042540	319.576	-0.182016	0.00417044	0.144738
9430021M05Rik	ENSMUSG00000054457	74.1429	0.212956	0.00422412	0.145545
Apba1	ENSMUSG00000024897	13162.1	0.105807	0.00424321	0.145545
Fmn1	ENSMUSG00000044042	974.977	0.158046	0.00420614	0.145545
Rgag4	ENSMUSG00000049191	739.383	0.142458	0.00423098	0.145545
Rhbdl1	ENSMUSG00000025735	45.4847	-0.209149	0.00423339	0.145545
Rnf213	ENSMUSG00000070327	1057.37	0.185086	0.00424624	0.145545
Hcn1	ENSMUSG00000021730	2538.52	0.182503	0.00427793	0.14633
Crcp	ENSMUSG00000025532	1406.83	-0.142475	0.00432976	0.147664
Il17d	ENSMUSG00000050222	429.755	-0.177745	0.00433469	0.147664
Apc	ENSMUSG00000005871	22225.7	0.136084	0.00435427	0.147768
Gm11627	ENSMUSG00000078640	63.6472	0.211445	0.00437331	0.147768
Scube2	ENSMUSG00000007279	62.8736	0.213134	0.00436552	0.147768
Sec14l2	ENSMUSG00000003585	4918.46	-0.103045	0.00435975	0.147768
Synpr	ENSMUSG00000056296	10941.8	-0.141581	0.00440857	0.148657
Slc4a10	ENSMUSG00000026904	15716.1	0.117692	0.0044521	0.149821
Grb10	ENSMUSG00000020176	1917.46	0.162531	0.00448956	0.149885
H2-Q7	ENSMUSG00000060550	61.9894	0.177362	0.00449006	0.149885
Lypd6	ENSMUSG00000050447	1252.07	0.176403	0.0044726	0.149885
Pcsk1n	ENSMUSG00000039278	24887.3	-0.16757	0.00448012	0.149885
Cd55	ENSMUSG00000026399	353.329	0.192539	0.00452653	0.1508
Ptger3	ENSMUSG00000040016	101.022	0.211452	0.00454939	0.151258
Myo9a	ENSMUSG00000039585	7714.45	0.125412	0.00458	0.151972
Esyt2	ENSMUSG00000021171	3690.46	0.131828	0.00458997	0.151999
Fam171a2	ENSMUSG00000034685	5485.98	-0.176136	0.00464071	0.15317
Nkx2-1	ENSMUSG00000001496	35.0966	-0.177827	0.00464374	0.15317
Tagln3	ENSMUSG00000022658	9905.13	-0.106397	0.00465319	0.153178
Ikzf2	ENSMUSG00000025997	306.142	0.168012	0.0046729	0.153522
Gng4	ENSMUSG00000021303	1454.53	0.15879	0.00469667	0.153999
Gm28578	ENSMUSG00000100417	72.2828	0.210602	0.00471583	0.154323
1110065P20Rik	ENSMUSG00000078570	2415.58	-0.146674	0.00473307	0.154583
Egln1	ENSMUSG00000031987	5871.22	-0.111997	0.0047807	0.15553
Nrtn	ENSMUSG00000039481	68.4968	-0.211023	0.0047808	0.15553
Abca5	ENSMUSG00000018800	3472.51	0.110822	0.00490286	0.155815
Abi3bp	ENSMUSG00000035258	68.4166	0.196553	0.00494683	0.155815
Adra1d	ENSMUSG00000027335	3865.19	-0.170191	0.00494208	0.155815
Asphd2	ENSMUSG00000029348	9977.3	-0.0979359	0.0048781	0.155815
Ebf1	ENSMUSG00000057098	221.534	0.19648	0.0049222	0.155815
Gm13736	ENSMUSG00000082908	438.42	-0.165669	0.00482939	0.155815
Gm26514	ENSMUSG00000097151	35.3078	0.17925	0.00494854	0.155815
Gm37062	ENSMUSG00000103804	31.5963	0.188838	0.00485526	0.155815
Gm37233	ENSMUSG00000102336	210.134	0.209904	0.00495357	0.155815
Il1rapl1	ENSMUSG00000052372	646.665	0.174995	0.00494083	0.155815
Insig2	ENSMUSG00000003721	3357.67	-0.120961	0.00493591	0.155815
Mpi	ENSMUSG00000032306	2659.74	0.104923	0.00483976	0.155815
Pcdhga6	ENSMUSG00000103793	667.304	0.180366	0.00481795	0.155815
Peg3	ENSMUSG00000002265	20121.7	0.157276	0.00495491	0.155815
Phyhip	ENSMUSG00000003469	39100.4	-0.0953756	0.00486668	0.155815
Senp7	ENSMUSG00000052917	2922.55	0.115685	0.00495826	0.155815
Sez6	ENSMUSG00000000632	16219.8	0.12812	0.00494643	0.155815
Trim24	ENSMUSG00000029833	2262.89	0.104724	0.00491475	0.155815
Ankrd6	ENSMUSG00000040183	2884.38	-0.131506	0.00503003	0.157176
Nalcn	ENSMUSG00000000197	7384.03	0.111401	0.00501893	0.157176
Prox1	ENSMUSG00000010175	8790.6	-0.191806	0.00503859	0.157176
Tenm3	ENSMUSG00000031561	6056.94	0.158629	0.00503938	0.157176
Arhgap10	ENSMUSG00000037148	458.949	0.146281	0.00505887	0.157457
Dgkk	ENSMUSG00000062393	51.4879	0.201739	0.00506734	0.157457
Mmp17	ENSMUSG00000029436	18422.2	-0.129426	0.00511253	0.158565
Gm42748	ENSMUSG00000105742	65.3053	0.198354	0.00515581	0.159313
Hist1h2bc	ENSMUSG00000018102	1640.3	-0.181153	0.00514982	0.159313
Tmem185b	ENSMUSG00000098923	38.2379	-0.205844	0.00518123	0.159801
Tppp3	ENSMUSG00000014846	1369.98	-0.151151	0.00519702	0.159991
Grm5	ENSMUSG00000049583	19700.4	0.106166	0.00521777	0.160333
Mageh1	ENSMUSG00000047238	2085.15	-0.12676	0.00526238	0.16084
Rtn4rl2	ENSMUSG00000050896	2630.77	-0.180999	0.00525605	0.16084
Tnfrsf11a	ENSMUSG00000026321	173.191	0.177539	0.0052633	0.16084
Mt3	ENSMUSG00000031760	11757	-0.181544	0.00527353	0.160857
Slc30a3	ENSMUSG00000029151	6083.46	-0.129627	0.00529824	0.161315
Gm12481	ENSMUSG00000043770	467.291	-0.202266	0.00536457	0.163036
Ltbp2	ENSMUSG00000002020	31.5319	0.195511	0.00537819	0.163152
Gm12445	ENSMUSG00000081483	261.302	-0.202129	0.00538811	0.163155
Pgr	ENSMUSG00000031870	1066	0.14618	0.00541536	0.163682
Man1a	ENSMUSG00000003746	6049.74	0.1808	0.00546389	0.164849
Esrrg	ENSMUSG00000026610	1010.27	0.144892	0.00548363	0.165145
Gm14326	ENSMUSG00000078862	521.725	0.168822	0.00550969	0.165551
Ifitm1	ENSMUSG00000025491	75.5561	0.203684	0.00551704	0.165551
Kdelr3	ENSMUSG00000010830	34.52	0.201622	0.00552856	0.165598
Cwh43	ENSMUSG00000029154	62.4521	0.184424	0.00557264	0.166574
Nrcam	ENSMUSG00000020598	26331.6	0.114304	0.00558117	0.166574
Bod1	ENSMUSG00000044502	3740.46	-0.114733	0.00566381	0.167821
Btbd11	ENSMUSG00000020042	1142.87	0.187836	0.00567406	0.167821
Cntn6	ENSMUSG00000030092	390.381	0.20673	0.00571715	0.167821
Gm15501	ENSMUSG00000087412	186.673	-0.200669	0.00576163	0.167821
Gm37891	ENSMUSG00000104271	91.799	0.201097	0.00577741	0.167821
Hecw2	ENSMUSG00000042807	1911.19	0.164727	0.00571415	0.167821
Hmgcll1	ENSMUSG00000007908	1057.11	0.12595	0.00577552	0.167821
Nfat5	ENSMUSG00000003847	8852.49	0.148791	0.00566977	0.167821
Otogl	ENSMUSG00000091455	94.5199	0.203498	0.00571262	0.167821
Prkaca-ps1	ENSMUSG00000081845	51.4657	0.19677	0.00576374	0.167821
Rfx7	ENSMUSG00000037674	2493.93	0.141245	0.00577417	0.167821
Scn5a	ENSMUSG00000032511	140.668	0.206187	0.0057845	0.167821
Sgtb	ENSMUSG00000042743	5847.15	0.117986	0.0057102	0.167821
Stub1	ENSMUSG00000039615	6302.12	-0.101022	0.00568906	0.167821
Wnk3	ENSMUSG00000041245	2389.47	0.128481	0.00572457	0.167821
Zfhx4	ENSMUSG00000025255	949.001	0.188806	0.00570999	0.167821
Adgrb3	ENSMUSG00000033569	8669.6	0.104251	0.00582573	0.168601
Lrrc49	ENSMUSG00000047766	3491.04	0.089069	0.00583166	0.168601
C1qtnf4	ENSMUSG00000040794	7471.81	-0.161921	0.00584391	0.168662
Auts2	ENSMUSG00000029673	6967.03	-0.157732	0.00594849	0.169328
Cabp1	ENSMUSG00000029544	5191.87	-0.155656	0.00589824	0.169328
Cep170	ENSMUSG00000057335	5714.13	0.100615	0.00593448	0.169328
Fam135a	ENSMUSG00000026153	2370.6	0.142904	0.00590697	0.169328
Gramd2	ENSMUSG00000074259	546.641	0.165874	0.00593485	0.169328
H2afy	ENSMUSG00000015937	5007.62	-0.0889919	0.00594307	0.169328
Plxna2	ENSMUSG00000026640	9167.82	0.141981	0.00589335	0.169328
Rfx2	ENSMUSG00000024206	307.867	-0.177859	0.00594675	0.169328
Dmxl1	ENSMUSG00000037416	4831.13	0.131965	0.0059753	0.169801
Derl1	ENSMUSG00000022365	4456.47	-0.085326	0.00601821	0.170326
Gm13630	ENSMUSG00000085386	75.289	0.20544	0.0060293	0.170326
Naip6	ENSMUSG00000078942	61.1528	0.19966	0.00603478	0.170326
Zkscan16	ENSMUSG00000038630	1895.21	0.176263	0.00602877	0.170326
Gas2l1	ENSMUSG00000034201	4726.84	-0.103311	0.00607007	0.170973
Man2a1	ENSMUSG00000024085	1590.2	0.118136	0.00607825	0.170973
Grin2b	ENSMUSG00000030209	47481.5	0.129097	0.00608942	0.170997
Arhgef19	ENSMUSG00000028919	1398.55	-0.146003	0.00610287	0.171037
Sh3bp2	ENSMUSG00000054520	341.358	-0.168846	0.00611141	0.171037
Caln1	ENSMUSG00000060371	16277.5	0.115221	0.00620444	0.172886
Gabra3	ENSMUSG00000031343	3825.25	0.199977	0.00619227	0.172886
Osgepl1	ENSMUSG00000026096	710.937	0.133168	0.00620867	0.172886
9330182L06Rik	ENSMUSG00000056004	1425.85	0.140265	0.0062359	0.173354
Cry1	ENSMUSG00000020038	784.984	-0.164271	0.00627884	0.173433
Diras2	ENSMUSG00000047842	20927.3	0.0978081	0.00628046	0.173433
Slc35d1	ENSMUSG00000028521	1182.55	0.115452	0.00626507	0.173433
Taco1	ENSMUSG00000001983	689.336	-0.122776	0.00626205	0.173433
Nsmf	ENSMUSG00000006476	63535.4	-0.0925362	0.00629784	0.173624
Rtn4r	ENSMUSG00000043811	5641.51	-0.13397	0.00632594	0.17411
Cltb	ENSMUSG00000047547	9015.14	-0.0792584	0.00636805	0.174509
Grm4	ENSMUSG00000063239	647.702	0.175241	0.00636807	0.174509
Sla	ENSMUSG00000022372	377.344	0.199477	0.00637195	0.174509
Grhpr	ENSMUSG00000035637	1345.92	-0.13518	0.0063885	0.174675
Gm5814	ENSMUSG00000096361	230.574	-0.181966	0.00641266	0.175048
Gm18406	ENSMUSG00000101054	26.7253	0.183483	0.00644203	0.1755
Gm7694	ENSMUSG00000102752	498.383	-0.159973	0.00645034	0.1755
Mga	ENSMUSG00000033943	4651.07	0.150339	0.00646268	0.175548
Drd1	ENSMUSG00000021478	226.055	0.17236	0.00651577	0.176476
Hist1h4k	ENSMUSG00000064288	33.9468	-0.190204	0.00651807	0.176476
Anp32b	ENSMUSG00000028333	2197.2	-0.147426	0.00670109	0.177722
Arhgef15	ENSMUSG00000052921	624.375	0.184128	0.00667676	0.177722
Fam107a	ENSMUSG00000021750	27515.3	-0.181383	0.00665968	0.177722
Fam129a	ENSMUSG00000026483	211.254	0.180599	0.00659048	0.177722
Fut9	ENSMUSG00000055373	4742.24	0.162439	0.00668911	0.177722
Gprin1	ENSMUSG00000069227	11704	-0.110728	0.00670305	0.177722
Lrg1	ENSMUSG00000037095	38.3984	0.193268	0.00662108	0.177722
Macrod1	ENSMUSG00000036278	706.275	-0.157737	0.00667834	0.177722
Map3k7cl	ENSMUSG00000025610	44.6011	0.196032	0.00662279	0.177722
Pcdhga8	ENSMUSG00000023036	595.217	0.168203	0.00664824	0.177722
Ptov1	ENSMUSG00000038502	10648.2	-0.0986184	0.00666252	0.177722
Tcap	ENSMUSG00000007877	26.3739	0.19489	0.00669472	0.177722
Tox	ENSMUSG00000041272	545.151	0.198167	0.00668932	0.177722
Tmem160	ENSMUSG00000019158	1203.18	-0.174768	0.0067275	0.178086
Rp9	ENSMUSG00000032239	1088.81	-0.127844	0.00679923	0.179413
Thoc2	ENSMUSG00000037475	4000.44	0.124596	0.00679751	0.179413
Bloc1s2-ps	ENSMUSG00000025201	187.039	-0.183004	0.00682452	0.179511
Pgm1	ENSMUSG00000029171	517.43	0.139646	0.00681536	0.179511
Tmem107	ENSMUSG00000020895	376.909	-0.171082	0.00685132	0.179931
Hnrnpm	ENSMUSG00000059208	7772.98	-0.131377	0.00688086	0.180422
Ankrd34b	ENSMUSG00000045034	1102.48	0.163146	0.00694528	0.180706
Asxl3	ENSMUSG00000045215	897.794	0.141605	0.00696963	0.180706
B3glct	ENSMUSG00000051950	1217.04	0.116021	0.00691983	0.180706
Chst2	ENSMUSG00000033350	12781.8	-0.113935	0.00698464	0.180706
Gm14410	ENSMUSG00000078870	199.163	0.180173	0.0070004	0.180706
Gm37928	ENSMUSG00000104362	883.356	0.181505	0.0069475	0.180706
Neurod2	ENSMUSG00000038255	11491	-0.166741	0.00694276	0.180706
Pspc1	ENSMUSG00000021938	2944.79	0.108287	0.00698802	0.180706
Rgsl1	ENSMUSG00000042641	165.999	0.201325	0.00693286	0.180706
Taf1b	ENSMUSG00000059669	1359.33	0.104594	0.00699677	0.180706
9930021J03Rik	ENSMUSG00000046138	4626.13	0.0825133	0.00702811	0.18103
Cck	ENSMUSG00000032532	15682.4	-0.141271	0.00703475	0.18103
Gm16386	ENSMUSG00000096975	43.7584	0.196026	0.00707328	0.18146
Smox	ENSMUSG00000027333	2549.34	-0.139678	0.00706525	0.18146
Abhd12	ENSMUSG00000032046	19415.2	-0.0805447	0.00717384	0.183192
Dock7	ENSMUSG00000028556	2906.57	0.116537	0.00716264	0.183192
Gprin3	ENSMUSG00000045441	176.173	0.194947	0.0071691	0.183192
Gm34294	ENSMUSG00000103662	27.0553	0.153689	0.00720112	0.183199
Rnf166	ENSMUSG00000014470	1771.03	-0.101366	0.00719695	0.183199
Syne2	ENSMUSG00000063450	1814.35	0.117823	0.00720719	0.183199
Ptar1	ENSMUSG00000074925	234.06	0.20055	0.00723558	0.18364
Mrpl9	ENSMUSG00000028140	2366.25	-0.104585	0.00730613	0.185148
Zcchc6	ENSMUSG00000035248	4094.22	0.0926814	0.00732504	0.185345
Rbp4	ENSMUSG00000024990	282.247	0.197551	0.00737616	0.186355
Gabrb1	ENSMUSG00000029212	14104.3	0.108637	0.00741566	0.186769
Mycbp2	ENSMUSG00000033004	27416.7	0.149362	0.00741461	0.186769
Rxrb	ENSMUSG00000039656	4293.27	-0.0832942	0.0074375	0.186769
Skap1	ENSMUSG00000057058	48.8039	0.180162	0.00742855	0.186769
Yjefn3	ENSMUSG00000048967	706.102	-0.148015	0.00745025	0.186807
Dpp10	ENSMUSG00000036815	2343.6	0.176541	0.00746379	0.186865
Kctd8	ENSMUSG00000037653	325.368	0.199956	0.0075117	0.187781
Grik5	ENSMUSG00000003378	19666.9	-0.100188	0.00754657	0.188222
Mamld1	ENSMUSG00000059401	2903.39	0.108433	0.00755249	0.188222
Pdk2	ENSMUSG00000038967	8114.63	-0.107891	0.00756331	0.188222
4930480K23Rik	ENSMUSG00000097284	133.646	0.188497	0.00761064	0.188835
Cox10	ENSMUSG00000042148	1577.57	0.0908921	0.00760076	0.188835
Gm7367	ENSMUSG00000047370	159.741	-0.178609	0.00764455	0.189394
Arpc5	ENSMUSG00000008475	10636.4	-0.085441	0.00768052	0.189438
Cygb	ENSMUSG00000020810	4118.9	-0.138233	0.00767544	0.189438
Samd5	ENSMUSG00000060487	469.97	0.178999	0.00767256	0.189438
Pde4d	ENSMUSG00000021699	1493.58	0.147412	0.0077352	0.190222
Ryr3	ENSMUSG00000057378	8227.62	0.185452	0.00773279	0.190222
Arhgef25	ENSMUSG00000019467	23770.7	-0.122212	0.00776284	0.190327
Ccdc12	ENSMUSG00000019659	939.16	-0.142114	0.0077738	0.190327
Uggt2	ENSMUSG00000042104	2210.04	0.185615	0.00776583	0.190327
Gm20033	ENSMUSG00000097640	613.03	-0.193852	0.00780927	0.190914
Gpr88	ENSMUSG00000068696	101.705	0.146593	0.00782149	0.190932
Myo16	ENSMUSG00000039057	1638.98	0.157791	0.00784909	0.191324
Magi3	ENSMUSG00000052539	3145.91	0.106301	0.00787335	0.191635
Met	ENSMUSG00000009376	359.965	0.197124	0.00789813	0.191957
Gm6055	ENSMUSG00000062081	826.454	-0.161626	0.00795148	0.19269
Hrh2	ENSMUSG00000034987	119.335	0.192082	0.0079484	0.19269
Ubtd1	ENSMUSG00000025171	651.547	-0.14252	0.00797316	0.192934
Golgb1	ENSMUSG00000034243	8516.48	0.137218	0.00799539	0.193191
Fancm	ENSMUSG00000055884	849.768	0.175939	0.00802257	0.193566
Slc45a3	ENSMUSG00000026435	68.5301	0.197828	0.00805412	0.194046
Atrx	ENSMUSG00000031229	13533	0.119857	0.00813347	0.195674
Acyp2	ENSMUSG00000060923	709.853	-0.152391	0.00814906	0.195766
2010204K13Rik	ENSMUSG00000063018	791.921	-0.16846	0.00820232	0.196272
Astn2	ENSMUSG00000028373	1844.9	0.168112	0.00821106	0.196272
Pigyl	ENSMUSG00000010607	1001.73	-0.147607	0.00821735	0.196272
R3hdm1	ENSMUSG00000056211	15828	0.142839	0.00821488	0.196272
Mast3	ENSMUSG00000031833	31721.6	-0.121749	0.00823319	0.196368
Dgki	ENSMUSG00000038665	1550.29	0.196175	0.00826064	0.19674
5430403G16Rik	ENSMUSG00000072763	131.202	0.180617	0.00833161	0.19723
Ace	ENSMUSG00000020681	576.743	0.190799	0.00835711	0.19723
Bloc1s3	ENSMUSG00000057667	621.043	-0.142431	0.00841162	0.19723
Calr	ENSMUSG00000003814	21711.1	-0.184197	0.00838202	0.19723
Htr2c	ENSMUSG00000041380	2625.11	0.177418	0.00839801	0.19723
Klhdc8a	ENSMUSG00000042115	354.84	0.194922	0.00831877	0.19723
Pou2f1	ENSMUSG00000026565	2010.02	0.139104	0.00841171	0.19723
Rgs4	ENSMUSG00000038530	10297.6	0.154053	0.00837618	0.19723
Sh3bp1	ENSMUSG00000022436	10424.3	-0.116336	0.00840138	0.19723
Thrsp	ENSMUSG00000035686	1909.42	-0.181578	0.00832512	0.19723
Vps13d	ENSMUSG00000020220	9052.7	0.147847	0.00839929	0.19723
2310039H08Rik	ENSMUSG00000062619	167.993	-0.184131	0.00853164	0.198416
Acot11	ENSMUSG00000034853	3442.57	-0.167188	0.00855522	0.198416
Adamtsl5	ENSMUSG00000043822	265.786	0.170305	0.00856862	0.198416
Arrb2	ENSMUSG00000060216	3476.69	-0.102687	0.00851652	0.198416
Fam76b	ENSMUSG00000037808	1660.3	0.141211	0.008498	0.198416
Gcc2	ENSMUSG00000038039	5071.91	0.102857	0.00848001	0.198416
Hnrnpa0	ENSMUSG00000007836	8726.09	-0.127763	0.00857473	0.198416
Ppp2r2c	ENSMUSG00000029120	39847.7	-0.074404	0.00858163	0.198416
Samd11	ENSMUSG00000096351	90.0139	0.196151	0.00856446	0.198416
Tyro3	ENSMUSG00000027298	7863.29	0.144243	0.00851241	0.198416
Map2k1	ENSMUSG00000004936	22993.4	-0.0830772	0.00860068	0.19858
Macf1	ENSMUSG00000028649	23869.6	0.138959	0.00861529	0.198642
Hs3st4	ENSMUSG00000078591	7600.94	-0.0828662	0.00871361	0.1998
Npsr1	ENSMUSG00000043659	30.4209	0.104014	0.00869936	0.1998
Nxph1	ENSMUSG00000046178	1727.81	0.143372	0.00868851	0.1998
Pfkl	ENSMUSG00000020277	20090.3	-0.0944316	0.0087075	0.1998
Ttc39aos1	ENSMUSG00000085873	48.2503	0.192581	0.00874259	0.200188
Gm16418	ENSMUSG00000084093	405.549	-0.179103	0.00876056	0.200324
5330434G04Rik	ENSMUSG00000087620	436.251	0.148292	0.00883888	0.200757
Doc2a	ENSMUSG00000052301	910.74	0.146689	0.00883297	0.200757
Mycn	ENSMUSG00000037169	570.569	-0.127583	0.00881488	0.200757
Sema3a	ENSMUSG00000028883	176.814	0.191502	0.00883157	0.200757
Ttbk2	ENSMUSG00000090100	5011.7	0.110005	0.00883988	0.200757
Oma1	ENSMUSG00000035069	404.328	-0.140157	0.00890808	0.20203
Grip1	ENSMUSG00000034813	1803.58	0.124985	0.0089581	0.202062
L1cam	ENSMUSG00000031391	10580.9	0.138517	0.00895702	0.202062
Ntng1	ENSMUSG00000059857	2339.57	0.164133	0.0089459	0.202062
Ogfod2	ENSMUSG00000023707	1582.2	-0.12238	0.00893557	0.202062
Zzef1	ENSMUSG00000055670	5820.28	0.116653	0.00899328	0.20258
4931406P16Rik	ENSMUSG00000066571	2769.97	0.120861	0.00902818	0.202817
Arfgef3	ENSMUSG00000019852	2776.8	0.189928	0.00902089	0.202817
Dennd2a	ENSMUSG00000038456	2495.08	-0.0914541	0.00909135	0.20396
Ahnak	ENSMUSG00000069833	1903.27	0.16423	0.00913302	0.204619
Gm43682	ENSMUSG00000107019	476.147	0.172328	0.00915815	0.204631
Mrps34	ENSMUSG00000038880	1934.63	-0.124325	0.00915722	0.204631
Acot1	ENSMUSG00000072949	607.553	-0.152393	0.00926469	0.205904
Dexi	ENSMUSG00000038055	2196.24	-0.133304	0.00925571	0.205904
Gdf10	ENSMUSG00000021943	870.663	-0.134388	0.00925515	0.205904
Tnnc1	ENSMUSG00000091898	90.8974	-0.191167	0.009238	0.205904
Chd5	ENSMUSG00000005045	17165.6	0.113305	0.00934713	0.206083
Ezr	ENSMUSG00000052397	3844.22	-0.165051	0.00930845	0.206083
Sh3bgrl2	ENSMUSG00000032261	1764.09	0.163281	0.00931902	0.206083
Slc17a6	ENSMUSG00000030500	630.612	0.149704	0.00929632	0.206083
Ubap1l	ENSMUSG00000086228	108.483	0.190272	0.00934676	0.206083
Zfp788	ENSMUSG00000074165	2406.87	0.121665	0.00932668	0.206083
Maged2	ENSMUSG00000025268	2768.46	0.0908875	0.00941251	0.20725
Hdac9	ENSMUSG00000004698	2340.56	0.107272	0.00943236	0.207412
Pank3	ENSMUSG00000018846	5743.88	0.105624	0.00948982	0.2084
Glul	ENSMUSG00000026473	83029.9	-0.1532	0.00954674	0.208709
Nek6	ENSMUSG00000026749	3048.27	-0.131206	0.00954721	0.208709
Pnp	ENSMUSG00000021871	700.17	-0.148046	0.00954231	0.208709
Susd2	ENSMUSG00000006342	183.905	0.193253	0.0095541	0.208709
Gm11838	ENSMUSG00000083280	97.5556	0.193799	0.00958184	0.20904
Asap2	ENSMUSG00000052632	3620.96	0.120086	0.00960011	0.209164
Pikfyve	ENSMUSG00000025949	3853.97	0.0962918	0.00962015	0.209327
Gm26779	ENSMUSG00000097140	47.5376	0.188455	0.00966923	0.209437
Gm867	ENSMUSG00000050157	54.8662	-0.188754	0.00966437	0.209437
Herc2	ENSMUSG00000030451	19020	0.147349	0.00963835	0.209437
Rasgrp1	ENSMUSG00000027347	50005.3	0.127909	0.00967564	0.209437
Aass	ENSMUSG00000029695	268.358	-0.182296	0.00970419	0.209707
Ier5	ENSMUSG00000056708	2676.92	-0.159217	0.00972463	0.209707
Il13ra1	ENSMUSG00000017057	371.012	0.163368	0.00972593	0.209707
Gm6981	ENSMUSG00000098076	29.4155	0.18688	0.00975217	0.209898
Kcng3	ENSMUSG00000045053	70.5253	0.174377	0.00976004	0.209898
B3galt6	ENSMUSG00000050796	1044.33	-0.121717	0.009832	0.210997
Gabra1	ENSMUSG00000010803	19446.1	0.150996	0.00985714	0.210997
Pcdh11x	ENSMUSG00000034755	476.368	0.154705	0.00984637	0.210997
Plpp6	ENSMUSG00000040105	4949.4	0.126866	0.00986191	0.210997
Ssbp2	ENSMUSG00000003992	3909.86	0.110123	0.00988987	0.211323
Pus10	ENSMUSG00000020280	1001.72	0.136622	0.00998017	0.212979
Src	ENSMUSG00000027646	10324.1	-0.0954397	0.0100153	0.213455
1190002N15Rik	ENSMUSG00000045414	2073.83	0.168406	0.0100745	0.213492
AF529169	ENSMUSG00000039313	139.583	0.189758	0.0101192	0.213492
Elfn1	ENSMUSG00000048988	1616.49	0.150416	0.0101005	0.213492
Pdzd3	ENSMUSG00000032105	140.865	-0.184493	0.0101178	0.213492
Rictor	ENSMUSG00000050310	4554.05	0.114173	0.0101198	0.213492
Rpl30	ENSMUSG00000058600	1544.98	-0.164342	0.010111	0.213492
Rpp21	ENSMUSG00000024446	663.351	-0.124778	0.0100606	0.213492
Tnc	ENSMUSG00000028364	784.506	0.18348	0.0100927	0.213492
Mecp2	ENSMUSG00000031393	10238.6	0.0768986	0.010158	0.214026
Cfap43	ENSMUSG00000044948	255.137	-0.171467	0.0101735	0.214081
C2cd4d	ENSMUSG00000091648	27.2187	-0.16428	0.0102009	0.214091
Fam160a2	ENSMUSG00000044465	5643.81	0.0767978	0.0102255	0.214091
Islr2	ENSMUSG00000051243	8892	-0.138893	0.0102241	0.214091
Rev3l	ENSMUSG00000019841	3612.38	0.135205	0.0102028	0.214091
Ebf3	ENSMUSG00000010476	98.6365	-0.191596	0.0103101	0.214204
Gm26644	ENSMUSG00000097683	154.513	-0.16928	0.0102544	0.214204
Iqcg	ENSMUSG00000035578	166.882	-0.1781	0.01027	0.214204
Llph-ps2	ENSMUSG00000083364	122.06	-0.180078	0.0103106	0.214204
Sdc1	ENSMUSG00000020592	62.0309	0.189789	0.0102766	0.214204
Shf	ENSMUSG00000033256	1845.57	-0.101441	0.010321	0.214204
Sptlc2	ENSMUSG00000021036	2360.44	0.0893519	0.0103164	0.214204
Plekhh2	ENSMUSG00000040852	760.538	0.151166	0.0103378	0.214284
Sdhaf4	ENSMUSG00000026154	871.656	-0.13789	0.0103635	0.214549
Airn	ENSMUSG00000078247	59.4787	0.191107	0.0104449	0.21528
Gas1	ENSMUSG00000052957	647.033	-0.138821	0.0104434	0.21528
Sdf2l1	ENSMUSG00000022769	480.049	-0.188675	0.0104121	0.21528
Timp4	ENSMUSG00000030317	1965.47	-0.164426	0.0104506	0.21528
Zfp952	ENSMUSG00000053390	1283.35	0.103811	0.0105322	0.216693
Lmo1	ENSMUSG00000036111	2029.65	-0.116898	0.0105564	0.216772
Mlip	ENSMUSG00000032355	1657.78	0.174226	0.0105621	0.216772
Alkbh8	ENSMUSG00000025899	1207.05	0.140692	0.0106194	0.217519
Dsg2	ENSMUSG00000044393	270.261	-0.171913	0.0106509	0.217519
Endog	ENSMUSG00000015337	708.569	-0.135568	0.0106664	0.217519
Gm13217	ENSMUSG00000082953	67.5206	0.188469	0.010677	0.217519
Hnrnpab	ENSMUSG00000020358	7999.68	-0.101598	0.0106541	0.217519
Rgag1	ENSMUSG00000085584	88.6345	0.190638	0.0106707	0.217519
6330409D20Rik	ENSMUSG00000009551	61.531	0.190439	0.0107268	0.218013
Lcor	ENSMUSG00000025019	420.399	0.189885	0.0107275	0.218013
Rpl13a-ps1	ENSMUSG00000062083	108.222	-0.190751	0.0107778	0.218766
Lnx2	ENSMUSG00000016520	456.957	0.138976	0.0108433	0.219828
Tcp11l1	ENSMUSG00000027175	933.135	0.181817	0.0108614	0.219926
Prrc2c	ENSMUSG00000040225	11626.3	0.130452	0.0108932	0.220301
Ankhd1	ENSMUSG00000024483	4376.83	0.138623	0.0109497	0.22064
Pgbd5	ENSMUSG00000050751	16257.8	-0.118617	0.0109394	0.22064
Rps6	ENSMUSG00000028495	287.291	-0.160946	0.0109389	0.22064
Tprkb	ENSMUSG00000054226	6631.45	-0.159352	0.0111661	0.224727
Cecr2	ENSMUSG00000071226	889.958	-0.179141	0.0111953	0.225043
Ptprh	ENSMUSG00000035429	38.0438	0.174664	0.0112695	0.226262
Lamtor4	ENSMUSG00000050552	1538.48	-0.119185	0.0113437	0.227216
Piwil2	ENSMUSG00000033644	94.5285	-0.189312	0.0113462	0.227216
Tmem87b	ENSMUSG00000014353	3186.72	0.0878517	0.0113581	0.227216
Rnmt	ENSMUSG00000009535	4516.21	0.0861542	0.0114037	0.227581
Tnrc6a	ENSMUSG00000052707	5709.41	0.110619	0.0114025	0.227581
Cyth4	ENSMUSG00000018008	1343.84	-0.139728	0.0115012	0.227885
Gm12428	ENSMUSG00000082185	360.679	-0.158787	0.0114415	0.227885
Gm16894	ENSMUSG00000097899	42.3855	0.186661	0.0114757	0.227885
Ino80b	ENSMUSG00000030034	764.157	-0.133178	0.0114588	0.227885
Klhl13	ENSMUSG00000036782	1774.19	0.101332	0.0114715	0.227885
Mast4	ENSMUSG00000034751	5014.07	0.117603	0.0114998	0.227885
Pdia3	ENSMUSG00000027248	12152	-0.146694	0.0115771	0.229117
Anapc1	ENSMUSG00000014355	7434.06	0.101975	0.011593	0.229159
Crybg3	ENSMUSG00000091562	71.4716	0.177097	0.0116963	0.230405
Cttnbp2	ENSMUSG00000000416	16153.4	0.138578	0.0117115	0.230405
Ebp	ENSMUSG00000031168	853.329	-0.107615	0.0117082	0.230405
Nlrc5	ENSMUSG00000074151	89.5755	0.184961	0.0116783	0.230405
Nav1	ENSMUSG00000009418	13471.5	0.133016	0.0117499	0.230887
Grb14	ENSMUSG00000026888	1851.75	-0.113896	0.0117831	0.231265
Ccdc134	ENSMUSG00000068114	596.8	-0.130841	0.0118187	0.231663
Derl3	ENSMUSG00000009092	76.6428	-0.181285	0.0118591	0.231663
Ube3a	ENSMUSG00000025326	8332.01	0.107237	0.0118453	0.231663
Zfp639	ENSMUSG00000027667	2019.98	0.118128	0.0118498	0.231663
BC067074	ENSMUSG00000021763	181.436	0.176262	0.0119091	0.232367
Slc7a1	ENSMUSG00000041313	3554.27	0.119358	0.0119378	0.232578
Zfp292	ENSMUSG00000039967	2905.37	0.100642	0.0119479	0.232578
Gm37608	ENSMUSG00000103831	86.9428	0.163052	0.0119843	0.233014
Camkk1	ENSMUSG00000020785	16146	-0.122713	0.0120717	0.233078
Coq6	ENSMUSG00000021235	1070.43	0.0984542	0.0120193	0.233078
Fam189a1	ENSMUSG00000030518	7923.66	0.0999171	0.0120584	0.233078
Gm5417	ENSMUSG00000049414	142.767	-0.17531	0.0120118	0.233078
Nppc	ENSMUSG00000026241	97.2203	0.18775	0.0120697	0.233078
Zfp286	ENSMUSG00000047342	1193.35	0.106547	0.0120441	0.233078
Ddr2	ENSMUSG00000026674	847.081	0.158208	0.0121348	0.233576
Gm38372	ENSMUSG00000103509	45.5519	0.0909636	0.0121663	0.233576
Mal2	ENSMUSG00000024479	13668.1	0.146811	0.0121576	0.233576
Nts	ENSMUSG00000019890	229.811	0.116749	0.0121677	0.233576
Zfp704	ENSMUSG00000040209	5607.42	0.118256	0.0121256	0.233576
Cidea	ENSMUSG00000024526	435.598	-0.144347	0.0123078	0.23437
Gm12198	ENSMUSG00000085564	45.7805	0.175984	0.0122725	0.23437
Lsm2	ENSMUSG00000007050	412.415	-0.130901	0.0122487	0.23437
Pclo	ENSMUSG00000061601	19419.7	0.129917	0.0122295	0.23437
Pcsk2	ENSMUSG00000027419	18899	0.0920227	0.0123006	0.23437
Zfp770	ENSMUSG00000040321	1850.54	0.0912694	0.0123002	0.23437
Zfp991	ENSMUSG00000067916	75.3757	0.186249	0.0122637	0.23437
Trpv6	ENSMUSG00000029868	30.3935	0.0903628	0.0123562	0.235021
Tceal3	ENSMUSG00000044550	4540.66	-0.117222	0.0123824	0.235252
Cadps2	ENSMUSG00000017978	6742.63	0.165591	0.0124248	0.235585
Hook3	ENSMUSG00000037234	5970.57	0.121889	0.0124425	0.235585
Polr3a	ENSMUSG00000025280	2159.42	0.106911	0.0124403	0.235585
Krt10	ENSMUSG00000019761	406.211	-0.158134	0.0125301	0.236897
Nynrin	ENSMUSG00000075592	743.338	0.16	0.0125402	0.236897
Gfra1	ENSMUSG00000025089	4710.82	-0.111474	0.01266	0.238617
Mid2	ENSMUSG00000000266	1841.95	0.0943	0.012658	0.238617
Adam8	ENSMUSG00000025473	605.629	-0.182572	0.0127431	0.239098
Aff3	ENSMUSG00000037138	4182.47	0.0954691	0.0127201	0.239098
Cntn1	ENSMUSG00000055022	29406.3	0.0944299	0.0127375	0.239098
Ubr3	ENSMUSG00000044308	13358.5	0.134334	0.0127124	0.239098
A730017C20Rik	ENSMUSG00000050875	2831.17	0.0994559	0.0128287	0.240434
Blm	ENSMUSG00000030528	260.655	0.163334	0.0128586	0.240722
Cdk2ap2	ENSMUSG00000024856	905.317	-0.146769	0.0128732	0.240725
Csrp2bp	ENSMUSG00000027425	1663.3	0.106973	0.0128942	0.240846
Ydjc	ENSMUSG00000041774	1056.57	-0.118412	0.0129102	0.240875
Map2k2	ENSMUSG00000035027	5157.17	-0.0920459	0.0129566	0.241226
Wwox	ENSMUSG00000004637	830.272	0.121744	0.0129581	0.241226
Plekhj1	ENSMUSG00000035278	1465.68	-0.111569	0.0129742	0.241257
Banp	ENSMUSG00000025316	2203.85	-0.165735	0.0130317	0.241673
Gm33320	ENSMUSG00000102771	70.0679	-0.185702	0.0130402	0.241673
Slitrk4	ENSMUSG00000046699	3235.68	0.118414	0.0130176	0.241673
Myo5c	ENSMUSG00000033590	36.0818	0.170286	0.0131067	0.242095
Ptchd4	ENSMUSG00000042256	294.357	0.169994	0.0131067	0.242095
Rplp2	ENSMUSG00000025508	1954.97	-0.177307	0.0130952	0.242095
Bid	ENSMUSG00000004446	737.027	-0.141694	0.013172	0.242388
Gm2541	ENSMUSG00000089698	59.228	-0.184755	0.0131713	0.242388
Ints6	ENSMUSG00000035161	1533.45	0.144321	0.0132355	0.242388
Lrrfip2	ENSMUSG00000032497	2346.43	0.0801851	0.013243	0.242388
Myadm	ENSMUSG00000068566	5429.58	0.0965747	0.0132241	0.242388
Pfkfb2	ENSMUSG00000026409	2452.44	0.142874	0.0131639	0.242388
Snord104	ENSMUSG00000065126	59.5956	-0.171994	0.0132537	0.242388
Tmem132c	ENSMUSG00000034324	299.417	0.165401	0.0131843	0.242388
Unc13b	ENSMUSG00000028456	4643.79	0.117633	0.0132293	0.242388
Slitrk6	ENSMUSG00000045871	60.6725	0.183699	0.0132757	0.242523
D430036J16Rik	ENSMUSG00000097466	120.031	0.172058	0.0133019	0.242735
Aldoart1	ENSMUSG00000059343	322.535	-0.150617	0.0133593	0.24336
Fbn2	ENSMUSG00000024598	506.937	0.162636	0.0133655	0.24336
Aup1	ENSMUSG00000068328	3787.18	-0.0964924	0.0134768	0.245118
Arpp21	ENSMUSG00000032503	10564.4	0.0986297	0.0135038	0.245342
Akirin2	ENSMUSG00000028291	3028.65	-0.11924	0.0135299	0.245393
Lhfpl2	ENSMUSG00000045312	2930.3	-0.126244	0.0135362	0.245393
Ankrd12	ENSMUSG00000034647	4218.01	0.120861	0.013648	0.247152
Ctgf	ENSMUSG00000019997	251.508	0.126619	0.0137033	0.247882
Wdr17	ENSMUSG00000039375	1938.44	0.0823489	0.0137184	0.247886
Ankrd42	ENSMUSG00000041343	712.333	0.113662	0.0137389	0.247986
Mkln1	ENSMUSG00000025609	7034.63	0.0743138	0.0137739	0.248349
5730522E02Rik	ENSMUSG00000032985	273.963	0.141845	0.0138113	0.248426
Cckbr	ENSMUSG00000030898	447.179	0.168153	0.013823	0.248426
Scp2-ps2	ENSMUSG00000058492	881.365	-0.134714	0.0138084	0.248426
Zap70	ENSMUSG00000026117	371.289	-0.168416	0.0139768	0.250918
Gm4799	ENSMUSG00000071151	269.829	-0.17267	0.0140297	0.251572
Itm2c	ENSMUSG00000026223	59595.5	-0.106301	0.0140435	0.251572
Chsy3	ENSMUSG00000058152	267.753	0.182748	0.0140981	0.252079
Fam83h	ENSMUSG00000046761	126.615	0.182794	0.0141173	0.252079
Rps24-ps3	ENSMUSG00000081049	98.0552	-0.180843	0.0141119	0.252079
Psmg4	ENSMUSG00000071451	263.767	-0.168644	0.014164	0.252642
Ctnnbl1	ENSMUSG00000027649	1811.42	-0.0992227	0.0142193	0.253086
Rilpl1	ENSMUSG00000029392	3425.01	-0.120224	0.0142132	0.253086
Cxcl14	ENSMUSG00000021508	4028.65	-0.133992	0.0142842	0.253968
BC005561	ENSMUSG00000079065	471.428	0.183194	0.0143256	0.254161
Gm15675	ENSMUSG00000086825	66.798	0.1827	0.0143219	0.254161
Adrbk2	ENSMUSG00000042249	9389.82	0.105126	0.0144058	0.255311
1110038B12Rik	ENSMUSG00000092203	611.98	-0.117354	0.0144688	0.255366
Car12	ENSMUSG00000032373	3105.51	-0.169983	0.0144346	0.255366
Rexo2	ENSMUSG00000032026	2090.39	-0.120642	0.0144413	0.255366
Zfp112	ENSMUSG00000052675	685.081	0.12433	0.0144703	0.255366
9430020K01Rik	ENSMUSG00000033960	6473.61	0.145587	0.0145549	0.255777
B330016D10Rik	ENSMUSG00000048406	166.202	-0.159659	0.0146286	0.255777
Dpp4	ENSMUSG00000035000	86.6517	0.177574	0.0145601	0.255777
Galnt13	ENSMUSG00000060988	1267.24	0.136707	0.014527	0.255777
Myo1c	ENSMUSG00000017774	1300.42	0.11848	0.0146321	0.255777
Pdia5	ENSMUSG00000022844	221.349	-0.166154	0.0146321	0.255777
Rnf112	ENSMUSG00000010086	42809.6	-0.142464	0.0145398	0.255777
Setx	ENSMUSG00000043535	5185.55	0.112915	0.0146249	0.255777
Tstd1	ENSMUSG00000103711	68.834	-0.181274	0.0145862	0.255777
Vip	ENSMUSG00000019772	785.85	0.179172	0.0146587	0.255973
Serpina3n	ENSMUSG00000021091	3432.99	-0.122975	0.0147151	0.256689
Foxo6	ENSMUSG00000052135	1879.77	-0.182241	0.0147386	0.256699
Srd5a3	ENSMUSG00000029233	1076.26	-0.114368	0.0147466	0.256699
Adra1b	ENSMUSG00000050541	175.393	0.175286	0.0147688	0.256817
Tmem258	ENSMUSG00000036372	1044.95	-0.136791	0.0148297	0.257337
Tomm40	ENSMUSG00000002984	4188.03	-0.100776	0.0148263	0.257337
Ank2	ENSMUSG00000032826	39671.8	0.0912636	0.014883	0.257864
Olfm2	ENSMUSG00000032172	1589.17	0.153391	0.0149066	0.257864
Glp2r	ENSMUSG00000049928	236.347	-0.162707	0.0149648	0.258601
Bmper	ENSMUSG00000031963	289.106	0.174259	0.0149994	0.258663
Gm42549	ENSMUSG00000107320	53.6614	0.160623	0.0149965	0.258663
Foxg1	ENSMUSG00000020950	6512.63	-0.115967	0.0150283	0.258891
Dab2ip	ENSMUSG00000026883	7785.66	0.120032	0.0151222	0.260239
Gm10282	ENSMUSG00000070713	46.7429	-0.181533	0.0151917	0.260896
Ptpro	ENSMUSG00000030223	3253.16	-0.12002	0.015177	0.260896
Akap17b	ENSMUSG00000059708	1486.68	0.134967	0.0152825	0.261185
Bod1l	ENSMUSG00000061755	5040.6	0.110174	0.0152876	0.261185
Gck	ENSMUSG00000041798	166.818	-0.167154	0.0152561	0.261185
Gm43337	ENSMUSG00000105993	36.9734	-0.159334	0.015293	0.261185
Lrrc42	ENSMUSG00000028617	1413.58	-0.0822658	0.0153028	0.261185
Trip12	ENSMUSG00000026219	13781.7	0.0826637	0.0152334	0.261185
Atf6b	ENSMUSG00000015461	5831.45	-0.0915306	0.0153458	0.261214
Dsc3	ENSMUSG00000059898	51.171	0.14736	0.0154145	0.261214
Gm38253	ENSMUSG00000102780	61.5538	0.174233	0.0153417	0.261214
Pitpnm3	ENSMUSG00000040543	3425.42	0.125811	0.0154022	0.261214
Ppt1	ENSMUSG00000028657	5723.58	0.0647124	0.0153803	0.261214
Ptprb	ENSMUSG00000020154	3761.46	0.177241	0.0153739	0.261214
Slc30a7	ENSMUSG00000054414	1510.62	0.116314	0.0154024	0.261214
Gm266	ENSMUSG00000010529	232.842	-0.17581	0.0154459	0.261479
Dse	ENSMUSG00000039497	502.461	0.132588	0.0156461	0.264599
BC002163	ENSMUSG00000081824	875.495	-0.167739	0.0156913	0.265094
Rab3c	ENSMUSG00000021700	32244.3	0.139665	0.0157465	0.265756
Drp2	ENSMUSG00000000223	6300.73	0.0881271	0.0157922	0.26586
Napa	ENSMUSG00000006024	16314.6	-0.0785281	0.0158001	0.26586
Ubtf	ENSMUSG00000020923	8837.72	-0.0961283	0.0158006	0.26586
Rbms1	ENSMUSG00000026970	1110.41	0.145657	0.0158615	0.266077
Syn2	ENSMUSG00000009394	52578.1	-0.0711482	0.0158597	0.266077
Tnik	ENSMUSG00000027692	16024.9	0.150079	0.0158563	0.266077
Kcnj3	ENSMUSG00000026824	10916.2	0.113344	0.0159096	0.266145
Rltpr	ENSMUSG00000050357	4694.05	-0.107915	0.0159136	0.266145
Tns1	ENSMUSG00000055322	2994.98	0.159251	0.0158863	0.266145
Ccnjl	ENSMUSG00000044707	506.316	-0.167181	0.016044	0.26725
Gm38020	ENSMUSG00000103697	604.621	0.147188	0.015998	0.26725
Sft2d3	ENSMUSG00000044982	367.479	-0.127356	0.0160266	0.26725
Tmem108	ENSMUSG00000042757	2494.35	-0.116993	0.0160423	0.26725
Dync1h1	ENSMUSG00000018707	42876.1	0.105222	0.0161125	0.267855
Mmd2	ENSMUSG00000039533	14972.3	-0.102628	0.016108	0.267855
Akap9	ENSMUSG00000040407	4256.76	0.12817	0.0162219	0.268598
Ccdc121	ENSMUSG00000050625	56.7798	-0.177243	0.0161832	0.268598
Sf3b5	ENSMUSG00000078348	1583.61	-0.131986	0.0162173	0.268598
Trp53i11	ENSMUSG00000068735	4770.32	-0.0976203	0.0162003	0.268598
C1galt1	ENSMUSG00000042460	385.214	0.127578	0.01626	0.268693
Gbp5	ENSMUSG00000105504	266.649	0.176622	0.0162469	0.268693
Dmrt2	ENSMUSG00000048138	40.6994	0.176955	0.0162898	0.268726
Gm37154	ENSMUSG00000102929	54.1328	0.178814	0.0162943	0.268726
Imp3	ENSMUSG00000032288	1333.13	-0.137991	0.01635	0.269066
Klf3	ENSMUSG00000029178	3810.99	-0.0926013	0.0163634	0.269066
Tulp4	ENSMUSG00000034377	6006.01	0.113449	0.0163314	0.269066
9930111J21Rik2	ENSMUSG00000069892	92.5739	0.172058	0.0164131	0.269084
Pcbd2	ENSMUSG00000021496	336.279	-0.163506	0.0163889	0.269084
Plxdc1	ENSMUSG00000017417	537.702	0.164686	0.0164063	0.269084
Cacna1e	ENSMUSG00000004110	34720.6	0.124179	0.0164513	0.269445
Col14a1	ENSMUSG00000022371	114.558	0.179108	0.0164768	0.269596
Tpst1	ENSMUSG00000034118	3017.76	-0.0893731	0.0165054	0.269799
Cplx3	ENSMUSG00000039714	178.858	0.173189	0.0165484	0.270163
Ptpn13	ENSMUSG00000034573	1231.01	0.103522	0.0165601	0.270163
Alyref2	ENSMUSG00000060244	214.185	-0.14817	0.0165848	0.2703
Zswim3	ENSMUSG00000045822	559.868	0.131987	0.0166679	0.271387
Pomc	ENSMUSG00000020660	86.2148	0.134475	0.0166919	0.271504
Rnf169	ENSMUSG00000058761	2739.32	0.104672	0.0167077	0.271504
Commd5	ENSMUSG00000055041	768.252	-0.128776	0.0167333	0.271655
Cntnap5a	ENSMUSG00000070695	2428.97	0.146775	0.0168272	0.271736
Hist3h2ba	ENSMUSG00000056895	765.532	-0.142588	0.0168681	0.271736
Itpa-ps1	ENSMUSG00000081476	554.74	-0.116303	0.0167872	0.271736
Kcns3	ENSMUSG00000043673	621.811	0.126542	0.0168159	0.271736
Lyrm2	ENSMUSG00000045854	596.67	-0.124368	0.0168388	0.271736
Pkmyt1	ENSMUSG00000023908	251.424	0.146307	0.0168691	0.271736
Rab11fip5	ENSMUSG00000051343	4213.58	0.0745381	0.0168511	0.271736
Sox3	ENSMUSG00000045179	86.0041	-0.177663	0.0168678	0.271736
D3Ertd254e	ENSMUSG00000033883	1655.98	0.099247	0.0169216	0.272281
Ggct	ENSMUSG00000002797	959.338	-0.105385	0.0169357	0.272281
Arg2	ENSMUSG00000021125	102.481	0.17684	0.0170405	0.272885
Camk2d	ENSMUSG00000053819	1970.28	0.156029	0.0171101	0.272885
Il20rb	ENSMUSG00000044244	252.522	-0.15798	0.0171374	0.272885
Inpp5f	ENSMUSG00000042105	7400.95	0.0733247	0.0171162	0.272885
Kdm5a	ENSMUSG00000030180	3589.57	0.0939937	0.0170177	0.272885
Lama3	ENSMUSG00000024421	362.288	0.176582	0.0170292	0.272885
Mgat4b	ENSMUSG00000036620	4519.15	-0.0853721	0.0170906	0.272885
Spata13	ENSMUSG00000021990	1509.63	-0.167559	0.0171291	0.272885
Ucma	ENSMUSG00000026668	91.8644	-0.175385	0.0171343	0.272885
Wnt8b	ENSMUSG00000036961	27.4813	-0.124478	0.017108	0.272885
Ak4	ENSMUSG00000028527	4303.12	-0.15223	0.0171814	0.27305
Creld1	ENSMUSG00000030284	4958.31	-0.0998894	0.017197	0.27305
Pkig	ENSMUSG00000035268	3363.12	-0.12374	0.0171898	0.27305
Polr2f	ENSMUSG00000033020	1227.55	-0.154542	0.0172608	0.273801
Fxr2	ENSMUSG00000018765	8310.48	-0.0760653	0.0172887	0.273982
2310009A05Rik	ENSMUSG00000098332	273.458	-0.152038	0.0173326	0.274417
Hes1	ENSMUSG00000022528	681.19	-0.143812	0.0174111	0.275135
Ube2r2	ENSMUSG00000036241	4529.46	-0.103207	0.0174073	0.275135
Cdc34	ENSMUSG00000020307	2045.06	-0.117464	0.0174522	0.275383
Cdh18	ENSMUSG00000040420	349.359	0.14761	0.0174599	0.275383
Atm	ENSMUSG00000034218	1338.87	0.165031	0.0174884	0.27557
Rusc1	ENSMUSG00000041263	4800.59	0.0874685	0.0175253	0.275891
F420014N23Rik	ENSMUSG00000097331	37.8969	-0.164009	0.0175722	0.276367
Ext1	ENSMUSG00000061731	2295.41	0.0983165	0.017593	0.276432
Cited2	ENSMUSG00000039910	1612.6	-0.126408	0.0177005	0.276666
Cntfr	ENSMUSG00000028444	3780.51	-0.116334	0.0176521	0.276666
Gm2136	ENSMUSG00000103713	173.132	0.174213	0.0177077	0.276666
Hmgn1	ENSMUSG00000040681	2827.8	-0.12368	0.0177053	0.276666
Mfsd12	ENSMUSG00000034854	3029.7	-0.11585	0.0176949	0.276666
Usp9x	ENSMUSG00000031010	7640.53	0.152649	0.0176392	0.276666
Psme4	ENSMUSG00000040850	4213.27	0.119406	0.0177501	0.276809
Sox2	ENSMUSG00000074637	2256.46	-0.14191	0.0177422	0.276809
Hddc3	ENSMUSG00000030532	532.738	-0.130728	0.0178525	0.277793
Plag1	ENSMUSG00000003282	219.619	0.16124	0.0178336	0.277793
Rc3h1	ENSMUSG00000040423	3193.95	0.10747	0.0178634	0.277793
Rnf128	ENSMUSG00000031438	2315.05	-0.132453	0.0179626	0.278814
Sptbn1	ENSMUSG00000020315	69358	0.0818736	0.017952	0.278814
2310033P09Rik	ENSMUSG00000020441	839.842	-0.119195	0.0181162	0.278878
Angptl1	ENSMUSG00000033544	55.1951	-0.176706	0.0180947	0.278878
Dact3	ENSMUSG00000078794	8372.96	-0.127374	0.0181936	0.278878
Fbxl15	ENSMUSG00000025226	1296.07	-0.112846	0.0182183	0.278878
Foxo1	ENSMUSG00000044167	3963.79	-0.123032	0.0180965	0.278878
Gm13111	ENSMUSG00000085069	1592.53	-0.16266	0.0181638	0.278878
Gm43843	ENSMUSG00000106944	745.221	0.14128	0.0181425	0.278878
Gm6969	ENSMUSG00000066553	381.812	-0.162274	0.0180398	0.278878
Gmnc	ENSMUSG00000068428	293.096	-0.176487	0.0182123	0.278878
Hcn2	ENSMUSG00000020331	7471.82	-0.0976042	0.0181668	0.278878
Hsd17b7	ENSMUSG00000026675	1517.51	0.124297	0.0182165	0.278878
Hspa1b	ENSMUSG00000090877	645.029	-0.174447	0.0180663	0.278878
Lsm14b	ENSMUSG00000039108	5567.01	-0.0917708	0.0180717	0.278878
Spata32	ENSMUSG00000044787	44.8415	0.174746	0.0179847	0.278878
Zc3h12b	ENSMUSG00000035045	2078.94	0.101448	0.0180618	0.278878
Fam63b	ENSMUSG00000042444	5067.29	0.0979219	0.0183423	0.280013
Fgfr1	ENSMUSG00000031565	11109.7	-0.092422	0.0183367	0.280013
Hmgcr	ENSMUSG00000021670	6778.56	0.127489	0.018343	0.280013
Dsc2	ENSMUSG00000024331	32.5855	0.16023	0.0183674	0.280128
Pacsin2	ENSMUSG00000016664	3425.51	-0.116418	0.0183942	0.28028
Npat	ENSMUSG00000033054	2007.44	0.118933	0.0184307	0.280578
Sec61b	ENSMUSG00000053317	403.554	-0.130301	0.018468	0.280889
Clns1a	ENSMUSG00000025439	4135.23	-0.0837181	0.0185223	0.281457
Napepld	ENSMUSG00000044968	2613.23	-0.122203	0.0185595	0.281765
Dbr1	ENSMUSG00000032469	779.595	-0.0991198	0.0186292	0.282051
Fth1	ENSMUSG00000024661	118851	-0.133172	0.018601	0.282051
Gbgt1	ENSMUSG00000026829	42.5006	0.175618	0.0186187	0.282051
Akr1c18	ENSMUSG00000021214	107.759	0.175853	0.0187138	0.283073
6430511E19Rik	ENSMUSG00000102555	310.408	0.171634	0.0188735	0.283108
Atf3	ENSMUSG00000026628	50.9486	-0.172562	0.0188746	0.283108
[truncated: 26,950 more rows]

## Sheet: d) DEXSeq Der1 hippocampus
Der1 hippocampus exon level differential expression data with comparisons to human IPSC-derived cortical neuron cultures from members of the t(1;11) family12, two large-scale genome-wide association studies of schizophrenia1, 2, synapse genes from a large-scale schizophrenia CNV study3, two large-scale genome-wide association studies of depression4, 6, and a large-scale genome-wide association st…
[truncated: 142 more rows]
