# Supplementary material for: Functional brain defects in a mouse model of a chromosomal t(1;11) translocation that disrupts DISC1 and confers increased risk of psychiatric illness
Source: Transl Psychiatry. 2021 Feb 19;11:135. doi: 10.1038/s41398-021-01256-3 (PMC7895946; doi:10.1038/s41398-021-01256-3)
Supplement: Supplementary file 4 — Supplementary Table 3 [file 41398_2021_1256_MOESM4_ESM.xlsx]

## Sheet: dysregulated genes with CRE
Name
0610012G03Rik
1110032A03Rik
9130023H24Rik
9330182L06Rik
Acaa2
Ache
Adcy2
Adcy9
Ahi1
Akt2
Aldh6a1
Aldh7a1
Ap1g1
Ap1s1
Arnt
Arpc4
Asb11
B3galt2
B4galt2
Bace2
Bach2
Bcl11a
Bcl6
Bcor
Bri3
C130074G19Rik
Cacnb3
Calm3
Camk2a
Camk2d
Cbln4
Cck
Ccnl2
Cd47
Cdc34
Cdkn2c
Cenpb
Chd1
Chuk
Cib1
Cldn14
Clstn3
Copb1
Cox4i1
Cox5a
Cox8a
Cpe
Cpeb3
Cplx2
Crkl
Cry1
Csnk1a1
Csnk1d
Dact1
Dad1
Dazap2
Ddx5
Dnajc6
Dsg2
Dusp4
Edf1
Eef2
Egr2
Egr4
Elavl2
Ephx2
Epm2aip1
Etfb
Etv5
Fgf10
Fos
Fosb
Gabarap
Gad2
Gng13
Gp1bb
Gpm6b
Gpr135
Gpr3
Gspt1
Hap1
Hdlbp
Herpud1
Hipk3
Hs6st2
Hs6st3
Hspa5
Htr5a
Igf2r
Insig1
Jak1
Junb
Kcnab2
Kcnj6
Kctd15
Klf4
Klf5
Klhl1
Lmcd1
Lrrtm2
Mab21l1
Mapkbp1
Mbd4
Mbnl2
Mea1
Mgat4b
Midn
Mog
Mpdz
Mrpl2
Mrps12
Mtf1
Mvk
Nap1l2
Nap1l3
Napa
Nbl1
Ndufa1
Ndufa2
Ndufa7
Nos1
Nptx1
Nptxr
Nr2f1
Nr4a1
Nrm
Nudt3
Nup153
Nupl1
Olfm3
Osbpl8
Oxr1
Pabpc1
Pacsin3
Palm2
Park7
Pcdh8
Pcnx
Pcsk1
Pfdn2
Pfkfb3
Phyhip
Pmm1
Polr2j
Ppp1r9b
Prkar1a
Prkar2a
Ptma
Ranbp6
Rel
Rgs6
Rnf128
Rnf32
Rorb
Rpl13a
Rpl41
Rps18
Rps2
Rps28
Rps6ka6
Rrad
Rybp
Sacm1l
Scn3b
Sec24a
Sfxn5
Sirt2
Skil
Slc12a5
Slc25a1
Slc30a3
Slc38a2
Slc39a14
Slc7a1
Smarca1
Snrpg
Sntb2
Spop
Spred2
Stat6
Syt4
Tacr3
Tbc1d1
Tex264
Thbs1
Thra
Tm9sf2
Tnfaip3
Top1
Trp53bp1
Txn2
Ubl5
Umps
Usp14
Usp15
Usp16
Usp25
Usp29
Vamp3
Vrk3
Wisp1
Wnt9a
Yme1l1
