# Supplementary material for: Functional brain defects in a mouse model of a chromosomal t(1;11) translocation that disrupts DISC1 and confers increased risk of psychiatric illness
Source: Transl Psychiatry. 2021 Feb 19;11:135. doi: 10.1038/s41398-021-01256-3 (PMC7895946; doi:10.1038/s41398-021-01256-3)
Supplement: Supplementary file 5 — Supplementary Table 4 [file 41398_2021_1256_MOESM5_ESM.xls]

## Sheet: a) Der1 cortex functions
Ingenuity Pathway Analysis functions enriched for dysregulated genes in Der1 cortex. All functions in the categories 'Molecular and cellular function' and 'Physiological system development and function' are included. Selected top relevant functions are provided in Table 1. Data are provided with comparisons to functions predicted from human IPSC-derived cortical neuron cultures from members of th…
Categories	Functions annotation	p value	Genes	Number of genes	Human cortical neuron culture prediction
Cellular Assembly and Organization, Cellular Function and Maintenance	Organization of cytoplasm	1.91e-64	AATK,ABCD3,ABI1,ABI2,ABLIM1,ABR,ACHE,ACKR1,ACTB,ACTN1,ACTN4,ACTR2,ACTR3,ACVR2A,ADAM10,ADAP1,ADCY3,ADCY6,ADGRB3,AFG3L2,AGRN,AGT,AGTPBP1,AHI1,AKAP12,AKAP5,AKT1,ALDOA,AMIGO1,ANAPC2,ANK3,AP1G1,APBB1IP,APC,APOE,APP,APPL2,AR,ARAP1,ARC,ARF1,ARFGEF1,ARFGEF2,ARHGAP10,ARHGAP21,ARHGAP35,ARHGAP44,ARHGAP6,ARHGEF1,ARHGEF18,ARHGEF2,ARHGEF25,ARHGEF28,ARHGEF6,ARHGEF7,ARHGEF9,ARPC1A,ARPC2,ARPC5,ARSB,ASAP1,ATCAY,AT…	791	x
Cellular Assembly and Organization, Cellular Function and Maintenance	Organization of cytoskeleton	3.83e-57	AATK,ABI1,ABI2,ABLIM1,ABR,ACHE,ACKR1,ACTB,ACTN1,ACTN4,ACTR2,ACTR3,ACVR2A,ADAM10,ADAP1,ADCY3,ADCY6,ADGRB3,AFG3L2,AGRN,AGT,AGTPBP1,AHI1,AKAP12,AKAP5,AKT1,ALDOA,AMIGO1,ANAPC2,ANK3,AP1G1,APBB1IP,APC,APOE,APP,APPL2,AR,ARAP1,ARC,ARF1,ARFGEF1,ARHGAP10,ARHGAP35,ARHGAP44,ARHGAP6,ARHGEF1,ARHGEF18,ARHGEF2,ARHGEF25,ARHGEF28,ARHGEF6,ARHGEF7,ARHGEF9,ARPC1A,ARPC2,ARPC5,ARSB,ASAP1,ATCAY,ATE1,ATF6,ATG7,ATP,ATP2B1…	720	x
Cellular Assembly and Organization, Cellular Function and Maintenance	Microtubule dynamics	6.15e-54	AATK,ABI1,ABI2,ABLIM1,ACHE,ACKR1,ACTB,ACTN4,ACTR2,ACTR3,ACVR2A,ADAM10,ADAP1,ADCY3,ADCY6,ADGRB3,AFG3L2,AGRN,AGT,AGTPBP1,AHI1,AKAP12,AKAP5,AKT1,AMIGO1,ANAPC2,ANK3,AP1G1,APC,APOE,APP,APPL2,AR,ARAP1,ARC,ARFGEF1,ARHGAP35,ARHGAP44,ARHGEF2,ARHGEF25,ARHGEF28,ARHGEF6,ARHGEF7,ARHGEF9,ARPC2,ARSB,ASAP1,ATCAY,ATE1,ATF6,ATG7,ATP,ATP2B1,ATP7A,ATRN,ATXN10,ATXN2,ATXN7,AXL,B4GAT1,BACE1,BAG4,BAIAP2,BBS1,BCAR1,BCAS3…	627	x
Cellular Development, Cellular Growth and Proliferation, Nervous System Development and Function, Tissue Development	Development of neurons	2.05e-53	ABI1,ABI2,ACHE,ACTB,ACTR3,ACVR2A,ADAM10,ADAP1,ADCY3,ADGRB2,ADGRB3,ADGRL1,ADGRL2,ADGRL3,AFG3L2,AGRN,AGTPBP1,AKAP5,AKT1,AMIGO1,AMIGO2,ANAPC2,ANK3,APBB1,APC,APOE,APP,AR,ARFGEF1,ARHGAP35,ARHGEF25,ARHGEF28,ARHGEF7,ASIC2,ATCAY,ATF6,ATG7,ATP,ATP7A,ATRN,ATXN10,ATXN2,BACE1,BAIAP2,BBS1,BCAN,BECN1,BHLHB9,BMP4,BMP7,BOC,BSN,CACNA1A,CACNA1H,CACNA2D2,CACNB2,CADM1,CADPS2,CAMK1G,CAMK2A,CAMK2B,CAMKK2,CAMSAP1,CAPNS…	457	x
Organismal Survival	Organismal death	6.42e-50	A4GALT,ABCA2,ABCA3,ABCA5,ABCB1,ABHD5,ABI1,ABR,ACADL,ACADVL,ACHE,ACLY,ACSS1,ACTA1,ACTB,ACTN4,ACVR1B,ACVR2A,ADAM10,ADAM15,ADAM23,ADAR,ADCY3,ADCYAP1R1,ADK,AEBP1,AES,AFDN,AFF1,AGO2,AGRN,AGT,AHCTF1,AHI1,AIP,AKAP12,AKT1,AKT2,ALDH1A1,ALDH1A2,ALG2,AMPH,ANAPC2,ANGPTL6,ANK3,ANKRD17,AP1G1,AP1M1,APAF1,APBA2,APBB1,APBB2,APC,APLP1,APLP2,APOD,APOE,APP,APRT,AR,ARAF,ARC,ARF1,ARF5,ARHGAP35,ARHGEF11,ARID1A,ARID3B,A…	1078
Organismal Survival	Morbidity or mortality	4.89e-48	A4GALT,ABCA2,ABCA3,ABCA5,ABCB1,ABCC8,ABHD5,ABI1,ABR,ACADL,ACADVL,ACHE,ACLY,ACSS1,ACTA1,ACTB,ACTN4,ACVR1B,ACVR2A,ADAM10,ADAM15,ADAM23,ADAR,ADCY3,ADCYAP1R1,ADK,AEBP1,AES,AFDN,AFF1,AGO2,AGRN,AGT,AHCTF1,AHI1,AIP,AKAP12,AKT1,AKT2,ALDH1A1,ALDH1A2,ALG2,AMPH,ANAPC2,ANGPTL6,ANK3,ANKRD17,AP1G1,AP1M1,APAF1,APBA2,APBB1,APBB2,APC,APLP1,APLP2,APOD,APOE,APP,APRT,AR,ARAF,ARC,ARF1,ARF5,ARHGAP35,ARHGEF11,ARID1A,AR…	1082
Cell Morphology, Cellular Development, Cellular Growth and Proliferation, Nervous System Development and Function, Organismal Development, Tissue Development	Morphogenesis of neurons	9.83e-48	ABI1,ABI2,ACHE,ACTB,ACTR3,ACVR2A,ADAM10,ADAP1,ADCY3,ADGRB3,AFG3L2,AGRN,AGTPBP1,AKAP5,AKT1,AMIGO1,ANAPC2,ANK3,APC,APOE,APP,AR,ARFGEF1,ARHGAP35,ARHGEF25,ARHGEF28,ARHGEF7,ATCAY,ATF6,ATG7,ATP,ATP7A,ATRN,ATXN10,ATXN2,BACE1,BAIAP2,BBS1,BMP7,BOC,BSN,CACNA1A,CACNA1H,CAMK1G,CAMK2A,CAMK2B,CAMKK2,CAMSAP1,CAPNS1,CAPRIN1,CC2D1A,CCK,CD44,CD47,Cdc42,CDH2,CDK16,CDK5R1,CELSR2,CFL1,CHL1,Chn1,CHRNA7,CHRNB2,CIT,CKB,…	360	x
Cell Morphology, Cellular Assembly and Organization, Cellular Function and Maintenance	Formation of cellular protrusions	1.48e-46	ABI1,ABI2,ABLIM1,ACHE,ACKR1,ACTB,ACTN4,ACTR2,ACTR3,ACVR2A,ADAM10,ADAP1,ADCY3,ADGRB3,AFG3L2,AGRN,AGT,AGTPBP1,AHI1,AKAP12,AKAP5,AKT1,AMIGO1,ANAPC2,ANK3,APC,APOE,APP,APPL2,AR,ARAP1,ARFGEF1,ARHGAP35,ARHGEF25,ARHGEF28,ARHGEF6,ARHGEF7,ARHGEF9,ARPC2,ASAP1,ATCAY,ATE1,ATF6,ATG7,ATP,ATP7A,ATRN,ATXN10,ATXN2,B4GAT1,BACE1,BAIAP2,BBS1,BCAS3,BECN1,BMP7,BOC,BRK1,BSN,C5orf42,CACNA1A,CACNA1H,CAMK1G,CAMK2A,CAMK2B,C…	488	x
Cell Morphology, Cellular Assembly and Organization, Cellular Development, Cellular Function and Maintenance, Cellular Growth and Proliferation, Nervous System Development and Function, Organismal Development, Tissue Development	Neuritogenesis	1.51e-46	ABI1,ABI2,ACHE,ACTB,ACTR3,ACVR2A,ADAM10,ADAP1,ADCY3,ADGRB3,AFG3L2,AGRN,AGTPBP1,AKAP5,AKT1,AMIGO1,ANAPC2,ANK3,APC,APOE,APP,AR,ARFGEF1,ARHGAP35,ARHGEF25,ARHGEF28,ARHGEF7,ATCAY,ATF6,ATG7,ATP7A,ATRN,ATXN10,ATXN2,BACE1,BAIAP2,BBS1,BMP7,BOC,BSN,CACNA1A,CACNA1H,CAMK1G,CAMK2A,CAMK2B,CAMKK2,CAMSAP1,CAPNS1,CAPRIN1,CC2D1A,CCK,CD44,CD47,Cdc42,CDH2,CDK16,CDK5R1,CELSR2,CFL1,CHL1,Chn1,CHRNA7,CHRNB2,CIT,CKB,CLST…	354	x
Behavior	Behavior	3.21e-43	ABCA2,ABCA7,ABCC8,ABCD2,ABHD12,ABI2,ABR,ACAT1,ACHE,ACOT11,ACSS1,ACVR2A,ADAM10,ADAM11,ADCY3,ADCY5,ADCY8,ADGRB3,ADGRL1,AEBP1,AFG3L2,AGO2,AGT,AKAP5,AMPH,ANKRD26,APBA2,APBB1,APC,APLP2,APOD,APOE,APP,APRT,AR,ARAF,ARC,ARHGEF11,ARHGEF6,ARHGEF9,ARID5B,ARL8B,ARNTL,ASAH1,ASNA1,ATAD1,ATG7,ATP,ATP13A2,ATP1A1,ATP1A2,ATP1A3,ATP2B2,ATP8A1,AVP,B4GALNT1,B4GALT2,BACE1,BAG1,BAK1,BBS1,BIN1,BMP4,BRINP1,BSCL2,CACNA1A,C…	533
Nervous System Development and Function	Morphology of nervous system	5.16e-43	AATK,ABCA2,ABCD2,ABI2,ABR,ACHE,ACSL6,ADAM10,ADCY3,ADCYAP1R1,AGRN,AGT,AHI1,AKAP12,AKAP5,AKT1,AKT2,ALDH1A2,ANK3,AP3D1,AP3M2,APAF1,APBB1,APBB2,APLP2,APOE,APP,AR,ARC,ARFGEF2,ARHGAP35,ARHGEF7,ARHGEF9,ASIC2,ASTN1,ATG7,ATP,ATP13A2,ATP1A2,ATP2B2,ATRN,ATXN1L,AXL,B4GALNT1,B4GALT2,BACE1,BAG6,BAIAP2,BAK1,BECN1,BMP4,BRINP1,CACNA1A,CACNA2D2,CACNA2D3,CACNB3,CADM1,CADPS,CADPS2,CAMK2A,CAMK2B,CAMKK1,CAMKK2,CANX,CA…	476	x
Nervous System Development and Function, Tissue Morphology	Morphology of nervous tissue	1.67e-37	AATK,ABCA2,ABCD2,ABI2,ACHE,ACSL6,ADAM10,ADCYAP1R1,AGRN,AKAP5,AKT1,AP3D1,AP3M2,APAF1,APLP2,APOE,APP,AR,ARC,ARHGEF7,ARHGEF9,ASTN1,ATP,ATP13A2,ATP2B2,B4GALNT1,BACE1,BAIAP2,BECN1,BRINP1,CACNA1A,CACNA2D2,CACNA2D3,CADM1,CADPS,CADPS2,CAMK2A,CAMK2B,CAMKK1,CAMKK2,CAPRIN1,CASP9,CAST,CC2D1A,CD47,CD81,Cdc42,CDH2,CDK5R1,CFL1,CHL1,CHRNA7,CKB,CKMT1A/CKMT1B,CLCN2,CLCN6,Clip1,CLSTN1,CLTC,CNR1,CNTNAP1,CNTNAP2,COMM…	310	x
Cell Morphology, Nervous System Development and Function, Tissue Morphology	Morphology of neurons	6.53e-37	AATK,ABCA2,ABCD2,ABI2,ACHE,ACSL6,ADAM10,ADCYAP1R1,AGRN,AKAP5,AKT1,AP3D1,AP3M2,APAF1,APLP2,APOE,APP,AR,ARC,ARHGEF7,ARHGEF9,ASTN1,ATP,ATP13A2,ATP2B2,B4GALNT1,BACE1,BAIAP2,BECN1,BRINP1,CACNA1A,CACNA2D2,CACNA2D3,CADM1,CADPS,CADPS2,CAMK2A,CAMK2B,CAMKK1,CAMKK2,CAPRIN1,CASP9,CAST,CC2D1A,CD47,CD81,Cdc42,CDH2,CDK5R1,CFL1,CHL1,CHRNA7,CKB,CKMT1A/CKMT1B,CLCN2,CLCN6,Clip1,CLSTN1,CLTC,CNR1,CNTNAP1,CNTNAP2,COMM…	303	x
Nervous System Development and Function, Neurological Disease	Abnormal morphology of nervous system	9.15e-34	AATK,ABCA2,ABCD2,ABI2,ABR,ACHE,ADCY3,AGRN,AGT,AHI1,AKAP12,AKT1,ANK3,AP3M2,APAF1,APBB1,APBB2,APLP2,APOE,APP,ARFGEF2,ARHGAP35,ARHGEF9,ASIC2,ASTN1,ATP13A2,ATP1A2,ATP2B2,ATXN1L,AXL,B4GALNT1,B4GALT2,BACE1,BAG6,BAK1,BMP4,BRINP1,CACNA1A,CACNA2D2,CACNB3,CADPS,CADPS2,CAMK2A,CAMKK1,CAMKK2,CANX,CAPRIN1,CASP9,CAST,CC2D1A,CD200,CD44,CD47,CD81,CDH11,CDK5R1,CDKN1B,CDKN2C,CELSR2,CHL1,CHM,CHRM1,CHRNA7,CHRNB2,CHUK…	375	x
Behavior	Cognition	1.13e-31	ABCA7,ABCC8,ABI2,ACAT1,ADAM10,ADAM11,ADCY3,ADCY5,ADCY8,ADGRB3,AKAP5,AKT1,AMPH,ANK3,APBB1,APOD,APOE,APP,ARC,ARHGEF9,ASNA1,ATAD1,ATP13A2,ATP1A2,ATP1A3,ATP8A1,AVP,B4GALT2,BACE1,BRINP1,CACNA1C,CACNA1E,CACNA1G,CACNB3,CADPS2,CAMK2A,CAMK2B,CAMKK2,CAPNS1,CD47,CDK5R1,Celf6,CERS1,CERS6,CFL1,CHL1,CHRD,CHRM1,CHRNA7,CHRNB2,CHST10,CHUK,CKB,CKMT1A/CKMT1B,CNR1,CNTN2,CNTNAP2,COMT,COX8A,CPEB3,CPLX2,CPT1C,CREB1,CRE…	263
Cell-To-Cell Signaling and Interaction, Nervous System Development and Function	Neurotransmission	5.02e-31	AGRN,AKAP5,AMPH,ANK3,ANKS1B,APBA2,APOE,APP,ARC,ARHGEF9,ASIC2,ATP,ATP1A2,BACE1,BSN,CA7,CA8,CACNA1A,CACNA1B,CACNA1C,CACNA1E,CACNA1G,CACNA1I,CACNA2D3,CACNB2,CACNB3,CAMK2A,CAST,CCK,CD44,CD47,CDH2,CHRM1,CHRM3,CHRNA7,CHRNB2,CHST10,CLSTN1,CLSTN2,CLSTN3,CNIH2,CNR1,CNTNAP2,CPLX2,CPNE6,CRHBP,CRHR1,CRHR2,CSPG5,CYTH1,DHCR7,DLG4,DLG5,DLGAP1,DNAJC5,DNM1,DOC2A,DPP6,DPYSL2,EPHB1,ERC1,ETV5,EXOC4,FGF14,FOSB,GABARA…	233	x
Behavior	Learning	1.29e-30	ABCA7,ABCC8,ABI2,ACAT1,ADAM10,ADAM11,ADCY3,ADCY5,ADCY8,ADGRB3,AKAP5,AMPH,APBB1,APOD,APOE,APP,ARC,ARHGEF9,ASNA1,ATAD1,ATP13A2,ATP1A2,ATP1A3,ATP8A1,AVP,B4GALT2,BACE1,BRINP1,CACNA1C,CACNA1E,CACNA1G,CACNB3,CADPS2,CAMK2A,CAMK2B,CAMKK2,CAPNS1,CD47,CDK5R1,Celf6,CERS1,CERS6,CFL1,CHRD,CHRM1,CHRNA7,CHRNB2,CHST10,CHUK,CKB,CKMT1A/CKMT1B,CNR1,CNTN2,CNTNAP2,COMT,COX8A,CPEB3,CPLX2,CPT1C,CREB1,CREBBP,CREM,CRHBP,…	243
Cellular Development, Cellular Growth and Proliferation, Nervous System Development and Function, Tissue Development	Growth of neurites	5.48e-30	AATK,ACTB,ADAM10,ADCY6,AKT1,APBA2,APBB1,APBB2,APOE,APP,AR,ARFGEF1,ARHGEF11,ARHGEF25,ARHGEF7,ATP,BAG1,BAIAP2,BCAN,BECN1,BMP4,BMP7,CAMK1,CAMK2A,CAMK2B,CAT,CD47,Cdc42,CDH2,CDK5R1,CHL1,CHST2,CNR1,CNTN2,CREB1,CRK,CSNK1D,CSNK1E,CSPG5,CSRP1,CXCL12,DDR1,DISC1,DIXDC1,DLG4,DNAJA3,DNER,DNM1L,DOK5,DPYSL2,DPYSL3,DPYSL5,DTNBP1,DVL1,DYRK1A,EFNB1,EFNB2,EGR1,EIF4EBP1,ELAVL4,ELMO2,ENPP2,EP300,EPHB3,EPN1,ETV5,EXOC4…	261	x
Cell Morphology	Morphology of cells	1.11e-29	AATK,ABCA2,ABCA3,ABCB1,ABCD2,ABCD3,ABCG1,ABHD5,ABI1,ABI2,ABR,ACADVL,ACHE,ACOT11,ACOX1,ACSBG1,ACSL6,ACTA1,ACTN1,ACTN4,ACTR2,ACVR2A,ADAM10,ADAM15,ADAR,ADCY6,ADCYAP1R1,ADGRG1,ADK,AEBP1,AFDN,AFF1,AGRN,AGT,AHI1,AKAP1,AKAP5,AKT1,AKT2,ALDH1A2,AMPD2,AMPH,ANK3,AP3D1,AP3M2,APAF1,APC,APLP2,APOE,APP,AR,ARAF,ARAP1,ARC,ARF1,ARHGAP10,ARHGAP35,ARHGEF11,ARHGEF2,ARHGEF28,ARHGEF7,ARHGEF9,ARID1A,ARID4A,ARID5B,ARNT,A…	902	x
Cell-To-Cell Signaling and Interaction, Nervous System Development and Function	Potentiation of synapse	1.42e-28	ADCY8,ADCYAP1R1,AKAP5,AP3M2,APOE,APP,ARC,ARHGEF9,ATAD1,ATP,BACE1,BAIAP2,BSCL2,CACNA1A,CACNB3,CAMK2A,CAMK2B,CAMKK2,CAPNS1,CD200,CD47,CDH11,CDH2,CDK5R1,CHRD,CHRM1,CHRM3,CHRNA7,CHRNB2,CHST10,CLSTN1,CNR1,CPEB1,CPLX2,CREB1,CREBBP,CRHR1,CRHR2,CRMP1,CYP46A1,DBI,DLG3,DLG4,DOC2A,DPP6,DPYSL4,DR1,DUSP4,DYRK1A,EFNB1,EGR1,EPHA4,GABBR1,GABRA5,GABRG2,GFAP,GNAI1,GNAI2,GRIA1,GRIA2,GRIA4,GRIK2,GRIK3,GRIN1,GRM1,GRM…	165
Cell-To-Cell Signaling and Interaction, Nervous System Development and Function	Long-term potentiation	3.63e-28	ADCY8,ADCYAP1R1,AKAP5,AP3M2,APOE,APP,ARC,ARHGEF9,ATAD1,ATP,BACE1,BAIAP2,BSCL2,CACNA1A,CACNB3,CAMK2A,CAMK2B,CAMKK2,CAPNS1,CD200,CD47,CDH11,CDH2,CDK5R1,CHRD,CHRM1,CHRM3,CHRNA7,CHRNB2,CHST10,CLSTN1,CNR1,CPEB1,CPLX2,CREB1,CREBBP,CRHR1,CRHR2,CRMP1,CYP46A1,DBI,DLG3,DLG4,DOC2A,DPP6,DPYSL4,DR1,DUSP4,DYRK1A,EFNB1,EGR1,EPHA4,GABBR1,GABRA5,GABRG2,GFAP,GNAI1,GNAI2,GRIA1,GRIA2,GRIA4,GRIK2,GRIK3,GRIN1,GRM1,GRM…	163
Cellular Development, Cellular Growth and Proliferation, Nervous System Development and Function, Tissue Development	Proliferation of neuronal cells	5.02e-28	AATK,ACSL6,ACTB,ADAM10,ADCY6,ADCYAP1R1,AGRN,AKT1,ANK3,APBA2,APBB1,APBB2,APOE,APP,AR,ARFGEF1,ARHGEF11,ARHGEF25,ARHGEF7,ATP,BAG1,BAIAP2,BCAN,BECN1,BMP4,BMP7,CAMK1,CAMK2A,CAMK2B,CAMKK2,CAT,CD47,Cdc42,CDH2,CDK5R1,CHL1,CHST2,CLU,CNR1,CNTN2,CREB1,CRK,CSNK1D,CSNK1E,CSPG5,CSRP1,CX3CL1,CXCL12,DAGLA,DAGLB,DDR1,DISC1,DIXDC1,DLG4,DLL4,DNAJA3,DNER,DNM1L,DOK5,DPYSL2,DPYSL3,DPYSL5,DTNBP1,DVL1,DYRK1A,EFNB1,EFNB2…	290	x
Cell-To-Cell Signaling and Interaction, Nervous System Development and Function	Synaptic transmission	4.43e-27	AGRN,AKAP5,AMPH,ANKS1B,APBA2,APOE,APP,ARC,ASIC2,ATP,BACE1,BSN,CA7,CA8,CACNA1A,CACNA1B,CACNA1C,CACNA1E,CACNA1G,CACNA2D3,CACNB2,CACNB3,CAMK2A,CAST,CCK,CD44,CDH2,CHRM1,CHRM3,CHRNA7,CHRNB2,CLSTN1,CLSTN2,CLSTN3,CNIH2,CNR1,CNTNAP2,CPNE6,CRHBP,CSPG5,CYTH1,DHCR7,DLG4,DLG5,DLGAP1,DNAJC5,DOC2A,DPP6,DPYSL2,EPHB1,ERC1,ETV5,EXOC4,FGF14,FOSB,GABARAP,GABBR1,GABBR2,GABRA1,GABRA3,GABRA4,GABRA5,GABRB2,GABRD,GABRG2…	191	x
Cell-To-Cell Signaling and Interaction, Cellular Assembly and Organization	Cell-cell contact	4.6e-26	ACHE,ACTN1,ACTN4,ACTR3,ADAM10,ADGRB2,ADGRB3,ADGRL1,ADGRL2,ADGRL3,AFDN,AFG3L2,AGRN,AKT1,AKT2,ALCAM,AMIGO1,AMIGO2,AMPH,ANK3,ANXA5,AP3M2,APLP2,APOE,APP,AR,ARHGAP21,ARHGAP35,ARHGEF7,ARNT,ASIC2,ASTN1,ATE1,ATP,BCAM,BCAN,BHLHB9,BSN,CACNA1A,CACNA1H,CACNA2D2,CACNB2,CADM1,CALR,CAMK2D,CAPRIN1,CBLL1,CC2D1A,CD200,CD44,CD47,CD81,CDH11,CDH13,CDH2,CDH24,CDH4,CDK5R1,CHGA,CHRM1,CHRNA7,CHRNB2,CLSTN1,CLSTN2,CLSTN3,C…	299	x
Cell Morphology	Morphology of cellular protrusions	2.54e-25	AATK,ABCD2,ACSL6,ACTN4,AKT1,AKT2,APOE,APP,AR,ARC,ARHGAP35,ATP,CACNA1A,CACNA2D2,CADM1,CADPS2,CAMKK1,CAMKK2,CAPRIN1,CAST,CC2D1A,CD47,CDK5R1,CHL1,CKB,CKMT1A/CKMT1B,CLCN6,Clip1,CLSTN1,CNR1,CNTNAP1,COMMD3-BMI1,CRHR1,CSNK1D,CTSB,DAAM1,DIAPH1,DISC1,DIXDC1,DLG3,DMTN,DPYSL2,DPYSL3,DPYSL4,DPYSL5,Dst,EFNB1,EPB41L3,EPHA7,EPHB1,EPHB3,ERCC6,FOS,FSCN1,FTO,GABBR1,GDAP1,GDI1,GFRA2,GJB1,GRIA1,GRIN3A,GRM5,HNRNPA2B1…	166
Cell Morphology, Nervous System Development and Function, Tissue Morphology	Morphology of neurites	5.65e-25	AATK,ABCD2,ACSL6,AKT1,APOE,APP,AR,ARC,ATP,CACNA1A,CACNA2D2,CADM1,CADPS2,CAMKK1,CAMKK2,CAPRIN1,CAST,CC2D1A,CD47,CDK5R1,CHL1,CKB,CKMT1A/CKMT1B,CLCN6,Clip1,CLSTN1,CNTNAP1,COMMD3-BMI1,CRHR1,CTSB,DIAPH1,DISC1,DIXDC1,DLG3,DPYSL2,DPYSL3,DPYSL4,DPYSL5,Dst,EFNB1,EPB41L3,EPHA7,EPHB1,EPHB3,ERCC6,FOS,GABBR1,GDAP1,GDI1,GFRA2,GJB1,GRIA1,GRIN3A,GRM5,HNRNPA2B1,IREB2,ITGA3,KALRN,KATNA1,KCNJ10,KIDINS220,KIF2A,KIF5…	139
Cell Morphology, Nervous System Development and Function, Neurological Disease, Tissue Morphology	Abnormal morphology of neurons	6.24e-25	AATK,ABCA2,ABCD2,ABI2,AGRN,AP3M2,APAF1,APLP2,APOE,APP,ARHGEF9,ASTN1,ATP13A2,ATP2B2,B4GALNT1,BACE1,BRINP1,CACNA1A,CADPS,CADPS2,CAMK2A,CAMKK1,CAMKK2,CAPRIN1,CAST,CC2D1A,CD47,CD81,CDK5R1,CHL1,CHRNA7,CKB,CKMT1A/CKMT1B,CLCN2,CLCN6,CLSTN1,CNTNAP1,CNTNAP2,COMMD3-BMI1,CPEB3,CPT1C,CRMP1,CSTB,CTSF,DACT1,DBN1,DDHD2,DLG3,DLG4,Dlx1as,DNAJC5,DNM1,DNM3,DSCAM,Dst,DVL1,DYRK1A,ECE1,ECEL1,EDN3,EFNB1,ENHO,EPB41L3,EP…	212
Cellular Assembly and Organization	Organization of organelle	9.86e-24	A4GALT,ABCD3,ACTN1,AFG3L2,AGRN,AGTPBP1,AKT1,ALDOA,ANK3,APC,APP,ARAP1,ARF1,ARFGEF1,ARFGEF2,ARHGAP21,ARHGAP6,ARHGEF2,ARHGEF28,ARHGEF7,ARID1A,ARSB,ATG7,ATL2,ATP13A2,ATP2A2,ATP2B2,ATP7A,ATXN7,BAZ2A,BCAR1,BCAS3,BECN1,BGN,BIN1,BNIP1,BOC,BRDT,CADPS,CCDC13,CD44,Cdc42,CDKN1B,CEP126,CEP170,CEP70,CFL1,CHGA,CHMP1A,CHMP2A,CHRNA7,CIB1,CIT,CLASP1,CLN5,CLN6,CLTC,CLUH,CLVS1,COG4,COL1A1,COL1A2,COL4A3BP,CORO7/CORO7…	270
Cellular Development, Cellular Growth and Proliferation, Nervous System Development and Function, Tissue Development	Outgrowth of neurites	2.14e-23	AATK,ADAM10,ADCY6,AKT1,APBA2,APBB1,APBB2,APOE,APP,AR,ARFGEF1,ARHGEF11,ARHGEF25,ARHGEF7,ATP,BAG1,BAIAP2,BCAN,BMP4,CAMK1,CAMK2A,CAMK2B,CAT,CD47,Cdc42,CDH2,CDK5R1,CHL1,CNR1,CREB1,CRK,CSNK1D,CSNK1E,CSPG5,CXCL12,DDR1,DISC1,DNAJA3,DNER,DNM1L,DOK5,DPYSL2,DPYSL3,DPYSL5,DTNBP1,DVL1,DYRK1A,EFNB1,EFNB2,ELAVL4,ELMO2,ENPP2,EPHB3,EPN1,ETV5,EXOC4,EXOC5,Exoc7,EXTL3,EZR,FAM107A,FEZ1,FGF1,FGFR1,GAS7,GDAP1,GFAP,GFR…	213	x
Cellular Development, Cellular Growth and Proliferation, Nervous System Development and Function, Tissue Development	Outgrowth of neurons	2.6e-23	AATK,ADAM10,ADCY6,AKT1,APBA2,APBB1,APBB2,APOE,APP,AR,ARFGEF1,ARHGEF11,ARHGEF25,ARHGEF7,ATP,BAG1,BAIAP2,BCAN,BMP4,CAMK1,CAMK2A,CAMK2B,CAT,CD47,Cdc42,CDH2,CDK5R1,CHL1,CLU,CNR1,CREB1,CRK,CSNK1D,CSNK1E,CSPG5,CXCL12,DDR1,DISC1,DNAJA3,DNER,DNM1L,DOK5,DPYSL2,DPYSL3,DPYSL5,DTNBP1,DVL1,DYRK1A,EFNB1,EFNB2,ELAVL4,ELMO2,ENPP2,EPHB3,EPN1,ETV5,EXOC4,EXOC5,Exoc7,EXTL3,EZR,FAM107A,FEZ1,FGF1,FGFR1,GAS7,GDAP1,GFAP…	215	x
Cell Morphology	Sprouting	2.85e-23	ABI1,ACTR3,ADAM10,ADAP1,AGRN,AGT,AKAP5,AKT1,APOE,APP,ARHGEF25,ARHGEF7,ATF6,BACE1,BMP4,BMP7,BSN,CACNA1A,CAMK1G,CAMK2A,CAMK2B,CAMKK2,CAPNS1,CAT,CD44,CD63,Cdc42,CDH2,CDK5R1,CFL1,Chn1,CHRNB2,CLSTN1,CNR1,CNTNAP2,COL18A1,CPEB3,CPT1C,CREB1,CRHR1,CRK,CRMP1,CSRP1,CTNND1,CXCL12,CYLD,DACT1,DBN1,DCN,DGKK,DIAPH1,DISC1,DLG1,DLG4,DLG5,DLL4,DNM1L,DPYSL2,DPYSL3,DPYSL4,DPYSL5,DSCAM,DTNBP1,DYRK1A,ECEL1,EFNB1,EFNB2,…	216	x
Nervous System Development and Function	Development of central nervous system	2.62e-22	AATK,ABR,ADAM10,ADAM23,ADCYAP1R1,ADGRG1,AFDN,AGO2,AGTPBP1,AHI1,AK7,AKT1,ALDH1A2,ALDH3A2,ANK3,ANKLE2,APAF1,APBB1,APBB2,APLP1,APLP2,APOE,APP,ARHGAP35,ARID1A,ARSB,ASIC2,ATG7,ATP,ATP2B2,ATRN,AXL,B4GALT2,BAG6,BBS1,BCAN,BMP4,BMP7,BPTF,C5orf42,CACNA1A,CASP9,CDH2,CDK5R1,CDKN1B,CELSR2,CEP120,CERS1,CHD8,CHL1,CHRD,CHRNB2,CIT,CNR1,CNTNAP2,COL4A1,COMMD3-BMI1,CREB1,CREM,CRTAC1,CSF1R,CSNK2B,CST3,CTNNBIP1,CXCL12…	308	x
Cellular Growth and Proliferation	Outgrowth of cells	5.29e-22	AATK,ADAM10,ADCY6,AKT1,APBA2,APBB1,APBB2,APOE,APP,AR,ARFGEF1,ARHGEF11,ARHGEF25,ARHGEF7,ATP,BAG1,BAIAP2,BCAN,BMP4,CAMK1,CAMK2A,CAMK2B,CAT,CD47,Cdc42,CDH2,CDK5R1,CHL1,CLU,CNR1,CREB1,CRK,CSNK1D,CSNK1E,CSPG5,CUL4B,CXCL12,DDR1,DISC1,DNAJA3,DNER,DNM1L,DOK5,DPYSL2,DPYSL3,DPYSL5,DTNBP1,DVL1,DYRK1A,EFNB1,EFNB2,ELAVL4,ELMO2,ENPP2,EPHB3,EPN1,ETV5,EXOC4,EXOC5,Exoc7,EXTL3,EZR,FAM107A,FEZ1,FGF1,FGFR1,GAS7,GDAP…	222	x
Cell Morphology	Shape change of neurites	8.4e-22	ABI1,ACTR3,ADAM10,ADAP1,ADCY3,AGRN,AKAP5,AKT1,APOE,APP,ARHGEF25,ARHGEF7,ATF6,BACE1,BMP7,BSN,CACNA1A,CAMK1G,CAMK2A,CAMK2B,CAMKK2,CAPNS1,Cdc42,CDH2,CFL1,CHL1,Chn1,CHRNB2,CLSTN1,CNR1,CNTNAP2,CPEB3,CPT1C,CREB1,CRHR1,CRMP1,CSRP1,CXCL12,DACT1,DBN1,DGKK,DIAPH1,DISC1,DLG1,DLG4,DLG5,DNM1L,DPYSL2,DPYSL4,DPYSL5,DSCAM,DTNBP1,DYRK1A,EFNB1,EIF4EBP1,EIF4G3,ELAVL4,EPHA4,EPHB1,EPHB3,EZR,FAM107A,FOS,GALNS,GDA,GRIN…	169	x
Cell Morphology, Cellular Development	Branching of cells	8.7e-22	ABI1,ACTR3,ADAM10,ADAP1,ADCY6,AGRN,AKAP5,AKT1,APOE,APP,ARHGEF25,ARHGEF7,ATF6,BACE1,BMP4,BMP7,BSN,CACNA1A,CAMK1G,CAMK2A,CAMK2B,CAMKK2,CAPNS1,CD44,Cdc42,CDH2,CDK5R1,CFL1,Chn1,CHRNB2,CLSTN1,CNR1,CNTNAP2,COL18A1,CPEB3,CPT1C,CREB1,CRHR1,CRK,CRMP1,CSRP1,CTNND1,CXCL12,CYLD,DACT1,DBN1,DCN,DGKK,DIAPH1,DISC1,DLG1,DLG4,DLG5,DLL4,DNM1L,DPYSL2,DPYSL3,DPYSL4,DPYSL5,DSCAM,DTNBP1,DYRK1A,ECEL1,EFNB1,EFNB2,EIF4EBP…	204	x
Cell Morphology, Cellular Assembly and Organization, Cellular Development, Cellular Function and Maintenance, Cellular Growth and Proliferation, Embryonic Development, Nervous System Development and Function, Organismal Development, Tissue Development	Branching of neurites	5.46e-21	ABI1,ACTR3,ADAM10,ADAP1,AGRN,AKAP5,AKT1,APOE,APP,ARHGEF25,ARHGEF7,ATF6,BACE1,BMP7,BSN,CACNA1A,CAMK1G,CAMK2A,CAMK2B,CAMKK2,CAPNS1,Cdc42,CDH2,CFL1,Chn1,CHRNB2,CLSTN1,CNR1,CNTNAP2,CPEB3,CPT1C,CREB1,CRHR1,CRMP1,CSRP1,CXCL12,DACT1,DBN1,DGKK,DIAPH1,DISC1,DLG1,DLG4,DLG5,DNM1L,DPYSL2,DPYSL4,DPYSL5,DSCAM,DTNBP1,DYRK1A,EFNB1,EIF4EBP1,EIF4G3,ELAVL4,EPHB1,EPHB3,EZR,FAM107A,FOS,GALNS,GDA,GRIN1,GRIN3A,GRM5,HNR…	164	x
Nervous System Development and Function	Morphology of central nervous system	6.85e-21	AATK,ABCD2,ABI2,ABR,ACHE,ADCY3,AGT,AHI1,AKAP12,AKT1,AKT2,ALDH1A2,ANK3,AP3M2,APAF1,APBB1,APBB2,APOE,APP,ARFGEF2,ARHGAP35,ASIC2,ASTN1,ATP1A2,ATP2B2,ATRN,ATXN1L,AXL,B4GALNT1,B4GALT2,BACE1,BAG6,BAK1,BMP4,BRINP1,CACNA1A,CACNA2D2,CACNB3,CADPS2,CASP9,CD81,CDK5R1,CDKN1B,CDKN2C,CELSR2,CHL1,CHRD,CHRM1,CHRNA7,CHRNB2,CHUK,CKB,CKMT1A/CKMT1B,CLCN2,CLN5,CLSTN3,CNTN2,CNTNAP2,COL18A1,COMMD3-BMI1,CPEB3,CREBBP,CRMP…	270	x
Organismal Development	Size of body	2.14e-20	ABCA2,ABHD5,ACHE,ACOX1,ACTA1,ADCY3,ADCY8,ADCYAP1R1,AEBP1,AFF1,AFG3L2,AGT,AHI1,AKT1,AKT2,ALDH1A2,ANKRD26,AP1G1,APBA2,APBB1,APBB2,APLP1,APLP2,APOE,APP,APRT,AR,ARAF,ARHGAP35,ARHGEF11,ARHGEF28,ARID4A,ARID5B,ARNTL,ARSB,ATAD1,ATG7,ATP2A2,ATP2B2,ATRN,ATXN1L,ATXN2,BACE1,BACE2,BCL6,BCLAF1,BGN,BIRC2,BLMH,BMP4,BMP7,BMPER,BRINP1,BSCL2,CA14,CACNA1A,CACNA1H,CACNA2D2,CADPS2,CAMK2B,CAMTA1,CANX,CASP9,CAVIN3,CBY1,…	371	x
Behavior	Spatial learning	2.75e-20	ABCC8,ADAM11,AKAP5,AMPH,APBB1,APOD,APOE,APP,ARC,ARHGEF9,ATP13A2,ATP1A2,ATP1A3,B4GALT2,BACE1,CACNA1C,CACNA1E,CAMK2A,CAMKK2,CDK5R1,CFL1,CHRNA7,CHRNB2,CHST10,CKB,CKMT1A/CKMT1B,CPLX2,CPT1C,CREB1,CRHR1,CRMP1,CYP46A1,DDHD2,DLG3,FOS,FXR2,GABRA5,GRIN1,GRM5,HCN1,HDAC4,HIF1A,HMGCR,HRH3,HTR1B,HTR2C,IFT20,ITGA3,ITGB1,KCNAB1,KCNAB2,KIF1A,KIT,KMT2A,KRAS,L1CAM,LDLR,MAN2B1,MAPT,MTOR,NAMPT,NCAM1,NCDN,NCOA1,NDRG4,…	103
Cell Morphology, Cellular Assembly and Organization, Cellular Development, Cellular Function and Maintenance, Cellular Growth and Proliferation, Nervous System Development and Function, Organismal Development, Tissue Development	Branching of neurons	2.95e-20	ABI1,ACTR3,ADAM10,ADAP1,AGRN,AKAP5,AKT1,APOE,APP,ARHGEF25,ARHGEF7,ATF6,BACE1,BMP7,BSN,CACNA1A,CAMK1G,CAMK2A,CAMK2B,CAMKK2,CAPNS1,Cdc42,CDH2,CFL1,Chn1,CHRNB2,CLSTN1,CNR1,CNTNAP2,CPEB3,CPT1C,CREB1,CRHR1,CRMP1,CSRP1,CXCL12,DACT1,DBN1,DGKK,DIAPH1,DISC1,DLG1,DLG4,DLG5,DNM1L,DPYSL2,DPYSL3,DPYSL4,DPYSL5,DSCAM,DTNBP1,DYRK1A,ECEL1,EFNB1,EIF4EBP1,EIF4G3,ELAVL4,EPHB1,EPHB3,EZR,FAM107A,FOS,GALNS,GDA,GRIN1,GR…	166	x
Nervous System Development and Function, Organ Morphology, Organismal Development	Morphology of brain	3.36e-20	AATK,ABCD2,ABI2,ABR,ACHE,ADCY3,AGT,AHI1,AKAP12,AKT1,AKT2,ALDH1A2,ANK3,AP3M2,APAF1,APBB1,APBB2,APOE,APP,ARFGEF2,ARHGAP35,ASIC2,ASTN1,ATP1A2,ATP2B2,ATXN1L,AXL,B4GALNT1,B4GALT2,BACE1,BAG6,BAK1,BRINP1,CACNA1A,CACNA2D2,CACNB3,CADPS2,CASP9,CD81,CDK5R1,CDKN1B,CDKN2C,CELSR2,CHL1,CHRD,CHRM1,CHRNA7,CHRNB2,CHUK,CKB,CKMT1A/CKMT1B,CLCN2,CLN5,CLSTN3,CNTNAP2,COL18A1,COMMD3-BMI1,CPEB3,CREBBP,CRMP1,CRTAC1,CSF1R,C…	249	x
Cell Morphology	Shape change of neurons	9.91e-20	ABI1,ACTR3,ADAM10,ADAP1,AGRN,AKAP5,AKT1,APOE,APP,ARHGEF25,ARHGEF7,ATF6,BACE1,BMP7,BSN,CACNA1A,CAMK1G,CAMK2A,CAMK2B,CAMKK2,CAPNS1,Cdc42,CDH2,CFL1,Chn1,CHRNB2,CLSTN1,CNR1,CNTNAP2,CPEB3,CPT1C,CREB1,CRHR1,CRMP1,CSRP1,CXCL12,DACT1,DBN1,DGKK,DIAPH1,DISC1,DLG1,DLG4,DLG5,DNM1L,DPYSL2,DPYSL3,DPYSL4,DPYSL5,DSCAM,DTNBP1,DYRK1A,ECEL1,EFNB1,EIF4EBP1,EIF4G3,ELAVL4,EPHB1,EPHB3,EZR,FAM107A,FOS,GALNS,GDA,GRIN1,GR…	167	x
Nervous System Development and Function, Neurological Disease	Abnormal morphology of central nervous system	1.44e-19	ABCD2,ABI2,ABR,ACHE,ADCY3,AGT,AHI1,AKAP12,AKT1,ANK3,AP3M2,APAF1,APBB1,APBB2,APOE,APP,ARFGEF2,ARHGAP35,ASIC2,ASTN1,ATP1A2,ATP2B2,ATXN1L,AXL,B4GALNT1,B4GALT2,BAG6,BAK1,BMP4,BRINP1,CACNA1A,CACNA2D2,CACNB3,CADPS2,CASP9,CD81,CDK5R1,CDKN1B,CDKN2C,CELSR2,CHL1,CHRM1,CHRNA7,CHRNB2,CHUK,CKB,CKMT1A/CKMT1B,CLCN2,CLN5,CLSTN3,CNTNAP2,COL18A1,COMMD3-BMI1,CPEB3,CREBBP,CRMP1,CRTAC1,CSF1R,CSTB,CTSB,CUX2,CXCL12,DBN…	227	x
Embryonic Development, Nervous System Development and Function, Organ Development, Organismal Development, Tissue Development	Formation of brain	2.65e-19	AATK,ABR,ADAM10,ADCYAP1R1,ADGRG1,AFDN,AGO2,AGTPBP1,AHI1,AK7,ALDH1A2,ANK3,APAF1,APBB1,APBB2,APLP1,APLP2,APOE,APP,ARHGAP35,ARID1A,ATG7,ATP,ATP2B2,ATRN,AXL,B4GALT2,BAG6,BBS1,BCAN,BMP4,BMP7,BPTF,C5orf42,CACNA1A,CASP9,CDH2,CDK5R1,CELSR2,CEP120,CERS1,CHD8,CHL1,CHRD,CHRNB2,CNR1,CNTNAP2,COL4A1,COMMD3-BMI1,CREB1,CREM,CRTAC1,CSF1R,CST3,CTNNBIP1,CXCL12,DBI,DHCR7,DIAPH1,DISC1,DIXDC1,DLC1,DLG4,DLG5,DNER,DSCAM…	245	x
Cellular Assembly and Organization	Development of cytoplasm	9.11e-19	AATF,ABCD3,ACTB,ACTR2,ACTR3,AGT,AKAP1,AKT1,ANKRD13A,ANKRD13D,APC,APOE,APP,AR,ARAP1,ARF1,ARFGEF1,ARHGAP6,ARHGEF1,ARHGEF11,ARHGEF2,ARHGEF3,ARPC2,ATG13,ATG16L1,ATG4B,ATG4C,ATG7,ATG9A,ATXN2,AVP,BAG4,BCAR1,BECN1,BMP4,BOP1,BRK1,Cald1,CAMSAP1,CD44,CDC42BPB,CDH11,CDH13,CDK4,CDKN1B,CFL1,CHCHD2,CHRM1,CHUK,CLASP1,CNTNAP1,COBL,COL18A1,COL4A3BP,CORO1C,CORO7/CORO7-PAM16,CREB1,CRK,CTNND1,CXCL12,Cyb5r3,DBN1,DCTN…	233	x
Cell Morphology, Cellular Assembly and Organization, Cellular Development, Cellular Function and Maintenance, Cellular Growth and Proliferation, Nervous System Development and Function, Organismal Development, Tissue Development	Formation of dendrites	9.35e-19	ABI1,ABI2,ACHE,ACTR3,ADGRB3,AGTPBP1,AKAP5,ANAPC2,APP,ATP7A,BAIAP2,BBS1,BMP7,CACNA1A,CAMK2A,CAPRIN1,CC2D1A,CDH2,CELSR2,CHRNA7,CHRNB2,CIT,CKB,CUX2,DACT1,DNER,DSCAM,DTNBP1,DVL1,EFNB1,EGR1,ELAVL4,EPHA4,FBXO31,FLRT1,GAS7,GRIN1,GRIN3A,HDAC2,HDAC6,HPRT1,ILK,ITGB1,KALRN,KIDINS220,KLHL1,KNDC1,L1CAM,Lst1,LZTS1,MAP1B,MAP2,MAP6,MAPK8,MAPK8IP2,MCF2,MEF2A,MET,MINK1,MYO5B,MYO6,Nedd4,NFIX,NRP1,NSMF,NTRK2,NUMB,PA…	90
Organismal Development, Organismal Injury and Abnormalities	Abnormal morphology of head	1.04e-18	ABCD2,ABI2,ABR,ACHE,ACVR1B,ACVR2A,ADCY3,AES,AGT,AHI1,AKAP12,AKT1,ALDH1A1,ANK3,AP3M2,APAF1,APBB1,APBB2,APOE,APP,ARFGEF2,ARHGAP35,ARID3B,ARNT,ARNTL,ARSB,ASIC2,ASTN1,ASXL1,ATMIN,ATP1A2,ATP2B2,ATXN1L,AXIN2,AXL,B4GALNT1,B4GALT2,BAG6,BAK1,BGN,BMP4,BMP7,BMPER,BRD1,BRINP1,C5orf42,CACNA1A,CACNA2D2,CACNB3,CADPS2,CASP9,CD81,CDK4,CDK5R1,CDKN1B,CDKN2C,CELSR2,CHL1,CHM,CHRD,CHRM1,CHRNA7,CHRNB2,CHUK,CKB,CKMT1A/C…	382	x
Organismal Development	Morphology of head	1.11e-18	AATK,ABCD2,ABI2,ABR,ACHE,ACVR1B,ACVR2A,ADCY3,AES,AGT,AHI1,AKAP12,AKT1,AKT2,ALDH1A1,ALDH1A2,ANK3,AP3M2,APAF1,APBB1,APBB2,APOE,APP,ARFGEF2,ARHGAP35,ARID3B,ARNT,ARNTL,ARSB,ASIC2,ASTN1,ASXL1,ATG7,ATMIN,ATP1A2,ATP2B2,ATXN1L,ATXN7,AXIN2,AXL,B4GALNT1,B4GALT2,BACE1,BAG6,BAK1,BGN,BMP4,BMP7,BMPER,BRD1,BRINP1,C5orf42,CACNA1A,CACNA2D2,CACNB3,CADPS2,CASP9,CD81,CDK4,CDK5R1,CDKN1B,CDKN2C,CELSR2,CHL1,CHM,CHRD,CH…	422	x
Cell-To-Cell Signaling and Interaction, Cellular Assembly and Organization, Cellular Function and Maintenance	Development of gap junctions	1.26e-18	ACHE,ACTR3,ADGRB2,ADGRB3,ADGRL1,ADGRL2,ADGRL3,AFG3L2,AGRN,AMIGO1,AMIGO2,APP,ARHGEF7,ASIC2,BCAN,BHLHB9,BSN,CACNA1A,CACNA2D2,CACNB2,CADM1,CAPRIN1,CC2D1A,CD44,CDH2,CHGA,CHRM1,CHRNA7,CHRNB2,CLSTN1,CLSTN2,CLSTN3,COL4A1,CREB1,CSNK2B,CUX2,DISC1,DLG3,DLG4,DLG5,DNAJA3,DNM1L,DNM3,DVL1,EPHA7,EPHB1,EPHB3,FLOT1,FLRT1,FLRT2,FLRT3,GABPA,GJB1,GJB2,GPHN,GRIA1,GRIN1,HDAC2,ITGB1,KALRN,KIF1A,KIRREL3,LAMB2,LAMC1,LRRC…	123	x
Cell Morphology, Cellular Assembly and Organization, Cellular Development, Cellular Function and Maintenance, Cellular Growth and Proliferation, Nervous System Development and Function, Organismal Development, Tissue Development	Axonogenesis	1.41e-18	ACHE,ACTB,ACTR3,ADCY3,AFG3L2,AGRN,AMIGO1,ANK3,APC,APOE,APP,ARHGAP35,ARHGEF28,ATF6,ATG7,BACE1,BAIAP2,CACNA1A,CCK,Cdc42,CDH2,CHRNB2,CNTN2,CNTN4,CREB1,CXCL12,DIXDC1,DPYSL2,Dst,DVL1,EPHA4,EPHB1,EPHB3,EZR,FLOT1,FOS,GALNS,GDI1,GRIN1,IGF1R,ILK,IQUB,KALRN,KIF2A,L1CAM,LAMC1,LLGL1,LRP1,LRRC4,LRRC4C,MAP1B,MAP2,MAP2K1,MAPT,MARK2,Mbp,METRN,MTOR,MYH10,NCAM1,NIN,NRP1,NTRK2,NTRK3,NUAK1,NUMB,PACSIN1,PALM,PARD3,PD…	122	x
Cell-To-Cell Signaling and Interaction, Cellular Assembly and Organization, Cellular Development, Cellular Function and Maintenance, Cellular Growth and Proliferation, Nervous System Development and Function, Tissue Development	Developmental process of synapse	2.5e-18	ACHE,ACTR3,ADGRB2,ADGRB3,ADGRL1,ADGRL2,ADGRL3,AFG3L2,AGRN,AMIGO1,AMIGO2,APP,ARHGEF7,ASIC2,BCAN,BHLHB9,BSN,CACNA1A,CACNA2D2,CACNB2,CADM1,CAPRIN1,CC2D1A,CDH2,CHRM1,CHRNA7,CHRNB2,CLSTN1,CLSTN2,CLSTN3,COL4A1,CREB1,CSNK2B,CUX2,DISC1,DLG3,DLG4,DLG5,DNAJA3,DNM1L,DNM3,DVL1,EPHA7,EPHB1,EPHB3,FLOT1,FLRT1,FLRT2,FLRT3,GABPA,GPHN,GRIA1,GRIN1,HDAC2,ITGB1,KALRN,KIF1A,KIRREL3,LAMB2,LAMC1,LRRC24,LRRC4,LRRC4B,LRRN…	117	x
Nervous System Development and Function, Neurological Disease, Organ Morphology, Organismal Development, Organismal Injury and Abnormalities	Abnormal morphology of brain	3.3e-18	ABCD2,ABI2,ABR,ACHE,ADCY3,AGT,AHI1,AKAP12,AKT1,ANK3,AP3M2,APAF1,APBB1,APBB2,APOE,APP,ARFGEF2,ARHGAP35,ASIC2,ASTN1,ATP1A2,ATP2B2,ATXN1L,AXL,B4GALNT1,B4GALT2,BAG6,BAK1,BRINP1,CACNA1A,CACNA2D2,CACNB3,CADPS2,CASP9,CD81,CDK5R1,CDKN1B,CDKN2C,CELSR2,CHL1,CHRM1,CHRNA7,CHRNB2,CHUK,CKB,CKMT1A/CKMT1B,CLCN2,CLN5,CLSTN3,CNTNAP2,COL18A1,COMMD3-BMI1,CPEB3,CREBBP,CRMP1,CRTAC1,CSF1R,CSTB,CTSB,CUX2,CXCL12,DBN1,DDH…	207	x
Embryonic Development, Organismal Development	Development of head	3.84e-18	AATK,ABI2,ABR,ADAM10,ADCY3,ADCYAP1R1,ADGRG1,AES,AFDN,AGO2,AGTPBP1,AHI1,AK7,AKT1,ALDH1A1,ALDH1A2,ALG2,ANK3,ANKRD11,APAF1,APBB1,APBB2,APLP1,APLP2,APOE,APP,ARHGAP35,ARHGEF11,ARID1A,ARID5B,ARNTL,ARSB,ASXL1,ATF6,ATG7,ATP,ATP2B2,ATP6AP2,ATRN,ATXN7,AXIN2,AXL,B4GALT2,BAG6,BBS1,BCAN,BCL9,BCOR,BMP4,BMP7,BMPER,BPTF,BRD1,C5orf42,CACNA1A,CASP9,CDH2,CDK4,CDK5R1,CDKN1B,CELSR2,CEP104,CEP120,CERS1,CFL1,CHD8,CHL1,…	424	x
Nervous System Development and Function	Coordination	4.92e-18	ABCA2,ABCD2,ABHD12,ABR,ADAM11,ADCY5,AKAP5,ASTN1,ATP1A3,ATXN2,B4GALNT1,B4GALT2,BACE1,BRINP1,CACNA1G,CACNA2D2,CADPS2,CAMK2B,CD44,CDK4,CDK5R1,CHRNA7,CHRNB2,COMMD3-BMI1,CPE,CPLX2,CREBBP,CSF1R,CSTB,DAG1,DDHD2,DLG4,DNAJC5,DNER,ELAVL3,ELAVL4,ENHO,EPHA4,ERCC6,ETV1,FXR2,GAA,GABRA1,GABRB3,GDAP1,GM2A,GPR37L1,GRIA1,GRIA2,GRM2,GTF2IRD1,HEXA,HEXB,HSD17B4,IREB2,KALRN,KCNC1,KCNC3,KLHL1,L1CAM,LAMA4,MAG,MAPK10,MAP…	117
Embryonic Development, Organismal Development	Development of body axis	7.14e-18	AATK,ABI2,ABR,ACVR2A,ADAM10,ADCY3,ADCYAP1R1,ADGRG1,AES,AFDN,AGO2,AGTPBP1,AHI1,AK7,AKT1,ALDH1A1,ALDH1A2,ALG2,ANK3,ANKRD11,APAF1,APBB1,APBB2,APC,APLP1,APLP2,APOE,APP,ARC,ARHGAP35,ARHGEF11,ARID1A,ARID5B,ARNTL,ARSB,ASXL1,ATF6,ATG7,ATP,ATP2B2,ATP6AP2,ATRN,ATXN7,AXIN2,AXL,B4GALT2,BAG6,BBS1,BCAN,BCL9,BCOR,BMP4,BMP7,BMPER,BPTF,BRD1,C5orf42,CACNA1A,CASP9,CDH2,CDK4,CDK5R1,CDKN1B,CELSR2,CEP104,CEP120,CERS1,…	448	x
Cell Morphology, Cellular Assembly and Organization, Cellular Development, Cellular Function and Maintenance, Cellular Growth and Proliferation, Embryonic Development, Nervous System Development and Function, Organismal Development, Tissue Development	Dendritic growth/branching	7.7e-18	ABI1,ADAM10,ADAP1,AGRN,AKAP5,AKT1,APOE,APP,ARHGEF25,ARHGEF7,BACE1,BMP7,BSN,CACNA1A,CAMK1G,CAMK2A,CAMKK2,CAPNS1,CDH2,CFL1,Chn1,CHRNB2,CLSTN1,CNR1,CNTNAP2,CPEB3,CPT1C,CREB1,CRHR1,CRMP1,CSRP1,DACT1,DBN1,DGKK,DISC1,DLG1,DLG4,DLG5,DNM1L,DPYSL4,DPYSL5,DSCAM,DTNBP1,DYRK1A,EFNB1,EIF4EBP1,EIF4G3,ELAVL4,EPHB1,EPHB3,FAM107A,GALNS,GDA,GRIN1,GRIN3A,GRM5,HNRNPK,HRAS,ICAM5,ITGA3,ITGB1,ITSN1,KALRN,KIDINS220,KIF3…	131
Cell Morphology, Nervous System Development and Function, Neurological Disease, Tissue Morphology	Abnormal morphology of neurites	3.19e-17	AATK,ABCD2,APOE,APP,CACNA1A,CADPS2,CAMKK1,CAMKK2,CAPRIN1,CAST,CC2D1A,CD47,CHL1,CKB,CKMT1A/CKMT1B,CLCN6,CLSTN1,CNTNAP1,COMMD3-BMI1,DLG3,EFNB1,EPB41L3,EPHA7,EPHB1,EPHB3,ERCC6,GABBR1,GDAP1,GFRA2,GJB1,GRIA1,GRIN3A,HNRNPA2B1,IREB2,KALRN,KIDINS220,KIF2A,LGI1,MAG,MAN2B1,MAP1A,MAP1B,MAPK8IP2,MAPT,MARK2,MBOAT7,MCF2,MOG,Mt3,MYH10,NCAM1,Nedd4,Nefm,NOS1,NR2F1,NRCAM,NTRK2,PAK5,PAK6,PARD3,Pcmt1,PDS5B,PLA2G6,PL…	88
Behavior	Locomotion	6.67e-17	ABCD2,ABHD12,ACADL,ACADVL,ACHE,ADCY5,ADCY8,ADGRL3,AFG3L2,AGT,AGTPBP1,AHI1,APBA2,APLP2,APOE,APP,AR,ARNTL,ASTN1,ATG7,ATP,ATP1A1,ATP1A2,ATP1A3,ATP2A2,ATP2B2,ATP7A,AVP,B4GALT2,BACE1,BAG1,BECN1,CACNA1A,CACNA1B,CACNA1C,CACNA1E,CAMK2A,CANX,CHL1,CHRM1,CHRNB2,CLN6,CNR1,CNTN2,CREBBP,CREM,CRHR1,CSTB,CXCL12,DDHD2,DLG3,DLG4,DNM1,DSCAM,ELAVL4,ENHO,EPHA4,ETV5,FAAH,FBXO7,FGF14,FOSB,GAA,GABBR1,GABRA1,GABRA3,GABRB…	170
Cellular Movement, Nervous System Development and Function	Migration of neurons	1.04e-16	ADAM10,ADCYAP1R1,ADGRG1,ADGRL3,APAF1,APBB1,APBB2,APC,ARF1,ARFGEF2,ASTN1,AXL,BBS1,BMP4,CADPS2,CCK,Cdc42,CDK5R1,CDKN1B,CDKN2C,CELSR2,CHL1,CNR1,CNTN2,CNTNAP2,CSPG5,CUL5,CXCL12,Dclk1,DCTN2,DGCR8,DIAPH1,DISC1,DLG4,EFNB1,EFNB2,EGR2,ELP3,FGFR1,FLNA,FLRT2,FSCN1,GAD1,GNA12,HSP90AA1,HSPA8,IGF1R,ITGA3,ITGB1,KATNA1,KIF2A,KIRREL3,KIT,KITLG,L1CAM,LAMA2,LAMC1,LMNB1,LMNB2,LRP12,MAP1B,MAP2,MAP2K4,MAP3K12,MAPK8,MA…	125	x
Organismal Survival	Perinatal death	1.04e-16	ABCA3,ABHD5,ABR,ACTN4,ACVR2A,ADAM15,AEBP1,AGRN,AKT1,AKT2,ALDH1A1,APAF1,APBA2,APLP1,APLP2,ARHGAP35,ARID1A,ARID4A,ARID5B,ATG16L1,ATG7,ATG9A,ATP1A2,ATP1A3,ATP2A2,ATXN1L,BAG6,BAK1,BCL11A,BGN,BIN1,BLMH,BMP4,BMP7,BMPER,CADPS,CADPS2,Cald1,CAPRIN1,CARM1,CASK,CASP9,CBX4,CC2D1A,CD44,CDK4,CDK5R1,CHUK,CIAPIN1,CPLX2,CREB3L2,CREBBP,CRK,CTNNBIP1,CXCL12,CXCL14,CYLD,DACT1,DCN,DGAT2,DGKD,DHCR7,DLG1,DLK1,DNM1,DNM3,…	255
Cell Morphology, Nervous System Development and Function, Tissue Morphology	Morphology of axons	2.36e-16	AATK,ABCD2,AKT1,APOE,CACNA1A,CAMKK1,CAMKK2,CD47,CDK5R1,CHL1,CKB,CKMT1A/CKMT1B,CLCN6,CNTNAP1,CTSB,DIXDC1,DLG3,DPYSL2,DPYSL3,Dst,EFNB1,EPB41L3,EPHA7,EPHB1,EPHB3,GABBR1,GFRA2,GJB1,IREB2,KALRN,KATNA1,KCNJ10,KIDINS220,KIF2A,KIF5A,KLC1,KRAS,LGI1,MAG,MAN2B1,MAP1B,MAPT,MFN2,Mt3,NCAM1,Nefm,NR2F1,NRCAM,OSTM1,Pcmt1,PDS5B,PLA2G6,PLP1,PMP22,PNPLA6,PPP3CA,RAC1,RET,SCN1B,SH3GL1,SH3GL2,SLC17A7,SOD1,SPAST,SPG7	65
Nervous System Development and Function, Tissue Morphology	Quantity of neurons	2.65e-16	ADAM10,AGRN,AGT,AKAP5,AKT1,ANK3,APAF1,APBB1,APLP1,APLP2,APOE,APP,AR,ARC,ARHGEF7,ARSB,ATP,ATP2B2,ATP7A,ATXN2,ATXN7,AVP,B4GALT2,BACE1,BAK1,BCLAF1,BMP4,BOC,BSN,CACNA1A,CACNA1G,CACNA2D2,CADM1,CADPS2,CAMK2A,CAMK2D,CANX,CASP9,CBLN4,CDK5R1,CDKN1B,CERS1,CHRNB2,CLSTN1,CNTN2,CNTNAP2,COMMD3-BMI1,CPEB3,CREB1,CUX2,CX3CL1,CXCL12,DCTN2,DGCR8,DISC1,DLG4,DNAJC6,DNM1,DNM1L,DNM3,DPYSL4,DSCAM,DUSP4,DVL1,DYRK1A,EFNB1…	198	x
Cell-To-Cell Signaling and Interaction, Cellular Assembly and Organization	Formation of cell-cell contacts	5.63e-16	ACHE,ACTR3,ADGRB2,ADGRB3,ADGRL1,ADGRL2,ADGRL3,AFDN,AFG3L2,AGRN,AMIGO1,AMIGO2,APP,ARHGAP35,ARHGEF7,ASIC2,BCAN,BHLHB9,BSN,CACNA1A,CACNA2D2,CACNB2,CADM1,CAPRIN1,CC2D1A,CD44,CDH2,CHGA,CHRM1,CHRNA7,CHRNB2,CLSTN1,CLSTN2,CLSTN3,COL4A1,CREB1,CSF1R,CSNK2B,CUX2,DISC1,DLG1,DLG3,DLG4,DLG5,DNAJA3,DNM1L,DNM3,DVL1,EPHA7,EPHB1,EPHB3,FLOT1,FLRT1,FLRT2,FLRT3,FSCN1,GABPA,GJB1,GJB2,GPHN,GRIA1,GRIN1,HDAC2,ITGB1,JUP,K…	138	x
Cell-To-Cell Signaling and Interaction, Cellular Assembly and Organization	Formation of intercellular junctions	9.91e-16	ACHE,ACTR3,ADGRB2,ADGRB3,ADGRL1,ADGRL2,ADGRL3,AFDN,AFG3L2,AGRN,AMIGO1,AMIGO2,APP,ARHGAP35,ARHGEF7,ASIC2,BCAN,BHLHB9,BSN,CACNA1A,CACNA2D2,CACNB2,CADM1,CAPRIN1,CC2D1A,CD44,CDH2,CHGA,CHRM1,CHRNA7,CHRNB2,CLSTN1,CLSTN2,CLSTN3,COL4A1,CREB1,CSF1R,CSNK2B,CUX2,DISC1,DLG1,DLG3,DLG4,DLG5,DNAJA3,DNM1L,DNM3,DVL1,EPHA7,EPHB1,EPHB3,FLOT1,FLRT1,FLRT2,FLRT3,FSCN1,GABPA,GJB1,GJB2,GPHN,GRIA1,GRIN1,HDAC2,ITGB1,JUP,K…	136	x
Cellular Assembly and Organization	Formation of plasma membrane	1.04e-15	ACHE,ACTR3,ADGRB2,ADGRB3,ADGRL1,ADGRL2,ADGRL3,AFDN,AFG3L2,AGRN,AMIGO1,AMIGO2,APP,ARHGEF7,ASIC2,BCAN,BHLHB9,BSN,CACNA1A,CACNA2D2,CACNB2,CADM1,CAPRIN1,CC2D1A,CD44,CDH2,CHGA,CHRM1,CHRNA7,CHRNB2,CLSTN1,CLSTN2,CLSTN3,COL4A1,CREB1,CSF1R,CSNK2B,CUX2,DISC1,DLG1,DLG3,DLG4,DLG5,DNAJA3,DNM1L,DNM3,DVL1,EPHA7,EPHB1,EPHB3,FLOT1,FLRT1,FLRT2,FLRT3,GABPA,GJB1,GJB2,GNA12,GPHN,GRIA1,GRIN1,HDAC2,HIPK1,ITGB1,JUP,KALR…	134	x
Behavior, Nervous System Development and Function	Memory	1.15e-15	ABCA7,ABCC8,ACAT1,ADCY3,ADCY8,APOD,APOE,APP,ARC,ATAD1,ATP1A3,B4GALT2,BACE1,BRINP1,CACNB3,CADPS2,CAMK2A,CAMK2B,CAPNS1,CD47,CDK5R1,CERS1,CHRM1,CHRNA7,CHRNB2,CHST10,CHUK,CNR1,COMT,CPEB3,CPLX2,CREB1,CREBBP,CREM,CRHR1,CRHR2,CUX2,CYP46A1,DDHD2,DTNBP1,DUSP4,EGR1,EP300,FTO,FZR1,GABBR1,GABBR2,GABRB3,GABRD,GALNS,GNAI1,GRIA1,GRIA2,GRIA4,GRIN1,GRM7,HCRT,HDAC3,HDAC4,HDAC6,HIF1A,HOMER1,HRH3,HSD17B10,HTR2C,IGF2…	140
Cell-To-Cell Signaling and Interaction, Nervous System Development and Function	Excitatory postsynaptic potential	1.89e-15	AKAP5,ARC,ARHGEF9,ATAD1,CACNA1A,CADPS,CADPS2,CAMK2A,CAPRIN1,CD44,CD47,CHRM1,CHST10,CLSTN1,CLSTN3,CNR1,CPLX2,DACT1,DNM1,DNM3,DOC2A,DOC2B,EPHA4,GRIA2,GRIA4,GRIK2,GRIK5,GRIN1,GRM2,GRM5,HCRT,KALRN,LGI1,LRRTM4,LZTS1,MADD,MAPK8IP2,MBNL2,MEF2C,MET,MPP2,Nedd4,NRXN1,NTRK2,OTOF,OXT,P2RX4,PACSIN1,PIP5K1C,PPP3CA,RARB,RASGRF1,RELN,ROCK2,RXRB,SCN1A,SERPINE2,SEZ6,SH3GL1,SH3GL2,SLC12A5,SLC17A7,SLC29A1,SNAP91,STX…	72
Cell-To-Cell Signaling and Interaction, Cellular Assembly and Organization	Assembly of cell-cell contacts	3.21e-15	ACHE,ACTR3,ADGRB2,ADGRB3,ADGRL1,ADGRL2,ADGRL3,AFG3L2,AGRN,AMIGO1,AMIGO2,APP,ARHGEF7,ASIC2,BCAN,BHLHB9,BSN,CACNA1A,CACNA2D2,CACNB2,CADM1,CAPRIN1,CC2D1A,CD44,CDH2,CHGA,CHRM1,CHRNA7,CHRNB2,CLSTN1,CLSTN2,CLSTN3,COL4A1,CREB1,CSNK2B,CUX2,DISC1,DLG1,DLG3,DLG4,DLG5,DNAJA3,DNM1L,DNM3,DVL1,EPHA7,EPHB1,EPHB3,FLOT1,FLRT1,FLRT2,FLRT3,FSCN1,GABPA,GJB1,GJB2,GPHN,GRIA1,GRIN1,HDAC2,ITGB1,JUP,KALRN,KIF1A,KIRREL3,L…	130
Cellular Assembly and Organization	Formation of cellular membrane	3.22e-15	ACHE,ACTR3,ADGRB2,ADGRB3,ADGRL1,ADGRL2,ADGRL3,AFDN,AFG3L2,AGRN,AMIGO1,AMIGO2,APP,ARHGEF7,ASIC2,ATP,BCAN,BHLHB9,BSN,CACNA1A,CACNA2D2,CACNB2,CADM1,CAPRIN1,CC2D1A,CD44,CDH2,CHGA,CHRM1,CHRNA7,CHRNB2,CLSTN1,CLSTN2,CLSTN3,COL4A1,CREB1,CSF1R,CSNK2B,CUX2,DISC1,DLG1,DLG3,DLG4,DLG5,DNAJA3,DNM1L,DNM3,DVL1,EPHA7,EPHB1,EPHB3,FLOT1,FLRT1,FLRT2,FLRT3,GABPA,GJB1,GJB2,GNA12,GPHN,GRIA1,GRIN1,HDAC2,HIPK1,ITGB1,JUP,…	135	x
Cell-To-Cell Signaling and Interaction, Cellular Assembly and Organization, Cellular Function and Maintenance	Assembly of intercellular junctions	6.29e-15	ACHE,ACTR3,ADGRB2,ADGRB3,ADGRL1,ADGRL2,ADGRL3,AFG3L2,AGRN,AMIGO1,AMIGO2,APP,ARHGEF7,ASIC2,BCAN,BHLHB9,BSN,CACNA1A,CACNA2D2,CACNB2,CADM1,CAPRIN1,CC2D1A,CD44,CDH2,CHGA,CHRM1,CHRNA7,CHRNB2,CLSTN1,CLSTN2,CLSTN3,COL4A1,CREB1,CSNK2B,CUX2,DISC1,DLG1,DLG3,DLG4,DLG5,DNAJA3,DNM1L,DNM3,DVL1,EPHA7,EPHB1,EPHB3,FLOT1,FLRT1,FLRT2,FLRT3,FSCN1,GABPA,GJB1,GJB2,GPHN,GRIA1,GRIN1,HDAC2,ITGB1,JUP,KALRN,KIF1A,KIRREL3,L…	129	x
Cellular Assembly and Organization	Transport of vesicles	1.22e-14	AATK,ABI1,ACTN4,ADGRL1,AMPH,AP3B2,APBA2,APC,APOE,BIN1,CANX,CPLX2,DENND1A,DNAJC5,DNM1,DNM3,DPYSL2,DYNC1I1,EPN1,EXOC5,FCHO2,GMIP,GOLGA5,HAP1,HDAC6,HSPA8,ILK,INSR,ITSN1,KIF1A,KIF1C,KIF3B,MAL,MAP2K1,MAPK8IP1,MAPT,MARK2,OSBPL1A,OSBPL2,OTOF,PACSIN1,PAFAH1B1,PCLO,PIP5K1C,PNKD,PPP3CA,PPP3CB,RAB31,RAB3A,RASGRP1,SCAMP1,SCAMP2,SCAMP3,SCAMP5,SCFD1,SCYL1,SH3GL2,SNAPIN,SOD1,SPAST,STX1A,STX4,SYNJ1,SYP,SYT1,SYT2…	69
Organismal Survival	Neonatal death	2.24e-14	ABCA3,ABHD5,ABR,ACVR2A,ADAM15,ALDH1A1,APBA2,ARID1A,ARID5B,ATG16L1,ATG7,ATG9A,ATP1A2,ATP1A3,ATP2A2,ATXN1L,BAG6,BAK1,BCL11A,BIN1,BLMH,BMP7,BMPER,CADPS,CADPS2,Cald1,CAPRIN1,CARM1,CASK,CBX4,CC2D1A,CD44,CDK4,CHUK,CPLX2,CREB3L2,CTNNBIP1,CXCL12,CYLD,DACT1,DGAT2,DGKD,DHCR7,DLG1,DLK1,DNM1,DNM3,DSCAM,DVL1,ECE1,ECEL1,EFNB1,EGR2,ELAVL3,ELAVL4,EPAS1,F3,FAH,FGF10,FKBP8,FNDC3B,FOS,FUBP1,Fus,FXR1,GABRB3,GAD1,GGC…	191
Behavior	Emotional behavior	2.33e-14	ABCA2,ADGRL1,APBA2,APP,APRT,AR,ARC,ARID5B,AVP,BRINP1,CACNA1B,CACNA1E,CADPS2,CAMK2A,CCK,CD47,CDH11,Celf6,CHRM1,CHRNB2,CKMT1A/CKMT1B,CNR1,CNTNAP2,COMT,CPLX2,CREB1,CREBBP,CRHR1,CRHR2,CSPG5,DBI,DHRS4,DLG4,DPYSL2,DYRK1A,EIF4G1,FAAH,FOSB,FXR2,GABBR1,GABBR2,GABRA1,GABRA5,GABRD,GABRG2,GAD2,GNAI2,GRIA1,GRIA2,GRIK2,GRIN1,GRM2,GRM5,GRM7,GTF2IRD1,HDAC6,HOMER1,HPRT1,HSPA1A/HSPA1B,HTR1B,HTR2C,IGF1R,IGF2R,INSR,…	135
Cell Morphology	Abnormal morphology of cells	3.18e-14	AATK,ABCA2,ABCA3,ABCB1,ABCD2,ABCD3,ABCG1,ABHD5,ABI2,ABR,ACADVL,ACOT11,ACOX1,ACSBG1,ACTA1,ACTN4,ACVR2A,ADAR,AEBP1,AFF1,AGRN,AHI1,AKAP5,AKT1,AKT2,ALDH1A2,AMPD2,AMPH,AP3M2,APAF1,APLP2,APOE,APP,AR,ARHGEF11,ARHGEF9,ARID1A,ARID4A,ARID5B,ARNTL,ARSB,ASTN1,ASXL1,ATE1,ATG7,ATP13A2,ATP2A2,ATP2B2,B4GALNT1,BACE1,BACH2,BAK1,BCAR1,BCL11A,BGN,BIN1,BMP4,BMP7,BRINP1,BSCL2,BTRC,CACNA1A,CACNA1H,CADM1,CADPS,CADPS2,CA…	512	x
Cellular Assembly and Organization	Formation of cytoskeleton	5.36e-14	ACTB,ACTR2,ACTR3,AGT,AKAP1,AKT1,APC,APP,AR,ARAP1,ARF1,ARFGEF1,ARHGAP6,ARHGEF1,ARHGEF11,ARHGEF2,ARHGEF3,ARPC2,ATXN2,AVP,BAG4,BCAR1,BMP4,BOP1,BRK1,Cald1,CAMSAP1,CD44,CDC42BPB,CDH11,CDH13,CDK4,CDKN1B,CFL1,CHCHD2,CHRM1,CLASP1,CNTNAP1,COBL,COL18A1,CORO1C,CORO7/CORO7-PAM16,CREB1,CRK,CTNND1,CXCL12,Cyb5r3,DBN1,DCTN1,DIAPH1,DLC1,DLG1,DPYSL2,DPYSL3,FBXW7,FGF1,FHOD3,FLNA,FZR1,GAS7,GDA,GDI1,GNA12,GNAI2,GNB1,…	179
Behavior	Anxiety	7.44e-14	ADCY8,ADCYAP1R1,AKAP5,APBA2,APOE,APP,ARHGEF9,ATP1A2,AVP,BACE1,BAG1,BRINP1,CADPS2,CAMK2A,CAMK2B,CCK,CHL1,CHRNA7,CHRNB2,CLCN6,CNR1,COMT,CPEB3,CREB1,CREBBP,CREM,CRHBP,CRHR1,CRHR2,CSF1R,DDR1,DIXDC1,DLG4,DPYSL2,DYNC1LI1,ELAVL4,FAAH,FOS,FOSB,GABBR1,GABBR2,GABRD,GABRG2,GAD2,GRIA1,GRIA4,GRM2,GRM5,GTF2I,GTF2IRD1,HDAC6,HOMER1,HRH3,HSD17B4,HTR1B,HTR4,IGF1R,INSR,KALRN,KCNC2,KCNJ3,KCNJ6,KMT2A,LMTK3,LZTS1,MAPK…	105
Organismal Development	Growth of organism	9.98e-14	AARS,ABCB1,ACOX1,ACSL6,ACSS1,ACVR1B,ACVR2A,ADAR,AES,AFDN,AGO2,AGO3,AGT,AKT1,AKT2,ALG14,ANKRD11,APBA2,APC,APLP1,APOE,APP,AR,ARC,ARHGEF28,ARID1A,ARID5B,ARNT,ARNTL,ATE1,ATF5,ATOX1,ATP,ATXN2,BBS1,BECN1,BMP4,BMP7,BYSL,CACNA2D2,CAMK2B,CAMKK1,CASP9,CD44,CD81,Cdc42,CDC7,CDK11A,CDK4,CDKN1B,CDKN2C,CEP120,CFL1,CHD8,CHRD,CIT,CLU,CNR1,COL18A1,COL4A1,COL4A2,COMMD3-BMI1,Cops2,CRCP,CREB1,CRHBP,CSE1L,CSNK1D,CSNK2…	358	x
Cell-To-Cell Signaling and Interaction, Nervous System Development and Function	Long-term potentiation of brain	1.61e-13	ADCYAP1R1,AP3M2,APOE,APP,ATP,BSCL2,CAMK2A,CAPNS1,CD200,CDH2,CHRD,CHRM1,CHRM3,CHRNA7,CHRNB2,CNR1,CREB1,CREBBP,CYP46A1,DLG4,DR1,DUSP4,EGR1,EPHA4,GNAI2,GRIA1,GRIA2,GRIK2,GRIN1,GRM1,GRM5,HNRNPK,HSD17B10,IGF2,IGF2R,KIDINS220,KRAS,KSR1,LRP1,MAPK1,MAPT,MGLL,NF1,NOS1,NPTN,Nrgn,NTRK2,PAK1,PCDH8,PINK1,PJA2,PLK2,PPP3CA,PRKACA,PRKAR1A,PSAP,PSEN1,PTK2,PTK2B,PTPN5,PTPRA,RAB3A,RAPGEF3,RAPGEF4,RASGRF1,RELN,RTN4,…	74
Cellular Development, Cellular Growth and Proliferation, Connective Tissue Development and Function	Proliferation of fibroblast cell lines	2e-13	ACAT1,AKAP12,AKT1,ALDOA,ARHGEF1,ARHGEF11,ARID5B,ASPSCR1,ATG9A,ATIC,AVP,BACH2,BCAR1,BMP4,BOP1,BRINP1,BRPF1,BTRC,CAPRIN1,CAST,CAT,CBX4,CD81,CDH13,CDK4,CDKN1B,CIRBP,CIZ1,CLTC,COL1A1,COMMD3-BMI1,Cops2,CREB1,CRK,CSF1R,CSNK2B,CUL1,CXCL12,CXCL14,CYGB,DCAF1,DCUN1D1,DGCR8,DHX9,EEF1D,EGR1,EGR2,EIF2AK1,EIF3B,EIF3C,EIF3H,EIF3I,EIF6,ERCC6,ERO1A,ETV1,FBXW7,FGF1,FOS,FOXO4,G6PD,GADD45A,GNA12,GNAI2,GRB14,GRB2,GTP…	194
Cellular Development, Cellular Growth and Proliferation	Cell proliferation of tumor cell lines	2.27e-13	AAGAB,AATF,ABCB1,ABLIM1,ACAT1,ACHE,ACIN1,ACLY,ACSL4,ACTB,ACTN1,ACTN4,ACVR2A,ADAM10,ADAM15,ADAMTS15,ADIPOR2,ADSL,AFF1,AGT,AKAP12,AKT1,AKT2,ALCAM,ALDH1A1,ALDH1L1,ALDOA,ANO3,ANXA6,AP1G1,APAF1,APBB1,APC,API5,APP,AR,ARAF,ARF1,ARHGEF2,ARHGEF6,ARID1A,ARID4A,ARIH1,ARNT,ASAH1,ASCC3,ASIC2,ASNS,ATF5,ATG7,ATP,ATP2A2,ATP6AP1,ATP6V0A1,ATP7A,AXL,BACE2,BAG1,BAK1,BAZ1B,BCAR1,BCL6,BECN1,BIN1,BIRC2,BMP4,BMP7,BOP1,B…	648	x
Nervous System Development and Function, Organ Morphology, Organismal Development	Morphology of cerebral cortex	2.29e-13	ABI2,ACHE,AP3M2,APAF1,APBB1,APBB2,APOE,APP,ARFGEF2,ATP2B2,AXL,B4GALT2,BACE1,BRINP1,CASP9,CD81,CDK5R1,CDKN1B,CHL1,CHRM1,CHRNA7,CKB,CKMT1A/CKMT1B,CLSTN3,CPEB3,CRMP1,CTSB,CUX2,DBN1,DIAPH1,DLG3,DPYSL3,DSCAM,DYRK1A,EMX1,EPHA4,FGF1,FGFR1,FLNA,FTO,GFAP,GM2A,GRIA2,HAP1,HDAC2,HDAC6,IREB2,ITGA3,KALRN,KCNA1,KIF2A,L1CAM,LAMC1,LDLR,LIG4,LLGL1,LMNB1,LMNB2,LRRTM4,MAN2B1,MAN2C1,MAOA,MAP1B,MAP2,MAP3K12,MBOAT7,MDK…	105	x
Cellular Assembly and Organization, Cellular Function and Maintenance	Quantity of cellular protrusions	2.75e-13	ACTR2,AGT,AKAP5,APOE,APP,AR,ARC,ARHGAP44,ARHGEF7,ARPC2,ARSB,ATXN2,BACE1,BAG4,BAIAP2,BMP4,CANX,CBLN4,CDK5R1,CLSTN1,CRMP1,CXCL12,DAAM1,DIAPH1,DLG3,DLL4,DPYSL4,ERCC6,EZR,FOS,FSCN1,FTO,GDA,GFRA2,GJB1,GNAS,GRIN1,GSN,HAP1,HDAC6,HRAS,HTR1B,ILK,KALRN,KATNA1,KATNB1,KIF3A,KIF5A,L1CAM,LRP1,MAOA,MAP1B,MAP3K12,MAPK10,MAPT,MET,MSN,MTSS1,MYO6,NPC1,NTRK2,NTRK3,PACSIN1,PAK1,PALM,PCYT1B,PSEN1,PTK2,PTPRJ,PTPRZ1,RAC…	83
Developmental Disorder, Embryonic Development, Organismal Development, Tissue Morphology	Abnormal morphology of embryonic tissue	3.84e-13	ABCA3,ABI1,ACVR1B,ACVR2A,ADAM10,AES,AFDN,AGO2,AHCTF1,AIP,ALDH1A1,ALDH1A2,ANGPTL6,ANKRD17,APBB1,APBB2,AR,ARC,ARHGAP35,ARHGEF11,ARID1A,ARID3B,ARNT,ASTN1,BAG6,BCLAF1,BECN1,BMP4,BMP7,BMPER,BPTF,BRAP,BRD1,CACNA1A,CACNA1C,CADPS2,CAPNS1,Cdc42,CDH2,CDH4,CDK12,CDK5R1,CFL1,CHD8,CHM,CHUK,COMMD3-BMI1,COPS3,CSE1L,CSNK2B,CTCF,CTNNBIP1,CUL4B,CYLD,DACT1,DAD1,DAG1,DAXX,DHX9,DLC1,DLD,DLG1,DNER,DNMT1,DVL1,ECE1,ECSI…	236
Cellular Assembly and Organization, Tissue Development	Fibrogenesis	1.77e-12	ACTA1,ACTR2,ACTR3,ADAMTS10,AGT,AKAP1,AKT1,APC,APOE,APP,AR,ARAP1,ARF1,ARFGEF1,ARHGAP6,ARHGEF1,ARHGEF11,ARHGEF2,ARHGEF3,ARPC2,ATP,ATXN2,AVP,BAG4,BCAR1,BMP4,BOP1,BRK1,Cald1,CAMSAP1,CD44,CDC42BPB,CDH11,CDH13,CDK4,CDKN1B,CFL1,CHCHD2,CHRM1,CHRM3,CLASP1,CNTNAP1,COBL,COL18A1,CORO7/CORO7-PAM16,CREB1,CRK,CTNND1,CXCL12,Cyb5r3,DBN1,DCTN1,DIAPH1,DLC1,DLG1,DPYSL2,DPYSL3,EPAS1,FBXW7,FGF1,FHOD3,FZR1,GAS7,GDA,GFA…	188	x
Cellular Assembly and Organization, Cellular Function and Maintenance, Tissue Development	Formation of actin filaments	1.98e-12	ACTR2,ACTR3,AGT,AKAP1,AKT1,APC,AR,ARAP1,ARF1,ARFGEF1,ARHGAP6,ARHGEF1,ARHGEF11,ARHGEF2,ARHGEF3,ARPC2,ATXN2,AVP,BAG4,BCAR1,BMP4,BOP1,BRK1,Cald1,CD44,CDC42BPB,CDH11,CDH13,CDK4,CFL1,CHCHD2,CHRM1,CLASP1,CNTNAP1,COBL,COL18A1,CORO7/CORO7-PAM16,CREB1,CRK,CTNND1,CXCL12,Cyb5r3,DBN1,DIAPH1,DLC1,DLG1,FBXW7,FGF1,FHOD3,FZR1,GAS7,GNA12,GNAI2,GNB1,GPI,GRB2,GSN,HDAC6,HIP1R,HRAS,HTR2C,INPP5A,INPP5K,IQUB,ITGA3,ITGB…	143
Cell Morphology, Cell-To-Cell Signaling and Interaction, Nervous System Development and Function	Plasticity of synapse	2.07e-12	AGT,AKAP5,APOE,APP,ARHGEF9,ATP2B2,BACE1,BAIAP2,CAMK2A,CAMK2B,CAMK2G,CDH11,CNTN2,CNTN4,CPEB1,CPEB3,CPLX2,CRHR1,DBN1,DGKK,DLG4,EGR1,FGF14,GRIA1,GRIA2,GRIK2,GRIN1,GRM1,GRM5,HRAS,ITPKA,KALRN,KCNH3,Kcnn2,KIT,KRAS,KSR1,LZTS1,MAPT,MBNL2,MEF2C,MYO6,NCDN,NEURL1,NF1,NSMF,NTRK2,PCDH8,PIP5K1C,PLK2,PLK3,PPP3CB,PSEN1,RAC1,RAPGEF2,RASGRF1,S100B,SIRT1,SNAP91,STX1A,SYNGAP1,SYNGR1,SYP,TNC,VGF,YWHAG	66
Cellular Development, Cellular Growth and Proliferation, Nervous System Development and Function, Tissue Development	Growth of axons	2.14e-12	AATK,ACTB,APBB1,APBB2,APP,BECN1,Cdc42,CDK5R1,CHST2,CREB1,CXCL12,DIXDC1,DPYSL2,ELAVL4,ENPP2,EP300,EPHB3,EZR,FZR1,GDAP1,GFAP,GPHN,HSPA8,IGF1R,INPP1,INPP5F,ITGB1,KATNA1,KIF1BP,KIF2A,L1CAM,LAMA2,LRRC4C,MAG,MAOA,MAP1B,MAPT,MARK2,MEGF8,MET,MTOR,NCAM1,Nedd4,NEDD4L,Nefm,NFIX,NGEF,NRP1,NSG1,NSMF,NTRK2,NUDT7,PDIA3,PDP1,PIK3CA,PJA2,PLPPR4,PPP3CB,PTN,PTPRS,RAC1,RASA1,RET,RIMS3,RIT1,RNF6,ROCK2,RTN4,SEMA3A,SEM…	87
Cellular Assembly and Organization, Tissue Development	Formation of filaments	2.42e-12	ACTA1,ACTR2,ACTR3,ADAMTS10,AGT,AKAP1,AKT1,APC,APOE,APP,AR,ARAP1,ARF1,ARFGEF1,ARHGAP6,ARHGEF1,ARHGEF11,ARHGEF2,ARHGEF3,ARPC2,ATP,ATXN2,AVP,BAG4,BCAR1,BMP4,BOP1,BRK1,Cald1,CAMSAP1,CD44,CDC42BPB,CDH11,CDH13,CDK4,CDKN1B,CFL1,CHCHD2,CHRM1,CHRM3,CLASP1,CNTNAP1,COBL,COL18A1,CORO7/CORO7-PAM16,CREB1,CRK,CTNND1,CXCL12,Cyb5r3,DBN1,DCTN1,DIAPH1,DLC1,DLG1,DPYSL2,DPYSL3,FBXW7,FGF1,FHOD3,FZR1,GAS7,GDA,GFAP,GNA1…	182	x
Cell Morphology, Cellular Assembly and Organization, Cellular Function and Maintenance, Nervous System Development and Function	Extension of neurites	4.46e-12	AATK,ACTR3,ADCY6,AGT,AHI1,ANAPC2,APOE,APP,ATF6,ATP2B1,BCAR1,CDH2,CDH4,CDK5R1,Cend1/LOC100911402,CKAP5,CREB1,CXCL12,DBN1,DIAPH1,DISC1,DVL1,EFNB1,EP300,ERCC6,FEZ1,GALNS,HAP1,HRAS,IFRD1,ILK,ITGB1,KALRN,KITLG,KNDC1,L1CAM,LAMA2,LRP1,MAG,MAP1B,MAP2K1,MAPK1,MAPT,MGLL,MYH10,MYH9,MYO5B,NCAM1,NFIX,NR2F1,NRP1,NRP2,NTRK3,OLFM1,PAFAH1B1,PAK1,PIP5K1A,PITPNM1,PJA2,PPP3CB,PTPRS,RAC1,RAPGEF2,RAPH1,RASGRF1,RELN,RN…	86	x
Cell-To-Cell Signaling and Interaction, Nervous System Development and Function	Long-term potentiation of cerebral cortex	6.46e-12	ADCYAP1R1,AP3M2,APOE,APP,ATP,BSCL2,CAMK2A,CAPNS1,CD200,CDH2,CHRD,CHRM1,CHRNA7,CHRNB2,CNR1,CREB1,CREBBP,CYP46A1,DLG4,DR1,DUSP4,EGR1,EPHA4,GRIA1,GRIA2,GRIN1,GRM1,GRM5,HNRNPK,HSD17B10,IGF2,IGF2R,KIDINS220,KRAS,KSR1,LRP1,MAPK1,MAPT,MGLL,NF1,NOS1,NPTN,Nrgn,NTRK2,PAK1,PJA2,PLK2,PPP3CA,PRKAR1A,PSEN1,PTK2,PTK2B,PTPN5,PTPRA,RAPGEF3,RAPGEF4,RASGRF1,RELN,RTN4,RYR3,SLC1A1,STIP1,SYNJ1,SYNPO,TRIM3,VPS26A	66
Cell Morphology, Cellular Assembly and Organization, Cellular Function and Maintenance	Extension of cellular protrusions	7.76e-12	AATK,ACTR3,ADCY6,AGT,AHI1,ANAPC2,APOE,APP,ARPC2,ATF6,ATP,ATP2B1,AXL,BCAR1,CAST,CD44,CDH2,CDH4,CDK5R1,Cend1/LOC100911402,CKAP5,CREB1,CRK,CRKL,CXCL12,DBN1,DIAPH1,DISC1,DLL4,DPYSL2,DPYSL5,DVL1,EFNB1,EP300,ERCC6,FEZ1,GALNS,GRIN1,GSN,HAP1,HRAS,IFRD1,ILK,INPP5D,ITGB1,KALRN,KITLG,KNDC1,L1CAM,LAMA2,LMCD1,LRP1,MAG,MAP1B,MAP2K1,MAPK1,MAPT,MGLL,MYH10,MYH9,MYO5B,NCAM1,NFIX,NR2F1,NRP1,NRP2,NTRK3,OLFM1,PAFAH1B…	101	x
Cellular Assembly and Organization, Cellular Function and Maintenance	Organization of actin cytoskeleton	9.41e-12	ABR,ACTN1,ACTR2,AKAP12,ALDOA,ARAP1,ARF1,ARHGAP35,ARHGAP44,ARHGAP6,ARHGEF1,ARHGEF18,ARHGEF2,ARPC1A,ARPC5,ATE1,AXL,BAIAP2,BCAR1,BCL6,BRK1,Bst2,CALR,CAP1,CAP2,CAVIN3,Ccl27a,CD47,Cdc42,CDC42BPB,CDK5R1,CDKN1B,CFL1,CLU,CORO1C,CORO7/CORO7-PAM16,CRHR2,CRK,CSRP1,CXCL12,DBN1,DIAPH1,DIXDC1,DLC1,DLG1,DLG3,DMTN,DNAJA3,DNAJB6,DPYSL2,DTNBP1,EFNB1,EHD2,EMP2,EPHA4,EPHA5,EZR,FAM107A,FGF10,FLNA,FSCN1,FZD10,GPI,GRK2…	136	x
Cell Morphology, Cellular Assembly and Organization, Cellular Development, Cellular Function and Maintenance, Cellular Growth and Proliferation, Embryonic Development, Nervous System Development and Function, Organismal Development, Tissue Development, Tissue Morphology	Density of dendritic spines	9.78e-12	ADAP1,APOE,APP,BACE1,CAPNS1,Chn1,CHRNB2,CNR1,CNTNAP2,CREB1,CRMP1,DISC1,DLG4,DNM1L,DSCAM,DYRK1A,FAM107A,GALNS,GDA,GRIN3A,GRM5,HNRNPK,HRAS,ITGA3,KALRN,LRRC4,MAPT,MFN2,MTOR,Nedd4,NRCAM,OPA1,PACSIN1,PAK1,PSEN1,PTPRF,RAPGEF4,RND2,RTN4,RYR1,SCN4B,SEMA3F,SEPT11,SV2A,TIAM1,TNFRSF21,TRIM3,TSC2,UBA6	49
Cell-To-Cell Signaling and Interaction, Nervous System Development and Function	Miniature excitatory postsynaptic currents	1.19e-11	ARC,ATAD1,CADPS,CADPS2,CAPRIN1,CD44,CLSTN3,CPLX2,DACT1,DNM1,DNM3,DOC2A,DOC2B,EPHA4,KALRN,LGI1,LRRTM4,LZTS1,MADD,MAPK8IP2,MET,Nedd4,NRXN1,OTOF,PACSIN1,PIP5K1C,SCN1A,SH3GL1,SH3GL2,SLC12A5,SLC17A7,SLC29A1,SNAP91,STX1A,STX1B,SYN2,SYNGAP1,SYT1	38
Nervous System Development and Function, Neurological Disease, Organ Morphology, Organismal Development, Organismal Injury and Abnormalities	Abnormal morphology of cerebrum	1.23e-11	ABI2,ACHE,AP3M2,APAF1,APBB1,APBB2,APOE,ARFGEF2,ATP2B2,AXL,B4GALT2,BRINP1,CASP9,CD81,CDK5R1,CDKN1B,CHL1,CHRM1,CHRNA7,CKB,CKMT1A/CKMT1B,CLSTN3,CPEB3,CRMP1,CTSB,CUX2,DBN1,DIAPH1,DLG3,DYRK1A,EMX1,EPHA4,FGF1,FKBP8,FUBP1,GM2A,GRIA2,HAP1,HDAC2,IREB2,KALRN,KCNA1,KIF2A,L1CAM,LAMC1,LDLR,LIG4,LLGL1,LMNB1,LMNB2,LRRTM4,MAN2B1,MAN2C1,MAP1B,MAP2,MAP3K12,MBOAT7,MDK,MERTK,MSI1,Mt3,MYCBP2,NAGLU,NCAM1,NFIX,NOS3,NR2…	89
Cellular Development	Differentiation of nervous system	1.32e-11	ACSL4,ACTR3,AFDN,AGRN,AKT1,AKT2,ALDH1A2,ANK3,APAF1,APBB1,APP,ARPP21,ASAH1,ATF5,ATP,ATP2B2,BAG1,BCL6,BCLAF1,BIN1,BMP4,BMP7,BRINP1,BRINP2,BRINP3,CALR,CD63,CDH2,CDK5R1,CDKN1B,CDKN2C,CFL1,CIT,CLSTN3,CNR1,CNTN2,CNTN4,Cops2,CREB1,CSNK2B,CTDSP1,CXCL12,DAG1,DDX6,DGCR8,DISC1,DISP3,DIXDC1,DNAJB11,DNER,DPYSL2,DTX1,EDN3,EFNB1,EGR2,EIF4G1,ELAVL2,ELAVL3,ELAVL4,EMX1,ENPP2,ERCC3,ETV5,EXOC4,FEZ1,FGF1,FGF10,FGFR1,…	213	x
Cell-To-Cell Signaling and Interaction, Nervous System Development and Function	Action potential of neurons	2.21e-11	AKAP5,ANK3,APP,ARHGEF9,ATP1A2,CACNA1A,CACNA1G,CACNA1I,CAMK2A,CD47,CHRM1,CHRNA7,CHST10,CLSTN1,CLSTN3,CNR1,CPLX2,DPP6,GABBR2,GABRA1,GDAP1,GRIA1,GRIA2,GRIA4,GRIK2,GRM1,GRM2,GRM5,HCN1,KALRN,KCNA1,KCNAB1,KCNC2,KCNK9,KCNMB4,Kcnn2,KCNQ2,LRRTM4,MBNL2,Nefm,NTRK2,OXT,P2RX4,PARK7,PMP22,RARB,RASGRF1,ROCK2,RXRB,SCN1A,SCN1B,SCN2A,SCN3A,SCN8A,SCN9A,SERPINE2,SEZ6,SLC12A5,SLC17A7,SLC32A1,SLC6A9,SNAP91,STX1A,STXBP…	68
Behavior	Conditioning	2.94e-11	ABI2,ADCY8,ADCYAP1R1,AMPH,APP,ARC,BACE1,CACNA1A,CACNB3,CADM1,CAMK2A,CAMK2B,CAMKK1,CAMKK2,CCK,Celf6,CERS6,CHRM3,CNR1,CPEB3,CREB1,CREM,CRHR1,DBN1,FAAH,FAM20C,FEZ1,FXR2,GABBR1,GABRA1,GABRA2,GABRA5,GABRD,GABRG2,GAD2,GMFB,GNAI1,GPR85,GRIA1,GRIA2,GRIK2,GRIN1,GRM1,GRM2,GRM5,GRM7,GTF2IRD1,HCN1,HCRT,HDAC2,HOMER1,HTR1B,KALRN,KCNAB1,KCNAB2,KIF1A,KMT2A,KSR1,LYNX1,MAP2,MAPK1,MAPT,NAMPT,NCAM1,NOS1,NOS3,NREP,OP…	102
Cell-To-Cell Signaling and Interaction, Cellular Assembly and Organization, Cellular Function and Maintenance	Formation of focal adhesions	3.52e-11	ACTN1,AGT,AIMP1,AKAP12,APOD,ARHGAP6,ARHGEF3,ARHGEF7,AVP,BCAS3,Cald1,CD44,CD81,Cdc42,CDC42BPB,CFL1,CHCHD2,CIB1,CLASP1,COL18A1,CORO1C,CRKL,CTNND1,DLC1,DMTN,DSE,ENPP2,EZR,FERMT2,GNA12,GNAI2,GNB1,HRAS,ITGB1,JUNB,KRAS,LDB1,LIMS1,LRP1,Macf1,MAGI1,MCF2,MYOC,NSF,PAK1,PDPK1,PIP5K1A,Poldip2,PPM1F,PRKCA,PRKCE,PRKCI,PTK2,PTK2B,PTPN1,PTPRA,PTPRJ,PTPRK,RAC1,RACK1,RAP1GAP,RHOC,RND3,ROCK2,RRAS,SDC4,SEMA3A,SMAD3,…	75
Cell Morphology, Nervous System Development and Function, Neurological Disease, Tissue Morphology	Abnormal morphology of axons	4.06e-11	AATK,ABCD2,CACNA1A,CAMKK1,CAMKK2,CD47,CHL1,CKB,CKMT1A/CKMT1B,CLCN6,CNTNAP1,DLG3,EFNB1,EPB41L3,EPHA7,EPHB1,EPHB3,GABBR1,GFRA2,GJB1,IREB2,KIDINS220,KIF2A,LGI1,MAG,MAN2B1,MAP1B,MAPT,Mt3,NCAM1,Nefm,NR2F1,NRCAM,Pcmt1,PDS5B,PLA2G6,PLP1,PMP22,PPP3CA,RET,SCN1B,SH3GL1,SH3GL2,SLC17A7,SPAST,SPG7	46
Nervous System Development and Function, Neurological Disease, Organ Morphology, Organismal Development, Organismal Injury and Abnormalities	Abnormal morphology of cerebral cortex	5.73e-11	ABI2,AP3M2,APAF1,APBB1,APBB2,APOE,ARFGEF2,ATP2B2,AXL,B4GALT2,BRINP1,CASP9,CD81,CDK5R1,CDKN1B,CHL1,CHRM1,CHRNA7,CKB,CKMT1A/CKMT1B,CLSTN3,CPEB3,CRMP1,CTSB,CUX2,DBN1,DIAPH1,DLG3,DYRK1A,EMX1,EPHA4,FGF1,GM2A,GRIA2,HAP1,HDAC2,IREB2,KALRN,KCNA1,KIF2A,L1CAM,LAMC1,LDLR,LIG4,LLGL1,LMNB1,LMNB2,LRRTM4,MAN2B1,MAN2C1,MAP1B,MAP2,MAP3K12,MBOAT7,MDK,MERTK,MSI1,Mt3,MYCBP2,NAGLU,NCAM1,NFIX,NOS3,NR2F1,NTRK2,PAFAH1B1…	86	x
Cellular Assembly and Organization, Cellular Function and Maintenance, Nervous System Development and Function, Tissue Morphology	Quantity of neurites	6.55e-11	AGT,APOE,APP,AR,ARC,ARSB,ATXN2,BACE1,CANX,CBLN4,CDK5R1,CXCL12,DPYSL4,ERCC6,FOS,GDA,GFRA2,GJB1,GNAS,HAP1,HTR1B,KALRN,KIF5A,L1CAM,MAOA,MAP1B,MAP3K12,MAPK10,MAPT,MET,MYO6,NPC1,NTRK3,PACSIN1,PAK1,PCYT1B,PSEN1,PTPRZ1,RAC1,RGMB,S100A1,SMAD4,SOD1,SPAST,UBE4B,VGF,XPC	47
Embryonic Development, Organismal Development	Growth of embryo	7.42e-11	ABCB1,ACSL6,ACVR1B,ACVR2A,AFDN,AGO2,AGO3,AGT,AKT1,APP,ARC,ARID1A,ARNT,ARNTL,ATE1,BBS1,BECN1,BMP4,BMP7,BYSL,CASP9,CD44,CDC7,CDK11A,CDK4,CDKN1B,CDKN2C,CEP120,CFL1,CHD8,CHRD,CLU,CNR1,COL18A1,COMMD3-BMI1,Cops2,CSNK2B,CST3,CTCF,CTNNBIP1,CTR9,CUL1,CUX2,CX3CL1,CXCL12,DAG1,DAGLA,DAGLB,DCTN1,DISC1,DLD,DLL4,DNM1L,DNMT1,DYRK1A,EDN3,EFNB1,ELOA,EP300,EPAS1,EPHB1,EPN1,FGF10,FGFR1,Foxp1,FURIN,FXR2,G6PD,GALNS,GC…	203	x
Cell-To-Cell Signaling and Interaction, Nervous System Development and Function	Action potential of cells	8.76e-11	AKAP5,ANK3,APP,ARHGEF9,ATP,ATP1A2,CACNA1A,CACNA1G,CACNA1I,CAMK2A,CD47,CDH2,CHRM1,CHRNA7,CHRNB2,CHST10,CLSTN1,CLSTN3,CNR1,CPLX2,CRHR2,DPP6,GABBR2,GABRA1,GDAP1,GRIA1,GRIA2,GRIA4,GRIK2,GRM1,GRM2,GRM5,HCN1,KALRN,KCNA1,KCNAB1,KCNC2,KCNH2,KCNK9,KCNMB4,Kcnn2,KCNQ2,LRRTM4,MBNL2,Nefm,NTRK2,OXT,P2RX4,PARK7,PMP22,RARB,RASGRF1,RGS4,ROCK2,RXRB,SCN1A,SCN1B,SCN2A,SCN3A,SCN5A,SCN8A,SCN9A,SERPINE2,SEZ6,SLC12A5,SL…	75
Cell-To-Cell Signaling and Interaction, Nervous System Development and Function	Long-term potentiation of hippocampus	9.21e-11	ADCYAP1R1,AP3M2,APOE,APP,ATP,BSCL2,CAMK2A,CAPNS1,CD200,CDH2,CHRD,CHRM1,CHRNA7,CHRNB2,CNR1,CREB1,CREBBP,CYP46A1,DLG4,DR1,DUSP4,EGR1,EPHA4,GRIA1,GRIA2,GRIN1,HNRNPK,HSD17B10,IGF2,IGF2R,KIDINS220,KRAS,KSR1,LRP1,MAPK1,MAPT,MGLL,NF1,NPTN,NTRK2,PJA2,PLK2,PPP3CA,PRKAR1A,PSEN1,PTK2,PTK2B,PTPN5,PTPRA,RAPGEF3,RAPGEF4,RASGRF1,RELN,RTN4,RYR3,SLC1A1,STIP1,SYNJ1,SYNPO,TRIM3,VPS26A	61
Nervous System Development and Function, Tissue Morphology	Density of neurons	9.49e-11	ADAP1,APOE,APP,BACE1,CAPNS1,Chn1,CHRNB2,CLSTN3,CNR1,CNTNAP2,CREB1,CRMP1,DISC1,DLG4,DNM1L,DSCAM,DYRK1A,FAAH,FAIM2,FAM107A,GALNS,GDA,GRIN3A,GRM5,HNRNPK,HRAS,IQSEC3,ITGA3,KALRN,KIF1A,LRRC4,LRRTM4,MAPT,MDGA1,MEF2A,MEF2C,MEF2D,MFN2,MTOR,Nedd4,NRCAM,NTRK2,NTRK3,OPA1,PACSIN1,PAK1,PCDHGC5,PSEN1,PTPRF,RAPGEF4,RET,RND2,RTN4,RYR1,SCN1B,SCN4B,SEMA3F,SEPT11,SLITRK3,SLITRK5,STX1A,SV2A,TIAM1,TNFRSF21,TRIM3,TSC2…	67
Cell Morphology, Nervous System Development and Function	Morphology of central nervous system cells	9.62e-11	ABCD2,ABI2,ABR,ACHE,ASTN1,ATP2B2,B4GALNT1,BMP4,CD81,CDK5R1,CHL1,CHRNA7,CNTN2,COMMD3-BMI1,CPEB3,CRMP1,CSTB,DPYSL3,DYRK1A,EGR1,ENHO,ERCC6,FAIM2,FLNA,GFAP,GM2A,HDAC2,HDAC6,HEXB,IL6ST,IREB2,KALRN,LDLR,LGI1,MAG,MAP1B,MAP2,MAPK8IP1,MAPK8IP2,MAPT,MLC1,Mt1,Mt2,Mt3,NAGLU,NCOA1,PAFAH1B1,Pcmt1,PEA15,PITPNA,PLXNB2,PSAP,PTK2,PTPRA,RB1,S100B,SCN1A,SEMA3A,SERPINE2,SGCE,SHANK1,SLC4A3,SPARCL1,SUN1,SUN2,SYN1,SYNGA…	72
Cell-To-Cell Signaling and Interaction, Nervous System Development and Function	Long term depression	1.34e-10	ADCY5,ADCY8,AKAP5,AP2A1,APP,ARF1,ARHGEF9,BACE1,CACNA1A,CAMK2A,CAMK2B,CDK5R1,CFL1,CHRM1,CNR1,CPEB3,CSPG5,DGKZ,DLG4,DPYSL5,DR1,DYRK1A,FZR1,GNAI2,GRIA1,GRIA2,GRIN1,GRM1,GRM2,GRM5,GRM7,HOMER1,HTR1B,KLC2,MAP1B,MAP6,MGLL,MTOR,Nrgn,NTRK2,NTSR2,OPRD1,PACSIN2,PARK7,PEBP1,PINK1,PIP5K1C,PLCB4,PLK2,PPP1R9B,PREX1,PRKAR1A,PRKCA,PRKCG,PTK2B,RAC1,REL,RGS4,RYR3,SH3GL1,STXBP1,VGF,WASF1,ZDHHC8	64
Cardiovascular System Development and Function, Organ Morphology, Organismal Development	Morphology of heart	1.35e-10	ABCC8,ABI1,ACADL,ACADVL,ADAM10,ADAM15,ADCY6,ADGRG1,ADK,AFDN,AGO2,AGT,AKAP1,AKAP12,AKAP5,AKT1,ALDH1A2,ANKRD17,APOE,AR,ARAF,ARHGEF11,ARID3B,ARNTL,ARSB,ATE1,ATP2A2,BCAR1,BCL6,BECN1,BIN1,BIRC2,BMP4,BSCL2,CABIN1,CACNA1C,CACNA1H,CACNB2,CACNB3,CALR,CAMK2D,CASP9,CDH2,CDK4,CDKN1B,CDKN2C,CHGA,CIAPIN1,CIB1,CLU,COL18A1,CPT1A,CREB1,CREM,CRK,CRKL,CTSB,CXCL12,CYP2J2,DACT1,DAG1,DTNBP1,DUSP6,DVL1,DVL3,DYRK1A,ECE1…	259	x
Cell Morphology, Cellular Function and Maintenance	Autophagy	2.92e-10	ABHD5,ACLY,ACSL1,AGT,AKT1,AKT2,AMBRA1,AMFR,APAF1,APP,ARSB,ATG13,ATG16L1,ATG2A,ATG4B,ATG4C,ATG7,ATG9A,ATP,ATP13A2,BAG6,BAIAP2,BECN1,BIRC2,BOK,C9orf72,CAMK1,CAPNS1,CASP9,CAST,CAT,CDKN1B,CHMP2A,CHUK,CLEC11A,CLTC,COPZ1,COX5A,CXCL12,DACT1,DAPK1,DCN,DEPTOR,DNAJA3,DNM1L,DUSP4,EEF2,EIF2A,EIF2AK3,EIF2S1,EIF4EBP1,EIF4G1,EP300,ERN1,FBXO7,GAA,GABARAPL1,GABBR2,GNAS,HDAC2,HDAC6,HERC1,HGS,HIF1A,HRAS,HSP90AA1,HS…	188
Cell-To-Cell Signaling and Interaction, Nervous System Development and Function	Inhibitory postsynaptic current	3.42e-10	APBA2,ARHGEF9,CACNA1A,CC2D1A,CHRM1,CHRM3,CNR1,CPLX2,CSPG5,DAGLA,DNM1,DOC2B,GABBR1,GABBR2,GABRA1,GABRA4,GABRA5,GABRD,GLRA3,GRIK2,NOVA2,NRXN2,PACSIN1,PIP5K1C,SLC32A1,SLC6A9,SNAP91,STX1A,STX1B,SV2A,SYN1,SYT1	32
Cellular Development, Nervous System Development and Function, Tissue Development	Differentiation of neurons	3.51e-10	ACSL4,ACTR3,AGRN,AKT1,AKT2,ALDH1A2,ANK3,APAF1,APBB1,APP,ARPP21,ASAH1,ATF5,ATP2B2,BAG1,BCL6,BCLAF1,BIN1,BMP4,BMP7,BRINP1,BRINP2,BRINP3,CALR,CDK5R1,CDKN1B,CDKN2C,CFL1,CIT,CLSTN3,CNR1,CNTN2,CNTN4,Cops2,CREB1,CTDSP1,CXCL12,DDX6,DISP3,DIXDC1,DNAJB11,DPYSL2,DTX1,EDN3,EFNB1,EIF4G1,ELAVL2,ELAVL3,ELAVL4,EMX1,ERCC3,ETV5,FEZ1,FGF1,FGFR1,FKBP8,FUOM,FXR2,GALNS,GAS7,GDPD5,GPR37L1,GSN,HDAC2,HEY1,HIF1A,HIPK1,HMG…	173	x
Cellular Assembly and Organization, Cellular Function and Maintenance, Tissue Development	Formation of actin stress fibers	3.65e-10	AGT,AKAP1,AKT1,AR,ARAP1,ARF1,ARHGAP6,ARHGEF1,ARHGEF11,ARHGEF2,ARHGEF3,AVP,BAG4,BCAR1,BMP4,BOP1,BRK1,Cald1,CD44,CDC42BPB,CDH11,CDH13,CDK4,CHCHD2,CHRM1,CLASP1,CNTNAP1,COL18A1,CREB1,CRK,CTNND1,CXCL12,Cyb5r3,DIAPH1,DLC1,FBXW7,FGF1,FZR1,GNA12,GNAI2,GNB1,GPI,HDAC6,HRAS,HTR2C,INPP5K,ITGA3,ITGB1,ITGB5,JUNB,KANK4,KLF2,KRAS,KSR1,LIMK2,LMCD1,LRP1,MAGI1,MAP2K1,MAPK1,MAPK11,MARK2,MCF2,MET,MIF,MINK1,MKL1,MTOR,…	110
Cellular Movement, Nervous System Development and Function	Guidance of axons	4.93e-10	ABLIM1,ALCAM,ANK3,APBB1,APBB2,ARHGAP35,B4GAT1,BMP7,BOC,CDH2,CDH4,CDK5R1,CHL1,CNTN2,CNTN4,CSF1R,CXCL12,DAG1,DPYSL5,DVL1,EFNB1,EGR2,EPHA4,EPHA5,EPHB1,EPHB3,ETV1,FEZ1,FLRT2,FLRT3,Foxp1,GALNS,HRAS,HS2ST1,L1CAM,LAMA2,LAMB2,LGI1,LMTK2,MAPK1,MATN2,MYCBP2,MYH10,NECTIN1,NEUROG2,NR2F1,NR4A3,NRCAM,NRP1,NRP2,NRXN1,PDIA3,PTK2,PTPRF,PTPRO,RAC1,RELN,ROBO2,ROBO3,SCN1B,SEMA3A,SEMA3B,SEMA3C,SEMA3F,SLIT1,SLIT3,SMAD…	71	x
Organismal Development	Arrest in growth of organism	7.4e-10	ACVR1B,ACVR2A,AFDN,ARC,ARID1A,ATE1,BECN1,CDC7,CDK11A,CDK4,CEP120,CHD8,COMMD3-BMI1,CSNK2B,CTCF,CUL1,DAG1,DCTN1,DLD,DNMT1,EP300,EPN1,EXT2,G6PD,GCLC,GNA12,GRK2,HIF1A,HSP90B1,HUS1,KAT2A,KAT7,KDM1A,KRAS,LAMTOR1,LDB1,LIMS1,Macf1,MAPK7,METAP2,MTOR,NELFB,NF1,NOC3L,PCGF2,PES1,PIK3C3,PLCG1,POMT1,PSMC3,PSMC4,PTCH1,RAC1,RAPGEF2,RASA1,RB1,RBL2,RDH10,RNASEH1,RNF2,SLC25A19,SLC33A1,SMAD2,SMAD4,SMARCA5,SNX1,TDG,T…	76
Behavior	Contextual conditioning	7.43e-10	ABI2,ADCY8,ADCYAP1R1,AMPH,APP,ARC,BACE1,CACNB3,CADM1,CAMK2A,CAMK2B,CAMKK1,CHRM3,CPEB3,CREB1,CREM,FEZ1,GABRA2,GABRA5,GABRD,GNAI1,GPR85,GRIA1,GRIK2,GRM1,GRM5,GRM7,HDAC2,KALRN,KCNAB2,KIF1A,KMT2A,KSR1,MAP2,NCAM1,NREP,PREX1,PRKCG,PSEN1,PTCHD1,RASGRF1,RYR3,SCN1A,SLC6A1,STX1A,SYT4,TSC2,VDAC1,VDAC3,VGF	50
Cellular Function and Maintenance	Endocytosis	7.74e-10	ABCA7,ABCF1,ABI1,ACTN4,AMPH,ANXA5,ANXA6,AP1S1,AP2A1,AP2A2,AP2B1,AP2S1,APLP1,APOE,APP,APPL2,ARAF,ARF1,ARFGAP1,ARHGAP21,ASB1,ASGR1,ATG2A,ATG7,ATP,ATP5B,ATP6AP1,ATP6V0D1,ATP6V1A,ATP6V1B2,ATP6V1E1,ATP6V1H,AXL,BCAR1,BECN1,BIN1,C9orf72,CABIN1,CALR,CANX,CAP1,CBLL1,CD44,CD47,CD63,CDC40,Cdc42,CDC5L,CDH13,CHRD,CHRNA7,CKB,CLTC,CLU,CORO1C,CTNND1,CX3CL1,CXCL12,DENND1A,DLG1,DNM1,DNM3,DPYSL2,EHD2,EHD4,EIF2AK1,E…	202	x
Cellular Function and Maintenance, Molecular Transport	Secretory pathway	8.1e-10	ADGRL1,ADGRL2,AKT1,AMPH,APBA2,APPL1,ARFGEF1,ARFGEF2,ASPSCR1,ATP,ATP2A2,ATP6AP1,CABIN1,CACNA1A,CACNA1C,CACNB2,CADPS,CADPS2,CAMK2A,Cdc42,CDK16,CHGA,CLASP1,CPLX2,CRHBP,CX3CL1,DNAJC5,DOC2B,ERC1,Exoc7,GMIP,GNAI2,HAP1,HGS,HRH3,INPP5A,ITSN1,KIT,KITLG,LGI3,MIA3,MYH10,MYH9,NAPA,NAPB,NCAM1,NOS3,NSF,OPRD1,OTOF,PCLO,PEX5L,PIP5K1C,PITPNA,PLA2G6,PLB1,PLCG1,PNKD,PPP3CA,PPP3CB,PRKCA,RAB11FIP2,RAB2B,RAB31,RAB3A,R…	93
Cellular Assembly and Organization, Cellular Function and Maintenance	Stabilization of microtubules	1.36e-09	AATK,APC,APP,ARHGEF2,BMP7,CDKN1B,CHUK,COPB2,CSF1R,DAAM1,DAPK1,DIAPH1,DNM1L,DPYSL2,DVL1,ERN1,GALK2,GNAS,ILK,KIF5A,KIFC3,LRRC4,Macf1,MAP1A,MAP1B,MAP1S,MAP2,MAP6,MAP6D1,MAPRE3,MAPT,NQO1,NUMA1,PAFAH1B1,PAK5,PANK4,PI4K2B,PKM,PTK2B,RAPGEF3,RAPGEF4,SEPT7,STAT3,STK24,STMN2,TBK1,VHL	47
Embryonic Development, Organismal Development	Arrest in growth of embryo	1.71e-09	ACVR1B,ACVR2A,AFDN,ARC,ARID1A,ATE1,BECN1,CDC7,CDK11A,CDK4,CEP120,CHD8,COMMD3-BMI1,CSNK2B,CTCF,CUL1,DAG1,DCTN1,DLD,DNMT1,EP300,EPN1,G6PD,GCLC,GNA12,GRK2,HIF1A,HSP90B1,HUS1,KAT2A,KAT7,KDM1A,KRAS,LAMTOR1,LDB1,LIMS1,Macf1,MAPK7,METAP2,MTOR,NELFB,NF1,NOC3L,PCGF2,PES1,PIK3C3,PLCG1,POMT1,PSMC3,PSMC4,PTCH1,RAC1,RAPGEF2,RASA1,RB1,RBL2,RDH10,RNASEH1,RNF2,SLC25A19,SLC33A1,SMAD2,SMAD4,SMARCA5,SNX1,TDG,TGS1,T…	74
Cell Morphology	Size of cells	2.45e-09	ACHE,ACTN1,ACTN4,AGT,AKAP5,AKT1,AKT2,AP3D1,APC,APOE,APP,AR,ARHGAP35,ARNTL,ATP2B2,BACE1,BAIAP2,BECN1,BSCL2,BTRC,CACNA2D3,CADM1,Cald1,CAMK2A,CAP1,CD44,CD47,Cdc42,CDK4,CDKN1B,CERS6,CFL1,CLTC,COL18A1,CREB1,CRHR1,CRHR2,CXCL14,CYB5R4,DAG1,DEPTOR,DISC1,DLG4,DLK1,DNM1L,DPYSL3,DPYSL5,DTNBP1,DYRK1A,EEF2,EFNB1,EFNB2,EIF4EBP1,ENDOG,ENPP2,EP300,ERCC6,FBXW7,FGF1,FLNA,FOXO4,Foxp1,FTO,GADD45A,GALNS,GJB1,GNAS,GOL…	212
Cell Morphology, Nervous System Development and Function, Tissue Morphology	Morphology of dendrites	2.55e-09	APOE,APP,AR,CACNA1A,CACNA2D2,CADPS2,CAMKK1,CAMKK2,CAPRIN1,CC2D1A,CD47,Clip1,CLSTN1,COMMD3-BMI1,CRHR1,DISC1,DPYSL4,DPYSL5,EPHA7,ERCC6,GRIA1,GRIN3A,GRM5,ITGA3,KALRN,KIDINS220,MAP1A,MAP1B,MAP2,MAPK8IP2,MAPT,MCF2,MYH10,MYO6,NAMPT,Nedd4,NOS1,NRP2,NTRK2,PRMT8,RNF2,SCN1A,SEMA5B,SEZ6,SUN1,SUN2,SYNGAP1,TAC1,ZDHHC8	49
Cell Morphology, Nervous System Development and Function, Organ Morphology, Organismal Development	Morphology of brain cells	2.81e-09	ABCD2,ABI2,ACHE,ASTN1,ATP2B2,B4GALNT1,CD81,CDK5R1,CHL1,CHRNA7,COMMD3-BMI1,CPEB3,CRMP1,CSTB,DPYSL3,DYRK1A,EGR1,ENHO,ERCC6,FAIM2,FLNA,GM2A,HDAC2,HDAC6,HEXB,IREB2,KALRN,LGI1,MAP1B,MAP2,MAPK8IP1,MAPK8IP2,NAGLU,NCOA1,PAFAH1B1,Pcmt1,PITPNA,PLXNB2,PTK2,PTPRA,RB1,SCN1A,SEMA3A,SGCE,SHANK1,SPARCL1,SUN1,SUN2,SYN1,SYNGAP1,TBR1,TPP1,TSC1,TUBA1A,UBE4B	55
Nervous System Development and Function, Neurological Disease, Organ Morphology, Organismal Development, Organismal Injury and Abnormalities	Abnormal morphology of forebrain	3.09e-09	ABI2,ADCY3,APAF1,APBB1,APBB2,APP,ARHGAP35,ATP1A2,ATXN1L,AXL,B4GALT2,BAG6,CASP9,CD81,CDK5R1,CDKN1B,CELSR2,CHL1,CHRNB2,CLCN2,CNTNAP2,COL18A1,COMMD3-BMI1,CREBBP,CRTAC1,CSF1R,DIAPH1,DYRK1A,EFNB1,EMX1,EPHA4,FKBP8,GM2A,HAP1,HEY1,ID2,IFT172,IGBP1,IREB2,KIF2A,KLF4,L1CAM,LIG4,LLGL1,LYNX1,MAN2B1,MAN2C1,MAP1B,MAP2,MAP3K12,MBOAT7,MRPS16,MSI1,Mt3,MYCBP2,MYH10,NAGLU,NCAM1,NCOR1,NCOR2,NDST3,NFIX,NR2F1,PAFAH1B1,…	93	x
Nervous System Development and Function	Fasciculation	3.69e-09	AMIGO1,AR,ARHGAP35,BMP4,CDK5R1,CNR1,CNTN2,CNTN4,CRTAC1,DSCAM,EFNB2,EPHA4,EPHB3,FEZ1,L1CAM,MEGF8,NCAM1,NFIX,NRP1,NRP2,PTPRZ1,RTN4,SEMA3A,SEMA3F,WNT5A	25
Cellular Assembly and Organization, Cellular Function and Maintenance	Formation of vesicles	4.04e-09	ABCA3,ABI1,AMBRA1,ANXA5,AP2A2,ARF1,ARF3,ARFGAP1,ARFGEF2,ARHGEF7,ATG13,ATG16L1,ATG4B,ATG7,ATG9A,ATP,BECN1,BIN1,BSN,CASP9,CAST,CDC27,CHMP2A,CLTC,DGKD,DNAJA3,DNM1,EIF2A,FLNA,GABARAPL1,GGA2,HDAC2,HGS,HRAS,KIT,KITLG,MAP2,MAPK1,MAPK8,MAPT,MET,MTMR3,MTOR,NOS1,NOS3,NSF,PACSIN1,PCLO,PDCD6IP,PI4KB,PIK3C3,PIP5K1C,PITPNA,PRKACA,PRKCE,RAC1,RIN3,ROCK2,SH3GL2,SNAP91,SNF8,STAM,TAC1,TBK1,TMBIM6,UCP2,UVRAG,VPS37A,…	70
Cardiovascular Disease, Cardiovascular System Development and Function, Organ Morphology, Organismal Development, Organismal Injury and Abnormalities	Abnormal morphology of heart	4.11e-09	ABI1,ACADL,ACADVL,ADAM10,ADAM15,AFDN,AGO2,AKAP12,AKT1,ALDH1A2,ANKRD17,APOE,ARHGEF11,ARID3B,ARSB,ATE1,ATP2A2,BCAR1,BCL6,BIN1,BIRC2,BSCL2,CACNA1H,CACNB3,CALR,CDH2,CDK4,CDKN1B,CDKN2C,CHGA,CIAPIN1,CLU,COL18A1,CRK,CRKL,DVL3,ECE1,EFNB2,EIF2AK1,ELOA,EP300,EPN1,F3,FGFR1,FLNA,FLRT2,FLVCR1,Foxp1,FOXP4,FXR1,G6PD,GAA,GPC3,GRK2,HADHA,HDAC2,HEY1,HIF1A,HSP90B1,HTR1B,IFT122,IGF2,IGF2R,IKBKAP,IL6ST,ITGAV,ITPA,JUP…	151	x
Organismal Development	Morphology of body cavity	4.33e-09	ABCA3,ABCA5,ABCA7,ABCB1,ABCC8,ABCD3,ABI1,ACADL,ACADVL,ACOX1,ACSL4,ACTN4,ACVR2A,ADAM10,ADAM15,ADAR,ADCY6,ADGRG1,ADIPOR2,ADK,AEBP1,AFDN,AGO2,AGT,AIP,AKAP1,AKAP12,AKAP5,AKT1,AKT2,ALDH1A2,AMPD2,ANKRD17,APC,APOE,APP,APRT,AR,ARAF,ARHGAP35,ARHGEF1,ARHGEF11,ARID3B,ARID4A,ARID5B,ARNT,ARNTL,ARSB,ASAH1,ASXL1,ATE1,ATMIN,ATP2A2,ATP6AP2,ATXN1L,AXL,B4GALNT1,BAG6,BAK1,BCAM,BCAR1,BCL11A,BCL6,BECN1,BIN1,BIRC2,BMP4…	565	x
Nervous System Development and Function, Organ Morphology, Organismal Development	Morphology of rhombencephalon	4.57e-09	ABCD2,ABR,AHI1,AKAP12,ALDH1A2,ANK3,APAF1,ASTN1,ATP2B2,AXL,B4GALNT1,CACNA1A,CACNA2D2,CADPS2,CASP9,CDK5R1,CDKN1B,CDKN2C,CHUK,CLCN2,COMMD3-BMI1,CSTB,CXCL12,ENHO,ERCC6,FAIM2,FKBP8,FUBP1,GABRB3,GM2A,GMFB,GNAS,GPR37L1,HEXB,IL6ST,IREB2,KHDRBS1,KIF2A,KLHL1,L1CAM,LDLR,LMNB2,LYNX1,MAP1B,MAP2,MAPK8IP1,MAPK8IP2,MERTK,MLC1,MYH10,NAGLU,NCAM1,NCOA1,NF1,NRCAM,PAFAH1B1,PARK7,PHGDH,PITPNA,PLCB4,PLXNB2,PPARGC1A,PSA…	76
Cell Morphology, Cellular Assembly and Organization, Cellular Function and Maintenance, Nervous System Development and Function	Extension of axons	4.94e-09	AATK,ACTR3,ANAPC2,APOE,ATF6,BCAR1,CDH2,CDH4,CDK5R1,CKAP5,CREB1,CXCL12,DBN1,DIAPH1,DISC1,DVL1,EFNB1,EP300,IFRD1,ILK,ITGB1,KALRN,L1CAM,MAG,MAP1B,MAPT,MGLL,MYO5B,NFIX,NRP1,NTRK3,OLFM1,PAFAH1B1,PAK1,PIP5K1A,PPP3CB,PTPRS,RAPH1,RELN,RNF6,RPL4,RTN4,RUFY3,SEMA3A,SEMA3E,SEMA5B,SHTN1,SLAIN1,SLC9A6,SMURF1,TTL,TWF2,ULK2	53
Organismal Development	Size of animal	5.02e-09	AKT1,BACE1,BMP7,BMPER,CANX,CAPNS1,CAPRIN1,CARM1,CASP9,CDK4,CDKN1B,CDKN2C,COL1A2,COMT,CREB1,CSNK2B,CTBP1,CUL4B,DDR1,DGKD,DNMT3A,DSE,DYRK1A,EGR1,EIF4EBP1,ELOVL4,ERI1,FGF10,FOS,FOSB,FUBP1,GABBR1,GLG1,HDAC2,HS6ST1,IFRD1,IGF2,IRS2,JAK1,KDM6B,KIDINS220,KL,KLC1,LAMC1,LIG4,LMNB1,LMNB2,LUM,MAP2K1,MET,MORF4L1,MTOR,NPEPPS,NR3C1,NR4A3,PHC1,PHC2,PHGDH,POLR2A,PPM1D,PPP3CA,PSEN1,PYGO2,RB1,RBL2,RGS7,ROCK2,SAFB,S…	77
Nervous System Development and Function, Organ Morphology, Organismal Development	Morphology of forebrain	7.03e-09	ABI2,ADCY3,APAF1,APBB1,APBB2,APP,ARHGAP35,ATP1A2,ATXN1L,AXL,B4GALT2,BAG6,CASP9,CD81,CDK5R1,CDKN1B,CELSR2,CHL1,CHRD,CHRNB2,CLCN2,CNTNAP2,COL18A1,COMMD3-BMI1,CREBBP,CRTAC1,CSF1R,DIAPH1,DYRK1A,EFNB1,EMX1,EPHA4,FKBP8,FSCN1,GFAP,GM2A,HAP1,HEY1,HSF2,ID2,IFT172,IGBP1,IREB2,KIF2A,KLF4,L1CAM,LAMP2,LIG4,LLGL1,LMNB1,LMNB2,LYNX1,MAN2B1,MAN2C1,MAP1B,MAP2,MAP3K12,MAPK7,MBOAT7,MRPS16,MSI1,Mt3,MYCBP2,MYH10,NAGLU…	103	x
Cell-To-Cell Signaling and Interaction, Nervous System Development and Function	GABA-mediated receptor currents	7.41e-09	CA7,CHRNA7,GABRA1,GABRA3,GABRA4,GABRA5,GABRB2,GABRG2,NRXN1,NRXN2,Nrxn3,SLC6A1,STX1B	13
Cellular Assembly and Organization	Stabilization of filaments	8.68e-09	AATK,APC,APP,ARHGEF2,ATP,BMP7,CDKN1B,CFL1,CHUK,COPB2,CSF1R,DAAM1,DAPK1,DIAPH1,DNM1L,DPYSL2,DVL1,ERN1,FLNA,GALK2,GNAS,GSN,ILK,KIF5A,KIFC3,LRRC4,Macf1,MAP1A,MAP1B,MAP1S,MAP2,MAP6,MAP6D1,MAPRE3,MAPT,NQO1,NUMA1,PAFAH1B1,PAK5,PANK4,PI4K2B,PKM,PTK2B,RAPGEF3,RAPGEF4,SEPT7,STAT3,STK24,STMN2,TBK1,VHL	51
Cell Morphology	Shape change of axons	9.27e-09	ACTR3,ADCY3,AGRN,APOE,APP,ATF6,Cdc42,CHL1,CNR1,CREB1,CXCL12,DPYSL2,EPHA4,EPHB3,EZR,FOS,IQUB,KALRN,KIF2A,L1CAM,MAPT,MTOR,NR2F1,NRP1,NTRK2,NTRK3,NUAK1,PACSIN1,PALM,PDIA3,PIP5K1A,RAC1,RELN,RTN4,S100B,SEMA3A,SEMA3E,SKIL,SLC9A6,SOD1,STAT3,TBR1,TRIM9,UGCG,ULK2,WNT5A,ZDHHC8	47
Nervous System Development and Function, Organ Morphology, Organismal Development	Morphology of telencephalon	9.4e-09	ABI2,ADCY3,APAF1,APBB1,APBB2,APP,ARHGAP35,ATP1A2,ATXN1L,B4GALT2,BAG6,CASP9,CD81,CDK5R1,CELSR2,CHL1,CLCN2,CNTNAP2,COL18A1,COMMD3-BMI1,CRTAC1,CSF1R,DIAPH1,EFNB1,EMX1,EPHA4,FSCN1,GFAP,GM2A,HEY1,HSF2,ID2,IFT172,IGBP1,IREB2,KLF4,L1CAM,LIG4,LLGL1,LYNX1,MAN2B1,MAN2C1,MAP1B,MAP2,MAP3K12,MAPK7,MBOAT7,MRPS16,MSI1,MYCBP2,MYH10,NAGLU,NCAM1,NCOR2,NFIX,NR2F1,PAFAH1B1,PARK7,PDCD6IP,PHGDH,PKD1,PLXNB2,PPARGC1A,PS…	82	x
Nervous System Development and Function, Neurological Disease, Organ Morphology, Organismal Development, Organismal Injury and Abnormalities	Abnormal morphology of telencephalon	9.56e-09	ABI2,ADCY3,APAF1,APBB1,APBB2,APP,ARHGAP35,ATP1A2,ATXN1L,B4GALT2,BAG6,CASP9,CD81,CDK5R1,CELSR2,CHL1,CLCN2,CNTNAP2,COL18A1,COMMD3-BMI1,CRTAC1,CSF1R,DIAPH1,EFNB1,EMX1,EPHA4,GM2A,HEY1,ID2,IFT172,IGBP1,IREB2,KLF4,L1CAM,LIG4,LLGL1,LYNX1,MAN2B1,MAN2C1,MAP1B,MAP2,MAP3K12,MBOAT7,MRPS16,MSI1,MYCBP2,MYH10,NAGLU,NCAM1,NCOR2,NFIX,NR2F1,PAFAH1B1,PARK7,PDCD6IP,PHGDH,PKD1,PLXNB2,PPARGC1A,PSAP,PSEN1,PTPN9,PTPRS,R…	76	x
Nervous System Development and Function	Fasciculation of neurons	1.18e-08	AMIGO1,ARHGAP35,BMP4,CDK5R1,CNR1,CNTN2,CNTN4,CRTAC1,DSCAM,EFNB2,EPHA4,EPHB3,FEZ1,L1CAM,MEGF8,NCAM1,NFIX,NRP1,NRP2,PTPRZ1,RTN4,SEMA3A,SEMA3F,WNT5A	24
Cellular Function and Maintenance, Molecular Transport	Exocytosis	1.26e-08	ADGRL1,ADGRL2,AKT1,AMPH,APBA2,APPL1,ARFGEF1,ARFGEF2,ASPSCR1,ATP,ATP2A2,ATP6AP1,CABIN1,CACNA1A,CACNA1C,CACNB2,CADPS,CADPS2,CAMK2A,Cdc42,CDK16,CHGA,CLASP1,CPLX2,CX3CL1,DNAJC5,DOC2B,ERC1,Exoc7,GMIP,GNAI2,HAP1,HGS,HRH3,INPP5A,ITSN1,KIT,KITLG,LGI3,MIA3,MYH10,MYH9,NAPA,NAPB,NCAM1,NOS3,NSF,OPRD1,OTOF,PCLO,PIP5K1C,PITPNA,PLA2G6,PLB1,PLCG1,PNKD,PPP3CA,PPP3CB,PRKCA,RAB2B,RAB3A,RAPGEF4,RIMS3,SCAMP1,SCAMP2,S…	87
Cellular Assembly and Organization, Cellular Compromise	Retraction of cellular protrusions	1.31e-08	ACHE,APP,ARHGEF11,ARHGEF7,BCAR1,BECN1,CRK,CRMP1,DPYSL2,DVL1,GALNS,GNA12,GPI,GRIA2,GSN,HRAS,HTR4,IL6ST,ITGA3,KALRN,MAP1B,MOG,MSN,MYH10,MYH9,NRP1,NTRK2,PDPK1,PINK1,PIP5K1A,PIP5K1B,PITPNM1,PLXND1,PSEN1,PTGER3,RAC1,RDX,ROCK2,RRAD,RRAS,SEMA3A,TIAM1,WNT5A	43
Organismal Development	Abnormal morphology of body cavity	1.42e-08	ABCA3,ABCA5,ABCA7,ABCB1,ABCD3,ABI1,ACADL,ACADVL,ACOX1,ACSL4,ACTN4,ACVR2A,ADAM10,ADAM15,ADAR,AEBP1,AFDN,AGO2,AGT,AKAP12,AKAP5,AKT1,AKT2,ALDH1A2,AMPD2,ANKRD17,APC,APOE,APRT,AR,ARAF,ARHGAP35,ARHGEF1,ARHGEF11,ARID3B,ARID4A,ARID5B,ARNTL,ARSB,ASAH1,ASXL1,ATE1,ATMIN,ATP2A2,ATXN1L,AXL,BAG6,BAK1,BCAM,BCAR1,BCL11A,BCL6,BECN1,BIN1,BIRC2,BMP4,BMP7,BMPER,BRD1,BSCL2,Bst2,CACNA1H,CACNB3,CADPS,CADPS2,CALR,CARM1,…	433	x
Nervous System Development and Function, Organ Morphology, Organismal Development	Morphology of cerebellum	2.02e-08	ABCD2,ABR,AHI1,AKAP12,ANK3,ASTN1,ATP2B2,AXL,B4GALNT1,CACNA1A,CACNA2D2,CADPS2,CDK5R1,CDKN1B,CDKN2C,CLCN2,COMMD3-BMI1,CSTB,CXCL12,ENHO,ERCC6,FAIM2,FKBP8,FUBP1,GABRB3,GM2A,GNAS,GPR37L1,HEXB,IL6ST,IREB2,KHDRBS1,KIF2A,KLHL1,L1CAM,LDLR,LMNB2,LYNX1,MAP1B,MAP2,MAPK8IP1,MAPK8IP2,MERTK,MLC1,MYH10,NAGLU,NCAM1,NCOA1,NRCAM,PAFAH1B1,PHGDH,PITPNA,PLCB4,PLXNB2,PPARGC1A,PSAP,PTCH1,RB1,RNF2,ROBO2,SGCE,SPARCL1,SS18…	68
Behavior, Nervous System Development and Function	Circadian rhythm	2.59e-08	ADCYAP1R1,APP,ARNTL,BTRC,CADPS2,CCAR2,CHRNB2,CREB1,CREM,CRY1,CRY2,CSNK1D,CSNK1E,DDX5,DHX9,DYRK1A,EP300,FOS,GRIA2,ID2,JUNB,MAGED1,MAGEL2,MAPK1,MAPK10,MAPK8,MAPK9,MAT2A,METTL3,NAGLU,NAMPT,NCAM1,NOCT,NQO2,NR1D1,NR2F6,OXT,PER1,PER2,PER3,PPARGC1A,PPP1CA,PPP1CC,PRKAA1,PRKCG,PSPC1,RAB3A,ROCK2,RORB,SFPQ,SLC17A6,TNC,USP2,VGF,VIP	55
Nervous System Development and Function, Neurological Disease, Organ Morphology, Organismal Development, Organismal Injury and Abnormalities	Abnormal morphology of rhombencephalon	2.61e-08	ABCD2,ABR,AHI1,AKAP12,ANK3,APAF1,ASTN1,ATP2B2,AXL,B4GALNT1,CACNA1A,CACNA2D2,CADPS2,CASP9,CDK5R1,CDKN2C,CHUK,CLCN2,COMMD3-BMI1,CSTB,CXCL12,ENHO,ERCC6,FKBP8,FUBP1,GABRB3,GM2A,GMFB,GNAS,GPR37L1,HEXB,IREB2,KHDRBS1,KIF2A,KLHL1,L1CAM,LDLR,LYNX1,MAP1B,MAP2,MAPK8IP1,MAPK8IP2,MERTK,MLC1,MYH10,NAGLU,NCAM1,NCOA1,NF1,NRCAM,PARK7,PHGDH,PITPNA,PLCB4,PPARGC1A,PSAP,RASA1,RB1,RNF2,ROBO2,SGCE,SPARCL1,SS18L1,SUN1,S…	68
Embryonic Development, Nervous System Development and Function, Organ Development, Organismal Development, Tissue Development	Formation of forebrain	2.98e-08	ADAM10,ADCYAP1R1,AFDN,AGO2,AGTPBP1,ALDH1A2,APAF1,APBB1,APBB2,APLP1,APLP2,APP,ARHGAP35,ARID1A,AXL,BBS1,BMP4,BMP7,CASP9,CDH2,CDK5R1,CHRD,CHRNB2,CREB1,CRTAC1,CSF1R,CTNNBIP1,DBI,DLC1,EMX1,ENPP2,EPHA4,EPHB3,F3,FTO,GRIN1,HCN1,HPRT1,ID2,IFT88,IKBKAP,KAT2A,L1CAM,MAP1B,MAPK1,MAPK7,MKL1,MTOR,MYH10,NCAM1,NCOR1,NCOR2,NEUROG2,NF1,NIN,NR2F1,NRP2,NTRK2,NUMB,PAFAH1B1,PAK1,PARD3,PDPK1,PLXNB2,PSEN1,PTCH1,PTCHD1,PT…	100	x
Cell Morphology, Nervous System Development and Function, Neurological Disease, Tissue Morphology	Abnormal morphology of dendrites	3.16e-08	APOE,CADPS2,CAMKK1,CAMKK2,CAPRIN1,CC2D1A,CD47,CLSTN1,COMMD3-BMI1,ERCC6,GRIA1,GRIN3A,KALRN,KIDINS220,MAP1A,MAP1B,MAPK8IP2,MAPT,MCF2,MYH10,Nedd4,NOS1,NTRK2,PRMT8,RNF2,SCN1A,SEMA5B,SEZ6,SUN1,SUN2,SYNGAP1,ZDHHC8	32
Embryonic Development, Organismal Development, Tissue Morphology	Size of embryo	3.25e-08	ADAM10,AFDN,ALDH1A2,ARHGAP35,ARHGEF11,ARNT,BECN1,BMP4,BPTF,BRAP,Cdc42,CDK4,CDK5R1,CFL1,CIAPIN1,COPS8,CREBBP,CSE1L,CSNK2B,CUL1,CUL4B,DAD1,DAG1,DAXX,DLD,DNM1L,DPH3,DYRK1A,ECE1,ECSIT,EFNB2,ELOA,EP300,EPN1,ERN1,ETS2,F3,FBXW7,FGFR1,FKBP8,Foxp1,FURIN,G6PD,GJB2,GPR161,GRK2,HAP1,HGS,HIF1A,HS6ST1,HSP90B1,HUS1,IGF1R,IGF2R,IKBKAP,IL6ST,IPMK,KAT2A,Kat6b,KDM2A,KIF3A,KIF3B,KLF2,KRAS,LDB1,LIG1,LIMS1,LMNB1,LMNB2…	138
Cell Morphology, Cell-To-Cell Signaling and Interaction	Morphology of focal adhesions	4.21e-08	ACTN1,ACTN4,ACTR2,AKT1,AKT2,ARHGAP35,ARPC2,ASAP1,Cald1,EFNB2,FLNA,HRAS,MGAT5,MYO18A,NCKIPSD,NSF,PAK1,PSEN1,PTK2,PTPRA,SLC12A2	21
Cardiovascular System Development and Function, Embryonic Development, Organ Development, Organismal Development, Tissue Development	Cardiogenesis	4.34e-08	AGT,AHI1,AKAP5,AKT1,ALDH1A2,ANKRD17,ANKS6,AP1B1,AP3M2,AP3S2,APOE,AR,ARID1A,ARID2,ARID3B,ASXL1,ATE1,ATP2A2,BAG4,BCAR1,BCOR,BECN1,BIN1,BMP4,BMP7,C5orf42,CACNA1C,CALR,CAMK2D,CAPNS1,CARD6,CCDC103,Cdc42,CDK4,CDKN1B,COL4A3BP,CREB1,CRELD1,CRK,CRKL,CRTC2,CTBP1,CUL5,CXCL12,DAAM1,DCTN5,DLC1,DLL4,DNAJB6,DNM1L,DRAP1,DRC1,DTNBP1,DUSP6,DVL3,DYRK1A,ECE1,EMP3,ENDOG,EP300,ESRRG,FBXW7,FGF1,FGFR1,FHOD3,FLNA,FLRT2,F…	206
Cell Morphology, Cellular Function and Maintenance	Macroautophagy	4.46e-08	AKT1,ATG7,BECN1,C9orf72,CHMP2A,DCN,GAA,HGS,HIF1A,LARP1,LZTS1,MAP1LC3A,MAPK8,MTOR,NBR1,NPC1,PAFAH1B2,PIK3C2B,PIK3C3,PIM2,PINK1,PLAA,QSOX1,RGS19,ROCK2,SIRT1,SNF8,SQSTM1,STAM,SUPT5H,TBK1,TMEM74,TP53INP2,TSC1,TSC2,UBQLN1,VCP,VPS37A,VPS37B,WAC,WDFY3,ZFYVE1	42

## Sheet: b) Der1 hippocampus functions
Ingenuity Pathway Analysis functions enriched for dysregulated genes in Der1 hippocampus. All functions in the categories 'Molecular and cellular function' and 'Physiological system development and function' are included. Selected top relevant functions are provided in Supplementary Table 5. The genes listed for each function are dysregulated in this dataset.
Categories	Functions Annotation	p value	Genes	Number of genes
Cellular Development, Cellular Growth and Proliferation, Nervous System Development and Function, Tissue Development	development of neurons	2.08e-09	ADGRL2,AHR,CACNA2D2,CACNB2,CACNB4,CBLN2,CIT,CNR1,CNTN4,DCLK1,DCX,DISC1,EHD1,ELK1,ERBB4,GFRA2,JUN,KALRN,LDB1,LZTS1,MAPK8,MYO5A,NRXN1,PCDH8,PLXND1,PRSS12,Ptprd,SNAP91,ST8SIA1,UTRN,VEZT,WNT7A,YWHAH	33
Behavior	behavior	2.38e-09	APLN,CACNA2D2,CACNB4,CEBPD,CHRNA4,CNR1,CRLF1,DISC1,ERBB4,Foxp2,GFRA2,GPR26,GRIN2A,IL15RA,JUN,KALRN,KCNA2,KCNT1,LZTS1,MAPK14,MAPK8,NHLH2,NPTX1,NRXN1,PCDH8,PDE5A,PRSS12,Ptprd,REEP1,RXRB,SCNN1A,SNAP91,ST8SIA1,TET1,TH,THRB,UNC13C,VEZT	38
Cell-To-Cell Signaling and Interaction, Cellular Assembly and Organization, Cellular Development, Cellular Function and Maintenance, Cellular Growth and Proliferation, Nervous System Development and Function, Tissue Development	developmental process of synapse	2.6e-09	ADGRL2,CACNA2D2,CACNB2,CACNB4,CBLN2,DCLK1,DISC1,ERBB4,KALRN,LZTS1,NRXN1,PCDH8,PLXND1,Ptprd,UTRN,WNT7A	16
Cell-To-Cell Signaling and Interaction, Nervous System Development and Function	adhesion of neuronal cells	7.89e-09	ASTN1,CACNA2D2,CACNB2,CACNB4,CNTN4,KALRN,NRXN1,UTRN,WNT7A	9
Cellular Assembly and Organization	formation of plasma membrane	1.2e-08	ADGRL2,CACNA2D2,CACNB2,CACNB4,CBLN2,DCLK1,DISC1,ERBB4,KALRN,LZTS1,NRXN1,PCDH8,PLEKHA7,PLXND1,Ptprd,UTRN,WNT7A	17
Cell-To-Cell Signaling and Interaction, Nervous System Development and Function	neurotransmission	7.67e-08	ANKS1B,CACNB2,CACNB4,CHRNA4,CNIH2,CNR1,GRIN2A,HCN4,KALRN,KCNA2,LZTS1,MYO5A,NPTX1,NRXN1,PCDH8,PLCB4,RXRB,SNAP91,TH,UNC13C	20
Nervous System Development and Function	morphology of nervous system	1.76e-07	AKAP13,ASTN1,BTG1,CACNA2D2,CHRNA4,CNR1,CNTN4,DCLK1,DCX,DISC1,EMX2,ERBB4,Foxp2,FRZB,GFRA2,JAM3,JUN,KALRN,LZTS1,MYO5A,NCOR1,NDST3,PLCB4,PRSS12,Ptprd,REEP1,SLC29A4,SNAP91,THRB,UPP1,UTRN,VEZT	32
Cell-To-Cell Signaling and Interaction, Nervous System Development and Function	synaptic transmission	3.15e-07	ANKS1B,CACNB2,CACNB4,CHRNA4,CNIH2,CNR1,GRIN2A,HCN4,LZTS1,MYO5A,NPTX1,NRXN1,PCDH8,PLCB4,SNAP91,TH,UNC13C	17
Nervous System Development and Function, Neurological Disease	abnormal morphology of nervous system	7.5e-07	ASTN1,BTG1,CACNA2D2,CHRNA4,CNR1,CNTN4,DCLK1,DCX,EMX2,ERBB4,Foxp2,FRZB,GFRA2,JUN,KALRN,LZTS1,NCOR1,NDST3,PLCB4,PRSS12,Ptprd,REEP1,SLC29A4,SNAP91,THRB,UPP1,UTRN	27
Cell Morphology, Nervous System Development and Function, Tissue Morphology	morphology of neurons	8.48e-07	ASTN1,CACNA2D2,CNR1,DCLK1,DCX,DISC1,EMX2,ERBB4,Foxp2,GFRA2,JAM3,KALRN,LZTS1,MYO5A,PRSS12,Ptprd,REEP1,SNAP91,THRB,UPP1,UTRN,VEZT	22
Cell Morphology, Cellular Assembly and Organization, Cellular Development, Cellular Function and Maintenance, Cellular Growth and Proliferation, Nervous System Development and Function, Organismal Development, Tissue Development	neuritogenesis	1.97e-06	AHR,CIT,CNR1,CNTN4,DCLK1,DCX,DISC1,EHD1,ELK1,ERBB4,GFRA2,JUN,KALRN,LZTS1,MAPK8,MYO5A,PRSS12,Ptprd,SNAP91,ST8SIA1,VEZT,WNT7A,YWHAH	23
Nervous System Development and Function, Tissue Morphology	quantity of neurons	2.5e-06	CACNA2D2,CRLF1,DCLK1,DISC1,EMX2,ERBB4,GFRA2,IL15RA,KALRN,MYO5A,NHLH2,NPTX1,Ptprd,SNAP91,TH,THRB,UTRN,WNT7A	18
Behavior	conditioning	3.91e-06	BTG1,CEBPD,CHRNA4,CNR1,ERBB4,GPR26,GRIN2A,IL15RA,KALRN,MAPK14,TH,VEZT	12
Nervous System Development and Function	development of central nervous system	7.56e-06	CIT,CNR1,DCLK1,DCX,DISC1,EMX2,ERBB4,Foxp2,GPC1,LDB1,MAPK8,MYO5A,NCOR1,NHLH2,NPTX1,PLCB4,Ptprd,SOX5,ST8SIA1,THRB,TRNP1,TRPC4,YBX1	23
Cellular Development, Nervous System Development and Function, Tissue Development	maturation of neurons	7.86e-06	CNR1,DCLK1,DISC1,ERBB4,FRZB,KALRN,NRXN1	7
Cell-To-Cell Signaling and Interaction, Cellular Assembly and Organization	cell-cell contact	9.59e-06	ADGRL2,ASTN1,CACNA2D2,CACNB2,CACNB4,CBLN2,CNTN4,DCLK1,DEPTOR,DISC1,ERBB4,JAM3,KALRN,LZTS1,NPTX1,NRXN1,PCDH8,PLXND1,Ptprd,UTRN,VEZT,WNT7A	22
Cell-To-Cell Signaling and Interaction, Cellular Assembly and Organization, Nervous System Development and Function	cell-cell contact of neurons	1.01e-05	ASTN1,CNTN4,NRXN1,WNT7A	4
Behavior	cognition	1.3e-05	CEBPD,CHRNA4,CNR1,GRIN2A,IL15RA,JUN,KALRN,LZTS1,NRXN1,PCDH8,PDE5A,Ptprd,RXRB,TET1,TH,THRB,UNC13C,VEZT	18
Embryonic Development, Organismal Development	development of head	1.35e-05	CEBPD,CNR1,CRYAB,DCLK1,DCX,DISC1,EMX2,ERBB4,Foxp2,FRAS1,FRZB,GPC1,HPS3,HS6ST2,JAM3,LDB1,MAPK8,MYO5A,NCOR1,NDST3,PLCB4,Ptprd,RXRB,ST8SIA1,TH,THRB,TRNP1,TSHZ1,WNT7A,YBX1	30
Behavior	learning	1.5e-05	CEBPD,CNR1,GRIN2A,IL15RA,JUN,KALRN,LZTS1,NRXN1,PCDH8,PDE5A,Ptprd,RXRB,TET1,TH,THRB,UNC13C,VEZT	17
Behavior	anxiety	1.62e-05	CHRNA4,CNR1,ERBB4,GPR26,GRIN2A,KALRN,LZTS1,NDST3,PLCB4,SNAP91,TRPC4	11
Tissue Morphology	quantity of cells	1.81e-05	AHR,AKAP13,CACNA2D2,CBFA2T3,CIT,CRLF1,CXCL6,DCLK1,DISC1,E2F6,EMX2,ERBB4,Foxp2,GFRA2,HIVEP2,IL15RA,JAM3,JUN,KALRN,LZTS1,MAPK14,MAPK8,MYBPC1,MYO5A,NCOR1,NDST3,NFAT5,NHLH2,NPTX1,PRSS12,Ptprd,RXRB,SAC3D1,SNAP91,ST8SIA1,SYTL2,TET1,TH,THRB,TMEM178A,TRNP1,UTRN,WNT7A,YBX1	44
Nervous System Development and Function	regeneration of cranial nerve	2.36e-05	DOCK3,JUN,ST8SIA1	3
Cell-To-Cell Signaling and Interaction, Cellular Assembly and Organization, Cellular Development, Cellular Function and Maintenance, Cellular Growth and Proliferation, Nervous System Development and Function, Skeletal and Muscular System Development and Function, Tissue Development	formation of neuromuscular junctions	2.7e-05	CACNA2D2,CACNB2,CACNB4,KALRN,UTRN	5
Cell Morphology, Nervous System Development and Function, Neurological Disease, Tissue Morphology	abnormal morphology of neurons	3.2e-05	ASTN1,DCLK1,DCX,EMX2,ERBB4,Foxp2,GFRA2,KALRN,LZTS1,PRSS12,Ptprd,REEP1,SNAP91,THRB,UPP1,UTRN	16
Cell-To-Cell Signaling and Interaction, Cellular Assembly and Organization, Cellular Development, Cellular Function and Maintenance, Cellular Growth and Proliferation, Nervous System Development and Function, Tissue Development	maturation of synapse	3.22e-05	DCLK1,DISC1,ERBB4,NRXN1	4
Cellular Development	differentiation of nervous system	4.68e-05	ARPP21,CIT,CNR1,CNTN4,DISC1,EMX2,ERBB4,GPC1,MAPK14,MAPK8,NCOR1,NRXN1,Ptprd,SOX5,TRPC4,VWC2L,WNT7A,ZHX2	18
Embryonic Development, Nervous System Development and Function, Organ Development, Organismal Development, Tissue Development	formation of brain	7.12e-05	CNR1,DCLK1,DCX,DISC1,EMX2,ERBB4,Foxp2,GPC1,LDB1,MAPK8,MYO5A,NCOR1,PLCB4,Ptprd,ST8SIA1,THRB,TRNP1,YBX1	18
Cell Morphology, Cellular Assembly and Organization, Cellular Function and Maintenance	formation of cellular protrusions	0.000124	AHR,ASAP1,CIT,CNR1,CNTN4,DCLK1,DCX,DISC1,EHD1,ELK1,ERBB4,GFRA2,JUN,KALRN,LZTS1,MAPK8,MYO5A,NRXN1,PRSS12,Ptprd,RAPGEF6,SNAP91,ST8SIA1,VEZT,WNT7A,YWHAH	26
Cellular Assembly and Organization, Cellular Function and Maintenance	microtubule dynamics	0.000164	AHR,ASAP1,ATP2B1,CIT,CNR1,CNTN4,CRYAB,DCLK1,DCX,DISC1,EHD1,ELK1,ERBB4,GFRA2,JUN,KALRN,LZTS1,MAPK8,MYO5A,NRXN1,OLFM1,PLXND1,PRSS12,Ptprd,RAPGEF6,SNAP91,ST8SIA1,VEZT,WNT7A,YBX1,YWHAH	31
Organismal Development	morphology of head	0.000183	AHR,AKAP13,ASTN1,BTG1,CACNA2D2,CHRNA4,DCLK1,DCX,EHD1,EMX2,ERBB4,Foxp2,HPS3,JUN,KALRN,LDB1,MAPK8,NCOR1,NDST3,PLCB4,RXRB,SLC29A4,SOX5,THRB,TSHZ1,UPP1,YBX1	27
Cellular Development, Cellular Growth and Proliferation, Nervous System Development and Function, Tissue Development	growth of neurites	0.000192	Anp32a,CNR1,DCLK1,DCX,DISC1,DOCK3,ELK1,ERBB4,GFRA2,INPP1,JUN,KALRN,MAPK8,NPTX1,NRXN1,PPP2R2D	16
Cell Morphology, Cellular Development	branching of cells	0.000228	AHR,APLN,CNR1,DCX,DISC1,ELK1,ERBB4,HS6ST2,JUN,KALRN,LZTS1,MYO5A,PRSS12,VEZT	14
Cell-To-Cell Signaling and Interaction, Molecular Transport, Small Molecule Biochemistry	transport of biogenic amine	0.000228	CHRNA4,SLC22A3,SLC29A4,TH	4
Nervous System Development and Function, Neurological Disease	abnormal morphology of central nervous system	0.000233	ASTN1,BTG1,CACNA2D2,CHRNA4,DCLK1,EMX2,ERBB4,Foxp2,FRZB,JUN,KALRN,NCOR1,NDST3,PLCB4,SLC29A4,UPP1	16
Behavior	fear conditioning	0.000234	IL15RA,TH,VEZT	3
Cellular Development	dedifferentiation of chondrocytes	0.000235	JUN,WNT7A	2
Nervous System Development and Function, Organ Morphology, Organismal Development	morphology of brain	0.000235	AKAP13,ASTN1,BTG1,CACNA2D2,CHRNA4,DCLK1,DCX,EMX2,ERBB4,Foxp2,JUN,KALRN,NCOR1,NDST3,PLCB4,SLC29A4,UPP1	17
Cell Morphology, Cellular Assembly and Organization, Cellular Development, Cellular Function and Maintenance, Cellular Growth and Proliferation, Nervous System Development and Function, Organismal Development, Tissue Development	formation of dendrites	0.00024	CIT,DCLK1,DCX,KALRN,LZTS1,MAPK8,Ptprd,YWHAH	8
Nervous System Development and Function	morphology of central nervous system	0.00025	AKAP13,ASTN1,BTG1,CACNA2D2,CHRNA4,DCLK1,DCX,EMX2,ERBB4,Foxp2,FRZB,JUN,KALRN,NCOR1,NDST3,PLCB4,SLC29A4,UPP1	18
Nervous System Development and Function, Neurological Disease, Organ Morphology, Organismal Development, Organismal Injury and Abnormalities	abnormal morphology of brain	0.000255	ASTN1,BTG1,CACNA2D2,CHRNA4,DCLK1,EMX2,ERBB4,Foxp2,JUN,KALRN,NCOR1,NDST3,PLCB4,SLC29A4,UPP1	15
Cell-To-Cell Signaling and Interaction, Nervous System Development and Function	miniature excitatory postsynaptic currents	0.000283	GRIN2A,KALRN,LZTS1,NRXN1,SNAP91	5
Behavior, Digestive System Development and Function	abnormal feeding	0.000286	CACNA2D2,Foxp2,Ptprd,SCNN1A	4
Cell-To-Cell Signaling and Interaction, Cellular Assembly and Organization, Nervous System Development and Function	cell-cell adhesion of neurons	0.000291	ASTN1,CNTN4,NRXN1	3
Cell Morphology, Cell-To-Cell Signaling and Interaction, Nervous System Development and Function	plasticity of synapse	0.000297	CACNB4,CNTN4,GRIN2A,KALRN,LZTS1,PCDH8,SNAP91	7
Cell-To-Cell Signaling and Interaction, Nervous System Development and Function	excitatory postsynaptic potential	0.00031	CNR1,GRIN2A,KALRN,LZTS1,NRXN1,RXRB,SNAP91	7
Cell Morphology, Cellular Function and Maintenance	autophagy of cervical cancer cell lines	0.000391	CRYAB,DEPTOR,MAPK8,PGAM5	4
Cell Morphology, Cellular Assembly and Organization, Cellular Development, Cellular Function and Maintenance, Cellular Growth and Proliferation, Embryonic Development, Nervous System Development and Function, Organismal Development, Tissue Development	dendritic growth/branching	0.0004	CNR1,DCX,DISC1,ELK1,ERBB4,KALRN,LZTS1,MYO5A,PRSS12,VEZT	10
Organismal Development, Organismal Injury and Abnormalities	abnormal morphology of head	0.000433	AHR,ASTN1,BTG1,CACNA2D2,CHRNA4,DCLK1,EHD1,EMX2,ERBB4,Foxp2,JUN,KALRN,LDB1,MAPK8,NCOR1,NDST3,PLCB4,RXRB,SLC29A4,SOX5,THRB,TSHZ1,UPP1,YBX1	24
Cellular Development, Nervous System Development and Function, Tissue Development	differentiation of neurons	0.000457	ARPP21,CIT,CNR1,CNTN4,EMX2,ERBB4,MAPK14,MAPK8,NCOR1,NRXN1,Ptprd,VWC2L,WNT7A,ZHX2	14
Cellular Development, Cellular Growth and Proliferation, Hematological System Development and Function	hematopoiesis of leukemia cell lines	0.000466	HIST4H4,MAPK14	2
Cell Morphology, Cellular Assembly and Organization, Cellular Function and Maintenance	transmembrane potential of cellular membrane	0.000501	CACNB4,CHRNA4,CNIH2,GRIN2A,HCN4,MAPK8	6
Cell Morphology, Cellular Assembly and Organization, Cellular Function and Maintenance, Nervous System Development and Function	extension of neurites	0.000547	ATP2B1,DCLK1,DCX,DISC1,ELK1,ERBB4,KALRN,OLFM1	8
Embryonic Development, Organismal Development	development of body trunk	0.000558	ADAMTS16,AHR,AKAP13,APLN,CACNB4,CDH6,CEBPD,EMX2,ERBB4,FBN1,Foxp2,FRAS1,JUN,KALRN,LDB1,MAPK14,MAPK8,MYO5A,MYPN,NCOR1,NFAT5,NHLH2,PLXND1,Ptprd,RXRB,SOX5,TAF10,TH,UTRN,WNT7A	30
Behavior, Nervous System Development and Function	short-term memory	0.00057	LZTS1,PDE5A,TET1,TH	4
Cellular Assembly and Organization, Cellular Function and Maintenance	organization of cytoskeleton	0.000651	AHR,ASAP1,ATP2B1,CIT,CNR1,CNTN4,CRYAB,DCLK1,DCX,DISC1,EHD1,ELK1,ERBB4,GFRA2,JUN,KALRN,LZTS1,MAPK14,MAPK8,MYO5A,NRXN1,OLFM1,PLXND1,PRSS12,Ptprd,RAPGEF6,SNAP91,ST8SIA1,VEZT,VPS54,WNT7A,YBX1,YWHAH	33
Cell-To-Cell Signaling and Interaction, Cellular Assembly and Organization, Hematological System Development and Function, Immune Cell Trafficking	cell-cell contact of T lymphocytes	0.000773	DEPTOR,NPTX1	2
Connective Tissue Development and Function	adipogenesis of adipose tissue	0.000802	CEBPD,CNR1,MAPK14,NCOR1	4
Cell-To-Cell Signaling and Interaction, Drug Metabolism, Molecular Transport, Small Molecule Biochemistry	transport of dopamine	0.000818	CHRNA4,SLC22A3,SLC29A4	3
Cell Morphology, Cellular Assembly and Organization, Cellular Development, Cellular Function and Maintenance, Cellular Growth and Proliferation, Nervous System Development and Function, Organismal Development, Tissue Development	branching of neurons	0.000927	CNR1,DCX,DISC1,ELK1,ERBB4,JUN,KALRN,LZTS1,MYO5A,PRSS12,VEZT	11
Cell-To-Cell Signaling and Interaction, Cellular Function and Maintenance, Nervous System Development and Function	paired-pulse facilitation of synapse	0.000939	CNR1,Ptprd,SNAP91,UNC13C	4
Cellular Function and Maintenance, Molecular Transport	exocytosis	0.000941	ADGRL2,CACNB2,EHD1,MYO5A,PRSS12,SYT2,SYTL2,UNC13C	8
Cell-To-Cell Signaling and Interaction, Nervous System Development and Function	action potential of cells	0.000991	CHRNA4,CNR1,GRIN2A,KALRN,KCNA2,RXRB,SNAP91	7
Cell-To-Cell Signaling and Interaction, Molecular Transport, Small Molecule Biochemistry	secretion of neurotransmitter	0.000991	CHRNA4,CNR1,KCNA2,NRXN1,SNAP91,UNC13C,WNT7A	7
Cell-To-Cell Signaling and Interaction, Molecular Transport, Small Molecule Biochemistry	release of neurotransmitter	0.00106	CHRNA4,CNR1,GRIN2A,NRXN1,SYT2,TH,WNT7A	7
Cell Morphology, Organ Morphology, Skeletal and Muscular System Development and Function, Tissue Morphology	morphology of muscle cells	0.00108	AHR,AKAP13,CRYAB,JUN,KALRN,MAPK14,MAPK8,PDE5A,PRSS12,TH,UTRN,WNT7A	12
Behavior	nest building behavior	0.00108	KALRN,NRXN1,SNAP91	3
Cell Morphology, Cellular Assembly and Organization, Cellular Development, Cellular Function and Maintenance, Cellular Growth and Proliferation, Embryonic Development, Nervous System Development and Function, Organismal Development, Tissue Development, Tissue Morphology	density of dendritic spines	0.0012	CNR1,DISC1,ELK1,ERBB4,KALRN	5
Cardiovascular System Development and Function, Tissue Morphology	diameter of blood vessel	0.00122	AHR,APLN,FBN1	3
Cardiovascular System Development and Function, Cell Morphology, Cellular Development, Organismal Development, Tissue Development	tubulation of endothelial cells	0.00133	CRYAB,HS6ST2,MAPK14,MAPK8,TRPC4,VASH2	6
Cellular Assembly and Organization, Cellular Function and Maintenance	organization of cytoplasm	0.00148	AHR,ASAP1,ATP2B1,CIT,CNR1,CNTN4,CRYAB,DCLK1,DCX,DISC1,EHD1,ELK1,ERBB4,GFRA2,JUN,KALRN,LZTS1,MAPK14,MAPK8,MYO5A,NRXN1,OLFM1,PLXND1,PRSS12,Ptprd,RAPGEF6,SNAP91,ST8SIA1,TMED9,VEZT,VPS54,WNT7A,YBX1,YWHAH	34
Cellular Movement, Nervous System Development and Function	distribution of neurons	0.0016	DCLK1,DISC1	2
Nervous System Development and Function	myelination of optic nerve	0.0016	MYO5A,THRB	2
Auditory and Vestibular System Development and Function, Connective Tissue Development and Function, Organ Morphology, Organismal Development, Skeletal and Muscular System Development and Function, Tissue Development	morphology of malleus	0.00173	EMX2,THRB,TSHZ1	3
Cellular Growth and Proliferation	outgrowth of cells	0.00183	Anp32a,CEBPD,CNR1,DCX,DISC1,DOCK3,ELK1,ERBB4,GFRA2,JUN,MAPK8,NPTX1,NRXN1	13
Embryonic Development, Nervous System Development and Function, Organ Development, Organismal Development, Tissue Development	development of cerebral cortex	0.0019	CNR1,DCX,DISC1,EMX2,ERBB4,Foxp2,Ptprd	7
Cell Death and Survival, Cellular Development, Digestive System Development and Function, Hepatic System Development and Function, Organ Morphology, Tissue Development, Tissue Morphology	regeneration of hepatocytes	0.00213	ELK1,MAPK8	2
Cell-To-Cell Signaling and Interaction, Molecular Transport, Small Molecule Biochemistry	transport of 5-hydroxytryptamine	0.00213	SLC22A3,SLC29A4	2
Behavior	locomotion	0.0022	ASTN1,CACNB4,CHRNA4,CNR1,CRYAB,Foxp2,GRIN2A,KALRN,MYO5A,RXRB,TH	11
Cellular Development, Cellular Growth and Proliferation, Connective Tissue Development and Function, Tissue Development	development of connective tissue cells	0.00224	AHR,ASAP1,FRZB,HIVEP2,JUN,MAPK14,MAPK8,SOX5,TMEM178A	9
Behavior	contextual conditioning	0.00238	BTG1,CEBPD,ERBB4,GRIN2A,KALRN	5
Cellular Development, Cellular Growth and Proliferation, Embryonic Development, Organ Development, Organismal Development, Skeletal and Muscular System Development and Function, Tissue Development	formation of muscle cells	0.00245	AKAP13,CACNA2D2,CACNB4,GPC1,JUN,MAPK14,MYPN	7
Behavior, Digestive System Development and Function	feeding	0.00252	APLN,CACNA2D2,CNR1,CRLF1,Foxp2,GFRA2,MAPK8,Ptprd,SCNN1A,TH	10
Cell Morphology, Nervous System Development and Function, Tissue Morphology	morphology of dendrites	0.00259	CACNA2D2,DCX,DISC1,Foxp2,KALRN	5
Cell-To-Cell Signaling and Interaction, Nervous System Development and Function	firing of dopaminergic neurons	0.00272	CHRNA4,CNR1	2
Cell-To-Cell Signaling and Interaction, Cellular Assembly and Organization, Cellular Development, Cellular Function and Maintenance, Cellular Growth and Proliferation, Nervous System Development and Function, Tissue Development	formation of excitatory synapses	0.00272	ERBB4,WNT7A	2
Cell Morphology, Cellular Assembly and Organization, Tissue Morphology	volume of cytoplasm	0.00272	AHR,FBN1	2
Cell Morphology, Cellular Function and Maintenance, Nervous System Development and Function, Tissue Morphology	length of dendrites	0.00284	DCX,DISC1,KALRN	3
Cellular Development, Cellular Growth and Proliferation, Nervous System Development and Function, Tissue Development	outgrowth of neurites	0.00289	Anp32a,CNR1,DCX,DISC1,DOCK3,ELK1,ERBB4,GFRA2,JUN,MAPK8,NPTX1,NRXN1	12
Behavior	social behavior	0.00292	CNR1,DISC1,KALRN,MAPK14,NRXN1	5
Cell-To-Cell Signaling and Interaction, Nervous System Development and Function	long-term potentiation	0.00299	CALB2,CNR1,ERBB4,GRIN2A,KALRN,NPTX1,PCDH8,Ptprd,RXRB	9
Cell Morphology, Developmental Disorder, Embryonic Development, Organismal Development, Tissue Morphology	abnormal morphology of granule neuron progenitor cells	0.0031	ASTN1,Foxp2,PLCB4	3
Cellular Growth and Proliferation, Tissue Development	proliferation of epithelial cells	0.00311	AHR,CALB2,CASK,CNR1,CRYAB,ERBB4,Foxp2,JUN,MAPK14,MAPK8,NCOR1,PDE5A,THRB,WNT7A	14
Cardiovascular System Development and Function, Cell-To-Cell Signaling and Interaction	hypertrophic response of cardiomyocytes	0.00338	ELK1,JUN	2
Behavior, Nervous System Development and Function	memory	0.0035	CEBPD,CNR1,GRIN2A,KALRN,LZTS1,PCDH8,PDE5A,TET1,TH	9
Nervous System Development and Function, Tissue Morphology	quantity of interneurons	0.00367	DCLK1,ERBB4,IL15RA	3
Cell-To-Cell Signaling and Interaction, Nervous System Development and Function	long term depression of synapse	0.0037	CNR1,MYO5A,PLCB4,TET1	4
Cellular Development, Connective Tissue Development and Function, Skeletal and Muscular System Development and Function, Tissue Development	differentiation of chondrocytes	0.00382	MAPK14,MAPK8,SOX5,THRB,WNT7A	5
Cell-To-Cell Signaling and Interaction, Drug Metabolism, Molecular Transport, Small Molecule Biochemistry	release of dopamine	0.00389	CHRNA4,CNR1,GRIN2A,TH	4
Cell-To-Cell Signaling and Interaction	synaptic depression	0.00397	CACNB2,CNR1,MYO5A,NRXN1,PLCB4,TET1	6
Cardiovascular System Development and Function, Cellular Development, Skeletal and Muscular System Development and Function, Tissue Development	differentiation of cardiomyocytes	0.00409	AKAP13,APLN,JUN,RXRB	4
Hematological System Development and Function, Lymphoid Tissue Structure and Development, Tissue Morphology	quantity of CD8+ T lymphocyte	0.00409	AHR,Foxp2,HIVEP2,IL15RA,NDST3,ST8SIA1	6
Developmental Disorder, Embryonic Development, Organismal Development, Tissue Morphology	abnormal morphology of mullerian duct	0.0041	EMX2,WNT7A	2
Cardiovascular Disease, Cardiovascular System Development and Function, Organ Morphology, Organismal Development, Organismal Injury and Abnormalities	abnormal morphology of myocardial compact zone	0.0041	NFAT5,RXRB	2
Cellular Development, Nervous System Development and Function, Tissue Development	differentiation of cerebellar granule cell	0.0041	NRXN1,WNT7A	2
Cell Morphology, Nervous System Development and Function, Tissue Morphology	morphology of neurites	0.00418	CACNA2D2,DCLK1,DCX,DISC1,ERBB4,Foxp2,GFRA2,KALRN	8
Tissue Development	organization of nervous tissue	0.00429	CNR1,MYO5A,VPS54,WNT7A	4
Cell-To-Cell Signaling and Interaction, Drug Metabolism, Molecular Transport, Small Molecule Biochemistry	secretion of dopamine	0.00431	CHRNA4,CNR1,KCNA2	3
Cellular Development, Tissue Development	differentiation of epithelial tissue	0.00442	BTG1,ERBB4,FRZB,LDB1,MAPK14,MAPK8,MYO5A,PLA2G2F,TAF10,THRB,WNT7A	11
Cell Morphology, Nervous System Development and Function	innervation	0.00445	CDH6,ERBB4,FRZB,GFRA2,NPTX1,PLCB4	6
Embryonic Development, Nervous System Development and Function, Organ Development, Organismal Development, Tissue Development	neurogenesis of cerebral cortex	0.00464	CNR1,DISC1,Foxp2	3
Cell Morphology, Cellular Assembly and Organization, Cellular Function and Maintenance, Nervous System Development and Function	extension of axons	0.00489	DCLK1,DCX,DISC1,KALRN,OLFM1	5
Cell Morphology, Nervous System Development and Function	innervation of tissue	0.00489	ERBB4,FRZB,GFRA2,NPTX1,PLCB4	5
Cell-To-Cell Signaling and Interaction, Molecular Transport, Small Molecule Biochemistry	uptake of 5-hydroxytryptamine	0.0049	MAPK14,SLC29A4	2
Organismal Development	morphology of body cavity	0.00497	AHR,AKAP13,APLN,BOK,CACNB2,CBFA2T3,CRYAB,DEPTOR,EMX2,ERBB4,FBN1,Foxp2,FRAS1,HIVEP2,JUN,LDB1,MAPK14,MAPK8,NCOR1,NFAT5,NHLH2,PDE5A,PLXND1,Ptprd,RAPGEF6,RXRB,SYTL2,TH,THRB,TRPC4,WNT7A,YBX1	32
Cellular Assembly and Organization	quantity of granules	0.005	AHR,SYTL2,YBX1	3
Nervous System Development and Function	myelination	0.00506	ERBB4,GPC1,JAM3,MYO5A,RXRB,THRB,UPP1	7
Cellular Development, Skeletal and Muscular System Development and Function, Tissue Development	differentiation of muscle	0.00512	AKAP13,APLN,BTG1,ERBB4,JUN,MAPK14,MAPK8,PDE5A,RXRB,YBX1	10
Cellular Development	differentiation of tumor cell lines	0.00513	AHR,CEBPD,ERBB4,HIST4H4,JUN,MAPK14,MAPK8,NCOR1,ST8SIA1,THRB,WNT7A	11
Organismal Development, Organismal Injury and Abnormalities	abnormal morphology of thoracic cavity	0.00525	AHR,AKAP13,ERBB4,FBN1,Foxp2,HIVEP2,JUN,LDB1,MAPK8,NCOR1,NFAT5,PLXND1,Ptprd,RXRB,TH	15
Tissue Development	growth of epithelial tissue	0.00541	AHR,ATP5A1,CALB2,CASK,CNR1,CRYAB,ERBB4,Foxp2,GPC1,JUN,MAPK14,MAPK8,NCOR1,PDE5A,THRB,VASH2,WNT7A	17
Nervous System Development and Function, Neurological Disease, Organ Morphology, Organismal Development, Organismal Injury and Abnormalities	abnormal morphology of rhombencephalon	0.00554	ASTN1,CACNA2D2,EMX2,Foxp2,PLCB4,UPP1	6
Behavior	active avoidance response	0.00575	CNR1,TH	2
Cardiovascular System Development and Function, Embryonic Development, Nervous System Development and Function, Organ Development, Organismal Development, Tissue Development, Visual System Development and Function	angiogenesis of retina	0.00575	CRYAB,JAM3	2
Digestive System Development and Function, Embryonic Development, Organismal Development	development of bile duct	0.00575	AHR,JUN	2
Nervous System Development and Function	brain wave	0.00576	CHRNA4,KCNA2,SNAP91	3
Cardiovascular System Development and Function, Organ Morphology, Organismal Development	morphology of heart	0.00587	AHR,AKAP13,APLN,CACNB2,CRYAB,ERBB4,JUN,LDB1,MAPK14,MAPK8,NFAT5,PDE5A,PLXND1,RXRB,TH,TRPC4	16
Cellular Development	dedifferentiation of cells	0.00616	JUN,MAPK14,WNT7A	3
Nervous System Development and Function	development of cranial nerve	0.00658	ERBB4,MYO5A,THRB	3
Cellular Development	differentiation of leukemia cell lines	0.00665	CEBPD,HIST4H4,MAPK14,MAPK8,NCOR1,ST8SIA1	6
Nervous System Development and Function, Neurological Disease, Organ Morphology, Organismal Development, Organismal Injury and Abnormalities	abnormal morphology of dilated third cerebral ventricle	0.00667	EMX2,NCOR1	2
Cell Morphology, Nervous System Development and Function, Tissue Morphology	area of neurons	0.00667	DISC1,MYO5A	2
Cell Morphology, Organ Morphology, Organismal Development, Organismal Injury and Abnormalities, Renal and Urological System Development and Function	hypertrophy of mesangial cells	0.00667	DEPTOR,MAPK8	2
Cellular Development	maturation of cells	0.0067	AHR,APLN,CNR1,DCLK1,DISC1,ERBB4,FRZB,IL15RA,KALRN,LDB1,NRXN1,WNT7A	12
Embryonic Development, Organ Development, Organismal Development, Skeletal and Muscular System Development and Function, Tissue Development	formation of muscle	0.00674	AHR,AKAP13,CACNA2D2,CACNB4,CRYAB,Foxp2,GPC1,JUN,MAPK14,MYPN,UTRN	11
Cardiovascular Disease, Cardiovascular System Development and Function, Organ Morphology, Organismal Development, Organismal Injury and Abnormalities	hypertrophy of heart	0.00677	AHR,AKAP13,APLN,CACNB2,CRYAB,JUN,MAPK14,MAPK8,PDE5A,TRPC4	10
Cell Morphology, Organ Morphology, Organismal Injury and Abnormalities, Skeletal and Muscular Disorders, Skeletal and Muscular System Development and Function, Tissue Morphology	muscular hypertrophy	0.00689	AHR,AKAP13,CRYAB,MAPK14,MAPK8,PDE5A,WNT7A	7
Organismal Development	development of genitourinary system	0.00729	ADAMTS16,AHR,APLN,CDH6,CEBPD,CIT,EHD1,EMX2,ERBB4,FBN1,FRAS1,GFRA2,JAM3,KALRN,LDB1,MAPK14,MAPK8,NHLH2,RAPGEF6,RXRB,THRB,WNT7A	22
Cell Morphology, Cellular Function and Maintenance	autophagy of tumor cell lines	0.00753	CRYAB,DEPTOR,HIVEP2,MAPK14,MAPK8,PGAM5	6
Organ Morphology, Organismal Development, Organismal Injury and Abnormalities, Reproductive System Development and Function, Reproductive System Disease	abnormal morphology of small uterus	0.00765	NHLH2,WNT7A	2
Cellular Function and Maintenance, Molecular Transport	exocytosis by cells	0.0079	ADGRL2,EHD1,MYO5A,PRSS12,SYTL2	5
Embryonic Development, Organismal Development	sex determination	0.00794	EMX2,JUN,WNT7A	3
Cellular Development, Cellular Growth and Proliferation	proliferation of stem cells	0.00797	APLN,CEBPD,CNR1,EMX2,MAPK14,MAPK8,WNT7A	7
Cellular Assembly and Organization, Cellular Function and Maintenance, Protein Degradation, Protein Synthesis	formation of aggresome	0.0087	CRYAB,DISC1	2
Embryonic Development, Nervous System Development and Function, Organ Development, Organismal Development, Tissue Development	formation of cerebellum	0.00887	Foxp2,LDB1,PLCB4,THRB,TRNP1	5
Nervous System Development and Function	prepulse inhibition	0.00888	DISC1,ERBB4,KALRN,NRXN1	4
Endocrine System Development and Function, Endocrine System Disorders, Organ Morphology, Organismal Development, Organismal Injury and Abnormalities	abnormal morphology of enlarged thyroid gland	0.00889	THRB	1
Organismal Development	accumulation of mucus	0.00889	TTLL1	1
Cell-To-Cell Signaling and Interaction, Nervous System Development and Function	activation of oxytocin neurons	0.00889	APLN	1
Cell-To-Cell Signaling and Interaction	activation of RPE cells	0.00889	APLN	1
Behavior	adaptive behavior	0.00889	DISC1	1
Nervous System Development and Function, Skeletal and Muscular System Development and Function	after-discharge response	0.00889	GFRA2	1
Cell-To-Cell Signaling and Interaction, Hematological System Development and Function, Hematopoiesis	binding of LSK cells	0.00889	JAM3	1
Cellular Assembly and Organization	binding of phagosomes	0.00889	MYO5A	1
Cell Morphology, Connective Tissue Development and Function, Inflammatory Response, Organismal Injury and Abnormalities, Respiratory Disease, Tissue Morphology	blebbing of pulmonary fibroblasts	0.00889	AHR	1
Cell Morphology, Cellular Movement, Connective Tissue Development and Function	cell spreading of dermal fibroblasts	0.00889	FBN1	1
Cell-To-Cell Signaling and Interaction, Cellular Assembly and Organization, Hematological System Development and Function, Immune Cell Trafficking, Inflammatory Response	cell-cell adhesion of PBMCs	0.00889	DEPTOR	1
Cell-To-Cell Signaling and Interaction, Cellular Assembly and Organization, Hematological System Development and Function, Immune Cell Trafficking	cell-cell contact of naive T lymphocytes	0.00889	NPTX1	1
Cell-To-Cell Signaling and Interaction, Nervous System Development and Function	conduction of optic nerve	0.00889	ERBB4	1
Tissue Morphology	deficiency of mast cells	0.00889	AHR	1
Cell Death and Survival, Cellular Compromise, Neurological Disease, Tissue Morphology	degeneration of cholinergic fibers	0.00889	JUN	1
Cell-To-Cell Signaling and Interaction, Cellular Growth and Proliferation, Nervous System Development and Function	depolarization-induced suppression of excitation of hippocampal neurons	0.00889	CNR1	1
Cellular Assembly and Organization	development of filamentous network	0.00889	FBN1	1
Embryonic Development, Nervous System Development and Function, Organ Development, Organismal Development, Tissue Development	development of hippocampal fissure	0.00889	EMX2	1
Embryonic Development, Organismal Development	development of rostrocaudal axis	0.00889	LDB1	1
Organismal Development	development of tunica media	0.00889	FBN1	1
Cardiovascular System Development and Function, Tissue Morphology	diameter of aortic root	0.00889	FBN1	1
Cardiovascular System Development and Function, Tissue Morphology	diameter of portal vein	0.00889	AHR	1
Cardiovascular System Development and Function, Tissue Morphology	diameter of umbilical vein	0.00889	AHR	1
Cellular Development, Tissue Development	differentiation of ductal epithelium	0.00889	ERBB4	1
Cellular Development, Embryonic Development, Organismal Development, Tissue Development	differentiation of hemangioblast colony-forming cells	0.00889	APLN	1
Connective Tissue Disorders, Developmental Disorder, Gastrointestinal Disease, Neurological Disease, Organismal Development, Organismal Injury and Abnormalities, Psychological Disorders, Skeletal and Muscular Disorders	Lamb-Shaffer syndrome	0.00889	SOX5	1

## Sheet: c) EWCE cell class functions
Ingenuity Pathway Analysis functions enriched for dysregulated genes in Superset cell classes. All functions in the categories 'Molecular and cellular function' and 'Physiological system development and function' are included. Selected top relevant functions are provided in Supplementary Table 6. The genes listed for each function are dysregulated in this dataset.																		Ingenuity Pathway Analysis functions enriched for dysregulated genes in human IPSC-derived cortical neuron cultures from members of the t(1;11) family. All functions in the categories 'Molecular and cellular function' and 'Physiological system development and function' are included. Selected top relevant functions are provided in Table 1.
Pyramidal CA1						Pyramidal somatosensory						Interneurons						Astrocytes/ependymocytes
Categories	Functions Annotation	p value	Genes	Number of genes		Categories	Functions Annotation	p value	Genes	Number of genes		Categories	Functions Annotation	p value	Genes	Number of genes		Categories	Functions Annotation	p value	Genes	Number of genes
Behavior	Cognition	3.3e-06	ARC,CAMK2A,CCK,CHRNA7,GRIA2,HCN1,HTR4,KCNAB2,PDE11A,PLK2,TANC1	11		Cell-To-Cell Signaling and Interaction,Drug Metabolism,Molecular Transport,Small Molecule Biochemistry	Efflux of dopamine	1.68e-05	CAMK2A,NPPC,STX1A	3		Cell-To-Cell Signaling and Interaction,Nervous System Development and Function	Neurotransmission	7.47e-06	CCK,CHRNA7,CPLX2,GABRB2,GAD2,HCN1,KCNC2	7		Lipid Metabolism,Small Molecule Biochemistry	Fatty acid metabolism	3.17e-08	ACAA2,ACOT11,ACSBG1,ACSS1,AGT,APOE,CLU,CYP4F12,DBI,EPHX2,NQO1,PHGDH,PRDX6,SLC13A3,SLC9A3R1,SUCLG2,UCP3	17
Behavior	Spatial learning	3.43e-06	ARC,CAMK2A,CCK,CHRNA7,HCN1,KCNAB2,TANC1	7		Cellular Assembly and Organization	Quantity of dense-core vesicles	0.000197	BSN,STX1A	2		Cell-To-Cell Signaling and Interaction,Nervous System Development and Function	Activation of neurons	1.25e-05	CCK,CHRNA7,HCN1,PDE11A	4		Lipid Metabolism,Molecular Transport,Small Molecule Biochemistry	Concentration of lipid	2.85e-07	ACOT11,ACSBG1,ACSS1,AGT,APOE,CLU,CPE,DBI,EPHX2,GSTK1,NQO1,PHGDH,PLPP3,PON2,PRDX6,SLC1A2,SLC9A3R1,TTPA,UCP3	19
Cell-To-Cell Signaling and Interaction,Nervous System Development and Function	Long-term potentiation	6.11e-06	ARC,CAMK2A,CHRNA7,GRIA2,ITPKA,NPTX1,PLK2,THY1	8		Cell-To-Cell Signaling and Interaction,Nervous System Development and Function	Neurotransmission	0.000257	ARC,BSN,CAMK2A,CCK,KCNT2,LYNX1,NPTX1,SCN1B,STX1A	9		Behavior	Anxiety	2.24e-05	CCK,CHRNA7,GAD2,KCNC2,OPRD1	5		Amino Acid Metabolism,Molecular Transport,Small Molecule Biochemistry	Uptake of amino acids	7.9e-07	AGT,GLUL,KCNJ10,S100B,SLC1A2,SLC38A3	6
Behavior	Learning	1e-05	ARC,CAMK2A,CCK,CHRNA7,GRIA2,HCN1,KCNAB2,PDE11A,PLK2,TANC1	10		Cell-To-Cell Signaling and Interaction,Nervous System Development and Function	Synaptic transmission	0.000295	ARC,BSN,CAMK2A,CCK,LYNX1,NPTX1,SCN1B,STX1A	8		Cell-To-Cell Signaling and Interaction,Nervous System Development and Function	Action potential of neurons	5.46e-05	CHRNA7,CPLX2,HCN1,KCNC2	4		Amino Acid Metabolism,Molecular Transport,Small Molecule Biochemistry	Uptake of glutamine family amino acid	9.08e-07	GLUL,KCNJ10,S100B,SLC1A2,SLC38A3	5
Behavior	Conditioning	1.54e-05	ARC,CAMK2A,CCK,GRIA2,HCN1,KCNAB2,THY1	7		Cellular Assembly and Organization	Sliding of myofilaments	0.000394	ACTA1,MYBPC3,TNNC1	3		Behavior	Learning	0.000113	CCK,CHRNA7,CPLX2,HCN1,MGLL,PDE11A	6		Cellular Function and Maintenance,Nervous System Development and Function	Function of neuroglia	1.74e-06	APOE,GFAP,HEPACAM,MLC1,NDRG2	5
Cell Morphology,Nervous System Development and Function	Innervation of tissue	3.37e-05	ETV1,GRIA2,NPTX1,NPTXR,PCDHGC5	5		Cellular Assembly and Organization,Cellular Development,Cellular Growth and Proliferation,Embryonic Development,Organ Development,Organismal Development,Skeletal and Muscular System Development and Function,Tissue Development	Formation of myofilaments	0.00101	ACTA1,MYBPC3	2		Cell-To-Cell Signaling and Interaction,Cellular Growth and Proliferation,Nervous System Development and Function	Excitation of neurons	0.00015	CCK,CHRNA7,HCN1	3		Lipid Metabolism,Small Molecule Biochemistry	Mass of fat	2.46e-06	AGT,APOE,ATP1A2,UCP3	4
Cell-To-Cell Signaling and Interaction,Nervous System Development and Function	Neurotransmission	4.55e-05	ARC,CAMK2A,CCK,CHRNA7,CNIH2,GRIA2,HCN1,HTR4,NPTX1	9		Cellular Function and Maintenance,Molecular Transport	Exocytosis by eukaryotic cells	0.00103	CAMK2A,PLB1,STX1A	3		Cell-To-Cell Signaling and Interaction,Nervous System Development and Function	GABA-mediated receptor currents	0.00015	CHRNA7,GABRB2	2		Amino Acid Metabolism,Molecular Transport,Small Molecule Biochemistry	Transport of amino acids	2.85e-06	AGT,GLUL,KCNJ10,S100B,SLC13A3,SLC1A2,SLC38A3	7
Cell Signaling	Activation of enzyme	4.73e-05	ADCY9,CCK,CHRNA7,DGKG,GPR161,HTR4,PPM1E,RAMP1,THY1	9		Cell-To-Cell Signaling and Interaction,Cellular Assembly and Organization,Nervous System Development and Function	Fusion of synaptic vesicles	0.00135	BSN,STX1A	2		Behavior,Digestive System Development and Function	Feeding	0.000156	CCK,CXCL14,GAD2,MGLL,OPRD1	5		Cardiovascular System Development and Function,Organ Development,Skeletal and Muscular System Development and Function	Function of cardiac muscle	3.32e-06	AGT,APOE,ATP1A2,CLU,FXYD1,MYBPC3,S100A1,TIMP4	8
Cell-To-Cell Signaling and Interaction,Cellular Growth and Proliferation	Excitation of cerebral cortex cells	6.02e-05	CHRNA7,HCN1,NPTX1	3		Cell-To-Cell Signaling and Interaction,Nervous System Development and Function	Action potential of neurons	0.00286	CAMK2A,KCNT2,SCN1B,STX1A	4		Behavior	Spatial learning	0.000177	CCK,CHRNA7,CPLX2,HCN1	4		Cardiovascular System Development and Function,Organ Development,Organ Morphology	Diastolic relaxation	3.49e-06	AGT,MYBPC3,S100A1	3
Cell-To-Cell Signaling and Interaction,Nervous System Development and Function	Synaptic transmission	6.2e-05	ARC,CAMK2A,CCK,CHRNA7,CNIH2,GRIA2,HTR4,NPTX1	8		Cell-To-Cell Signaling and Interaction,Cellular Assembly and Organization,Nervous System Development and Function,Tissue Morphology	Quantity of synapse	0.00318	BSN,NPTX1,PCDHGC5	3		Behavior	Coping response	0.000311	GAD2,OPRD1	2		Lipid Metabolism,Molecular Transport,Small Molecule Biochemistry	Concentration of fatty acid	3.51e-06	ACOT11,ACSBG1,ACSS1,AGT,APOE,DBI,EPHX2,PON2,PRDX6,UCP3	10
Cell-To-Cell Signaling and Interaction,Cellular Growth and Proliferation,Nervous System Development and Function	Excitation of neurons	8.68e-05	CCK,CHRNA7,HCN1,NPTX1	4		Cardiovascular System Development and Function,Organ Development	Diastolic function	0.00319	MYBPC3,TNNC1	2		Cell-To-Cell Signaling and Interaction,Cellular Assembly and Organization	Fusion of plasma membrane	0.000378	CCK,RND2	2		Nervous System Development and Function	Function of central nervous system	3.55e-06	AGT,APOE,GFAP,HEPACAM,MLC1,NDRG2	6
Behavior,Nervous System Development and Function	Memory	9.52e-05	ARC,CAMK2A,CCK,CHRNA7,GRIA2,PDE11A,PLK2	7		Behavior,Nervous System Development and Function	Working memory	0.00319	CAMK2A,STX1A	2		Behavior	Social withdrawal	0.000378	CCK,PDE11A	2		Cellular Function and Maintenance,Nervous System Development and Function	Function of oligodendrocytes	5.21e-06	GFAP,HEPACAM,MLC1	3
Cellular Assembly and Organization	Remodeling of F-actin structure	0.000127	SLIT1,SLIT3	2		Connective Tissue Development and Function,Connective Tissue Disorders,Organ Morphology,Organismal Development,Organismal Injury and Abnormalities,Skeletal and Muscular Disorders,Skeletal and Muscular System Development and Function,Tissue Development	Abnormal morphology of interfrontal bone	0.00367	WNT9A	1		Behavior	Locomotion	0.000398	CPLX2,GAD2,MGLL,OPRD1,PDE11A	5		Lipid Metabolism,Molecular Transport,Small Molecule Biochemistry,Vitamin and Mineral Metabolism	Quantity of vitamin E	5.21e-06	APOE,NQO1,TTPA	3
Cellular Assembly and Organization,Cellular Development,Cellular Growth and Proliferation,Embryonic Development,Nervous System Development and Function,Organ Development,Organismal Development,Tissue Development	Formation of olfactory glomeruli	0.000177	HCN1,SLIT1	2		Cell Morphology,Organ Morphology,Skeletal and Muscular Disorders,Skeletal and Muscular System Development and Function,Tissue Morphology	Abnormal morphology of m-bands	0.00367	MYBPC3	1		Behavior	Conditioning	0.000424	CCK,GAD2,HCN1,OPRD1	4		Amino Acid Metabolism,Molecular Transport,Small Molecule Biochemistry	Uptake of L-glutamic acid	6.22e-06	GLUL,KCNJ10,S100B,SLC1A2	4
Cellular Development,Cellular Growth and Proliferation,Nervous System Development and Function,Tissue Development	Development of neurons	0.000188	AR,CAMK2A,CCK,CHRNA7,ENC1,HCN1,HTR4,NPTXR,SEMA3E,SLIT1,SLIT3,THY1	12		Cellular Assembly and Organization	Accumulation of cortical actin filaments	0.00367	LMCD1	1		Cell-To-Cell Signaling and Interaction,Cellular Growth and Proliferation	Excitation of cerebral cortex cells	0.00053	CHRNA7,HCN1	2		Free Radical Scavenging,Molecular Transport	Quantity of reactive oxygen species	6.25e-06	AGT,APOE,CLU,NQO1,PON2,PRDX6,TTPA,UCP3	8
Cell Morphology,Cellular Assembly and Organization,Cellular Development,Cellular Function and Maintenance,Cellular Growth and Proliferation,Nervous System Development and Function,Organismal Development,Tissue Development	Neuritogenesis	0.000278	AR,CAMK2A,CCK,CHRNA7,ENC1,NPTXR,SEMA3E,SLIT1,SLIT3,THY1	10		Cell-To-Cell Signaling and Interaction,Endocrine System Development and Function,Nervous System Development and Function	Activation of parvocellular neurons	0.00367	CCK	1		Cell Signaling	Activation of enzyme	0.000856	CCK,CHRNA7,GPR3,OPRD1,UBASH3B	5		Cellular Compromise,Lipid Metabolism,Small Molecule Biochemistry	Peroxidation of lipid	8.68e-06	AGT,APOE,PON2,PRDX6,TTPA	5
Cell-To-Cell Signaling and Interaction,Nervous System Development and Function	AMPA mediated synaptic current	0.000303	ARC,GRIA2	2		Cellular Function and Maintenance,Molecular Transport	Calcium-evoked dendritic exocytosis by hippocampal neurons	0.00367	CAMK2A	1		Cellular Growth and Proliferation	Outgrowth of cells	0.00105	CCK,CXCL14,GPR3,OPRD1,RND2	5		Nervous System Development and Function	Morphology of central nervous system	8.9e-06	AGT,APOE,ATP1A2,AXL,CST3,GFAP,GPR37L1,ID2,KCNJ10,MLC1,PHGDH,S100B,SLC1A2,TTPA	14
Cell-To-Cell Signaling and Interaction,Nervous System Development and Function	Activation of neurons	0.000312	CCK,CHRNA7,HCN1,PDE11A	4		Cell-To-Cell Signaling and Interaction,Cellular Assembly and Organization,Hematological System Development and Function,Immune Cell Trafficking	Cell-cell contact of naive T lymphocytes	0.00367	NPTX1	1		Behavior	Thigmotaxis	0.00114	CPLX2,HCN1	2		Cardiovascular System Development and Function,Organismal Development,Tissue Morphology	Density of artery	1.6e-05	AGT,APOE	2
Nervous System Development and Function	Synaptic potentiation of mossy fibers	0.000378	GRIA2,HTR4	2		Cell Death and Survival,Embryonic Development	Condensation of limb bud cells	0.00367	NPPC	1		Connective Tissue Disorders,Organismal Injury and Abnormalities,Skeletal and Muscular Disorders,Tissue Morphology	Hip fracture	0.0012	GABRB2,OPRD1	2		Amino Acid Metabolism,Small Molecule Biochemistry	Inactivation of L-glutamic acid	1.6e-05	GLUL,SLC1A2	2
Cellular Assembly and Organization,Cellular Function and Maintenance	Organization of cytoskeleton	0.000411	AR,ARC,BCL6,CAMK2A,CCK,CHRNA7,DGKG,ENC1,ITPKA,NPTXR,OLFM1,PLK2,SEMA3E,SLIT1,SLIT3,THY1	16		Cellular Assembly and Organization,Nervous System Development and Function	Delay in initiation of recycling of synaptic vesicles	0.00367	STX1A	1		Behavior,Nervous System Development and Function	Memory	0.00124	CCK,CHRNA7,CPLX2,PDE11A	4		Cardiovascular System Development and Function	Vasoconstriction of mesenteric resistance artery	1.6e-05	AGT,SLC9A3R1	2
Cell Morphology,Nervous System Development and Function	Innervation of brain cells	0.000461	GRIA2,PCDHGC5	2		Cell Morphology,Cellular Assembly and Organization,Cellular Development,Cellular Function and Maintenance,Cellular Growth and Proliferation,Nervous System Development and Function,Organismal Development,Tissue Development	Development of corticothalamic axons	0.00367	TTL	1		Cell-To-Cell Signaling and Interaction,Lipid Metabolism,Molecular Transport,Small Molecule Biochemistry	Accumulation of 2-arachidonoylglycerol	0.00131	MGLL	1		Nervous System Development and Function,Neurological Disease	Abnormal morphology of central nervous system	2.51e-05	AGT,APOE,ATP1A2,AXL,GFAP,GPR37L1,ID2,KCNJ10,MLC1,PHGDH,SLC1A2,TTPA	12
Cell-To-Cell Signaling and Interaction,Hematological System Development and Function	Interaction of dendritic cells	0.000552	NPTX1,SEMA3E	2		Cardiovascular System Development and Function,Organ Development,Organ Morphology	Diastolic relaxation of left ventricle	0.00367	MYBPC3	1		Cell-To-Cell Signaling and Interaction,Endocrine System Development and Function,Nervous System Development and Function	Activation of parvocellular neurons	0.00131	CCK	1		Molecular Transport	Transport of molecule	2.62e-05	AGT,APOE,ATP1A2,CLDN10,CLU,CPE,EZR,FXYD1,GLUL,KCNJ10,MAOB,MLC1,NDRG2,PRDX6,S100A13,S100B,SFXN5,SLC13A3,SLC1A2,SLC25A18,SLC38A3,SLC9A3R1,TTPA,UCP3	24
Cell-To-Cell Signaling and Interaction,Nervous System Development and Function	Long-term potentiation of hippocampus	0.000676	CAMK2A,CHRNA7,GRIA2,PLK2	4		Cardiovascular Disease,Cardiovascular System Development and Function,Hereditary Disorder,Organ Morphology,Organismal Development,Organismal Injury and Abnormalities,Skeletal and Muscular Disorders	Dilated cardiomyopathy 1z	0.00367	TNNC1	1		Cellular Assembly and Organization,Cellular Development,Cellular Growth and Proliferation,Embryonic Development,Nervous System Development and Function,Organ Development,Organismal Development,Tissue Development	Delay in initiation of formation of olfactory glomeruli	0.00131	HCN1	1		Nervous System Development and Function,Neurological Disease	Abnormal morphology of nervous system	2.68e-05	AGT,APOE,ATP1A2,AXL,CST3,GFAP,GPR37L1,HEPACAM,ID2,KCNJ10,MAOB,MLC1,PHGDH,SLC1A2,SOSTDC1,TTPA	16
Behavior	Emotional behavior	0.000709	AR,ARC,CAMK2A,CCK,GRIA2,SCN3B	6		Cardiovascular Disease,Cardiovascular System Development and Function,Hereditary Disorder,Organ Morphology,Organismal Development,Organismal Injury and Abnormalities,Skeletal and Muscular Disorders	Dilated cardiomyopathy type 1MM	0.00367	MYBPC3	1		Cell-To-Cell Signaling and Interaction,Cellular Growth and Proliferation,Nervous System Development and Function	Depolarization-induced suppression of inhibition of pyramidal neurons	0.00131	MGLL	1		Cardiovascular System Development and Function,Organ Development,Organ Morphology	Cardiac contractility	2.7e-05	AGT,APOE,ATP1A2,CLU,FXYD1,MYBPC3,S100A1	7
Cell Signaling,Nucleic Acid Metabolism	Activation of Adenylate cyclase	0.000734	ADCY9,GPR161,HTR4,RAMP1	4		Nervous System Development and Function	Discharge of cochlear nerve	0.00367	BSN	1		Behavior,Organismal Functions	Hypolocomotion of rats	0.00131	CCK	1		Cellular Function and Maintenance,Nervous System Development and Function	Function of astrocytes	3.41e-05	APOE,GFAP,NDRG2	3
Cellular Development,Cellular Growth and Proliferation,Embryonic Development,Nervous System Development and Function,Organ Development,Organismal Development,Tissue Development,Visual System Development and Function	Development of retinal cone cells	0.000996	HCN1,THY1	2		Lipid Metabolism,Small Molecule Biochemistry	Extraction of cholesterol	0.00367	OSBP2	1		Cellular Development,Cellular Growth and Proliferation,Embryonic Development,Organ Development,Organismal Development,Reproductive System Development and Function,Tissue Development	Outgrowth of cytotrophoblastic cells	0.00131	CXCL14	1		Cardiovascular System Development and Function,Organ Development,Organ Morphology	Contraction of heart	3.51e-05	AGT,ATP1A2,FXYD1,HOPX,KCNE5,MYBPC3,S100A1	7
Cell Morphology,Cell-To-Cell Signaling and Interaction,Nervous System Development and Function	Plasticity of synapse	0.00108	CAMK2A,GRIA2,ITPKA,PLK2	4		Skeletal and Muscular System Development and Function	Force generation of myocardium	0.00367	MYBPC3	1		Hematological System Development and Function,Lymphoid Tissue Structure and Development,Organ Morphology,Tissue Morphology	Size of regional lymph node	0.00131	CXCL14	1		Lipid Metabolism,Nucleic Acid Metabolism,Small Molecule Biochemistry	Metabolism of acyl-coenzyme A	3.84e-05	ACAA2,ACOT11,DBI,SUCLG2	4
Behavior	Anxiety	0.0011	CAMK2A,CCK,CHRNA7,HTR4,TRPC4	5		Organ Development,Reproductive System Development and Function	Growth of early antral follicle	0.00367	NPPC	1		Behavior,Nervous System Development and Function	Social odor recognition memory	0.00131	PDE11A	1		Lipid Metabolism,Molecular Transport,Small Molecule Biochemistry	Quantity of 12-hydroxyeicosatetraenoic acid	4.12e-05	AGT,APOE,EPHX2	3
Cell Signaling,Molecular Transport,Vitamin and Mineral Metabolism	Transport of Ca2+	0.0011	CAMK2A,CHRNA7,RAMP1,TRPC4	4		Carbohydrate Metabolism,Small Molecule Biochemistry	Hydrolysis of sialic acids	0.00367	NEU2	1		Nervous System Development and Function	Steady-state input resistance of pyramidal neurons	0.00131	HCN1	1		Skeletal and Muscular System Development and Function	Contractility of muscle	4.26e-05	AGT,APOE,ATP1A2,CLU,FXYD1,MYBPC3,S100A1	7
Cellular Assembly and Organization	Formation of membrane processes	0.00113	ENC1,ITPKA	2		Cell-To-Cell Signaling and Interaction,Nervous System Development and Function	Inactivation of synapse	0.00367	BSN	1		Carbohydrate Metabolism,Drug Metabolism,Small Molecule Biochemistry	Uptake of doxorubicin	0.00131	CCK	1		Cardiovascular Disease,Cardiovascular System Development and Function,Organ Morphology,Organismal Development	Mass of heart	4.64e-05	AGT,APOE,FXYD1,MYBPC3,S100A1,TIMP4	6
Cell-To-Cell Signaling and Interaction,Nervous System Development and Function	Action potential of neurons	0.00127	CAMK2A,CHRNA7,GRIA2,HCN1	4		Cell Morphology,Cellular Movement,Nervous System Development and Function	Innervation of hippocampal neurons	0.00367	PCDHGC5	1		Behavior	Hyperactivity	0.00159	CPLX2,PDE11A	2		Cellular Development,Cellular Growth and Proliferation,Nervous System Development and Function,Tissue Development	Development of neuroglia	4.79e-05	GFAP,ID2,KCNJ10,LGI4,PHGDH	5
Behavior,Nervous System Development and Function	Recognition memory	0.0013	ARC,CAMK2A,PDE11A	3		Cell Morphology,Cellular Assembly and Organization	Orientation of plasma membrane projections	0.00367	SCN1B	1		Cell-To-Cell Signaling and Interaction,Molecular Transport,Small Molecule Biochemistry	Secretion of neurotransmitter	0.00183	CCK,CHRNA7,CPLX2	3		Cardiovascular System Development and Function,Organismal Development,Tissue Morphology	Area of abdominal aorta	4.8e-05	AGT,APOE	2
Cellular Development,Cellular Growth and Proliferation	Development of carcinoma cell lines	0.00141	AR,THY1	2		Cell-To-Cell Signaling and Interaction,Cellular Assembly and Organization,Nervous System Development and Function,Tissue Morphology	Quantity of ribbon synapse	0.00367	BSN	1		Nervous System Development and Function	Sensation	0.0023	CCK,GABRB2,MGLL,OPRD1	4		Cardiovascular System Development and Function,Tissue Morphology	Diameter of abdominal aorta	4.8e-05	AGT,APOE	2
Behavior	Social withdrawal	0.00189	CCK,PDE11A	2		Molecular Transport	Quantity of Zn2+	0.00367	SLC30A3	1		Nervous System Development and Function	Analgesia of spinal cord	0.00262	OPRD1	1		Lipid Metabolism,Small Molecule Biochemistry,Vitamin and Mineral Metabolism	Metabolism of vitamin E	4.8e-05	CYP4F12,TTPA	2
Cell-To-Cell Signaling and Interaction,Cellular Assembly and Organization,Cellular Function and Maintenance,Tissue Development	Organization of synapse	0.00223	CHRNA7,PCDHGC5,SEMA3E	3		Organ Development	Stimulation of pancreas	0.00367	CCK	1		Cell-To-Cell Signaling and Interaction,Nervous System Development and Function	Endocannabinoid-dependent long-term depression of synapse	0.00262	MGLL	1		Cardiovascular System Development and Function	Morphology of tunica media	5.84e-05	AGT,APOE,CST3	3
Cell-To-Cell Signaling and Interaction,Nervous System Development and Function	Long term synaptic depression of hippocampal cells	0.00226	CAMK2A,GRIA2	2		Carbohydrate Metabolism,Drug Metabolism,Small Molecule Biochemistry	Uptake of doxorubicin	0.00367	CCK	1		Cell-To-Cell Signaling and Interaction,Cellular Growth and Proliferation,Nervous System Development and Function	Excitation of vasopressin neurons	0.00262	CCK	1		Skeletal and Muscular System Development and Function	Function of muscle	6.81e-05	AGT,APOE,ATP1A2,CLU,FXYD1,MYBPC3,S100A1,TIMP4,TTPA	9
Cell Morphology,Cellular Assembly and Organization,Cellular Function and Maintenance	Formation of cellular protrusions	0.00236	AR,CAMK2A,CCK,CHRNA7,DGKG,ENC1,NPTXR,SEMA3E,SLIT1,SLIT3,THY1	11		Cellular Function and Maintenance,Molecular Transport	Calcium triggered exocytosis	0.00407	CAMK2A,STX1A	2		Cell-To-Cell Signaling and Interaction,Cellular Growth and Proliferation,Nervous System Development and Function	Hyperexcitation of hippocampal neurons	0.00262	CHRNA7	1		Nervous System Development and Function	Morphology of nervous system	6.93e-05	AGT,APOE,ATP1A2,AXL,CST3,GFAP,GPR37L1,HEPACAM,ID2,KCNJ10,MAOB,MLC1,PHGDH,S100B,SLC1A2,SOSTDC1,TTPA	17
Cell Signaling,Post-Translational Modification	Activation of Protein kinase	0.00237	CCK,CHRNA7,DGKG,PPM1E,THY1	5		Cell-To-Cell Signaling and Interaction,Molecular Transport,Small Molecule Biochemistry	Secretion of neurotransmitter	0.00488	CAMK2A,CCK,LIN7B,STX1A	4		Cell-To-Cell Signaling and Interaction,Nervous System Development and Function	Long term synaptic depression of inhibitory synapse	0.00262	OPRD1	1		Cardiovascular System Development and Function,Organ Development,Organ Morphology,Skeletal and Muscular System Development and Function	Contractility of cardiac muscle	6.94e-05	APOE,ATP1A2,CLU,FXYD1,MYBPC3,S100A1	6
Cellular Assembly and Organization,Cellular Function and Maintenance	Microtubule dynamics	0.0024	AR,ARC,CAMK2A,CCK,CHRNA7,DGKG,ENC1,NPTXR,OLFM1,SEMA3E,SLIT1,SLIT3,THY1	13		Cardiovascular System Development and Function,Embryonic Development,Organ Development,Organ Morphology,Organismal Development,Skeletal and Muscular System Development and Function,Tissue Development	Morphogenesis of cardiac muscle tissue in heart ventricle	0.00505	MYBPC3,TNNC1	2		Cell-To-Cell Signaling and Interaction,Nervous System Development and Function	Nicotine-mediated receptor current	0.00262	CHRNA7	1		Cellular Development,Cellular Growth and Proliferation,Nervous System Development and Function	Proliferation of neuroglia	7.4e-05	AGT,DBI,GFAP,IQUB,LGI4,S100B	6
Embryonic Development,Organismal Development	Development of body axis	0.00263	ARC,CYS1,DSCAML1,GPR161,HCN1,HPCA,NR4A3,SEMA3E,SLIT1,SLIT3,THY1,WNT9A	12		Cell Morphology,Cell-To-Cell Signaling and Interaction,Cellular Assembly and Organization,Nervous System Development and Function,Neurological Disease,Tissue Morphology	Abnormal morphology of synapse	0.00546	CAMK2A,NPTX1,STX1A	3		Behavior	Pavlovian-instrumental transfer	0.00262	OPRD1	1		Molecular Transport	Transport of Na+	7.61e-05	ATP1A2,FXYD1,NDRG2,SLC1A2,SLC38A3	5
Cell Signaling,Post-Translational Modification	Activation of protein kinase C	0.00265	CCK,DGKG	2		Skeletal and Muscular System Development and Function	Muscle contraction	0.00653	ACTA1,CCK,MYBPC3,SCN1B,TNNC1	5		Cell Signaling,Lipid Metabolism,Small Molecule Biochemistry	Regulation of 2-arachidonoylglycerol	0.00262	MGLL	1		Molecular Transport	Transport of monovalent inorganic cation	8.12e-05	ATP1A2,FXYD1,KCNJ10,NDRG2,SLC1A2,SLC38A3,UCP3	7
Cell Morphology,Cellular Movement,Nervous System Development and Function	Innervation of neurons	0.00277	ETV1,GRIA2,PCDHGC5	3		Skeletal and Muscular System Development and Function	Force generation	0.0073	MYBPC3,TNNC1	2		Cell-To-Cell Signaling and Interaction,Nervous System Development and Function	Short-term potentiation of hippocampus	0.00262	CHRNA7	1		Cardiovascular Disease,Cardiovascular System Development and Function,Organismal Injury and Abnormalities	Abnormal morphology of vasculature	8.52e-05	AGT,APOE,AXL,CLU,CST3,EPHX2,GFAP,S100A1,SDC4	9
Connective Tissue Development and Function,Connective Tissue Disorders,Organ Morphology,Organismal Development,Organismal Injury and Abnormalities,Skeletal and Muscular Disorders,Skeletal and Muscular System Development and Function,Tissue Development	Abnormal morphology of interfrontal bone	0.00294	WNT9A	1		Nervous System Development and Function,Neurological Disease,Organ Morphology,Organismal Development,Organismal Injury and Abnormalities	Abnormal morphology of dorsal striatum	0.00732	LYNX1	1		Cell Signaling,Nucleic Acid Metabolism,Small Molecule Biochemistry	Superactivation of cyclic AMP	0.00262	OPRD1	1		Organ Morphology,Organismal Injury and Abnormalities,Renal and Urological Disease,Renal and Urological System Development and Function	Abnormal morphology of renal medulla	9.2e-05	AGT,ID2,SDC4	3
Nervous System Development and Function,Neurological Disease	Abnormal morphology of pacinian corpuscle	0.00294	ETV1	1		Cardiovascular Disease,Cardiovascular System Development and Function,Organ Morphology,Organismal Development,Organismal Injury and Abnormalities,Skeletal and Muscular Disorders,Skeletal and Muscular System Development and Function	Abnormal morphology of papillary muscle	0.00732	MYBPC3	1		Nervous System Development and Function	Electrophysiology of nervous system	0.00272	HCN1,KCNC2	2		Cell Morphology,Nervous System Development and Function	Morphology of neuroglia	9.2e-05	APOE,GFAP,HEPACAM,KCNJ10,MLC1,S100B	6
Embryonic Development,Tissue Development	Accumulation of mesoderm	0.00294	NR4A3	1		Cell Cycle,Cell-To-Cell Signaling and Interaction,Cellular Growth and Proliferation	Contact growth inhibition of pheochromocytoma cell lines	0.00732	CAMK2A	1		Cellular Assembly and Organization,Cellular Function and Maintenance,Molecular Transport	Exocytosis of vesicles	0.0029	CPLX2,OPRD1	2		Amino Acid Metabolism,Molecular Transport,Small Molecule Biochemistry	Transport of L-amino acid	9.45e-05	KCNJ10,SLC13A3,SLC1A2,SLC38A3	4
Cell-To-Cell Signaling and Interaction,Endocrine System Development and Function,Nervous System Development and Function	Activation of parvocellular neurons	0.00294	CCK	1		Cellular Assembly and Organization,Cellular Compromise	Disruption of keratin intermediate filaments	0.00732	KRT12	1		Cell-To-Cell Signaling and Interaction,Nervous System Development and Function	Synaptic transmission	0.00298	CCK,CHRNA7,GABRB2,GAD2	4		Cardiovascular System Development and Function,Organismal Development,Tissue Morphology	Area of carotid artery	9.57e-05	AGT,APOE	2
Cell-To-Cell Signaling and Interaction,Nervous System Development and Function	Attachment of astrocytes	0.00294	THY1	1		Cell-To-Cell Signaling and Interaction,Cellular Growth and Proliferation,Nervous System Development and Function	Excitation of vasopressin neurons	0.00732	CCK	1		Nervous System Development and Function	Nociception	0.00313	CCK,MGLL,OPRD1	3		Lipid Metabolism,Nucleic Acid Metabolism,Small Molecule Biochemistry	Cleavage of acetyl-coenzyme A	9.57e-05	ACAA2,ACOT11	2
Cancer,Cell-To-Cell Signaling and Interaction,Organismal Injury and Abnormalities	Binding of cancer stem cells	0.00294	THY1	1		Cell Morphology,Cell-To-Cell Signaling and Interaction,Nervous System Development and Function	Synaptic plasticity of collateral synapses	0.00732	STX1A	1		Cell-To-Cell Signaling and Interaction	Signal transduction	0.00317	CCK,CCN4,CHRNA7,CXCL14,MGLL,OPRD1,PDE11A,RND2,UBASH3B	9		Cardiovascular System Development and Function,Tissue Morphology	Thickness of carotid artery	9.57e-05	AGT,APOE	2
Cell-To-Cell Signaling and Interaction,Hematological System Development and Function,Immune Cell Trafficking	Binding of tumor-associated macrophages	0.00294	THY1	1		Cell-To-Cell Signaling and Interaction,Nervous System Development and Function	Activation of neurons	0.00773	CCK,LYNX1,SCN1B	3		Connective Tissue Disorders,Organismal Injury and Abnormalities,Tissue Morphology	Deterioration of connective tissue	0.00354	CCN4,GABRB2,OPRD1	3		Nervous System Development and Function	Development of central nervous system	0.000107	AK7,APOE,AXL,CST3,DBI,EZR,GFAP,HYDIN,ID2,KCNJ10,PHGDH,S100B,SLC1A2	13
Nervous System Development and Function	Calcium permeability of neurons	0.00294	GRIA2	1		Cellular Assembly and Organization	Quantity of vesicles	0.00773	BSN,CAMK2A,STX1A	3		Cell-To-Cell Signaling and Interaction,Nervous System Development and Function	Activation of myenteric ganglion cells	0.00393	CCK	1		Nervous System Development and Function,Neurological Disease,Organ Morphology,Tissue Morphology	Abnormal morphology of white matter	0.00012	GFAP,KCNJ10,MLC1	3
Cell-To-Cell Signaling and Interaction,Cellular Assembly and Organization,Hematological System Development and Function,Immune Cell Trafficking	Cell-cell contact of naive T lymphocytes	0.00294	NPTX1	1		Cell-To-Cell Signaling and Interaction,Nervous System Development and Function	Long-term potentiation	0.00779	ARC,CAMK2A,ITPKA,NPTX1,STX1A	5		Cell-To-Cell Signaling and Interaction,Nervous System Development and Function	Activation of NTS neurons	0.00393	CCK	1		Cardiovascular System Development and Function,Nervous System Development and Function,Organ Development	Function of blood-brain barrier	0.000136	AGT,APOE,GFAP	3
Cellular Assembly and Organization,Cellular Development,Cellular Growth and Proliferation,Embryonic Development,Nervous System Development and Function,Organ Development,Organismal Development,Tissue Development	Delay in initiation of formation of olfactory glomeruli	0.00294	HCN1	1		Cellular Assembly and Organization,Cellular Compromise	Disruption of filaments	0.00813	KRT12,RGS6	2		Connective Tissue Development and Function,Skeletal and Muscular System Development and Function,Tissue Development,Tissue Morphology	Circumference of periosteum	0.00393	FNDC5	1		Lipid Metabolism,Molecular Transport,Small Molecule Biochemistry	Concentration of acylglycerol	0.000145	ACOT11,AGT,APOE,DBI,GSTK1,NQO1,PLPP3,PON2,UCP3	9
Hair and Skin Development and Function,Organ Development	Delay in initiation of regrowth of hair	0.00294	AR	1		Cardiovascular Disease,Cardiovascular System Development and Function,Hereditary Disorder,Organ Morphology,Organismal Development,Organismal Injury and Abnormalities,Skeletal and Muscular Disorders	Dominant dilated cardiomyopathy	0.00857	MYBPC3,TNNC1	2		Behavior	Dragging of tail	0.00393	CPLX2	1		Cell Morphology,Nervous System Development and Function,Neurological Disease	Abnormal morphology of neuroglia	0.000146	APOE,GFAP,HEPACAM,KCNJ10,MLC1	5
Embryonic Development,Organ Development,Organismal Development,Reproductive System Development and Function,Tissue Development	Development of ampulla of seminal vesicle	0.00294	NR4A3	1		Cardiovascular System Development and Function,Organ Development,Organ Morphology,Skeletal and Muscular System Development and Function	Contraction of cardiac muscle	0.00915	MYBPC3,SCN1B,TNNC1	3		Cell-To-Cell Signaling and Interaction,Nervous System Development and Function	Firing of nodose ganglion neurons	0.00393	CCK	1		Organ Morphology,Organismal Injury and Abnormalities,Renal and Urological Disease,Renal and Urological System Development and Function	Abnormal morphology of inner medulla	0.000159	AGT,SDC4	2
Cellular Movement,Embryonic Development	Distribution of mesodermal cells	0.00294	NR4A3	1		Cardiovascular System Development and Function,Organ Development,Organ Morphology,Skeletal and Muscular System Development and Function	Relaxation of cardiac muscle	0.00946	MYBPC3,TNNC1	2		Cell-To-Cell Signaling and Interaction,Drug Metabolism,Small Molecule Biochemistry	Modulation of dopamine	0.00393	CCK	1		Cardiovascular System Development and Function,Organ Development,Organ Morphology	Relaxation of heart	0.000164	AGT,ATP1A2,MYBPC3,S100A1	4
Organ Development,Skeletal and Muscular System Development and Function	Force generation of extensor digitorum longus muscle	0.00294	AR	1		Cell-To-Cell Signaling and Interaction,Nervous System Development and Function	Synaptic transmission of nervous tissue	0.0105	BSN,LYNX1,STX1A	3		Cellular Movement,Embryonic Development,Nervous System Development and Function	Nucleokinesis of neuroblasts	0.00393	MGLL	1		Organ Morphology,Organismal Injury and Abnormalities,Renal and Urological Disease,Renal and Urological System Development and Function	Abnormal morphology of mesangial matrix	0.000172	AGT,APOE,CLU	3
Cellular Assembly and Organization	Generation of post-Golgi vesicle	0.00294	ASAP2	1		Cell Morphology,Nervous System Development and Function	Innervation of tissue	0.0109	NPTX1,NPTXR,PCDHGC5	3		Cellular Assembly and Organization,Cellular Function and Maintenance,Nervous System Development and Function,Tissue Development	Organization of axons	0.00393	HCN1	1		Molecular Transport	Transport of ion	0.000172	AGT,ATP1A2,CLDN10,FXYD1,KCNJ10,NDRG2,SLC1A2,SLC25A18,SLC38A3,SLC9A3R1,UCP3	11
Cellular Development,Cellular Growth and Proliferation,Embryonic Development,Organismal Development,Tissue Development	Growth of mesodermal cells	0.00294	NR4A3	1		Behavior,Nervous System Development and Function	Memory	0.0109	ARC,CAMK2A,CCK,SLC30A3,STX1A	5		Cellular Development,Cellular Growth and Proliferation,Connective Tissue Development and Function,Embryonic Development,Hematological System Development and Function,Hematopoiesis,Lymphoid Tissue Structure and Development,Organ Development,Organismal Development,Skeletal and Muscular System Development and Function,Tissue Development	Osteogenesis of bone marrow stromal cells	0.00393	FNDC5	1		Cardiovascular System Development and Function,Hematological System Development and Function	Blood pressure	0.000212	AGT,APOE,ATP1A2,EPHX2,GPR37L1,ID2,S100A1,SDC4	8
Cell Morphology,Organ Morphology,Organismal Injury and Abnormalities,Skeletal and Muscular Disorders,Skeletal and Muscular System Development and Function,Tissue Morphology	Hypertrophy of type IIb muscle fibers	0.00294	AR	1		Cell-To-Cell Signaling and Interaction	Activation of bone marrow cell lines	0.011	LSP1	1		Behavior	Self stimulation behavior	0.00393	CCK	1		Cardiovascular System Development and Function	Vascular resistance	0.000214	AGT,APOE,S100A1	3
Behavior,Organismal Functions	Hypolocomotion of rats	0.00294	CCK	1		Cell-To-Cell Signaling and Interaction,Nervous System Development and Function	Activation of myenteric ganglion cells	0.011	CCK	1		Cardiovascular Disease,Organismal Injury and Abnormalities,Tissue Morphology	Size of ischemic lesion	0.00393	SERPINI1	1		Cellular Development,Cellular Growth and Proliferation,Organ Development,Skeletal and Muscular System Development and Function,Tissue Development	Proliferation of muscle cells	0.000234	AGT,APOE,CLU,HOPX,ID2,MYBPC3,NDRG2,NQO1,SDC4	9
Cell Morphology,Cellular Movement,Nervous System Development and Function	Innervation of hippocampal neurons	0.00294	PCDHGC5	1		Cell-To-Cell Signaling and Interaction,Nervous System Development and Function	Activation of NTS neurons	0.011	CCK	1		Connective Tissue Development and Function,Skeletal and Muscular System Development and Function,Tissue Morphology	Strength of cortical bone	0.00393	FNDC5	1		Lipid Metabolism,Molecular Transport,Small Molecule Biochemistry	Accumulation of sphingomyelin	0.000238	APOE,PHGDH	2
Organismal Development	Production of seminiferous fluid	0.00294	AR	1		Organ Morphology,Skeletal and Muscular System Development and Function	Contraction of diaphragm	0.011	TNNC1	1		Behavior	Whisker trimming	0.00393	CPLX2	1		Molecular Transport	Transport of citric acid	0.000238	SFXN5,SLC13A3	2
Cell Death and Survival,Cellular Development,Nervous System Development and Function,Tissue Development,Tissue Morphology	Regeneration of lower motor neuron	0.00294	AR	1		Embryonic Development,Organ Development,Organismal Development,Renal and Urological System Development and Function,Tissue Development	Development of medullary collecting duct	0.011	DACT2	1		Cell-To-Cell Signaling and Interaction,Nervous System Development and Function	Long term synaptic depression of synapse	0.00402	MGLL,OPRD1	2		Nervous System Development and Function,Organ Morphology,Organismal Development	Morphology of brain	0.000307	AGT,APOE,ATP1A2,AXL,CST3,GFAP,GPR37L1,ID2,MLC1,PHGDH,SLC1A2	11
Cellular Assembly and Organization,Cellular Compromise,Nervous System Development and Function	Retraction of glial cell projections	0.00294	GRIA2	1		Cardiovascular Disease,Cardiovascular System Development and Function,Hereditary Disorder,Organ Morphology,Organismal Development,Organismal Injury and Abnormalities,Skeletal and Muscular Disorders	Dilated cardiomyopathy 1A	0.011	MYBPC3	1		Cell Signaling,Molecular Transport,Small Molecule Biochemistry,Vitamin and Mineral Metabolism	Release of Ca2+	0.00459	CCK,CHRNA7,OPRD1	3		Lipid Metabolism,Molecular Transport,Small Molecule Biochemistry	Concentration of sterol	0.000313	ACOT11,AGT,APOE,CLU,DBI,EPHX2,SLC1A2,SLC9A3R1	8
Behavior	Self-administration of amphetamine	0.00294	CAMK2A	1		Cell-To-Cell Signaling and Interaction,Nervous System Development and Function	Firing of nodose ganglion neurons	0.011	CCK	1		Digestive System Development and Function,Hepatic System Development and Function,Organ Morphology	Contraction of gall bladder	0.00524	CCK	1		Cellular Function and Maintenance,Molecular Transport	Flux of monovalent inorganic cation	0.000316	FXYD1,KCNJ10,UCP3	3
Cell-To-Cell Signaling and Interaction	Signaling of prostate cancer cell lines	0.00294	AR	1		Skeletal and Muscular System Development and Function	Force generation of cardiomyocytes	0.011	TNNC1	1		Digestive System Development and Function,Skeletal and Muscular System Development and Function	Contraction of longitudinal muscle layer	0.00524	CCK	1		Cell Death and Survival,Cell Morphology,Nervous System Development and Function,Neurological Disease,Organ Morphology,Organismal Development,Tissue Morphology	Loss of hippocampal neurons	0.000332	CST3,SLC1A2	2
Behavior,Nervous System Development and Function	Social odor recognition memory	0.00294	PDE11A	1		Cell-To-Cell Signaling and Interaction,Cellular Assembly and Organization,Cellular Development,Cellular Function and Maintenance,Cellular Growth and Proliferation,Nervous System Development and Function,Tissue Development	Formation of ribbon synapse	0.011	BSN	1		Cellular Assembly and Organization	Invagination of plasma membrane	0.00524	RND2	1		Molecular Transport	Quantity of 5,6,7,8-tetrahydrobiopterin	0.000332	AGT,APOE	2
Nervous System Development and Function	Steady-state input resistance of pyramidal neurons	0.00294	HCN1	1		Organ Development,Reproductive System Development and Function	Growth of primordial ovarian follicle	0.011	NPPC	1		Cellular Development,Cellular Growth and Proliferation	Proliferation of acinar gland cells	0.00524	CCK	1		Lipid Metabolism,Molecular Transport,Small Molecule Biochemistry	Quantity of ganglioside GD3	0.000332	APOE,PHGDH	2
Organ Development	Stimulation of pancreas	0.00294	CCK	1		Nervous System Development and Function,Neurological Disease,Organ Morphology,Organismal Development,Organismal Injury and Abnormalities	Lack of internal capsule	0.011	TTL	1		Organ Morphology,Skeletal and Muscular System Development and Function,Tissue Morphology	Quantity of fast twitch oxidative muscle fibers	0.00524	COX6A2	1		Cellular Development,Cellular Growth and Proliferation,Embryonic Development,Nervous System Development and Function,Organ Development,Organismal Development,Tissue Development	Proliferation of neural precursor cells	0.000338	CLU,CST3,GPR37L1,ID2	4
Behavior,Nervous System Development and Function	Memory consolidation	0.00307	ARC,GRIA2	2		Cell-To-Cell Signaling and Interaction,Nervous System Development and Function	Long-term potentiation of barrel cortex	0.011	CAMK2A	1		Behavior,Nervous System Development and Function	Sensory processing	0.00524	CHRNA7	1		Cell Morphology,Nervous System Development and Function,Neurological Disease	Abnormal morphology of myelin sheath	0.000345	APOE,HEPACAM,MLC1	3
Cellular Assembly and Organization,Cellular Function and Maintenance	Depolarization of cellular membrane	0.00321	GRIA2,HCN1,SCN3B	3		Amino Acid Metabolism,Post-Translational Modification,Small Molecule Biochemistry	Methylation of L-arginine	0.011	PRMT8	1		Cell-To-Cell Signaling and Interaction,Cellular Growth and Proliferation,Nervous System Development and Function	Stimulation of cholinergic neurons	0.00524	CCK	1		Free Radical Scavenging,Molecular Transport	Quantity of hydrogen peroxide	0.000345	AGT,PRDX6,UCP3	3
Cellular Development,Cellular Growth and Proliferation,Reproductive System Development and Function	Proliferation of prostate cell lines	0.00329	AR,ETV1	2		Cell-To-Cell Signaling and Interaction,Drug Metabolism,Small Molecule Biochemistry	Modulation of dopamine	0.011	CCK	1		Cell Morphology,Cell-To-Cell Signaling and Interaction,Cellular Function and Maintenance,Nervous System Development and Function	Transmembrane potential of neurons	0.00524	HCN1	1		Lipid Metabolism,Molecular Transport,Small Molecule Biochemistry	Concentration of triacylglycerol	0.000419	ACOT11,AGT,APOE,DBI,GSTK1,NQO1,PON2,UCP3	8
Cancer,Cell-To-Cell Signaling and Interaction,Organismal Injury and Abnormalities	Activation of cancer cells	0.00375	SLIT3,THY1	2		Cell Morphology,Organ Morphology,Skeletal and Muscular System Development and Function,Tissue Morphology	Morphology of myofibrils	0.011	MYBPC3	1		Nervous System Development and Function	Coordination	0.00532	CCN4,CHRNA7,CPLX2	3		Skeletal and Muscular System Development and Function	Relaxation of muscle	0.000424	AGT,APOE,ATP1A2,MYBPC3	4
Behavior	Contextual conditioning	0.00419	ARC,CAMK2A,KCNAB2	3		Lipid Metabolism,Molecular Transport,Small Molecule Biochemistry	Quantity of lauric acid	0.011	THRSP	1		Cellular Development,Cellular Growth and Proliferation,Nervous System Development and Function,Tissue Development	Outgrowth of neurites	0.00536	CCK,GPR3,OPRD1,RND2	4		Nervous System Development and Function	Myelination	0.000432	APOE,GFAP,HEPACAM,KCNJ10,LGI4,MLC1	6
Cell-To-Cell Signaling and Interaction,Hematological System Development and Function	Interaction of antigen presenting cells	0.00419	NPTX1,SEMA3E,THY1	3		Connective Tissue Development and Function,Connective Tissue Disorders,Organ Morphology,Organismal Development,Organismal Injury and Abnormalities,Skeletal and Muscular Disorders,Skeletal and Muscular System Development and Function,Tissue Development	Shortening of tibia	0.011	NPPC	1		Cell-To-Cell Signaling and Interaction,Cellular Growth and Proliferation	Suppression of cells	0.00607	CXCL14,MGLL	2		Organ Morphology,Organismal Injury and Abnormalities,Renal and Urological Disease,Renal and Urological System Development and Function	Abnormal morphology of kidney	0.000457	AGT,APOE,CLU,GSTK1,ID2,KCNJ10,SDC4	7
Cell Morphology,Cellular Assembly and Organization,Cellular Function and Maintenance	Transmembrane potential of cellular membrane	0.00452	CHRNA7,CNIH2,HCN1	3		Cellular Assembly and Organization	Translocation of Golgi vesicles	0.011	BSN	1		Cell-To-Cell Signaling and Interaction,Nervous System Development and Function	Activation of interneurons	0.00655	CCK	1		Cardiovascular System Development and Function,Hematological System Development and Function	Systolic pressure	0.000475	AGT,APOE,EPHX2,GPR37L1,S100A1	5
Cellular Development,Cellular Growth and Proliferation	Proliferation of exocrine cells	0.00476	AR,CCK	2		Cellular Assembly and Organization,Cellular Function and Maintenance	Organization of cytoskeleton	0.0113	ARC,ARHGAP10,BSN,CAMK2A,CCK,ITPKA,LMCD1,LSP1,MAP6D1,NPTXR,OLFM1,RGS6,SCN1B,TTL,ZNF365	15		Cell-To-Cell Signaling and Interaction,Nervous System Development and Function	Excitatory postsynaptic potential of cerebral cortex cells	0.00655	CPLX2	1		Molecular Transport	Transport of inorganic cation	0.000522	AGT,ATP1A2,FXYD1,KCNJ10,NDRG2,SLC1A2,SLC38A3,UCP3	8
Cell Signaling,Molecular Transport,Nucleic Acid Metabolism,Small Molecule Biochemistry	Concentration of cyclic AMP	0.00486	ADCY9,CCK,GPR161,HTR4	4		Nervous System Development and Function,Neurological Disease,Organ Morphology,Organismal Development,Organismal Injury and Abnormalities	Abnormal morphology of dentate gyrus	0.0145	CAMK2A,EMX1	2		Behavior	Hypnosis	0.00655	HCN1	1		Amino Acid Metabolism,Molecular Transport,Small Molecule Biochemistry	Transport of acidic amino acid	0.00056	KCNJ10,SLC13A3,SLC1A2	3
Cellular Movement,Nervous System Development and Function	Guidance of axons	0.00493	ETV1,NR4A3,SLIT1,SLIT3	4		Connective Tissue Development and Function,Connective Tissue Disorders,Organismal Injury and Abnormalities,Skeletal and Muscular Disorders,Skeletal and Muscular System Development and Function,Tissue Development	Abnormal morphology of prehypertrophic zone	0.0146	NPPC	1		Behavior,Psychological Disorders	Self-mutilatory behavior	0.00655	OPRD1	1		Cellular Assembly and Organization,Cellular Function and Maintenance	Quantity of microvilli	0.000567	EZR,SLC9A3R1	2
Cell Signaling,Molecular Transport,Vitamin and Mineral Metabolism	Quantity of Ca2+	0.00524	ACKR2,ATP2B3,CAMK2A,CCK,CHRNA7,THY1	6		Drug Metabolism,Lipid Metabolism,Molecular Transport,Small Molecule Biochemistry	Accumulation of prostaglandin E2	0.0146	NPPC	1		Cancer,Cell-To-Cell Signaling and Interaction,Cellular Growth and Proliferation,Organismal Functions,Organismal Injury and Abnormalities,Tumor Morphology	Suppression of tumor cells	0.00655	CXCL14	1		Cell Cycle,Skeletal and Muscular System Development and Function	S phase of smooth muscle cells	0.000567	AGT,ID2	2
Behavior	Social behavior	0.00546	CCK,GRIA2,PDE11A	3		Cell-To-Cell Signaling and Interaction,Cellular Assembly and Organization,Hematological System Development and Function,Immune Cell Trafficking	Cell-cell contact of dendritic cells	0.0146	NPTX1	1		Carbohydrate Metabolism,Molecular Transport,Small Molecule Biochemistry	Transport of myo-inositol	0.00655	SLC2A13	1		Cell Morphology,Cellular Assembly and Organization,Cellular Development,Cellular Function and Maintenance,Cellular Growth and Proliferation,Embryonic Development,Nervous System Development and Function,Organismal Development,Tissue Development	Branching of axons	0.00064	APOE,EZR,IQUB,S100B	4
Cell-To-Cell Signaling and Interaction,Cellular Assembly and Organization	Cell-cell contact	0.00581	AR,CAMK2A,CHRNA7,DSCAML1,NPTX1,PCDHGC5,TANC1,THY1	8		Digestive System Development and Function,Skeletal and Muscular System Development and Function	Contraction of longitudinal muscle layer	0.0146	CCK	1		Cellular Assembly and Organization,Cellular Function and Maintenance	Depolarization of cellular membrane	0.0076	CXCL14,HCN1	2		Lipid Metabolism,Molecular Transport,Small Molecule Biochemistry	Concentration of dinoprost	0.000707	AGT,EPHX2	2
Cell Morphology,Connective Tissue Development and Function,Skeletal and Muscular System Development and Function,Tissue Development	Cellularity of bone	0.00587	HTR4	1		Cellular Assembly and Organization,Cellular Function and Maintenance	Formation of Golgi vesicles	0.0146	BSN	1		Cellular Compromise,Connective Tissue Disorders,Organismal Injury and Abnormalities,Tissue Morphology	Degeneration of type IV fibrocyte	0.00785	GABRB2	1		Lipid Metabolism,Molecular Transport,Small Molecule Biochemistry	Quantity of glucosylceramide	0.000707	APOE,PON2	2
Cell Cycle,Cell-To-Cell Signaling and Interaction,Cellular Growth and Proliferation	Contact growth inhibition of pheochromocytoma cell lines	0.00587	CAMK2A	1		Nervous System Development and Function,Neurological Disease,Organ Morphology,Organismal Development,Organismal Injury and Abnormalities	Lack of Fimbria hippocampi	0.0146	EMX1	1		Cellular Assembly and Organization,Cellular Function and Maintenance,Molecular Transport	Exocytosis of acrosome	0.00785	CPLX2	1		Embryonic Development,Nervous System Development and Function,Organ Development,Organismal Development,Tissue Development	Formation of brain	0.000743	AK7,APOE,AXL,CST3,DBI,EZR,HYDIN,ID2,PHGDH,SLC1A2	10
Nervous System Development and Function	Dedepression of CA1 neuron	0.00587	GRIA2	1		Nervous System Development and Function	Latent inhibition	0.0146	STX1A	1		Carbohydrate Metabolism,Small Molecule Biochemistry	Hydrolysis of glycerol	0.00785	MGLL	1		Lipid Metabolism,Molecular Transport,Small Molecule Biochemistry	Accumulation of sphingolipid	0.000793	ALDH1L1,APOE,PHGDH	3
Cell Morphology,Cellular Function and Maintenance	Depolarization of adrenocortical adenoma cells	0.00587	ATP2B3	1		Cell Morphology,Cellular Function and Maintenance,Nervous System Development and Function,Tissue Morphology	Length of primary neurites	0.0146	ARC	1		Behavior,Digestive System Development and Function	Sucrose preference	0.00785	CCK	1		Cardiovascular System Development and Function	Morphology of cardiovascular system	0.000826	AGT,APOE,AXL,CLU,CST3,DSG2,FXYD1,GFAP,HOPX,MYBPC3,PLPP3,S100A1,S100A6,TIMP4	14
Nervous System Development and Function	Depotentiation of CA1 neuron	0.00587	GRIA2	1		Lipid Metabolism,Small Molecule Biochemistry	Production of myristic acid	0.0146	THRSP	1		Cell Signaling,Post-Translational Modification	Activation of Protein kinase	0.00804	CCK,CHRNA7,UBASH3B	3		Cardiovascular Disease,Cardiovascular System Development and Function,Organ Morphology,Organismal Development	Mass of heart ventricle	0.000846	AGT,S100A1,TIMP4	3
Cell-To-Cell Signaling and Interaction,Cellular Growth and Proliferation,Nervous System Development and Function	Excitation of vasopressin neurons	0.00587	CCK	1		Cell-To-Cell Signaling and Interaction,Cellular Growth and Proliferation,Nervous System Development and Function	Stimulation of cholinergic neurons	0.0146	CCK	1		Behavior	Exploratory behavior	0.00897	CPLX2,SERPINI1	2		Cell Morphology,Nervous System Development and Function	Morphology of astrocytes	0.000958	GFAP,MLC1,S100B	3
Cell-To-Cell Signaling and Interaction,Cellular Growth and Proliferation,Nervous System Development and Function	Hyperexcitation of hippocampal neurons	0.00587	CHRNA7	1		Cell-To-Cell Signaling and Interaction,Nervous System Development and Function,Visual System Development and Function	Synaptic transmission of photoreceptors	0.0146	BSN	1		Behavior	Conditioned context aversion	0.00915	GAD2	1		Cardiovascular Disease,Cardiovascular System Development and Function	Abnormal morphology of cardiovascular system	0.000982	AGT,APOE,AXL,CLU,CST3,DSG2,FXYD1,GFAP,HOPX,MYBPC3,PLPP3,S100A6,TIMP4	13
Organ Morphology,Organismal Development,Organismal Injury and Abnormalities,Reproductive System Development and Function	Hypertrophy of prostate gland	0.00587	AR	1		Cellular Assembly and Organization	Vacuolar degeneration	0.0146	LYNX1	1		Cellular Assembly and Organization	Fusion of secretory granules	0.00915	CCK	1		Hematological System Development and Function,Lymphoid Tissue Structure and Development,Organ Morphology,Tissue Morphology	Enlargement of lymph node	0.00103	APOE,NQO1	2
Nervous System Development and Function,Neurological Disease,Organ Morphology,Organismal Injury and Abnormalities,Tissue Morphology	Lack of Golgi tendon organ	0.00587	ETV1	1		Cell-To-Cell Signaling and Interaction,Cellular Function and Maintenance,Nervous System Development and Function	Paired-pulse facilitation of synapse	0.0162	CAMK2A,LYNX1	2		Digestive System Development and Function	Satiety	0.00915	CCK	1		Cellular Movement,Skeletal and Muscular System Development and Function	Migration of smooth muscle cells	0.00103	AGT,APOE,CLU,NQO1,SDC4	5
Cell Death and Survival,Cell Morphology,Nervous System Development and Function,Neurological Disease,Tissue Morphology	Loss of lower motor neuron	0.00587	AR	1		Cell Morphology,Cellular Assembly and Organization,Cellular Function and Maintenance	Extension of cellular protrusions	0.0166	LMCD1,OLFM1,SCN1B,TTL	4		Cell-To-Cell Signaling and Interaction,Nervous System Development and Function	Long-term potentiation	0.00942	CHRNA7,CPLX2,MGLL	3		Nervous System Development and Function,Neurological Disease,Organ Morphology,Organismal Development,Organismal Injury and Abnormalities	Abnormal morphology of brain	0.00106	AGT,APOE,ATP1A2,AXL,GPR37L1,ID2,MLC1,PHGDH,SLC1A2	9
Organ Development,Organ Morphology,Skeletal and Muscular System Development and Function	Mass of levator ani muscle	0.00587	AR	1		Cell-To-Cell Signaling and Interaction,Nervous System Development and Function	Synaptic transmission of synapse	0.0168	LYNX1,STX1A	2		Cell Morphology,Cellular Assembly and Organization,Cellular Function and Maintenance	Transmembrane potential of cellular membrane	0.00962	CHRNA7,HCN1	2		Amino Acid Metabolism,Molecular Transport,Small Molecule Biochemistry	Transport of glutamine family amino acid	0.00108	KCNJ10,SLC1A2,SLC38A3	3
Cell-To-Cell Signaling and Interaction,Nervous System Development and Function	Nicotine-mediated receptor current	0.00587	CHRNA7	1		Cell-To-Cell Signaling and Interaction,Nervous System Development and Function	Excitatory postsynaptic potential	0.0175	ARC,CAMK2A,STX1A	3		Connective Tissue Disorders,Organismal Injury and Abnormalities,Tissue Morphology	Degeneration of connective tissue	0.0104	CCN4,GABRB2	2		Organ Morphology,Organismal Injury and Abnormalities,Renal and Urological Disease,Renal and Urological System Development and Function	Abnormal morphology of renal glomerulus	0.00113	AGT,APOE,CLU,GSTK1	4
Cellular Movement,Nervous System Development and Function	Positioning of cholinergic neurons	0.00587	SLIT1	1		Connective Tissue Development and Function,Connective Tissue Disorders,Organismal Development,Organismal Injury and Abnormalities,Skeletal and Muscular Disorders,Skeletal and Muscular System Development and Function,Tissue Development	Abnormal morphology of sagittal suture	0.0182	WNT9A	1		Cell-To-Cell Signaling and Interaction,Nervous System Development and Function	Activation of dopaminergic neurons	0.0105	CHRNA7	1		Drug Metabolism,Lipid Metabolism,Molecular Transport,Small Molecule Biochemistry	Concentration of prostaglandin E2	0.00114	AGT,APOE,EPHX2	3
Cellular Assembly and Organization	Quantity of clathrin-coated vesicles	0.00587	SYNJ2	1		Cardiovascular System Development and Function,Cell-To-Cell Signaling and Interaction,Organ Development,Skeletal and Muscular System Development and Function	Activation of cardiomyocytes	0.0182	MYBPC3	1		Cardiovascular System Development and Function,Embryonic Development,Organismal Development	Development of aortic arch	0.0105	SEMA3C	1		Cellular Development,Cellular Growth and Proliferation,Organ Development,Renal and Urological System Development and Function	Proliferation of mesangial cells	0.00114	AGT,APOE,AXL	3
Cardiovascular System Development and Function,Organ Morphology,Organismal Development,Renal and Urological System Development and Function	Regeneration of glomerular capillary	0.00587	THY1	1		Cell-To-Cell Signaling and Interaction,Nervous System Development and Function	Activation of interneurons	0.0182	CCK	1		Hematological System Development and Function,Lymphoid Tissue Structure and Development,Tissue Morphology	Quantity of effector memory helper T cells	0.0105	CXCL14	1		Cellular Development,Cellular Growth and Proliferation,Nervous System Development and Function	Proliferation of astrocytes	0.00121	AGT,IQUB,S100B	3
Cell-To-Cell Signaling and Interaction,Nervous System Development and Function	Short-term potentiation of hippocampus	0.00587	CHRNA7	1		Cellular Assembly and Organization	Aggregation of intermediate filaments	0.0182	OSBP2	1		Behavior	Eyeblink conditioning	0.0118	HCN1	1		Cardiovascular System Development and Function,Organismal Development,Tissue Morphology	Area of vessel component	0.00122	AGT,APOE	2
Cell Morphology,Organ Morphology,Skeletal and Muscular System Development and Function,Tissue Morphology	Size of fast-twitch muscle fibers	0.00587	AR	1		Energy Production,Nucleic Acid Metabolism,Small Molecule Biochemistry	Conversion of ATP	0.0182	ADCY9	1		Cell-To-Cell Signaling and Interaction,Nervous System Development and Function	Long-term potentiation of mossy fibers	0.0118	CPLX2	1		Lipid Metabolism,Molecular Transport,Small Molecule Biochemistry	Concentration of 6-keto-prostaglandin F1 alpha	0.00122	AGT,EPHX2	2
Organismal Development,Skeletal and Muscular System Development and Function	Strength of anterior tibial muscle	0.00587	AR	1		Embryonic Development,Organ Development,Organismal Development,Reproductive System Development and Function,Tissue Development	Development of primary ovarian follicle	0.0182	NPPC	1		Behavior	Emotional behavior	0.0119	CCK,CPLX2,GAD2	3		Cell Morphology,Organ Morphology,Organismal Injury and Abnormalities,Skeletal and Muscular Disorders,Skeletal and Muscular System Development and Function,Tissue Morphology	Hypertrophy of vascular smooth muscle cells	0.00122	AGT,SLC9A3R1	2
Cell-To-Cell Signaling and Interaction,Cellular Assembly and Organization,Hematological System Development and Function,Immune Cell Trafficking	Cell-cell contact of leukocytes	0.00589	NPTX1,THY1	2		Cell-To-Cell Signaling and Interaction,Cellular Growth and Proliferation,Nervous System Development and Function	Excitation of cortical neurons	0.0182	NPTX1	1		Behavior,Nervous System Development and Function	Spatial memory	0.0128	CHRNA7,CPLX2	2		Amino Acid Metabolism,Small Molecule Biochemistry	Metabolism of glycine	0.00122	GLDC,PHGDH	2
Cell-To-Cell Signaling and Interaction,Nervous System Development and Function	Long-term potentiation of hippocampal cells	0.00618	CAMK2A,GRIA2	2		Cell Cycle,Skeletal and Muscular System Development and Function	Exit from cell cycle progression of muscle cells	0.0182	MYBPC3	1		Nervous System Development and Function	Activation of sympathetic nervous system	0.013	CCK	1		Cardiovascular System Development and Function,Organ Development,Organ Morphology,Skeletal and Muscular System Development and Function	Contraction of cardiac muscle	0.00129	ATP1A2,KCNE5,MYBPC3,S100A1	4
Nervous System Development and Function	Development of central nervous system	0.00654	DSCAML1,HCN1,HPCAL4,NPTX1,NR4A3,SLIT1,SLIT3,TRPC4	8		Cellular Assembly and Organization,Cellular Development,Cellular Growth and Proliferation,Embryonic Development,Organ Development,Organismal Development,Skeletal and Muscular System Development and Function,Tissue Development	Formation of thin filaments	0.0182	ACTA1	1		Behavior	Drug seeking behavior	0.013	CHRNA7	1		Molecular Transport	Transport of metal ion	0.00132	AGT,ATP1A2,FXYD1,KCNJ10,NDRG2,SLC1A2,SLC38A3	7
Behavior,Nervous System Development and Function	Spatial memory	0.00681	CAMK2A,CHRNA7,GRIA2	3		Lipid Metabolism,Small Molecule Biochemistry	Hydrolysis of ganglioside	0.0182	NEU2	1		Cell Signaling,DNA Replication, Recombination, and Repair,Nucleic Acid Metabolism,Small Molecule Biochemistry	Hydrolysis of cyclic AMP	0.013	PDE11A	1		Lipid Metabolism,Molecular Transport,Small Molecule Biochemistry	Quantity of steroid	0.00133	ACOT11,ACSBG1,AGT,APOE,CLU,DBI,EPHX2,SLC1A2,SLC9A3R1	9
Cell Signaling,Molecular Transport,Small Molecule Biochemistry,Vitamin and Mineral Metabolism	Release of Ca2+	0.00704	CCK,CHRNA7,SLIT1,SLIT3	4		Lipid Metabolism,Molecular Transport,Small Molecule Biochemistry	Quantity of myristic acid	0.0182	THRSP	1		Cell Signaling,Molecular Transport,Nucleic Acid Metabolism,Small Molecule Biochemistry	Release of cyclic AMP	0.013	CCK	1		Cell Morphology,Cellular Assembly and Organization,Cellular Function and Maintenance	Formation of filopodia	0.00138	AGT,EPHX2,EZR,IQUB,SDC4	5
Cell-To-Cell Signaling and Interaction,Nervous System Development and Function	Long term synaptic depression	0.00832	CAMK2A,GRIA2,PLK2	3		Cell Death and Survival,Nervous System Development and Function	Recovery of neurons	0.0182	RORB	1		Cell-To-Cell Signaling and Interaction,Molecular Transport,Small Molecule Biochemistry	Secretion of acetylcholine	0.013	CCK	1		Cell Signaling,Small Molecule Biochemistry	Stimulation of nitric oxide	0.00141	AGT,S100B	2
Nervous System Development and Function,Tissue Morphology	Quantity of neurons	0.00839	AR,ARC,CAMK2A,HTR4,NPTX1,PCDHGC5	6		Cell Morphology,Cellular Compromise,Embryonic Development	Vacuolation of embryonic cell lines	0.0182	DIRAS2	1		Cell-To-Cell Signaling and Interaction,Nervous System Development and Function	Long-term potentiation of hippocampus	0.0135	CHRNA7,MGLL	2		Lipid Metabolism,Small Molecule Biochemistry	Synthesis of 6-keto-prostaglandin F1 alpha	0.00141	AGT,APOE	2
Cell Morphology,Endocrine System Disorders,Organ Morphology,Organismal Injury and Abnormalities,Reproductive System Development and Function,Reproductive System Disease,Skeletal and Muscular Disorders,Skeletal and Muscular System Development and Function,Tissue Morphology	Abnormal morphology of myoid cells	0.0088	AR	1		Cell Morphology,Cell-To-Cell Signaling and Interaction,Nervous System Development and Function	Plasticity of synapse	0.0187	CAMK2A,ITPKA,STX1A	3		Cell Signaling,Nucleic Acid Metabolism	Activation of Adenylate cyclase	0.0141	GPR3,OPRD1	2		Lipid Metabolism,Small Molecule Biochemistry	Lipolysis	0.00142	ACAA2,ACOT11,AGT,APOE,PLPP3,RLBP1	6
Cell-To-Cell Signaling and Interaction,Nervous System Development and Function	Activation of myenteric ganglion cells	0.0088	CCK	1		Nervous System Development and Function,Neurological Disease,Organ Morphology,Organismal Development,Organismal Injury and Abnormalities	Abnormal morphology of corpus callosum	0.0192	EMX1,LYNX1	2		Cellular Development,Cellular Growth and Proliferation,Embryonic Development,Hematological System Development and Function,Hematopoiesis,Lymphoid Tissue Structure and Development,Organ Development,Organismal Development,Tissue Development	Development of myeloblasts	0.0143	CHRNA7	1		Cell-To-Cell Signaling and Interaction,Molecular Transport,Small Molecule Biochemistry	Uptake of neurotransmitter	0.00142	AGT,ATP1A2,GLUL	3
Cell-To-Cell Signaling and Interaction,Nervous System Development and Function	Activation of NTS neurons	0.0088	CCK	1		Cellular Assembly and Organization	Fusion of cellular membrane	0.0192	CCK,STX1A	2		Cell Morphology,Cellular Movement,Nervous System Development and Function	Innervation of outer hair cells	0.0143	GABRB2	1		Lipid Metabolism,Small Molecule Biochemistry	Hydrolysis of lipid	0.00148	ACOT11,AGT,APOE,PLPP3,RLBP1	5
Cell Morphology,Cellular Movement,Hematological System Development and Function,Immune Cell Trafficking,Inflammatory Response	Cell spreading of monocytes	0.0088	SLIT3	1		Embryonic Development,Organ Development,Organismal Development,Reproductive System Development and Function,Tissue Development	Development of secondary ovarian follicle	0.0218	NPPC	1		Carbohydrate Metabolism	Uptake of carbohydrate	0.0145	CCK,CXCL14,OPRD1	3		Molecular Transport	Transport of metal	0.00149	AGT,ATP1A2,CLU,FXYD1,KCNJ10,NDRG2,SLC1A2,SLC38A3	8
Cell-To-Cell Signaling and Interaction,Cellular Assembly and Organization,Hematological System Development and Function,Immune Cell Trafficking	Cell-cell adhesion of granulocytes	0.0088	THY1	1		Cell-To-Cell Signaling and Interaction,Drug Metabolism,Molecular Transport,Small Molecule Biochemistry	Excretion of norepinephrine	0.0218	NPPC	1		Carbohydrate Metabolism	Hydrolysis of carbohydrate	0.0155	CCK,MGLL	2		Lipid Metabolism,Molecular Transport,Small Molecule Biochemistry	Accumulation of lipid	0.0015	AGT,ALDH1L1,APOE,DBI,PHGDH,PON2,PRDX6	7
Cardiovascular System Development and Function,Cell-To-Cell Signaling and Interaction,Cellular Assembly and Organization	Cell-cell adhesion of microvascular endothelial cells	0.0088	THY1	1		Cellular Assembly and Organization,Cellular Function and Maintenance,Molecular Transport	Exocytosis of acrosome	0.0218	PLB1	1		Cell Morphology,Nervous System Development and Function,Neurological Disease,Tissue Morphology	Abnormal morphology of GABAergic neurons	0.0156	CHRNA7	1		Cellular Assembly and Organization,Cellular Function and Maintenance	Quantity of cellular protrusions	0.00151	AGT,APOE,EZR,S100A1,SLC9A3R1	5
Behavior	Courtship behavior	0.0088	AR	1		Connective Tissue Development and Function,Skeletal and Muscular System Development and Function,Tissue Development	Growth of endochondral bone	0.0218	NPPC	1		Cell-To-Cell Signaling and Interaction,Cellular Movement,Hematological System Development and Function,Immune Cell Trafficking,Inflammatory Response	Chemoattraction of dendritic cells	0.0156	CXCL14	1		Nervous System Development and Function,Organ Morphology,Organismal Development	Morphology of cerebral cortex	0.00152	APOE,ATP1A2,AXL,CST3,GFAP,SLC1A2	6
Cellular Development,Cellular Growth and Proliferation,Connective Tissue Development and Function,Digestive System Development and Function,Embryonic Development,Organ Development,Organismal Development,Tissue Development	Development of interstitial cells of cajal	0.0088	ETV1	1		Developmental Disorder,Nervous System Development and Function,Neurological Disease,Organ Morphology,Organismal Development,Organismal Injury and Abnormalities	Lack of hippocampus	0.0218	EMX1	1		Cellular Development,Cellular Growth and Proliferation,Embryonic Development,Nervous System Development and Function,Organ Development,Organismal Development,Tissue Development	Neurogenesis of neural precursor cells	0.0156	VWC2	1		Cardiovascular System Development and Function	Vascularization	0.00157	AGT,APOE,AXL,EPHX2,S100B,SDC4	6
Embryonic Development,Nervous System Development and Function,Organ Development,Organismal Development,Tissue Development	Development of optic chiasm	0.0088	SLIT1	1		Nervous System Development and Function,Tissue Morphology	Density of neurons	0.0228	PCDHGC5,SCN1B,STX1A	3		Cellular Development,Cellular Growth and Proliferation,Connective Tissue Development and Function,Lymphoid Tissue Structure and Development,Tissue Development	Proliferation of bone marrow stromal cells	0.0156	CCN4	1		Auditory and Vestibular System Development and Function,Auditory Disease,Organ Morphology,Organismal Development,Organismal Injury and Abnormalities	Abnormal morphology of stria vascularis of cochlea	0.00163	APOE,KCNJ10	2
Cellular Development,Embryonic Development,Hair and Skin Development and Function,Organ Development,Organismal Development,Tissue Development	Differentiation of squamous cell carcinoma cell lines	0.0088	THY1	1		Molecular Transport	Quantity of metal ion	0.0232	CAMK2A,CCK,LYNX1,NPPC,SLC30A3,TNNC1	6		Connective Tissue Development and Function,Connective Tissue Disorders,Organismal Injury and Abnormalities,Skeletal and Muscular Disorders,Tissue Development,Tissue Morphology	Catabolism of cartilage tissue	0.0169	CCN4	1		Auditory and Vestibular System Development and Function,Auditory Disease,Organ Morphology,Organismal Development,Organismal Injury and Abnormalities	Abnormal morphology of tectorial membrane	0.00163	APOE,KCNJ10	2
Cellular Development,Cellular Growth and Proliferation,Connective Tissue Development and Function,Skeletal and Muscular System Development and Function,Tissue Development	Expansion of osteoblasts	0.0088	HTR4	1		Cellular Assembly and Organization,Cellular Compromise,Cellular Function and Maintenance	Disassembly of microtubules	0.0245	MAP6D1,TTL	2		Behavior	Hyperlocomotion	0.0169	PDE11A	1		Cardiovascular System Development and Function	Abnormal morphology of tunica media	0.00163	APOE,CST3	2
Cell-To-Cell Signaling and Interaction,Nervous System Development and Function	Firing of nodose ganglion neurons	0.0088	CCK	1		Cell-To-Cell Signaling and Interaction,Nervous System Development and Function	Firing of neurons	0.0245	CAMK2A,CCK	2		Connective Tissue Development and Function,Skeletal and Muscular System Development and Function,Tissue Development,Tissue Morphology	Mass of cortical bone	0.0169	FNDC5	1		Cardiovascular System Development and Function,Cell Morphology,Organismal Development	Sprouting of capillary vessel	0.00163	AGT,CD63	2
Cellular Function and Maintenance,Organ Development,Reproductive System Development and Function,Tissue Development	Function of Sertoli cells	0.0088	AR	1		Cardiovascular Disease,Cardiovascular System Development and Function,Organ Morphology,Organismal Development,Organismal Injury and Abnormalities	Abnormal morphology of left atrium	0.0254	MYBPC3	1		Cell Signaling,Molecular Transport,Vitamin and Mineral Metabolism	Concentration of Ca2+	0.0171	CCK,CHRNA7	2		Lipid Metabolism,Small Molecule Biochemistry,Vitamin and Mineral Metabolism	Metabolism of terpenoid	0.00165	AGT,APOE,CYP4F12,DBI,RLBP1,SDC4,TTPA	7
Cell Morphology,Tissue Morphology	Height of epithelial cells	0.0088	AR	1		Cellular Assembly and Organization	Clustering of synaptic vesicles	0.0254	BSN	1		Cardiovascular System Development and Function,Cellular Development,Cellular Growth and Proliferation,Connective Tissue Development and Function,Organ Development,Tissue Development	Proliferation of cardiac fibroblasts	0.0182	CCN4	1		Cardiovascular System Development and Function	Vasoconstriction of blood vessel	0.00169	AGT,APOE,ATP1A2,SLC9A3R1	4
Cell Morphology,Organismal Injury and Abnormalities	Hypertrophy of acinar gland cells	0.0088	CCK	1		Carbohydrate Metabolism,Lipid Metabolism,Molecular Transport,Small Molecule Biochemistry	Concentration of colfosceril palmitate	0.0254	THRSP	1		Cellular Development,Cellular Growth and Proliferation,Nervous System Development and Function,Tissue Development	Development of neurons	0.0194	CCK,CHRNA7,GABRB2,HCN1,RND2	5		Cellular Development,Cellular Growth and Proliferation,Nervous System Development and Function,Tissue Development	Outgrowth of neurons	0.00177	APOE,CLU,EZR,FAM107A,GFAP,IQUB,S100B,TNFRSF19	8
Cell-To-Cell Signaling and Interaction,Nervous System Development and Function	Long-term potentiation of barrel cortex	0.0088	CAMK2A	1		Cellular Assembly and Organization,Nervous System Development and Function,Tissue Morphology	Density of synaptic vesicles	0.0254	STX1A	1		Cell-To-Cell Signaling and Interaction,Nervous System Development and Function	Afterhyperpolarization of neurons	0.0195	KCNC2	1		Molecular Transport	Transport of carboxylic acid	0.00179	APOE,ATP1A2,SFXN5,SLC13A3	4
Cellular Movement,Nervous System Development and Function	Migration of GABAergic neurons	0.0088	SLIT1	1		Embryonic Development,Nervous System Development and Function,Organ Development,Organismal Development,Tissue Development	Development of pallium	0.0254	EMX1	1		Cell-To-Cell Signaling and Interaction,Cellular Assembly and Organization,Nervous System Development and Function	Fusion of synaptic vesicles	0.0195	GAD2	1		Nucleic Acid Metabolism,Small Molecule Biochemistry	Metabolism of nucleotide	0.00185	AGT,AK7,ATP1A2,DCXR,NQO1,PAPSS2,SLC9A3R1,UCP3	8
Cell-To-Cell Signaling and Interaction,Drug Metabolism,Small Molecule Biochemistry	Modulation of dopamine	0.0088	CCK	1		Cellular Function and Maintenance,Molecular Transport,Protein Trafficking	Exocytosis of protein	0.0254	STX1A	1		Digestive System Development and Function,Gastrointestinal Disease,Hepatic System Development and Function,Hepatic System Disease,Inflammatory Disease,Inflammatory Response,Organ Development,Organismal Injury and Abnormalities	Chronic hepatitis	0.0202	GABRB2,OPRD1	2		Cardiovascular System Development and Function,Organ Development,Organ Morphology	Contractility of left ventricle	0.00186	MYBPC3,S100A1	2
Cardiovascular Disease,Cardiovascular System Development and Function,Organ Morphology,Organismal Development,Organismal Injury and Abnormalities,Skeletal and Muscular Disorders	Nonischemic dilated cardiomyopathy	0.0088	AR	1		Cellular Assembly and Organization,Cellular Development,Cellular Function and Maintenance,Cellular Growth and Proliferation,Embryonic Development,Organ Development,Organismal Development,Skeletal and Muscular System Development and Function,Tissue Development	Formation of myosin filaments	0.0254	MYBPC3	1		Digestive System Development and Function,Gastrointestinal Disease,Hepatic System Development and Function,Hepatic System Disease,Inflammatory Disease,Inflammatory Response,Organ Development,Organismal Injury and Abnormalities,Psychological Disorders	Acute alcoholic hepatitis	0.0208	PDE11A	1		Skeletal and Muscular System Development and Function	Muscle contraction	0.0019	AGT,ATP1A2,FXYD1,KCNE5,MYBPC3,S100A1	6
Cellular Assembly and Organization,Cellular Function and Maintenance,Nervous System Development and Function,Tissue Development	Organization of axons	0.0088	HCN1	1		Cellular Assembly and Organization	Fusion of secretory granules	0.0254	CCK	1		Cellular Development,Cellular Growth and Proliferation,Embryonic Development,Nervous System Development and Function,Organ Development,Organismal Development,Tissue Development,Visual System Development and Function	Development of retinal cone cells	0.0208	HCN1	1		Nervous System Development and Function,Organ Morphology,Organismal Development	Morphology of forebrain	0.00199	ATP1A2,AXL,GFAP,ID2,PHGDH,SLC1A2	6
Cellular Assembly and Organization,Cellular Function and Maintenance,Nervous System Development and Function,Tissue Morphology	Quantity of motor axons	0.0088	AR	1		Cell-To-Cell Signaling and Interaction,Nervous System Development and Function	Long term synaptic depression of hippocampal neurons	0.0254	CAMK2A	1		Cell-To-Cell Signaling and Interaction,Cellular Growth and Proliferation,Nervous System Development and Function	Excitation of pyramidal neurons	0.0208	HCN1	1		Molecular Transport	Import of K+	0.0021	ATP1A2,KCNJ10	2
Behavior	Self stimulation behavior	0.0088	CCK	1		Carbohydrate Metabolism,Small Molecule Biochemistry	Metabolism of myo-inositol	0.0254	ITPKA	1		Digestive System Development and Function,Gastrointestinal Disease,Hepatic System Development and Function,Hepatic System Disease,Inflammatory Disease,Inflammatory Response,Organ Development,Organismal Injury and Abnormalities	Inflammation of liver	0.0218	GABRB2,OPRD1,PDE11A	3		Amino Acid Metabolism,Small Molecule Biochemistry	Metabolism of L-serine	0.0021	GLDC,PHGDH	2
Cellular Development,Cellular Growth and Proliferation,Embryonic Development,Organ Development,Organismal Development,Reproductive System Development and Function,Tissue Development	Spermatogenesis of spermatogenic cells	0.0088	AR	1		Cell-To-Cell Signaling and Interaction,Nervous System Development and Function	Synaptic transmission of superior cervical ganglion neurons	0.0254	BSN	1		Nervous System Development and Function	Activation of hippocampus	0.0221	HCN1	1		Cardiovascular System Development and Function	Peripheral resistance	0.0021	AGT,APOE	2
Organismal Development,Skeletal and Muscular System Development and Function	Strength of soleus muscle	0.0088	AR	1		Lipid Metabolism,Small Molecule Biochemistry	Synthesis of galactosylceramide	0.0254	B3GALT2	1		Cell-To-Cell Signaling and Interaction,Cellular Movement,Hematological System Development and Function,Immune Cell Trafficking,Inflammatory Response	Chemoattraction of neutrophils	0.0221	CXCL14	1		Lipid Metabolism,Small Molecule Biochemistry	Storage of triacylglycerol	0.0021	APOE,UCP3	2
Cell Death and Survival,Nervous System Development and Function	Survival of lower motor neuron	0.0088	AR	1		Cell-To-Cell Signaling and Interaction,Nervous System Development and Function	Miniature excitatory postsynaptic currents	0.028	ARC,STX1A	2		Digestive System Development and Function,Gastrointestinal Disease,Hepatic System Development and Function,Hepatic System Disease,Inflammatory Disease,Inflammatory Response,Organ Development,Organismal Injury and Abnormalities,Psychological Disorders	Severe alcoholic hepatitis	0.0221	PDE11A	1		Amino Acid Metabolism,Small Molecule Biochemistry	Synthesis of serine family amino acid	0.0021	PHGDH,SARDH	2
Cellular Development,Cellular Growth and Proliferation	Development of tumor cell lines	0.00932	AR,BCL6,THY1	3		Cell-To-Cell Signaling and Interaction,Nervous System Development and Function	Excitatory postsynaptic potential of neurons	0.0287	CAMK2A,STX1A	2		Cell-To-Cell Signaling and Interaction,Molecular Transport,Small Molecule Biochemistry	Release of neurotransmitter	0.0232	CPLX2,GAD2	2		Cellular Function and Maintenance,Small Molecule Biochemistry	Homeostasis of Na+	0.00235	AGT,ATP1A2	2
Embryonic Development,Organ Development,Organismal Development,Tissue Development	Development of sensory organ	0.00942	CYS1,HCN1,HPCA,NR4A3,SEMA3E,THY1,WNT9A	7		Lipid Metabolism,Small Molecule Biochemistry	Catabolism of ganglioside	0.029	NEU2	1		Cell Morphology,Organ Morphology,Skeletal and Muscular Disorders,Skeletal and Muscular System Development and Function,Tissue Morphology	Abnormal morphology of myofiber	0.0234	TNNT1	1		Carbohydrate Metabolism,Molecular Transport,Small Molecule Biochemistry	Concentration of D-glucose	0.00236	ACOT11,APOE,CPE,DCXR,EPHX2,NQO1,UCP3	7
Cell-To-Cell Signaling and Interaction,Nervous System Development and Function	Excitatory postsynaptic potential	0.00967	ARC,CAMK2A,GRIA2	3		Cell-To-Cell Signaling and Interaction,Cellular Function and Maintenance,Inflammatory Response	Phagocytosis by Sertoli cells	0.029	OSBP2	1		Connective Tissue Disorders,Organismal Injury and Abnormalities,Skeletal and Muscular Disorders,Tissue Morphology	Ankle fracture	0.0247	OPRD1	1		Molecular Transport	Quantity of Na+	0.00241	AGT,KCNJ10,S100A1	3
Cell-To-Cell Signaling and Interaction,Nervous System Development and Function	Synaptic transmission of cells	0.0106	CCK,GRIA2,HTR4	3		Lipid Metabolism,Small Molecule Biochemistry	Transmission of cholesterol	0.029	OSBP2	1		Connective Tissue Disorders,Organismal Injury and Abnormalities,Skeletal and Muscular Disorders,Tissue Morphology	Femoral fracture	0.0247	OPRD1	1		Free Radical Scavenging,Small Molecule Biochemistry	Metabolism of hydrogen peroxide	0.00242	AGT,MAOB,PRDX6,UCP3	4
Cell-To-Cell Signaling and Interaction,Nervous System Development and Function	Long-term potentiation of hippocampal CA1 region	0.011	CAMK2A,GRIA2	2		Behavior,Nervous System Development and Function	Recognition memory	0.0295	ARC,CAMK2A	2		Nervous System Development and Function	Chemically-elicited antinociception	0.0272	OPRD1	1		Cardiovascular Disease,Cardiovascular System Development and Function,Organismal Injury and Abnormalities,Tissue Morphology	Abnormal morphology of blood vessel	0.00257	AGT,APOE,AXL,CLU,CST3,GFAP	6
Nervous System Development and Function,Neurological Disease	Abnormal morphology of sensory nervous system	0.0117	ETV1	1		Cell-To-Cell Signaling and Interaction,Nervous System Development and Function	AMPA mediated synaptic current	0.0325	ARC	1								Amino Acid Metabolism,Small Molecule Biochemistry	Flux of amino acids	0.00262	SLC1A2,SLC38A3	2
Cancer,Cell-To-Cell Signaling and Interaction,Organismal Injury and Abnormalities	Activation of melanoma cells	0.0117	SLIT3	1		Cardiovascular System Development and Function,Organ Development	Conduction of sinoatrial node	0.0325	RGS6	1								Amino Acid Metabolism,Small Molecule Biochemistry	Metabolism of glutamine	0.00262	GLUL,PHGDH	2
Cardiovascular System Development and Function,Cell-To-Cell Signaling and Interaction	Binding of lymphatic endothelial cells	0.0117	ACKR2	1		Nervous System Development and Function,Organ Development	Function of brain	0.0325	CCK,RORB	2								Cell Morphology,Nervous System Development and Function	Morphology of central nervous system cells	0.00262	CST3,GFAP,MLC1,S100B,SLC1A2	5
Cell-To-Cell Signaling and Interaction,Cellular Assembly and Organization,Hematological System Development and Function,Immune Cell Trafficking	Cell-cell contact of dendritic cells	0.0117	NPTX1	1		Connective Tissue Development and Function,Organismal Development,Skeletal and Muscular System Development and Function,Tissue Development	Height of cranium	0.0325	NPPC	1								Cardiovascular System Development and Function,Cell Morphology	Branching of vasculature	0.00285	AGT,CD63,EPHX2	3
Embryonic Development,Nervous System Development and Function,Organ Development,Organismal Development,Tissue Development	Development of ophthalmic branch of trigeminal ganglion	0.0117	SLIT3	1		Behavior,Nervous System Development and Function	Long-term memory	0.0325	ARC,CAMK2A	2								Lipid Metabolism,Molecular Transport,Small Molecule Biochemistry	Transport of phospholipid	0.00285	APOE,CLU,PRDX6	3
Cellular Development,Cellular Growth and Proliferation	Development of prostate cancer cell lines	0.0117	AR	1		Cellular Assembly and Organization,Cellular Compromise	Retraction of cellular tail	0.0325	ADCY9	1								Lipid Metabolism,Small Molecule Biochemistry	Synthesis of lipid	0.00287	ACSBG1,ACSS1,AGT,APOE,CLU,DBI,EPHX2,PLPP3,PON2,RLBP1,SLC9A3R1,TFCP2L1	12
Cellular Assembly and Organization,Cellular Function and Maintenance,Cellular Movement,Nervous System Development and Function	Fast axonal transport	0.0117	AR	1		Connective Tissue Development and Function,Skeletal and Muscular System Development and Function	Strength of femur	0.0325	CCN4	1								Free Radical Scavenging,Lipid Metabolism,Molecular Transport,Small Molecule Biochemistry	Quantity of lipid peroxide	0.00291	PON2,PRDX6	2
Embryonic Development,Organ Development,Organismal Development,Tissue Development	Formation of vaginal plug	0.0117	AR	1		Amino Acid Metabolism,Lipid Metabolism,Molecular Transport,Small Molecule Biochemistry	Uptake of GABA	0.0325	STX1A	1								Nervous System Development and Function,Organ Morphology,Organismal Development	Morphology of telencephalon	0.00292	ATP1A2,GFAP,ID2,PHGDH,SLC1A2	5
Cellular Movement,Nervous System Development and Function	Guidance of thalamocortical axons	0.0117	SLIT1	1		Cell-To-Cell Signaling and Interaction,Cellular Growth and Proliferation,Nervous System Development and Function	Excitation of neurons	0.0341	CCK,NPTX1	2								Organ Morphology,Skeletal and Muscular System Development and Function,Tissue Morphology	Quantity of muscle cells	0.00296	AGT,APOE,CLU,MYBPC3	4
Developmental Disorder,Embryonic Development,Organismal Development,Tissue Morphology	Lack of apical ectodermal ridge	0.0117	GPR161	1		Nervous System Development and Function,Neurological Disease	Abnormal morphology of nervous system	0.0345	CAMK2A,EMX1,LYNX1,NPTX1,PRMT8,SCN1B,STX1A,TTL,ZNF365	9								Lipid Metabolism,Molecular Transport,Small Molecule Biochemistry	Quantity of glycosphingolipid	0.00308	APOE,PHGDH,PON2	3
Developmental Disorder,Embryonic Development,Organismal Development,Tissue Morphology	Lack of Wolffian duct	0.0117	AR	1		Cellular Assembly and Organization,Cellular Function and Maintenance	Microtubule dynamics	0.0353	ARC,BSN,CAMK2A,CCK,LMCD1,MAP6D1,NPTXR,OLFM1,RGS6,SCN1B,TTL,ZNF365	12								Cellular Function and Maintenance,Small Molecule Biochemistry	Homeostasis of ion	0.00309	AGT,APOE,ATP1A2,KCNJ10,S100B,SLC9A3R1	6
Cell Morphology,Cellular Function and Maintenance,Nervous System Development and Function,Tissue Morphology	Length of primary neurites	0.0117	ARC	1		Molecular Transport	Transport of divalent cations	0.0354	CAMK2A,RAMP3,SLC30A3	3								Lipid Metabolism,Molecular Transport,Small Molecule Biochemistry	Reverse cholesterol transport	0.0032	APOE,CLU	2
Organ Morphology,Organismal Development,Reproductive System Development and Function	Mass of ventral prostatic lobe	0.0117	AR	1		Amino Acid Metabolism,Cell-To-Cell Signaling and Interaction,Molecular Transport,Small Molecule Biochemistry	Release of L-glutamic acid	0.0357	CCK,STX1A	2								Endocrine System Development and Function,Lipid Metabolism,Molecular Transport,Small Molecule Biochemistry	Secretion of corticosterone	0.0032	AGT,APOE	2
Cellular Development,Cellular Growth and Proliferation	Proliferation of acinar gland cells	0.0117	CCK	1		Cell-To-Cell Signaling and Interaction,Nervous System Development and Function	Activation of pyramidal neurons	0.0361	SCN1B	1								Endocrine System Development and Function,Lipid Metabolism,Small Molecule Biochemistry,Vitamin and Mineral Metabolism	Synthesis of pregnenolone	0.0032	AGT,DBI	2
Nervous System Development and Function,Tissue Morphology	Quantity of enteric neurons	0.0117	HTR4	1		Nervous System Development and Function	Activation of sympathetic nervous system	0.0361	CCK	1								Cardiovascular System Development and Function,Tissue Morphology	Morphology of aorta	0.00333	AGT,APOE,CST3	3
Behavior,Nervous System Development and Function	Sensory processing	0.0117	CHRNA7	1		Cellular Function and Maintenance,Molecular Transport	Exocytosis by endocrine cells	0.0361	STX1A	1								Embryonic Development,Organ Development,Organ Morphology,Organismal Development,Renal and Urological System Development and Function,Tissue Development	Mass of kidney	0.00346	AGT,APOE,GSTK1	3
Cell-To-Cell Signaling and Interaction,Cellular Growth and Proliferation,Nervous System Development and Function	Stimulation of cholinergic neurons	0.0117	CCK	1		Embryonic Development,Organ Development,Organismal Development,Reproductive System Development and Function,Tissue Development	Growth of preantral follicle	0.0361	NPPC	1								Cardiovascular System Development and Function,Organ Development,Organ Morphology	Systole	0.00352	AGT,MYBPC3	2
Cell Morphology,Cell-To-Cell Signaling and Interaction,Cellular Function and Maintenance,Nervous System Development and Function	Transmembrane potential of neurons	0.0117	HCN1	1		Cell Signaling,Molecular Transport,Nucleic Acid Metabolism,Small Molecule Biochemistry	Release of cyclic AMP	0.0361	CCK	1								Cellular Development,Cellular Growth and Proliferation,Organ Development,Skeletal and Muscular System Development and Function,Tissue Development	Proliferation of smooth muscle cells	0.00359	AGT,APOE,CLU,ID2,NDRG2,NQO1	6
Cell Morphology,Cellular Assembly and Organization,Cellular Development,Cellular Function and Maintenance,Cellular Growth and Proliferation,Nervous System Development and Function,Organismal Development,Tissue Development	Axonogenesis	0.0122	CCK,SEMA3E,SLIT1,THY1	4		Cell-To-Cell Signaling and Interaction,Molecular Transport,Small Molecule Biochemistry	Secretion of acetylcholine	0.0361	CCK	1								Cell Signaling,Small Molecule Biochemistry	Synthesis of nitric oxide	0.00368	AGT,APOE,CLU,NQO1,S100A1,S100B	6
Behavior	Mechanical allodynia behavior	0.0123	CAMK2A,NPTX1	2		Cell-To-Cell Signaling and Interaction	Synaptic strength of gap junctions	0.0361	CAMK2A	1								Energy Production,Molecular Transport,Nucleic Acid Metabolism,Small Molecule Biochemistry	Concentration of ATP	0.00375	AGT,NQO1,S100A1,UCP3	4
Nervous System Development and Function	Electrophysiology of nervous system	0.0131	HCN1,KCNAB2	2		Cardiovascular Disease,Cardiovascular System Development and Function,Cell Morphology,Organ Morphology,Organismal Development,Organismal Injury and Abnormalities,Skeletal and Muscular Disorders,Skeletal and Muscular System Development and Function,Tissue Morphology	Hypertrophy of cardiac muscle	0.0373	LMCD1,MLIP,MYBPC3	3								Embryonic Development,Organ Development,Organismal Development,Reproductive System Development and Function,Tissue Development	Formation of mammary alveolus	0.00384	DSG2,ID2	2
Embryonic Development,Organismal Development	Development of head	0.0132	CYS1,DSCAML1,HCN1,HPCA,NR4A3,SEMA3E,SLIT1,SLIT3,THY1,WNT9A	10		Cell-To-Cell Signaling and Interaction,Cellular Assembly and Organization	Association of plasma membrane	0.0396	STX1A	1								Cell Morphology,Cell-To-Cell Signaling and Interaction,Nervous System Development and Function	Plasticity of neuronal synapse	0.00384	APOE,S100B	2
Embryonic Development,Organismal Development,Skeletal and Muscular System Development and Function	Limb development	0.0136	BCL6,GPR161,HTR4,WNT9A	4		Cardiovascular System Development and Function,Organ Development,Organ Morphology	Contraction of left ventricle	0.0396	MYBPC3	1								Nervous System Development and Function	Regeneration of nerves	0.00384	AGT,CLU	2
Auditory and Vestibular System Development and Function,Embryonic Development,Organ Development,Organismal Development,Tissue Development	Development of inner ear	0.014	CYS1,HPCA,NR4A3	3		Cell-To-Cell Signaling and Interaction,Cellular Function and Maintenance,Drug Metabolism,Molecular Transport,Small Molecule Biochemistry	Exocytosis of norepinephrine	0.0396	STX1A	1								Nervous System Development and Function,Organ Morphology,Organismal Development	Morphology of hippocampus	0.00401	APOE,AXL,CST3,SLC1A2	4
Connective Tissue Development and Function,Connective Tissue Disorders,Organismal Development,Organismal Injury and Abnormalities,Skeletal and Muscular Disorders,Skeletal and Muscular System Development and Function,Tissue Development	Abnormal morphology of sagittal suture	0.0146	WNT9A	1		Connective Tissue Development and Function,Embryonic Development,Organ Development,Organismal Development,Skeletal and Muscular System Development and Function,Tissue Development	Growth of tibia	0.0396	NPPC	1								Cell Morphology,Organ Morphology,Skeletal and Muscular Disorders,Skeletal and Muscular System Development and Function,Tissue Morphology	Abnormal morphology of m-bands	0.00403	MYBPC3	1
Cell-To-Cell Signaling and Interaction,Nervous System Development and Function	Activation of interneurons	0.0146	CCK	1		Nervous System Development and Function,Neurological Disease,Organ Morphology,Organismal Development,Organismal Injury and Abnormalities	Lack of dentate gyrus	0.0396	EMX1	1								Cardiovascular Disease,Cardiovascular System Development and Function,Organismal Injury and Abnormalities,Tissue Morphology	Abnormal morphology of spiral modiolar artery	0.00403	APOE	1
Cellular Development,Cellular Growth and Proliferation,Embryonic Development,Organ Development,Organismal Development,Reproductive System Development and Function,Tissue Development	Arrest in spermatogenesis of spermatocytes	0.0146	AR	1		Embryonic Development,Nervous System Development and Function,Organ Development,Organ Morphology,Organismal Development,Tissue Development,Visual System Development and Function	Morphogenesis of iris	0.0396	WNT9A	1								Hematological System Development and Function,Immunological Disease,Lymphoid Tissue Structure and Development,Organ Morphology,Organismal Injury and Abnormalities,Tissue Morphology	Abnormal morphology of tonsil tissue	0.00403	ID2	1
Cell Morphology	Conversion of placental cells	0.0146	BCL6	1		Cell-To-Cell Signaling and Interaction,Nervous System Development and Function	Propagation of action potential	0.0396	SCN1B	1								Free Radical Scavenging,Lipid Metabolism,Molecular Transport,Small Molecule Biochemistry	Accumulation of phospholipid hydroperoxide	0.00403	PRDX6	1
Cell-To-Cell Signaling and Interaction,Cellular Growth and Proliferation,Nervous System Development and Function	Excitation of cortical neurons	0.0146	NPTX1	1		Cellular Assembly and Organization,Cellular Function and Maintenance	Remodeling of actin	0.0396	NGEF	1								Lipid Metabolism,Small Molecule Biochemistry	Activation of eicosapentenoic acid	0.00403	ACSBG1	1
Behavior	Hypnosis	0.0146	HCN1	1		Amino Acid Metabolism,Lipid Metabolism,Molecular Transport,Small Molecule Biochemistry	Transport of GABA	0.0396	STX1A	1								Lipid Metabolism,Small Molecule Biochemistry	Activation of linoleic acid	0.00403	ACSBG1	1
Organ Morphology,Organismal Development,Organismal Injury and Abnormalities,Reproductive System Development and Function,Reproductive System Disease	Lack of prostate gland	0.0146	AR	1		Cell Morphology,Connective Tissue Development and Function,Hematological System Development and Function,Inflammatory Response,Organismal Development,Tissue Morphology	Volume of blood platelets	0.0396	GP1BB	1								Lipid Metabolism,Small Molecule Biochemistry	Activation of myristic acid	0.00403	ACSBG1	1
						Lipid Metabolism,Small Molecule Biochemistry	Metabolism of glycosphingolipid	0.0415	B3GALT2,NEU2	2								Lipid Metabolism,Small Molecule Biochemistry	Activation of nervonic acid	0.00403	ACSBG1	1
						Nervous System Development and Function	Morphology of nervous system	0.042	ARC,CAMK2A,EMX1,LYNX1,NPTX1,PRMT8,SCN1B,STX1A,TTL,ZNF365	10								Lipid Metabolism,Small Molecule Biochemistry	Activation of oleic acid	0.00403	ACSBG1	1
						Cardiovascular Disease,Cardiovascular System Development and Function,Hereditary Disorder,Organ Morphology,Organismal Development,Organismal Injury and Abnormalities,Skeletal and Muscular Disorders	Dilated cardiomyopathy 1S	0.0431	TNNC1	1								Lipid Metabolism,Small Molecule Biochemistry	Activation of palmitic acid	0.00403	ACSBG1	1
						Skeletal and Muscular System Development and Function	Fusion of joint	0.0431	WNT9A	1								Lipid Metabolism,Small Molecule Biochemistry	Activation of stearic acid	0.00403	ACSBG1	1
						Cellular Assembly and Organization,Cellular Function and Maintenance,Cellular Movement,Nervous System Development and Function	Retrograde axonal transport	0.0431	BSN	1								Nervous System Development and Function	Activation of superior temporal gyrus	0.00403	APOE	1
						Skeletal and Muscular System Development and Function,Tissue Development	Synthesis of cartilage matrix	0.0431	NPPC	1								Cell Morphology,Cellular Assembly and Organization,Cellular Development,Cellular Function and Maintenance,Cellular Growth and Proliferation,Embryonic Development,Nervous System Development and Function,Organismal Development,Tissue Development	Arborization of apical processes	0.00403	APOE	1
						Amino Acid Metabolism,Molecular Transport,Small Molecule Biochemistry	Transport of glycine	0.0431	STX1A	1								Carbohydrate Metabolism,Small Molecule Biochemistry	Binding of chondroitin sulfate proteoglycan	0.00403	APOE	1
						Cardiovascular System Development and Function,Organ Development	Heart rate	0.0434	MYBPC3,RGS6,SCN1B,TNNC1	4								Cell-To-Cell Signaling and Interaction,Small Molecule Biochemistry	Catabolism of 5-hydroxytryptamine	0.00403	MAOB	1
						Nervous System Development and Function,Neurological Disease,Organ Morphology,Organismal Development,Organismal Injury and Abnormalities	Abnormal morphology of telencephalon	0.0436	EMX1,LYNX1,TTL	3								Cell Death and Survival,Nervous System Development and Function	Cell viability of pyramidal neurons	0.00403	APOE	1
						Cell Morphology,Cellular Assembly and Organization,Cellular Function and Maintenance,Nervous System Development and Function	Extension of neurites	0.0441	OLFM1,SCN1B,TTL	3								Cardiovascular System Development and Function,Tissue Morphology	Contraction of afferent arteriole	0.00403	AGT	1
						Cell Morphology,Nervous System Development and Function,Tissue Morphology	Morphology of neurons	0.0444	ARC,CAMK2A,NPTX1,PRMT8,SCN1B,STX1A,ZNF365	7								Skeletal and Muscular System Development and Function	Contraction of anococcygeus smooth muscle	0.00403	AGT	1
						Cell Morphology,Nervous System Development and Function,Neurological Disease,Tissue Morphology	Abnormal morphology of neurons	0.0463	CAMK2A,NPTX1,PRMT8,SCN1B,STX1A,ZNF365	6								Carbohydrate Metabolism,Lipid Metabolism,Small Molecule Biochemistry	Degradation of lysophosphatidylcholine	0.00403	PRDX6	1
						Cellular Development,Nervous System Development and Function,Tissue Development,Visual System Development and Function	Differentiation of amacrine cells	0.0466	RORB	1								Organ Morphology,Organismal Functions	Delay in initiation of healing of hamstring muscle	0.00403	HOPX	1
						Cardiovascular System Development and Function,Cellular Function and Maintenance,Organ Development,Organ Morphology,Skeletal and Muscular System Development and Function	Relaxation of cardiomyocytes	0.0466	TNNC1	1								Cardiovascular System Development and Function,Organismal Development,Tissue Morphology	Density of vasa vasorum	0.00403	APOE	1
						Cell Signaling,Molecular Transport,Vitamin and Mineral Metabolism	Quantity of Ca2+	0.0496	CAMK2A,CCK,LYNX1,NPPC,TNNC1	5								Cell Morphology,Cell-To-Cell Signaling and Interaction,Cellular Function and Maintenance,Nervous System Development and Function,Visual System Development and Function	Depolarization of Muller glia	0.00403	KCNJ10	1
						Nervous System Development and Function	Nociception	0.0498	CCK,KCNT2,NPPC	3								Cell-mediated Immune Response,Cellular Development,Cellular Function and Maintenance,Cellular Growth and Proliferation,Connective Tissue Development and Function,Embryonic Development,Hematological System Development and Function,Hematopoiesis,Lymphoid Tissue Structure and Development,Organ Development,Organismal Development,Tissue Development	Development of lamina propria T lymphocytes	0.00403	ID2	1
																		Cardiovascular System Development and Function,Tissue Morphology	Diameter of afferent arteriole	0.00403	AGT	1
																		Cardiovascular System Development and Function,Organ Morphology,Renal and Urological System Development and Function,Tissue Morphology	Diameter of efferent glomerular arteriole	0.00403	AGT	1
																		Cardiovascular System Development and Function,Organ Development,Organ Morphology	Diastolic relaxation of left ventricle	0.00403	MYBPC3	1
																		Cellular Development,Nervous System Development and Function	Differentiation of pigment cells	0.00403	CD63	1
																		Cardiovascular Disease,Cardiovascular System Development and Function,Hereditary Disorder,Organ Morphology,Organismal Development,Organismal Injury and Abnormalities,Skeletal and Muscular Disorders	Dilated cardiomyopathy 1BB	0.00403	DSG2	1
																		Cardiovascular Disease,Cardiovascular System Development and Function,Hereditary Disorder,Organ Morphology,Organismal Development,Organismal Injury and Abnormalities,Skeletal and Muscular Disorders	Dilated cardiomyopathy type 1MM	0.00403	MYBPC3	1
																		Amino Acid Metabolism,Molecular Transport,Small Molecule Biochemistry	Efflux of glutamine	0.00403	SLC38A3	1
																		Cell Morphology,Cell-To-Cell Signaling and Interaction,Cellular Assembly and Organization,Nervous System Development and Function,Visual System Development and Function	Electrical resistance of Muller glia	0.00403	KCNJ10	1
																		Cardiovascular System Development and Function,Organismal Development,Tissue Morphology	Expansion of suprarenal aorta	0.00403	AGT	1
																		Skeletal and Muscular System Development and Function	Fatigability of soleus muscle	0.00403	ATP1A2	1
																		Skeletal and Muscular System Development and Function	Force generation of myocardium	0.00403	MYBPC3	1
																		Embryonic Development,Organ Development,Organismal Development,Renal and Urological System Development and Function,Tissue Development	Formation of mesangial matrix	0.00403	AGT	1
																		Lipid Metabolism,Small Molecule Biochemistry	Homeostasis of sulfatides	0.00403	APOE	1
																		Lipid Metabolism,Small Molecule Biochemistry,Vitamin and Mineral Metabolism	Hydrolysis of 11-cis-retinyl esters	0.00403	RLBP1	1
																		Lipid Metabolism,Nucleic Acid Metabolism,Small Molecule Biochemistry	Hydrolysis of acetyl-coenzyme A	0.00403	ACOT11	1
																		Lipid Metabolism,Small Molecule Biochemistry	Hydrolysis of inositol phospholipid	0.00403	AGT	1
																		Lipid Metabolism,Nucleic Acid Metabolism,Small Molecule Biochemistry	Hydrolysis of lauroyl-coenzyme A	0.00403	ACOT11	1
																		Lipid Metabolism,Nucleic Acid Metabolism,Small Molecule Biochemistry	Hydrolysis of malonyl-coenzyme A	0.00403	ACOT11	1
																		Lipid Metabolism,Nucleic Acid Metabolism,Small Molecule Biochemistry	Hydrolysis of myristoyl-coenzyme A	0.00403	ACOT11	1
																		Lipid Metabolism,Nucleic Acid Metabolism,Small Molecule Biochemistry	Hydrolysis of palmitoleoyl-coenzyme A	0.00403	ACOT11	1
																		Lipid Metabolism,Nucleic Acid Metabolism,Small Molecule Biochemistry	Hydrolysis of stearoyl-coenzyme A	0.00403	ACOT11	1
																		Cellular Function and Maintenance,Hematopoiesis,Inflammatory Response	Ingestion of thymocytes	0.00403	APOE	1
																		Lipid Metabolism,Small Molecule Biochemistry,Vitamin and Mineral Metabolism	Isomerization of 11-cis-retinol	0.00403	RLBP1	1
																		Lipid Metabolism,Small Molecule Biochemistry,Vitamin and Mineral Metabolism	Isomerization of vitamin A	0.00403	RLBP1	1
																		Nervous System Development and Function	Memory recall of CD8+ T lymphocyte	0.00403	ID2	1
																		Lipid Metabolism,Small Molecule Biochemistry,Vitamin and Mineral Metabolism	Metabolism of alpha-tocopherol	0.00403	CYP4F12	1
																		DNA Replication, Recombination, and Repair,Nucleic Acid Metabolism,Small Molecule Biochemistry	Metabolism of deoxyuridine	0.00403	GLDC	1
																		Drug Metabolism,Small Molecule Biochemistry	Metabolism of methylene blue	0.00403	NQO1	1
																		DNA Replication, Recombination, and Repair,Nucleic Acid Metabolism,Small Molecule Biochemistry	Metabolism of thymidine	0.00403	GLDC	1
																		Cell Morphology,Cellular Assembly and Organization,Cellular Function and Maintenance	Microfluidity of Plasma Membrane	0.00403	APOE	1
																		Cellular Development,Cellular Growth and Proliferation,Organ Development,Reproductive System Development and Function,Skeletal and Muscular System Development and Function,Tissue Development	Proliferation of myoid cells	0.00403	AGT	1
																		Carbohydrate Metabolism,Free Radical Scavenging,Lipid Metabolism,Molecular Transport,Small Molecule Biochemistry	Quantity of 1-palmitoyl-2-linoleoyl phosphatidylcholine hydroperoxide	0.00403	PRDX6	1
																		Small Molecule Biochemistry	Reduction of acetoin	0.00403	DCXR	1
																		Skeletal and Muscular System Development and Function	Relaxation of anococcygeus smooth muscle	0.00403	AGT	1
																		Cardiovascular System Development and Function,Tissue Development	Response of aortic ring tissue	0.00403	AGT	1
																		Nervous System Development and Function	Stellation of eye cell lines	0.00403	S100B	1
																		Nervous System Development and Function	Stellation of nervous tissue cell lines	0.00403	S100B	1
																		Cardiovascular System Development and Function,Cell-To-Cell Signaling and Interaction,Cellular Growth and Proliferation	Stimulation of endothelial cell lines	0.00403	AGT	1
																		Connective Tissue Development and Function,Skeletal and Muscular System Development and Function	Strength of humerus	0.00403	SLC9A3R1	1
																		Small Molecule Biochemistry	Synthesis of phosphate	0.00403	UCP3	1
																		Nervous System Development and Function	Toe pinch reflex	0.00403	CPE	1
																		Cancer,Organ Morphology	Transformation of intestine	0.00403	ID2	1
																		Amino Acid Metabolism,Small Molecule Biochemistry	Utilization of L-glutamic acid	0.00403	GLUL	1
																		Nucleic Acid Metabolism,Small Molecule Biochemistry	Utilization of NADPH	0.00403	NQO1	1
																		Cell Death and Survival,Cell Morphology,Cellular Compromise,Nervous System Development and Function	Vacuolation of spinal neuron	0.00403	KCNJ10	1
																		Cardiovascular System Development and Function,Organismal Development	Vascularization of islets of Langerhans	0.00403	EPHX2	1
																		Cardiovascular System Development and Function,Renal and Urological System Development and Function	Vasoconstriction of efferent glomerular arteriole	0.00403	AGT	1
																		Cardiovascular System Development and Function	Vasoconstriction of mesenteric arteriolar ring	0.00403	AGT	1
																		Cardiovascular System Development and Function	Vasoconstriction of saphenous artery	0.00403	AGT	1
																		Cell-To-Cell Signaling and Interaction,Nervous System Development and Function	Activation of neuroglia	0.0041	AGT,APOE,GFAP,MAOB	4
																		Free Radical Scavenging,Small Molecule Biochemistry	Production of hydrogen peroxide	0.00445	AGT,MAOB,UCP3	3
																		Cardiovascular Disease,Cardiovascular System Development and Function,Organ Morphology,Organismal Injury and Abnormalities,Renal and Urological Disease,Renal and Urological System Development and Function,Tissue Morphology	Abnormal morphology of glomerular capillary	0.00453	APOE,CLU	2
																		Cell Morphology,Cellular Assembly and Organization,Cellular Function and Maintenance	Formation of microvilli	0.00453	EZR,SLC9A3R1	2
																		Amino Acid Metabolism,Molecular Transport,Small Molecule Biochemistry	Transport of L-glutamic acid	0.00453	KCNJ10,SLC1A2	2

## Sheet: d) human neuron functions
Ingenuity Pathway Analysis functions enriched for dysregulated genes in human IPSC-derived cortical neuron cultures from members of the t(1;11) family. All functions in the categories 'Molecular and cellular function' and 'Physiological system development and function' are included. Selected top relevant functions are provided in Table 1. The genes listed for each function are dysregulated in thi…
Categories	Functions annotation	p value	Genes	Number of genes
Cellular Assembly and Organization, Cellular Function and Maintenance	Organization of cytoskeleton	2.76e-16	ABCC4,ABI1,ACTR3,ACVR2A,ADGRG6,AGFG1,AKAP12,ANKRD27,ANTXR1,APP,AQP1,ARHGAP18,ARHGAP5,ARHGEF7,ATP2C1,ATP8B1,BBS1,BBS2,BBS5,BBS9,BCR,BMP2K,BRSK2,BSN,BST1,CACNA1H,CAMK1G,CAP2,CASP4,CAST,CCDC88A,CCK,CCNO,CCR7,CD82,CDC42EP4,CDH1,CDK5R1,CDK5RAP2,CDKN2A,CELSR3,CHRNA3,CKAP2,CLIP1,CLTC,CNN2,CNP,CORO7/CORO7-PAM16,CPEB3,CTNND2,CXADR,CYFIP1,DAB1,DACT1,DAG1,DDAH1,DKK3,DLX2,DLX5,DNM2,DOCK1,DOK1,DPYSL2,DPYSL3,D…	240
Cellular Assembly and Organization, Cellular Function and Maintenance	Organization of cytoplasm	3.33e-16	ABCC4,ABI1,ACTR3,ACVR2A,ADGRG6,AGFG1,AKAP12,AKTIP,ANKRD27,ANTXR1,APP,AQP1,ARHGAP18,ARHGAP5,ARHGEF7,ATP2C1,ATP8B1,BBS1,BBS2,BBS5,BBS9,BCR,BMP2K,BNIP3,BRSK2,BSN,BST1,CACNA1H,CAMK1G,CAP2,CASP4,CAST,CCDC47,CCDC88A,CCK,CCNO,CCR7,CD82,CDC42EP4,CDH1,CDK5R1,CDK5RAP2,CDKN2A,CELSR3,CHRNA3,CKAP2,CLIP1,CLTC,CLUH,CNN2,CNP,CORO7/CORO7-PAM16,CPEB3,CTNND2,CXADR,CYFIP1,DAB1,DACT1,DAG1,DDAH1,DKK3,DLX2,DLX5,DNM2,DO…	257
Cell Morphology, Cellular Assembly and Organization, Cellular Function and Maintenance	Formation of cellular protrusions	2.52e-15	ABCC4,ABI1,ACTR3,ACVR2A,ADGRG6,AKAP12,ANKRD27,APP,AQP1,ARHGAP5,ARHGEF7,ATP8B1,BBS1,BBS2,BBS5,BBS9,BCR,BRSK2,BSN,CACNA1H,CAMK1G,CAST,CCDC88A,CCK,CCNO,CCR7,CD82,CDC42EP4,CDH1,CDK5R1,CELSR3,CHRNA3,CNP,CPEB3,CTNND2,CYFIP1,DAB1,DACT1,DAG1,DDAH1,DKK3,DLX2,DLX5,DNM2,DOCK1,DPYSL2,DPYSL3,DRD2,DVL1,DZIP1L,EGF,EGFR,EPS15,EPS8,ERBB4,ERC2,EZR,FAM107A,FAM161A,FEZF2,FGF1,FGFR2,FLOT1,FN1,GDNF,GNA12,GNAO1,GRIN3A,…	170
Cellular Assembly and Organization, Cellular Function and Maintenance	Microtubule dynamics	1.4e-14	ABCC4,ABI1,ACTR3,ACVR2A,ADGRG6,AKAP12,ANKRD27,APP,AQP1,ARHGAP5,ARHGEF7,ATP2C1,ATP8B1,BBS1,BBS2,BBS5,BBS9,BCR,BMP2K,BRSK2,BSN,CACNA1H,CAMK1G,CAST,CCDC88A,CCK,CCNO,CCR7,CD82,CDC42EP4,CDH1,CDK5R1,CDK5RAP2,CELSR3,CHRNA3,CKAP2,CLIP1,CNP,CPEB3,CTNND2,CYFIP1,DAB1,DACT1,DAG1,DDAH1,DKK3,DLX2,DLX5,DNM2,DOCK1,DOK1,DPYSL2,DPYSL3,DRD2,DVL1,DZIP1L,EGF,EGFR,EPS15,EPS8,ERBB4,ERC2,EZR,FAM107A,FAM161A,FEZF2,FGF1,F…	206
Cellular Development, Cellular Growth and Proliferation, Nervous System Development and Function, Tissue Development	Development of neurons	1.58e-13	ABI1,ACTR3,ACVR2A,ADGRG6,ADRB2,AKTIP,ANKRD27,APP,ARHGAP5,ARHGEF7,BBS1,BRSK2,BSN,CACNA1H,CAMK1G,CAST,CCDC88A,CCK,CDH1,CDK5R1,CHRNA3,CLSTN3,CNP,COLQ,CPEB3,CTNND2,CYFIP1,DAB1,DACT1,DDAH1,DLGAP3,DLX1,DLX2,DLX5,DNM2,DOCK1,DPYSL2,DPYSL3,DRD2,DVL1,EGF,EGFR,EN1,EPS8,ERBB4,ERC2,EZR,FAM107A,FEZF2,FGFR2,FLOT1,FOXG1,GDNF,GLI2,GRIN3A,HAP1,HES1,IGSF9,INHBA,ITGA1,ITPR1,KIDINS220,KIF1A,LLGL1,LRRTM1,LYN,MAP2,METR…	148
Organismal Development	Morphology of head	2.03e-13	ACVR1B,ACVR2A,ADAM17,ADRB2,AKAP12,AKTIP,ANTXR1,APBB2,APP,AQP1,ARHGAP5,ARNTL,ATG5,ATP1A2,ATXN1L,BBS2,BCR,BMPR1B,BRSK2,CACNB3,CALB1,CBS/CBSL,CCR7,CDK5R1,CDK5RAP2,CDKN2A,CDO1,CDON,CELSR3,CFH,CHRNA3,CHRNA4,CLCN7,CLSTN3,COL11A2,COL1A1,COL8A1,CPEB3,CTSK,DAB1,DLGAP3,DLX1,DLX2,DLX5,DMRTA2,DNMT3B,DPYSL3,DRD2,DVL1,E2F5,EDNRB,EFTUD2,EGF,EGFR,EN1,ENTPD1,EPS8,ERBB4,ERC2,FEZF1,FEZF2,FGF1,FGF9,FGFR2,FREM1,GAL,G…	174
Cellular Development	Differentiation of nervous system	2.1e-13	ACTR3,ADGRG6,ADH5,AFDN,APP,ATP2C1,BMI1,BRSK2,CD82,CDK5R1,CDK5RAP2,CDKN2A,CDON,CLSTN3,CNP,CORIN,DAB1,DAG1,DISP3,DLL1,DLX1,DLX2,DLX5,DMRTA2,DNMT3B,DPYSL2,DTX1,EGF,EGFR,EN1,ERBB4,EXT1,FEZF1,FEZF2,FGF1,FGFR2,FN1,FOXG1,GDF6,GDNF,GLI2,GLUL,GPC1,HES1,HIF1A,HTR7,IKZF1,INHBA,ITM2C,KDM2A,KIDINS220,LHX2,LIN28A,LLGL1,MAPK1,MAPK14,MBD1,METRN,MYC,MYO6,NCKAP1,NCOR2,NFIB,NR2E1,NREP,NRG1,NTF3,NTRK2,NTRK3,OTX2,PHG…	102
Organismal Development, Organismal Injury and Abnormalities	Abnormal morphology of head	3.34e-13	ACVR1B,ACVR2A,ADAM17,ADRB2,AKAP12,ANTXR1,APBB2,APP,ARHGAP5,ARNTL,ATG5,ATP1A2,ATXN1L,BBS2,BCR,BMPR1B,BRSK2,CACNB3,CALB1,CBS/CBSL,CCR7,CDK5R1,CDK5RAP2,CDKN2A,CDO1,CDON,CELSR3,CFH,CHRNA3,CHRNA4,CLCN7,CLSTN3,COL11A2,COL8A1,CPEB3,CTSK,DAB1,DLGAP3,DLX1,DLX2,DLX5,DMRTA2,DNMT3B,DRD2,DVL1,E2F5,EDNRB,EFTUD2,EGF,EGFR,EN1,ENTPD1,EPS8,ERBB4,ERC2,FEZF1,FEZF2,FGF1,FGF9,FGFR2,FREM1,GAL,GCLM,GDF6,GLI2,GM2A,GNAS,G…	159
Cell Morphology, Cellular Development, Cellular Growth and Proliferation, Nervous System Development and Function, Organismal Development, Tissue Development	Morphogenesis of neurons	3.74e-13	ABI1,ACTR3,ACVR2A,ADGRG6,ANKRD27,APP,ARHGAP5,ARHGEF7,BBS1,BRSK2,BSN,CACNA1H,CAMK1G,CCDC88A,CCK,CDK5R1,CHRNA3,CNP,CPEB3,CTNND2,CYFIP1,DAB1,DACT1,DDAH1,DLX2,DLX5,DNM2,DOCK1,DPYSL2,DPYSL3,DRD2,DVL1,EGFR,EPS8,ERBB4,ERC2,EZR,FAM107A,FEZF2,FGFR2,FLOT1,FOXG1,GDNF,GRIN3A,HAP1,HES1,IGSF9,INHBA,ITGA1,ITPR1,KIDINS220,LLGL1,LRRTM1,LYN,MAP2,METRN,MICALL2,MYO6,NFIB,NIN,NR2E1,NRCAM,NRG1,NRP2,NTF3,NTNG2,NTRK2,NT…	119
Cellular Development, Nervous System Development and Function, Tissue Development	Differentiation of neurons	1.35e-12	ACTR3,ADH5,APP,ATP2C1,BMI1,BRSK2,CDK5R1,CDK5RAP2,CDON,CLSTN3,CORIN,DAB1,DISP3,DLL1,DLX1,DLX2,DLX5,DMRTA2,DNMT3B,DPYSL2,DTX1,EGF,EGFR,EN1,ERBB4,FEZF1,FEZF2,FGF1,FGFR2,FN1,FOXG1,GDF6,GDNF,GLI2,HES1,HIF1A,HTR7,IKZF1,INHBA,ITM2C,KDM2A,KIDINS220,LHX2,LIN28A,LLGL1,MAPK1,MAPK14,METRN,MYC,MYO6,NCKAP1,NCOR2,NR2E1,NREP,NRG1,NTF3,NTRK2,NTRK3,OTX2,PHGDH,PIN1,PITX2,POLB,PRKCA,PTN,PTPRZ1,RARA,RHOQ,S100A4,SALL1…	86
Nervous System Development and Function	Development of central nervous system	2.37e-12	ABCB6,ADAM23,ADRB2,AFDN,AK7,AKTIP,APBB2,APP,BBS1,BBS2,BCR,BPTF,CBS/CBSL,CD82,CDK5R1,CDK5RAP2,CDKN2A,CDON,CHST3,CNP,COL3A1,CST3,CXADR,DAB1,DAG1,DBI,DLL1,DLX1,DLX2,DLX5,DRD2,EGF,EGFR,EN1,EPHA5,ERBB4,EXT1,EZR,FEZF1,FEZF2,FGFR2,FOXD1,FOXG1,GAS8,GDNF,GLI2,GNAO1,GPC1,GSTP1,HAP1,HES1,HIF1A,HYDIN,IKZF1,ITGA6,ITPR1,KIF1A,LAMC3,LHX2,LIN28A,LLGL1,LOXL3,LRP2,MAP2,MAPK1,MYC,NCKAP1,NCOR2,NFIB,NIN,NOS2,NPAS2,NR…	122
Cell Morphology, Cellular Assembly and Organization, Cellular Development, Cellular Function and Maintenance, Cellular Growth and Proliferation, Nervous System Development and Function, Organismal Development, Tissue Development	Neuritogenesis	3.94e-12	ABI1,ACTR3,ACVR2A,ADGRG6,ANKRD27,APP,ARHGAP5,ARHGEF7,BBS1,BRSK2,BSN,CACNA1H,CAMK1G,CCDC88A,CCK,CDK5R1,CHRNA3,CNP,CPEB3,CTNND2,CYFIP1,DAB1,DACT1,DDAH1,DLX2,DLX5,DNM2,DOCK1,DPYSL2,DPYSL3,DRD2,DVL1,EGFR,EPS8,ERBB4,ERC2,EZR,FAM107A,FEZF2,FGFR2,FLOT1,GDNF,GRIN3A,HAP1,IGSF9,INHBA,ITGA1,ITPR1,KIDINS220,LLGL1,LRRTM1,LYN,MAP2,METRN,MICALL2,MYO6,NFIB,NIN,NR2E1,NRCAM,NRG1,NRP2,NTF3,NTNG2,NTRK2,NTRK3,OBSL1,P…	115
Nervous System Development and Function	Morphology of central nervous system	5.71e-12	AKAP12,AKTIP,APBB2,APP,ARHGAP5,ATG5,ATP1A2,ATXN1L,BBS2,BCR,BMPR1B,BRSK2,CACNB3,CALB1,CBS/CBSL,CDK5R1,CDK5RAP2,CDON,CELSR3,CHRNA4,CLSTN3,CPEB3,DAB1,DLGAP3,DLX1,DLX2,DLX5,DMRTA2,DPYSL3,DRD2,E2F5,EGFR,EN1,ENTPD1,ERBB4,FEZF1,FEZF2,FGF1,FGFR2,GAL,GCLM,GDF6,GDNF,GLI2,GM2A,GNAS,GPR37,GPR85,HAP1,HES1,IKZF1,ITGA6,ITGB8,ITPR1,KIDINS220,LHX2,LLGL1,LRP2,LRRTM1,MAN2C1,MAP2,MLC1,MYC,NCOR2,NDST3,NFIB,NOS2,NR2E1…	109
Embryonic Development, Organismal Development	Development of head	6.09e-12	ABCB6,ADAM17,ADRB2,AFDN,AK7,AKTIP,ANTXR1,APBB2,APP,AQP1,ARNTL,ASPN,ATG5,ATP6V1B1,BBS1,BBS2,BCR,BMPR1B,BPTF,CBS/CBSL,CDK5R1,CDK5RAP2,CDKN2A,CDON,CFH,CHST3,CLDN5,COL11A2,COL1A1,COL3A1,COL5A1,COL8A1,CRISPLD2,CRYGA,CST3,CTHRC1,CTSK,CXADR,DAB1,DBI,DLL1,DLX1,DLX2,DLX5,DLX6,DRD2,DVL1,EGF,EGFR,EN1,EPHA5,ERBB4,ERC2,ESRRB,EXT1,EZR,FEZF1,FEZF2,FGF1,FGF9,FGFR2,FN1,FOXD1,FOXG1,FREM2,GAS8,GDF6,GDNF,GJA3,GLI2,G…	170
Nervous System Development and Function	Morphology of nervous system	7.81e-12	ADGRG6,ADRB2,AKAP12,AKTIP,APBB2,APP,ARHGAP5,ARHGEF7,ATG5,ATP1A2,ATXN1L,BBS2,BCR,BMPR1B,BRSK2,CACNB3,CALB1,CAMKK1,CAST,CBS/CBSL,CCDC88A,CDK5R1,CDK5RAP2,CDKN2A,CDON,CELSR3,CFH,CHRNA4,CLSTN3,CLTC,CNP,COL1A1,CPEB3,CTNND2,DAB1,DACT1,DAG1,DLGAP3,DLX1,DLX2,DLX5,DMRTA2,DPYSL2,DPYSL3,DRD2,DTNA,DVL1,E2F5,EGFR,EN1,ENTPD1,EPAS1,ERBB4,ERC2,FEZF1,FEZF2,FGF1,FGFR2,GAL,GCLM,GDF6,GDNF,GLI2,GM2A,GNAS,GPR37,GPR85,G…	158
Embryonic Development, Nervous System Development and Function, Organ Development, Organismal Development, Tissue Development	Formation of brain	2.82e-11	ABCB6,ADRB2,AFDN,AK7,AKTIP,APBB2,APP,BBS1,BBS2,BCR,BPTF,CBS/CBSL,CDK5R1,CDK5RAP2,CDKN2A,CDON,CHST3,COL3A1,CST3,CXADR,DAB1,DBI,DLX1,DLX2,DLX5,DRD2,EGFR,EN1,EPHA5,ERBB4,EXT1,EZR,FEZF1,FEZF2,FGFR2,FOXD1,FOXG1,GAS8,GDNF,GLI2,GNAO1,GPC1,HAP1,HES1,HIF1A,HYDIN,IKZF1,ITGA6,ITPR1,KIF1A,LHX2,LIN28A,LLGL1,LRP2,MAPK1,NCOR2,NFIB,NIN,NOS2,NR2E1,NR2F1,NR3C1,NRCAM,NRG1,NRP2,NTF3,NTRK2,OTX2,PHGDH,POMGNT1,PPT1,PTP…	99
Embryonic Development, Organismal Development	Morphogenesis of head	7.31e-11	AFDN,AKTIP,AQP1,ATP6V1B1,BBS1,BBS2,BCR,BMPR1B,CBS/CBSL,CLDN5,COL1A1,COL5A1,COL8A1,CRISPLD2,CTHRC1,DLX5,DLX6,DVL1,EGFR,EZR,FGF9,FGFR2,FN1,FOXD1,FOXG1,GLI2,HES1,HIF1A,ITGA6,LRIG1,MAB21L2,MAPK1,MMP2,MYC,MYO6,NFIB,NIN,NOTCH2,NR2E1,OSR2,OTX2,PAX8,PITX2,POLB,PRRX2,SALL1,SIX3,SKOR2,SLITRK6,SSBP3,TFAP2A,VANGL2,VAX1,VAX2,WNT2,ZSCAN21	56
Nervous System Development and Function, Organ Morphology, Organismal Development	Morphology of brain	1.28e-10	AKAP12,AKTIP,APBB2,APP,ARHGAP5,ATG5,ATP1A2,ATXN1L,BBS2,BCR,BMPR1B,BRSK2,CACNB3,CALB1,CDK5R1,CDK5RAP2,CDON,CELSR3,CHRNA4,CLSTN3,CPEB3,DAB1,DLGAP3,DLX5,DMRTA2,DPYSL3,DRD2,E2F5,EGFR,EN1,ENTPD1,ERBB4,FEZF1,FEZF2,FGF1,FGFR2,GAL,GCLM,GDNF,GLI2,GM2A,GNAS,GPR37,GPR85,HAP1,HES1,IKZF1,ITGA6,ITGB8,ITPR1,KIDINS220,LHX2,LLGL1,LRP2,LRRTM1,MAN2C1,MAP2,MLC1,NCOR2,NDST3,NFIB,NOS2,NR2E1,NR2F1,NRCAM,NTF3,NTRK2,OTX2…	98
Nervous System Development and Function, Organ Morphology, Organismal Development	Morphology of telencephalon	1.32e-10	APBB2,APP,ARHGAP5,ATP1A2,ATXN1L,BBS2,CDK5R1,CDK5RAP2,CDON,CELSR3,DAB1,DLGAP3,DLX5,DMRTA2,E2F5,EGFR,FEZF1,FEZF2,GCLM,GDNF,GLI2,GM2A,LHX2,LLGL1,LRP2,MAN2C1,MAP2,NCOR2,NFIB,NOS2,NR2E1,NR2F1,NTF3,OTX2,PHGDH,PPT1,PTPRS,ROBO2,SALL1,SEMA3F,SEMA7A,SPAG17,TP73,TTL,VAX1	45
Embryonic Development, Organismal Development	Development of body axis	1.63e-10	ABCB6,ACVR2A,ADAM17,ADRB2,AFDN,AK7,AKTIP,ANTXR1,APBB2,APP,AQP1,ARNTL,ASPN,ATG5,ATP6V1B1,BBS1,BBS2,BCR,BMPR1B,BPTF,CBS/CBSL,CDK5R1,CDK5RAP2,CDKN2A,CDON,CER1,CFH,CHST3,CLDN5,COL11A2,COL1A1,COL3A1,COL5A1,COL8A1,CRISPLD2,CRYGA,CST3,CTHRC1,CTSK,CXADR,DAB1,DACT1,DBI,DLL1,DLX1,DLX2,DLX5,DLX6,DRD2,DVL1,EGF,EGFR,EN1,EPHA5,ERBB4,ERC2,ESRRB,EXT1,EZR,FEZF1,FEZF2,FGF1,FGF9,FGFR2,FN1,FOXD1,FOXG1,FREM2,GAS8,GDF…	174
Nervous System Development and Function, Neurological Disease, Organ Morphology, Organismal Development, Organismal Injury and Abnormalities	Abnormal morphology of brain	1.75e-10	AKAP12,APBB2,APP,ARHGAP5,ATG5,ATP1A2,ATXN1L,BBS2,BCR,BRSK2,CACNB3,CALB1,CDK5R1,CDK5RAP2,CDON,CELSR3,CHRNA4,CLSTN3,CPEB3,DAB1,DLGAP3,DLX5,DMRTA2,DRD2,E2F5,EGFR,EN1,ENTPD1,ERBB4,FEZF1,FEZF2,FGF1,FGFR2,GAL,GCLM,GLI2,GM2A,GNAS,GPR37,HAP1,HES1,ITGA6,ITGB8,KIDINS220,LHX2,LLGL1,LRP2,LRRTM1,MAN2C1,MAP2,MLC1,NCOR2,NDST3,NFIB,NOS2,NR2F1,NRCAM,NTF3,NTRK2,OTX2,PAX8,PCDH9,PHGDH,POLB,PPT1,PTPRS,ROBO2,RPS6KA5,S…	85
Nervous System Development and Function, Neurological Disease, Organ Morphology, Organismal Development, Organismal Injury and Abnormalities	Abnormal morphology of telencephalon	2.59e-10	APBB2,APP,ARHGAP5,ATP1A2,ATXN1L,BBS2,CDK5R1,CDK5RAP2,CDON,CELSR3,DAB1,DLGAP3,DLX5,DMRTA2,E2F5,EGFR,FEZF1,FEZF2,GCLM,GLI2,GM2A,LHX2,LLGL1,LRP2,MAN2C1,MAP2,NCOR2,NFIB,NOS2,NR2F1,OTX2,PHGDH,PPT1,PTPRS,ROBO2,SALL1,SEMA3F,SEMA7A,SPAG17,TP73,TTL,VAX1	42
Nervous System Development and Function, Neurological Disease	Abnormal morphology of central nervous system	4.12e-10	AKAP12,APBB2,APP,ARHGAP5,ATG5,ATP1A2,ATXN1L,BBS2,BCR,BRSK2,CACNB3,CALB1,CBS/CBSL,CDK5R1,CDK5RAP2,CDON,CELSR3,CHRNA4,CLSTN3,CPEB3,DAB1,DLGAP3,DLX5,DMRTA2,DRD2,E2F5,EGFR,EN1,ENTPD1,ERBB4,FEZF1,FEZF2,FGF1,FGFR2,GAL,GCLM,GDF6,GLI2,GM2A,GNAS,GPR37,HAP1,HES1,ITGA6,ITGB8,KIDINS220,LHX2,LLGL1,LRP2,LRRTM1,MAN2C1,MAP2,MLC1,NCOR2,NDST3,NFIB,NOS2,NR2F1,NRCAM,NTF3,NTRK2,OTX2,PAX8,PCDH9,PHGDH,PITX2,POLB,PPT1,P…	90
Nervous System Development and Function, Organ Morphology, Organismal Development	Morphology of forebrain	4.37e-10	APBB2,APP,ARHGAP5,ATP1A2,ATXN1L,BBS2,BRSK2,CDK5R1,CDK5RAP2,CDON,CELSR3,DAB1,DLGAP3,DLX5,DMRTA2,E2F5,EGFR,FEZF1,FEZF2,GCLM,GDNF,GLI2,GM2A,HAP1,HES1,LHX2,LLGL1,LRP2,MAN2C1,MAP2,NCOR2,NDST3,NFIB,NOS2,NR2E1,NR2F1,NTF3,OTX2,PHGDH,PPT1,PTPRS,ROBO2,SALL1,SEMA3F,SEMA7A,SIM1,SIX3,SPAG17,TFAP2A,TP73,TTL,TYRO3,VAX1	53
Nervous System Development and Function, Neurological Disease	Abnormal morphology of nervous system	4.82e-10	ADGRG6,ADRB2,AKAP12,APBB2,APP,ARHGAP5,ATG5,ATP1A2,ATXN1L,BBS2,BCR,BMPR1B,BRSK2,CACNB3,CALB1,CAMKK1,CAST,CBS/CBSL,CCDC88A,CDK5R1,CDK5RAP2,CDKN2A,CDON,CELSR3,CFH,CHRNA4,CLSTN3,CPEB3,DAB1,DACT1,DLGAP3,DLX1,DLX2,DLX5,DMRTA2,DRD2,DTNA,DVL1,E2F5,EGFR,EN1,ENTPD1,EPAS1,ERBB4,ERC2,FEZF1,FEZF2,FGF1,FGFR2,GAL,GCLM,GDF6,GDNF,GLI2,GM2A,GNAS,GPR37,GRIN3A,HAP1,HES1,HIF1A,IGSF9,ITGA6,ITGB8,KCNA5,KIDINS220,LHX2,L…	128
Embryonic Development, Nervous System Development and Function, Organ Development, Organismal Development, Tissue Development	Formation of telencephalon	7.92e-10	ADRB2,AFDN,APBB2,BBS1,BBS2,CDK5R1,CHST3,DAB1,DBI,DLX1,DLX2,DLX5,EXT1,FEZF1,FEZF2,GDNF,GNAO1,HES1,LHX2,LRP2,MAPK1,NCOR2,NFIB,NIN,NR2E1,NRP2,NTRK2,OTX2,PTPRS,ROBO2,SALL1,SIX3,SLIT1,TNC,TP73,TTL,VAX1,ZBTB20	38
Nervous System Development and Function, Neurological Disease, Organ Morphology, Organismal Development, Organismal Injury and Abnormalities	Abnormal morphology of forebrain	7.93e-10	APBB2,APP,ARHGAP5,ATP1A2,ATXN1L,BBS2,CDK5R1,CDK5RAP2,CDON,CELSR3,DAB1,DLGAP3,DLX5,DMRTA2,E2F5,EGFR,FEZF1,FEZF2,GCLM,GLI2,GM2A,HAP1,HES1,LHX2,LLGL1,LRP2,MAN2C1,MAP2,NCOR2,NDST3,NFIB,NOS2,NR2F1,OTX2,PHGDH,PPT1,PTPRS,ROBO2,SALL1,SEMA3F,SEMA7A,SIM1,SPAG17,TFAP2A,TP73,TTL,TYRO3,VAX1	48
Embryonic Development, Nervous System Development and Function, Organ Development, Organismal Development, Tissue Development	Formation of forebrain	1.13e-09	ADRB2,AFDN,AKTIP,APBB2,APP,BBS1,BBS2,CDK5R1,CDKN2A,CHST3,DAB1,DBI,DLX1,DLX2,DLX5,DRD2,EXT1,FEZF1,FEZF2,FOXD1,FOXG1,GDNF,GNAO1,HES1,IKZF1,ITPR1,LHX2,LIN28A,LRP2,MAPK1,NCOR2,NFIB,NIN,NR2E1,NR2F1,NRP2,NTRK2,OTX2,PTPRS,ROBO2,SALL1,SIM1,SIX3,SLIT1,SOX1,TNC,TP73,TTL,TYRO3,VAX1,VAX2,ZBTB20	52
Cellular Development, Cellular Growth and Proliferation, Nervous System Development and Function, Tissue Development	Proliferation of neuronal cells	1.55e-09	ADAM17,AKTIP,APBB2,APP,ARHGAP5,ARHGEF7,BCR,BRSK2,CABLES1,CALB1,CDK5R1,CNP,COLQ,CTNNA1,CTNND2,DCT,DLL1,DLX5,DMRTA2,DOCK1,DOK4,DOK5,DPYSL2,DPYSL3,DRD2,DVL1,EGF,EGFR,ELMO2,ERBB4,EXT1,EZR,FAM107A,FEZF1,FGF1,FN1,FOXG1,GAL,GDNF,GNAO1,GNAS,HAP1,HIF1A,IGSF9,ITGA1,ITGA6,KDM2A,MAP2,MAPK1,MICALL2,MMP2,MT3,MYO10,NINJ1,NR2E1,NRCAM,NRG1,NTF3,NTRK2,NTRK3,OTX2,PALLD,PIK3CA,PKP4,PLXNA1,PPARG,PRKCA,PTN,PTPRS,PTPRZ…	98
Cell Morphology	Morphology of cells	1.99e-09	ABCA3,ABI1,ACADVL,ACOT13,ACOX1,ACSBG1,ACTC1,ACVR2A,ADAM17,ADD3,ADGRG6,ADRB2,AFDN,AMPD2,AMPH,ANKRD27,APOC1,APP,AQP1,ARHGAP5,ARHGEF7,ARNTL,ASPN,ATG5,ATP2C1,BBS2,BCR,BMF,BMPR1B,BRSK2,BST1,CA2,CACNA1H,CACNB3,CALB1,CAMK2D,CAMKK1,CAST,CBS/CBSL,CCDC3,CCDC88A,CCK,CCNY,CD34,CD55,CDH1,CDK5R1,CDKN2A,CFH,CHI3L1,CIRBP,CISH,CLCN7,CLTC,CNN2,CNP,COL11A2,COL1A1,COL3A1,COL5A1,COL8A1,COLQ,CPEB3,CTHRC1,CTNND2,CTSC,C…	306
Cellular Development, Cellular Growth and Proliferation, Nervous System Development and Function, Tissue Development	Outgrowth of neurons	5.93e-09	ADAM17,APBB2,APP,ARHGAP5,ARHGEF7,BRSK2,CABLES1,CALB1,CDK5R1,DLX5,DOCK1,DOK4,DOK5,DPYSL2,DPYSL3,DVL1,EGF,EGFR,ELMO2,ERBB4,EXT1,EZR,FAM107A,FEZF1,FGF1,FN1,FOXG1,GAL,GDNF,GNAO1,GNAS,HAP1,ITGA1,ITGA6,MAP2,MAPK1,MICALL2,MT3,MYO10,NINJ1,NRCAM,NTF3,NTRK2,NTRK3,PALLD,PIK3CA,PKP4,PLXNA1,PTN,PTPRS,PTPRZ1,RAB13,RAB3IL1,RHOQ,RUSC1,S100A4,S100B,SCD5,SEMA3D,SEMA3F,SEMA6A,SEMA7A,SH2B1,SKIL,SLC12A2,SPOCK2,TARDBP…	75
Cellular Development, Cellular Growth and Proliferation, Nervous System Development and Function, Tissue Development	Outgrowth of neurites	2e-08	ADAM17,APBB2,APP,ARHGAP5,ARHGEF7,BRSK2,CABLES1,CALB1,CDK5R1,DLX5,DOCK1,DOK4,DOK5,DPYSL2,DPYSL3,DVL1,EGF,EGFR,ELMO2,ERBB4,EXT1,EZR,FAM107A,FEZF1,FGF1,FN1,FOXG1,GAL,GDNF,GNAO1,GNAS,HAP1,ITGA1,MAP2,MAPK1,MICALL2,MYO10,NINJ1,NRCAM,NTF3,NTRK2,NTRK3,PALLD,PIK3CA,PKP4,PLXNA1,PTN,PTPRS,PTPRZ1,RAB13,RAB3IL1,RHOQ,RUSC1,S100A4,S100B,SCD5,SEMA3D,SEMA3F,SEMA6A,SEMA7A,SH2B1,SKIL,SLC12A2,SPOCK2,TARDBP,TGFA,TIAM…	73
Cellular Growth and Proliferation	Outgrowth of cells	2.15e-08	ADAM17,APBB2,APP,ARHGAP5,ARHGEF7,BCR,BRSK2,CABLES1,CALB1,CDK5R1,DLX5,DOCK1,DOK4,DOK5,DPYSL2,DPYSL3,DVL1,EGF,EGFR,ELMO2,ERBB4,EXT1,EZR,FAM107A,FEZF1,FGF1,FN1,FOXG1,GAL,GDNF,GNAO1,GNAS,HAP1,ITGA1,ITGA6,MAP2,MAPK1,MICALL2,MMP2,MT3,MYO10,NINJ1,NRCAM,NTF3,NTRK2,NTRK3,PALLD,PIK3CA,PKP4,PLXNA1,PTN,PTPRS,PTPRZ1,RAB13,RAB3IL1,RHOQ,RUSC1,S100A4,S100B,SCD5,SEMA3D,SEMA3F,SEMA6A,SEMA7A,SH2B1,SKIL,SLC12A2,SPOC…	77
Organismal Development	Morphology of body cavity	2.23e-08	ABCA3,ABCC4,ABI1,ACADL,ACADVL,ACOX1,ACTC1,ACVR2A,ADAM17,ADAMTS1,ADRB2,AFDN,AIM2,AKAP12,AMPD2,ANO1,ANTXR1,APP,AQP1,ARHGAP5,ARNTL,ATG5,ATP7B,ATXN1L,BCR,BMF,BMPR1B,CA2,CABLES1,CACNA1H,CACNB3,CAMK2D,CARM1,CASP7,CBS/CBSL,CCDC3,CCK,CCR7,CD55,CDKN2A,CEBPG,CELSR3,CFH,CHRNA3,CHST3,CISH,CNN1,COL1A1,COL3A1,CORIN,CPT2,CST3,CTHRC1,CTSC,CTSK,CXADR,DACT1,DACT3,DAG1,DECR1,DOCK1,DOK1,DRD2,DUSP6,DVL1,EDNRB,EGF,EGF…	223
Embryonic Development, Nervous System Development and Function, Organ Development, Organismal Development, Tissue Development	Development of cerebral cortex	6.36e-08	AFDN,APP,BBS1,BBS2,CDK5R1,CDON,COL3A1,CST3,CXADR,DAB1,DLX1,DLX2,EPHA5,ERBB4,EZR,FEZF2,FGFR2,FOXG1,HIF1A,KIF1A,LHX2,NFIB,NOS2,NR2E1,NR3C1,NTRK2,OTX2,PTPRS,SEMA3F,SH2B1,SLC1A3,STIP1,TACC2,TP73,TRAPPC9,ZBTB20	36
Nervous System Development and Function, Organ Morphology, Organismal Development	Morphology of cerebral cortex	7.34e-08	AKTIP,APBB2,APP,ARHGAP5,BBS2,BMPR1B,BRSK2,CDK5R1,CDON,CELSR3,CLSTN3,CPEB3,DAB1,DMRTA2,DPYSL3,E2F5,EGFR,FEZF1,FEZF2,FGF1,GAL,GM2A,GPR37,HAP1,ITGA6,LHX2,LLGL1,LRRTM1,MAN2C1,MAP2,NFIB,NR2E1,NR2F1,NTRK2,OTX2,PCDH9,POLB,PPT1,S100A4,SHANK1,STAMBP,STXBP3,TP73,TYRO3	44
Cellular Development, Cellular Growth and Proliferation, Nervous System Development and Function, Tissue Development	Growth of neurites	1.16e-07	ADAM17,APBB2,APP,ARHGAP5,ARHGEF7,BCR,BRSK2,CABLES1,CALB1,CDK5R1,CTNND2,DLX5,DOCK1,DOK4,DOK5,DPYSL2,DPYSL3,DVL1,EGF,EGFR,ELMO2,ERBB4,EXT1,EZR,FAM107A,FEZF1,FGF1,FN1,FOXG1,GAL,GDNF,GNAO1,GNAS,HAP1,IGSF9,ITGA1,MAP2,MAPK1,MICALL2,MMP2,MYO10,NINJ1,NRCAM,NRG1,NTF3,NTRK2,NTRK3,PALLD,PIK3CA,PKP4,PLXNA1,PPARG,PTN,PTPRS,PTPRZ1,RAB13,RAB3IL1,RHOQ,ROBO2,RUSC1,S100A4,S100B,SCD5,SEMA3D,SEMA3F,SEMA6A,SEMA7A,SH2…	81
Embryonic Development, Organ Development, Organismal Development, Tissue Development	Development of sensory organ	1.25e-07	ADAM17,ADRB2,AKTIP,AQP1,ARNTL,ATG5,ATP6V1B1,BBS1,BBS2,BCR,BMPR1B,CBS/CBSL,CDKN2A,CFH,COL1A1,COL5A1,COL8A1,CRYGA,CTHRC1,DLL1,DLX1,DLX2,DLX5,DLX6,DVL1,EGF,EGFR,ERC2,ESRRB,FGF1,FGF9,FGFR2,FOXD1,FOXG1,FREM2,GDF6,GJA3,GLI2,GNAO1,HES1,HIF1A,HLA-A,HLA-DMA,HPCA,IGSF3,ITGA6,LHX2,LMO7,LRIG1,LTBP2,MAB21L2,MAP2,MAPK1,MMP2,MPV17,MYC,MYO6,NDST3,NOS2,NOTCH2,NPHP1,NR2E1,NR2F1,NR3C1,NRCAM,NTF3,NTRK2,OAT,OSR2,OTX2…	94
Auditory and Vestibular System Development and Function, Embryonic Development, Organ Development, Organismal Development, Tissue Development	Development of inner ear	1.42e-07	ATG5,ATP6V1B1,BCR,CTHRC1,DLL1,DLX5,DLX6,DVL1,ESRRB,FGF9,FGFR2,FOXG1,FREM2,GLI2,HES1,HLA-A,HLA-DMA,HPCA,LRIG1,MPV17,MYC,MYO6,NR2F1,NTF3,OTX2,PAX8,PRRX2,RARA,SLITRK6,SOX21,TFAP2A,VANGL2	32
Cell Morphology, Cellular Assembly and Organization, Cellular Development, Cellular Function and Maintenance, Cellular Growth and Proliferation, Nervous System Development and Function, Organismal Development, Tissue Development	Axonogenesis	2.07e-07	ACTR3,ADGRG6,APP,BRSK2,CCK,CNP,CYFIP1,DAB1,DLX5,DPYSL2,DRD2,DVL1,EZR,FGFR2,FLOT1,GDNF,LLGL1,MAP2,METRN,NFIB,NIN,NTF3,NTNG2,NTRK2,NTRK3,PRKCA,PTPRE,PTPRZ1,RAB10,RNF165,ROBO2,S100B,SEMA3D,SHTN1,SKIL,SLIT1,SLITRK1,SLITRK6,SPTBN4,TIAM1,TRIM46,TRIM9,TTL,ULK1,VAX2	45
Nervous System Development and Function, Neurological Disease, Organ Morphology, Organismal Development, Organismal Injury and Abnormalities	Abnormal morphology of cerebral cortex	2.38e-07	APBB2,ARHGAP5,BBS2,BRSK2,CDK5R1,CDON,CELSR3,CLSTN3,CPEB3,DAB1,DMRTA2,E2F5,EGFR,FEZF1,FEZF2,FGF1,GAL,GM2A,GPR37,HAP1,ITGA6,LHX2,LLGL1,LRRTM1,MAN2C1,MAP2,NFIB,NR2F1,NTRK2,OTX2,PCDH9,POLB,PPT1,SHANK1,STAMBP,STXBP3,TP73,TYRO3	38
Organismal Development	Abnormal morphology of body cavity	2.48e-07	ABCA3,ABCC4,ABI1,ACADL,ACADVL,ACOX1,ACTC1,ACVR2A,ADAM17,ADAMTS1,AFDN,AIM2,AKAP12,AMPD2,ANTXR1,ARHGAP5,ARNTL,ATG5,ATP7B,ATXN1L,BCR,BMF,BMPR1B,CABLES1,CACNA1H,CACNB3,CARM1,CASP7,CBS/CBSL,CCR7,CD55,CDKN2A,CEBPG,CELSR3,CFH,CHRNA3,CHST3,CISH,COL1A1,COL3A1,CST3,CTHRC1,CTSK,CXADR,DACT1,DACT3,DOCK1,DOK1,DRD2,EDNRB,EGF,EGFR,EPAS1,EPN2,EPS15,ERBB4,ERCC5,FAH,FAN1,FBN1,FGF19,FGF9,FGFR2,FN1,FREM1,FXR1,GADD45G…	174
Cell Morphology	Abnormal morphology of cells	3.23e-07	ABCA3,ACADVL,ACOX1,ACSBG1,ACTC1,ACVR2A,ADAM17,ADD3,ADGRG6,ADRB2,AMPD2,AMPH,APP,ARNTL,ATG5,ATP2C1,BBS2,BCR,BMF,BMPR1B,BRSK2,CACNA1H,CALB1,CAMK2D,CAMKK1,CAST,CBS/CBSL,CCDC88A,CD34,CD55,CDK5R1,CDKN2A,CFH,CIRBP,CISH,CLCN7,CNN2,COL11A2,COL3A1,COL5A1,COL8A1,CPEB3,CTHRC1,CTSK,CXADR,DACT1,DLX5,DNA2,DNASE1L2,DRD2,DTNA,DTX1,DVL1,DYSF,EDNRB,EGF,EGFR,EGR4,EPAS1,EPS15,EPS8,ERBB4,ERC2,ERCC5,FAH,FAN1,FEZF1,FGFR…	190
Organismal Development	Size of body	6.84e-07	ACOT13,ACOX1,ACTC1,ADAM17,ADAMTS1,ADGRG6,ADRB2,ANO1,APBB2,APP,AQP1,ARHGAP5,ARNTL,ATXN1L,BBS2,BMF,CACNA1H,CBS/CBSL,CCNY,CDKN2A,CDO1,CDON,CHRM4,CHRNA3,CLCN7,COL11A2,COL3A1,COL5A3,CTSK,DACT1,DACT3,DBI,DLGAP3,DLX1,DLX5,DMRTA2,DNAJC10,DOCK1,DOK1,DRD2,EDNRB,EGF,EGFR,EN1,FABP5,FGFR2,G0S2,GATM,GDF6,GLI2,GNAO1,GNAS,GPER1,GPR85,GRB10,H19,HAP1,HAT1,HES1,HLA-DMA,HSD17B4,IKZF1,INSR,ITGA11,LASP1,LIN28A,LMO7,MA…	129
Auditory Disease, Auditory and Vestibular System Development and Function, Organ Morphology, Organismal Development, Organismal Injury and Abnormalities	Abnormal morphology of ear	8.94e-07	ATG5,BCR,CDO1,COL11A2,DLX1,DLX2,DLX5,DVL1,EGFR,EPS8,FGFR2,GDF6,GNAS,HES1,LRP2,NR2F1,NTF3,NTRK2,NTRK3,OTOS,OTX2,PAX8,PRRX2,RARA,SALL4,SLC12A2,SLC12A7,SLC4A7,SLITRK6,TFAP2A,VANGL2	31
Auditory and Vestibular System Development and Function, Embryonic Development, Organ Development, Organismal Development, Tissue Development	Development of ear	1.21e-06	ATG5,ATP6V1B1,BCR,CTHRC1,DLL1,DLX5,DLX6,DVL1,ESRRB,FGF9,FGFR2,FOXG1,FREM2,GLI2,HES1,HLA-A,HLA-DMA,HPCA,LRIG1,MAPK1,MPV17,MYC,MYO6,NR2F1,NTF3,OSR2,OTX2,PAX8,PRRX2,RARA,SALL1,SLITRK6,SOX21,TFAP2A,VANGL2	35
Embryonic Development, Nervous System Development and Function, Organ Development, Organismal Development, Tissue Development	Formation of olfactory bulb	1.61e-06	ADRB2,CDK5R1,DAB1,DLX2,EXT1,FEZF1,GNAO1,LHX2,LRP2,NR2E1,ROBO2,SALL1,SLIT1,TNC,TP73,VAX1	16
Embryonic Development, Organismal Development, Tissue Development	Growth of embryonic tissue	1.91e-06	APP,ARHGAP5,BBS1,BMI1,CDKN2A,CDON,CST3,CTNNA1,DCT,DLL1,DMRTA2,DRD2,EGF,EPAS1,FGF9,FGFR2,FOXG1,GLI2,GREM1,HDAC5,HES1,HIF1A,HLTF,INHBA,INSR,ITGA1,ITGA6,KCNIP3,LLGL1,MYC,NCOR2,NR2E1,NRG1,NTF3,OSR2,PITX2,PPARG,PRRX2,PTHLH,PTN,S100A4,SALL1,SALL4,SLC1A3,SNAI2,TGFA,TNC,VAX1,WNT2	49
Cellular Assembly and Organization	Formation of cellular membrane	2.07e-06	ACTR3,AFDN,APP,ARHGEF7,BSN,CDH1,CLDN5,CLSTN3,COLQ,CTNNA1,DLGAP3,DNM2,DVL1,EGF,ERBB4,FGFR2,FLOT1,GNA12,IGSF9,INHBA,ITGA6,JUP,KIF1A,LRRTM1,MYO6,NRCAM,NRG1,NTF3,NTRK2,NTRK3,PARD3B,PCDHB11,PCDHB2,PCDHB3,PCDHB4,PCDHB5,PCDHB9,PDLIM5,PEX11A,PRKCA,RAB13,SDK2,SHANK1,SLC12A2,SLITRK1,SLITRK6,SORBS2,TJP3,TNC	49
Cellular Assembly and Organization	Formation of plasma membrane	2.89e-06	ACTR3,AFDN,APP,ARHGEF7,BSN,CDH1,CLDN5,CLSTN3,COLQ,CTNNA1,DLGAP3,DNM2,DVL1,EGF,ERBB4,FGFR2,FLOT1,GNA12,IGSF9,INHBA,ITGA6,JUP,KIF1A,LRRTM1,MYO6,NRCAM,NRG1,NTF3,NTRK2,NTRK3,PARD3B,PCDHB11,PCDHB2,PCDHB3,PCDHB4,PCDHB5,PCDHB9,PDLIM5,PRKCA,RAB13,SDK2,SHANK1,SLC12A2,SLITRK1,SLITRK6,SORBS2,TJP3,TNC	48
Cellular Development, Nervous System Development and Function	Differentiation of neuroglia	2.9e-06	ACTR3,ADGRG6,AFDN,CD82,CDKN2A,CNP,DAB1,DAG1,DLX1,DLX2,DTX1,EGF,EGFR,GLUL,GPC1,HES1,LIN28A,MAPK1,MBD1,METRN,NFIB,NR2E1,NRG1,NTF3,NTRK2,NTRK3,OTX2,PPARG,PTN,PTPRZ1,QKI,SLC8A3,SOX6,TNC,TP73	35
Connective Tissue Development and Function, Skeletal and Muscular System Development and Function, Tissue Development	Morphology of bone	3.07e-06	ACVR2A,ADAM17,ADRB2,ANTXR1,APP,ARNTL,ATXN1L,AVPR1A,BMPR1B,CALB1,CDO1,CDON,CLCN7,COL11A2,COL1A1,COL1A2,CTHRC1,CTSK,DACT1,DLL1,DLX1,DLX2,DLX5,DNMT3B,DRD2,DVL1,E2F5,ECM1,EGFR,EN1,EXT1,FBN1,FGFR2,FREM1,GDF6,GLI2,GNAS,GPER1,GREM1,GRK2,H19,HAT1,INHBA,INSR,ITGA11,ITGA2,LLGL1,LMBR1,LOXL3,LRP2,MMP2,NDRG2,NDST3,NFE2L2,NOS2,NOTCH2,NPR3,OTX2,P2RX7,P3H1,PAX8,PITX2,PLEKHM1,PLXNA1,POSTN,PPARG,PPT1,PRRX2,PTHLH,P…	89
Nervous System Development and Function	Sensation	3.31e-06	ADRB2,ALG10,AQP1,ATP6V1B1,ATP8B1,AVPR1A,CACNA1H,CCDC50,CCK,CDH1,CDK5R1,CHRNA4,CNTN5,COL11A2,COL1A1,CPEB3,EDNRB,GDF6,GNAO1,GRIN2D,HOMER2,HTR7,ITGA2,KCNA6,KCNIP3,LMO7,LRIG1,LRP2,MAP1A,MAPK1,MME,MYO6,NOS2,NR2F1,NTF3,OPRK1,OTOS,P2RX7,PDYN,PKM,PTGES3,PTN,SALL4,SLC12A2,SLC12A7,SLC1A3,SNAI2,SPTBN4,STOML3,TFAP2A,TIMM8B,TLR4,TRPV2,WFS1	54
Cellular Function and Maintenance	Endocytosis	3.33e-06	ABCF1,ABI1,ADAMTS5,ADRB2,AMPH,ANTXR1,APOC1,APP,ATG5,C9orf72,CCR7,CD82,CDC40,CDH1,CFH,CH25H,CLIP1,CLTC,CNN2,CUBN,DLGAP3,DLL1,DNM2,DPYSL2,EGF,EGFR,EIF2AK2,ENTPD1,EPN2,EPS15,EPS8,EZR,FLOT1,GULP1,HIP1R,HSPA9,IL33,LRP1B,LRP2,LYN,MAPK1,MAPK14,MEX3B,MLC1,MREG,MYC,MYLK,MYO6,NAA60,NPC1,NR3C1,P2RX7,PACSIN2,PEAR1,PGAP3,PIP5K1B,PPARG,PPT1,PRKCA,PTGER4,RAB34,RAB4A,RARA,RELB,RSPH1,RUFY1,SCAMP2,SLC9A3,SNX17,SNX…	76
Cell-To-Cell Signaling and Interaction, Cellular Assembly and Organization	Cell-cell contact	4.13e-06	ACTR3,AFDN,AMPH,APP,ARHGEF7,BSN,CACNA1H,CAMK2D,CDH1,CDK5R1,CDON,CLDN5,CLSTN3,CLTC,CNTN5,COLQ,CTNNA1,CXADR,DACT1,DAG1,DLGAP3,DNM2,DOCK1,DTNA,DVL1,DYSF,EGF,EGFR,ELMO2,ENTPD1,EPS8,ERBB4,ERC2,FGFR2,FLOT1,FN1,GLI2,IGSF9,INHBA,JUP,KIF1A,KRIT1,LRRTM1,MAPK1,MBNL1,MMP2,MPDZ,MYLK,MYO6,NMRK2,NR3C1,NRCAM,NRG1,NTF3,NTRK2,NTRK3,P2RX7,PARD3B,PAX8,PCDHB11,PCDHB2,PCDHB3,PCDHB4,PCDHB5,PCDHB9,PCDHGA7,PCDHGB4,PDLIM5…	92
Nervous System Development and Function	Development of nerves	4.22e-06	ADGRG6,DLX2,DRD2,EN1,ERBB4,FGFR2,HES1,NRP2,NTF3,NTRK2,NTRK3,SALL1,SEMA3D,SEMA3F,SLC1A3,SLITRK6,TFAP2A,VAX1,ZBTB17	19
Embryonic Development, Nervous System Development and Function, Organ Development, Organismal Development, Tissue Development	Formation of hippocampus	5e-06	APP,BBS1,BBS2,CDK5R1,CST3,CXADR,DLX1,DLX2,EPHA5,EZR,FEZF2,FOXG1,KIF1A,NFIB,NOS2,NR2E1,NR3C1,OTX2,PTPRS,SEMA3F,SH2B1,STIP1,TP73,ZBTB20	24
Organismal Development, Organismal Injury and Abnormalities	Abnormal morphology of thoracic cavity	5.92e-06	ABCA3,ABI1,ACADL,ACADVL,ACTC1,ADAM17,AFDN,AKAP12,ARHGAP5,ATG5,ATXN1L,CACNA1H,CACNB3,CARM1,CASP7,CCR7,CEBPG,CELSR3,COL3A1,CST3,CTSK,CXADR,DOCK1,EGFR,EPAS1,EPN2,ERBB4,FBN1,FGF19,FGF9,FGFR2,FN1,FXR1,GLI2,GRK2,HAT1,HES1,HIF1A,IRX4,ITGA6,ITGB8,JUP,KDM2A,KIDINS220,LASP1,LOXL3,LRP2,MAPK1,MBNL1,MMP2,MYC,MYH11,NCOR2,NEXN,NFE2L2,NFIB,NOL3,NOS2,NR3C1,NTF3,NTRK3,OTX2,PDLIM5,PIK3CA,PITX2,PLEC,POLB,POSTN,PPARG…	89
Cell-To-Cell Signaling and Interaction, Nervous System Development and Function	Synaptic transmission	7.05e-06	ADRB2,AMPH,APP,BSN,CACNB3,CAST,CCK,CHRNA3,CHRNA4,CLSTN3,CNP,DLGAP3,DPYSL2,DRD2,DTNA,EPS8,ERC2,GABRD,GAL,GIPC1,GLRA1,GPER1,GRIN2D,GRIN3A,HAP1,HCN4,HIF1A,HLA-A,ITPR1,KCNN1,KISS1,MAPK1,MYO6,NAPB,NQO1,NR3C1,NRCAM,NSF,NTF3,OPRK1,PCDHB11,PCDHB2,PCDHB3,PCDHB4,PCDHB5,PCDHB9,PRKCA,PTPRS,RAB11FIP5,RARA,S100B,SLC1A3,SLC1A6,SLC7A11,SLC8A3	55
Cellular Function and Maintenance	Movement of organelle	7.3e-06	ACTC1,AK7,APP,CFAP221,DNAAF5,DNM2,EGF,GAS8,GNA12,HAP1,HYDIN,KIF5B,MYO1B,MYO6,NPC1,P2RX7,SLIT1,SPAG17,STK36,SYNE1,SYNE2,TARDBP	22
Organismal Development	Growth of organism	7.46e-06	ACOX1,ACVR1B,ACVR2A,ADAMTS1,ADH5,AFDN,ALG14,APP,AQP1,ARHGAP5,ARNTL,ATG5,BBS1,BMI1,BMPR1B,CALB1,CAMKK1,CBR1,CBS/CBSL,CDKN2A,CDON,CST3,CTNNA1,DAG1,DBI,DCT,DDX11,DLD,DLL1,DMRTA2,DRD2,DUSP12,EGF,EGFR,EIF2AK2,EN1,EPAS1,EPN2,ERCC5,ESRRB,FGF1,FGF9,FGFR2,FN1,FOXG1,GDNF,GLI2,GNA12,GNAS,GRB10,GREM1,GRK2,H19,HAP1,HDAC5,HES1,HIF1A,HIP1R,HLA-A,HLTF,HSD17B4,IKZF1,INHBA,INSR,ITGA1,ITGA6,KCNIP3,KDM2A,KDM5B,KIF5B…	121
Cellular Movement, Nervous System Development and Function	Migration of neurons	7.87e-06	ADAM17,APBB2,BBS1,CCK,CDK5R1,CELSR3,COL3A1,DAB1,DLX1,DLX2,DRD2,EDNRB,EGF,FEZF1,FN1,FOXG1,GDNF,GNA12,ITGA6,KIAA0319,MAP2,NCKAP1,NR2F1,NRG1,NRP2,NTRK2,NTRK3,PITX2,PTN,PTPRZ1,RAB3IL1,RBFOX2,SEMA6A,SIX3,SKIL,SLC12A2,SLC1A3,SLIT1,SOX1,TIAM1,TRIM46,TYRO3,VAX1	43
Cell-To-Cell Signaling and Interaction, Cellular Assembly and Organization	Formation of cell-cell contacts	8.05e-06	ACTR3,AFDN,APP,ARHGEF7,BSN,CDH1,CLDN5,CLSTN3,COLQ,CTNNA1,DLGAP3,DVL1,EGF,ERBB4,FGFR2,FLOT1,IGSF9,INHBA,JUP,KIF1A,LRRTM1,MYO6,NRCAM,NRG1,NTF3,NTRK2,NTRK3,PARD3B,PCDHB11,PCDHB2,PCDHB3,PCDHB4,PCDHB5,PCDHB9,PDLIM5,PKHD1,PKP4,PRKCA,RAB13,SDK2,SHANK1,SLC12A2,SLITRK1,SLITRK6,SORBS2,STAT5A,TJP3,TNC	48
Nervous System Development and Function, Tissue Morphology	Quantity of neurons	9.52e-06	ADRB2,APP,ARHGEF7,ATP2C1,BMPR1B,BSN,CAMK2D,CDK5R1,CELSR3,CNTN5,CPEB3,CRLF1,DLGAP3,DLX1,DLX2,DMRTA2,DRD2,DVL1,EGFR,EN1,EPS8,ERBB4,ERC2,FEZF2,FGFR2,GAL,GDNF,GLI2,GNAO1,GNAS,HAP1,HES1,HIF1A,HTR7,INHBA,KCNIP3,KIDINS220,LLGL1,MYO6,NPC1,NR2F1,NRCAM,NRG1,NRP2,NTF3,NTRK2,NTRK3,OTX2,PCDH9,PCDHGA7,PCDHGB4,PPARG,PTPRS,PTPRZ1,SEMA3F,SIM1,SIX6,SLC12A2,SLC17A5,SLC1A3,SQSTM1,TARDBP,TFAP2A,TGFA,TLR4,TP73,VAX1	67
Nervous System Development and Function, Neurological Disease	Abnormal morphology of cranial nerve	1.18e-05	ADGRG6,DLX1,DLX2,DLX5,EN1,ERBB4,GDF6,NTF3,NTRK2,NTRK3,OTX2,PITX2,RARA,SALL3,SEMA3F,SLC1A3,SLITRK6,SPTBN4,TFAP2A,VAX1,VAX2	21
Cell-To-Cell Signaling and Interaction, Cellular Assembly and Organization	Formation of intercellular junctions	1.2e-05	ACTR3,AFDN,APP,ARHGEF7,BSN,CDH1,CLDN5,CLSTN3,COLQ,CTNNA1,DLGAP3,DVL1,EGF,ERBB4,FGFR2,FLOT1,IGSF9,INHBA,JUP,KIF1A,LRRTM1,MYO6,NRCAM,NRG1,NTF3,NTRK2,NTRK3,PARD3B,PCDHB11,PCDHB2,PCDHB3,PCDHB4,PCDHB5,PCDHB9,PDLIM5,PKP4,PRKCA,RAB13,SDK2,SHANK1,SLC12A2,SLITRK1,SLITRK6,SORBS2,STAT5A,TJP3,TNC	47
Nervous System Development and Function, Neurological Disease, Organ Morphology, Organismal Development, Organismal Injury and Abnormalities	Abnormal morphology of cerebral ventricles	1.31e-05	ARHGAP5,ATXN1L,BBS2,BRSK2,CDK5R1,CDON,DMRTA2,E2F5,EN1,HES1,ITGA6,ITGB8,KIDINS220,LLGL1,LRP2,NFIB,OTX2,PHGDH,RPS6KA5,SLC29A4,SPAG17,TP73	22
Auditory and Vestibular System Development and Function, Embryonic Development, Organ Development, Organ Morphology, Organismal Development, Tissue Development	Morphogenesis of ear	1.31e-05	ATP6V1B1,BCR,CTHRC1,DLX5,DLX6,DVL1,FGF9,FGFR2,FOXG1,GLI2,LRIG1,MAPK1,MYC,MYO6,OSR2,OTX2,PAX8,PRRX2,SALL1,SLITRK6,TFAP2A,VANGL2	22
Cell Morphology	Shape change of neurons	1.41e-05	ABI1,ACTR3,ANKRD27,APP,ARHGEF7,BSN,CAMK1G,CCDC88A,CPEB3,CTNND2,DACT1,DOCK1,DPYSL2,DPYSL3,DRD2,EPS8,ERBB4,ERC2,EZR,FAM107A,FOXG1,GDNF,GLI2,GRIN3A,IGSF9,ITPR1,KIDINS220,LRRTM1,NRCAM,NRG1,NRP2,NTF3,NTRK2,NTRK3,PCDH9,PIK3CA,PKP4,RELB,ROBO2,S100B,SDK1,SDK2,SEMA3D,SEMA3F,SEMA6A,SEPT11,SKIL,SLIT1,SORBS2,TIAM1,TRIM9,ULK1,VAX2	53
Cell-To-Cell Signaling and Interaction, Cellular Assembly and Organization, Cellular Function and Maintenance	Assembly of intercellular junctions	1.46e-05	ACTR3,APP,ARHGEF7,BSN,CDH1,CLDN5,CLSTN3,COLQ,CTNNA1,DLGAP3,DVL1,EGF,ERBB4,FGFR2,FLOT1,IGSF9,INHBA,JUP,KIF1A,LRRTM1,MYO6,NRCAM,NRG1,NTF3,NTRK2,NTRK3,PARD3B,PCDHB11,PCDHB2,PCDHB3,PCDHB4,PCDHB5,PCDHB9,PDLIM5,PKP4,PRKCA,RAB13,SDK2,SHANK1,SLC12A2,SLITRK1,SLITRK6,SORBS2,TJP3,TNC	45
Cellular Movement, Nervous System Development and Function	Guidance of axons	1.53e-05	APBB2,BMPR1B,CDK5R1,CELSR3,DAG1,DLX5,DVL1,EPHA5,ERBB4,EXT1,FEZ2,FEZF1,FEZF2,FOXD1,GLI2,LHX2,MAPK1,NR2F1,NRCAM,NRP2,NTF3,OTX2,RNF165,ROBO2,SEMA3F,SEMA6A,SLIT1,VAX1,VAX2	29
Connective Tissue Disorders, Developmental Disorder, Gastrointestinal Disease, Organismal Development, Organismal Injury and Abnormalities, Skeletal and Muscular Disorders	Congenital malformation of face	1.67e-05	ACVR1B,ACVR2A,CBS/CBSL,CDON,DLX1,DNMT3B,EDNRB,EFTUD2,EGF,EGFR,FGF9,FGFR2,GLI2,H19,ITGB8,LOXL3,LRIG1,LRP2,NDST3,OSR2,OTX2,PITX2,POLE,RSPRY1,SC5D,SIX3,SNAI2,TCTN3,TFAP2A,TGFA,TMEM107,VAX1,VAX2,WFIKKN2	34
Nervous System Development and Function, Tissue Morphology	Morphology of nervous tissue	1.8e-05	ADGRG6,APP,ARHGEF7,BMPR1B,BRSK2,CALB1,CAMKK1,CAST,CCDC88A,CDK5R1,CELSR3,CFH,CLTC,CNP,CPEB3,CTNND2,DACT1,DAG1,DLX5,DMRTA2,DPYSL2,DPYSL3,DRD2,DTNA,DVL1,ERBB4,ERC2,FEZF1,FEZF2,GAL,GDNF,GLI2,GM2A,GRIN3A,HES1,HTR7,IGSF9,ITPR1,KIDINS220,LRRTM1,MAN2C1,MAP1A,MAP2,MAPK1,MBNL1,MLC1,MYC,MYO6,NFE2L2,NFIB,NPC1,NR2F1,NRCAM,NRG1,NRP2,NTF3,NTRK2,NTRK3,OTX2,PAX8,PCDH9,PLEC,PTPRS,ROBO2,S100A4,SALL4,SEMA3F,SEPT11,S…	85
Embryonic Development, Organ Development, Organ Morphology, Organismal Development, Organismal Injury and Abnormalities, Respiratory Disease, Respiratory System Development and Function, Tissue Development	Abnormal morphology of lung	1.95e-05	ABCA3,ADAM17,AKAP12,ATXN1L,CARM1,CEBPG,CELSR3,COL3A1,CTSK,EGFR,EPAS1,FBN1,FGF9,FGFR2,GLI2,HAT1,HES1,ITGA6,LOXL3,LRP2,NFE2L2,NFIB,NOS2,NR3C1,POLB,PTGER4,PTHLH,PTPRS,RARA,SYNE1,TGFBI,TLR4,TRPS1	33
Nervous System Development and Function	Morphology of optic nerve	2.03e-05	DLX1,DLX2,GDF6,NTRK2,OTX2,PITX2,SLC1A3,SPTBN4,VAX1,VAX2	10
Digestive System Development and Function, Gastrointestinal Disease, Organismal Development, Organismal Injury and Abnormalities	Abnormal morphology of mouth	2.23e-05	ACVR2A,ANTXR1,CCR7,CDON,CTSK,DLX5,EGFR,FGFR2,GLI2,INHBA,ITGA11,ITGA6,NFE2L2,NFIB,NOS2,OTX2,PITX2,POSTN,PRRX2,PTHLH,SALL3,SIX3,SLC4A4,TFAP2A,TRAF3IP2,TRPS1	26
Embryonic Development, Organ Development, Organ Morphology, Organismal Development, Respiratory System Development and Function, Tissue Development	Morphology of lung	2.26e-05	ABCA3,ADAM17,AKAP12,ATXN1L,CARM1,CEBPG,CELSR3,COL3A1,CTSK,EGFR,EPAS1,FBN1,FGF9,FGFR2,GLI2,HAT1,HES1,ITGA6,LOXL3,LRP2,MAPK14,NFE2L2,NFIB,NOS2,NR3C1,POLB,PTGER4,PTHLH,PTPRS,RARA,RASGRP1,SYNE1,TGFBI,TLR4,TRPS1	35
Cell Cycle, Connective Tissue Development and Function	Mitogenesis of stromal cells	2.28e-05	EGF,FGF9,INHBA,TXN	4
Cell Morphology, Cellular Development	Branching of cells	3.04e-05	ABI1,ACTR3,ANKRD27,APP,AQP1,ARHGEF7,BSN,CAMK1G,CCDC88A,CDH1,CDK5R1,CPEB3,CTNND2,DACT1,DOCK1,DPYSL2,DPYSL3,DRD2,EGF,EPS8,ERBB4,ERC2,EZR,FAM107A,FN1,GDNF,GRIN3A,IGSF9,ITGA2,ITPR1,KIDINS220,LRRTM1,MST1,NRCAM,NRG1,NRP2,NTF3,NTRK2,NTRK3,PALLD,PAQR3,PCDH9,PIK3CA,PKP4,RELB,ROBO2,S100B,SDK1,SDK2,SEMA3D,SEMA3F,SEMA6A,SEPT11,SKIL,SLIT1,SORBS2,TGFA,TIAM1,TNC,TRIM9,UBXN11,ULK1	62
Cellular Development	Differentiation of central nervous system cells	3.14e-05	ACTR3,ADH5,APP,ATP2C1,CD82,CDK5R1,CDKN2A,DAB1,EGF,EGFR,EXT1,FGF1,FN1,GDNF,HES1,MBD1,METRN,NCKAP1,NR2E1,NTF3,NTRK3,PITX2,S100A4,SOX6,TLE3,ULK1	26
Auditory Disease, Auditory and Vestibular System Development and Function, Organ Morphology, Organismal Development, Organismal Injury and Abnormalities	Abnormal morphology of cochlea	3.2e-05	COL11A2,DLX5,DVL1,FGFR2,LRP2,NR2F1,NTF3,NTRK2,NTRK3,OTOS,PAX8,SLC12A2,SLC12A7,SLC4A7,SLITRK6,TFAP2A,VANGL2	17
Cellular Movement, Nervous System Development and Function	Chemorepulsion of neurons	3.7e-05	GDNF,MT3,NRCAM,NRP2,ROBO2,SEMA3F	6
Ophthalmic Disease, Organismal Development, Organismal Injury and Abnormalities	Abnormal morphology of eyelid	3.86e-05	ACVR2A,CDO1,CHRNA3,EGFR,FGFR2,NTRK2,OTX2,PRRX2,RARA,SNAI2,TFAP2A,TGFA	12
Cell Morphology, Cellular Assembly and Organization, Cellular Function and Maintenance	Extension of cellular protrusions	4.17e-05	ACTR3,ANKRD27,APP,ARHGAP5,CAST,CD82,CDH1,CDK5R1,CTNND2,CYFIP1,DNM2,DPYSL2,DVL1,EGF,ERBB4,FN1,HAP1,INHBA,ITPR1,LHX2,MAPK1,MT3,NR2F1,NRP2,NTF3,NTRK3,OLFM1,PTPRS,RHOQ,SALL3,SEMA7A,SHTN1,TIAM1,TRPV2,TTL,ULK1	36
Cell Morphology	Sprouting	4.18e-05	ABI1,ACTR3,ADAMTS1,ANKRD27,APP,AQP1,ARHGEF7,BSN,CAMK1G,CCDC88A,CDH1,CDK5R1,CPEB3,CTNND2,DACT1,DOCK1,DPYSL2,DPYSL3,DRD2,EGF,EPS8,ERBB4,ERC2,EZR,FAM107A,FN1,GDNF,GRIN3A,IGSF9,ITGB8,ITPR1,KIDINS220,LRRTM1,MMP2,MYC,NRCAM,NRG1,NRP2,NTF3,NTRK2,NTRK3,PAQR3,PCDH9,PIK3CA,PKP4,PRCP,RECK,RELB,ROBO2,S100B,SDK1,SDK2,SEMA3D,SEMA3F,SEMA6A,SEPT11,SKIL,SLIT1,SORBS2,TGFA,TIAM1,TNC,TRIM9,ULK1	64
Embryonic Development, Organismal Development	Growth of embryo	4.24e-05	ACVR1B,ACVR2A,AFDN,APP,ARHGAP5,ARNTL,BBS1,BMI1,BMPR1B,CBR1,CDKN2A,CDON,CST3,CTNNA1,DAG1,DCT,DDX11,DLD,DLL1,DMRTA2,DRD2,EGF,EGFR,EPAS1,EPN2,ESRRB,FGF9,FGFR2,FN1,FOXG1,GDNF,GLI2,GNA12,GREM1,GRK2,HDAC5,HES1,HIF1A,HLTF,INHBA,INSR,ITGA1,ITGA6,KCNIP3,KDM5B,LLGL1,LYN,MAPK14,MYC,NCOR2,NR2E1,NRG1,NTF3,OSR2,OTX2,PITX2,PPARG,PRRX2,PTHLH,PTN,RNASEH1,S100A4,SALL1,SALL4,SLC12A2,SLC1A3,SLC8A1,SNAI2,TGFA,TNC,TXN…	73
Cellular Assembly and Organization, Tissue Development	Fibrogenesis	4.36e-05	ACTC1,ACTR3,APP,ARHGAP18,ARHGEF10,ARHGEF3,AVPR1A,CHCHD2,CLIP1,CNP,COBL,COL5A1,CORO7/CORO7-PAM16,DPYSL2,DPYSL3,DYSF,EGF,EGFR,EPAS1,FBN1,FGF1,FN1,GNA12,GNAO1,GNG12,GNG7,HIF1A,HIP1R,KANK4,KISS1,MAGI1,MAP1A,MAP2,MAPK1,MAPK14,MDM1,MICALL2,MMP2,MYH11,MYLK,NCKAP1,NIN,NUMA1,PALLD,PHLDB2,PIN1,PIP5K1B,POSTN,PTGER4,RAP1GDS1,RECK,RHOQ,SKIL,SORBS1,TBCD,TFAP2A,TGFBI,TIAM1,TLR4,TNC,TRPC6,TTR,TUBA4A,UBXN11,VCAM1	65
Cell-To-Cell Signaling and Interaction, Nervous System Development and Function	Neurotransmission	5.3e-05	ADRB2,AMPH,APP,ATP1A2,BSN,CACNB3,CALM1 (includes others),CAST,CCK,CHRNA3,CHRNA4,CLSTN3,CNP,DLGAP3,DPYSL2,DRD2,DTNA,EPS8,ERC2,GABRD,GAL,GIPC1,GLRA1,GNAO1,GPER1,GRIN2D,GRIN3A,HAP1,HCN4,HIF1A,HLA-A,ITPR1,KCNN1,KISS1,MAPK1,MYO6,NAPB,NQO1,NR3C1,NRCAM,NSF,NTF3,NTRK2,OPRK1,PAX8,PCDHB11,PCDHB2,PCDHB3,PCDHB4,PCDHB5,PCDHB9,PRKCA,PTPRS,RAB11FIP5,RARA,S100B,SLC1A3,SLC1A6,SLC7A11,SLC8A3,SPRED1,SRI	62
Digestive System Development and Function, Organismal Development	Morphology of mouth	5.8e-05	ACVR2A,ANTXR1,CCR7,CDON,CTSK,DLX5,EGFR,FGFR2,GLI2,H19,INHBA,ITGA11,ITGA6,NFE2L2,NFIB,NOS2,OTX2,PITX2,POSTN,PRRX2,PTHLH,SALL3,SIX3,SLC4A4,TFAP2A,TRAF3IP2,TRPS1	27
Auditory and Vestibular System Development and Function, Embryonic Development, Organ Development, Organ Morphology, Organismal Development, Tissue Development	Morphogenesis of inner ear	5.91e-05	ATP6V1B1,BCR,CTHRC1,DLX5,DLX6,DVL1,FGF9,FGFR2,FOXG1,GLI2,LRIG1,MYO6,OTX2,PAX8,PRRX2,SLITRK6,TFAP2A,VANGL2	18
Cellular Assembly and Organization, Cellular Compromise	Disruption of cytoskeleton	5.94e-05	ADD3,APP,CAST,CDK5R1,DAB1,DAG1,LDB3,PLEC,RHOQ,SCLT1,TRPC6	11
Nervous System Development and Function, Neurological Disease, Organ Morphology, Organismal Development, Organismal Injury and Abnormalities	Abnormal morphology of olfactory bulb	6e-05	DAB1,DLX5,DMRTA2,EGFR,FEZF1,FEZF2,LHX2,LRP2,OTX2,PHGDH,PTPRS,SALL1,VAX1	13
Nervous System Development and Function	Morphogenesis of central nervous system	6.11e-05	AFDN,AKTIP,BBS1,BBS2,CBS/CBSL,DLX5,ERBB4,EZR,FOXD1,GLI2,HES1,NFIB,NIN,NR2E1,OTX2,SKOR2,ZSCAN21	17
Connective Tissue Development and Function, Connective Tissue Disorders, Organismal Development, Organismal Injury and Abnormalities, Skeletal and Muscular Disorders, Skeletal and Muscular System Development and Function, Tissue Development	Abnormal morphology of skull	6.2e-05	ACVR2A,ANTXR1,ATXN1L,CDO1,CDON,COL11A2,CTSK,DLX2,DLX5,E2F5,EGFR,FGFR2,FREM1,GDF6,GLI2,HAT1,INHBA,LLGL1,LOXL3,MMP2,NDST3,NFE2L2,NPR3,OTX2,PAX8,PITX2,PPT1,PRRX2,PTHLH,RARA,SALL4,SC5D,SLC4A4,SLC4A7,STK36,TFAP2A,TP73	37
Cell Morphology, Cellular Assembly and Organization, Cellular Development, Cellular Function and Maintenance, Cellular Growth and Proliferation, Nervous System Development and Function, Organismal Development, Tissue Development	Branching of neurons	6.72e-05	ABI1,ACTR3,ANKRD27,APP,ARHGEF7,BSN,CAMK1G,CCDC88A,CPEB3,CTNND2,DACT1,DOCK1,DPYSL2,DPYSL3,DRD2,EPS8,ERBB4,ERC2,EZR,FAM107A,GDNF,GRIN3A,IGSF9,ITPR1,KIDINS220,LRRTM1,NRCAM,NRG1,NRP2,NTF3,NTRK2,NTRK3,PCDH9,PIK3CA,PKP4,RELB,ROBO2,S100B,SDK1,SDK2,SEMA3D,SEMA3F,SEMA6A,SEPT11,SKIL,SLIT1,SORBS2,TIAM1,TRIM9,ULK1	50
Cellular Movement, Connective Tissue Development and Function	Cell movement of fibroblasts	6.88e-05	ACTR3,ARHGEF7,CCDC88A,CDKN2A,COL1A1,COL7A1,EGF,EZR,F12,FBN1,FGF1,FN1,GNA12,GPER1,IL16,IL33,MAPK1,MAPK14,MYC,NDST3,NTF3,PACSIN2,PALLD,PLEC,POSTN,RASGRP1,RECK,RELB,SLC8A1,SNX17,SYNE2,TGFA,TIAM1	33
Nervous System Development and Function	Morphology of nerves	6.92e-05	ADGRG6,BCR,DLX1,DLX2,DLX5,EN1,ERBB4,GDF6,NTF3,NTRK2,NTRK3,OTX2,PITX2,PTPRS,RARA,SALL3,SEMA3F,SLC1A3,SLITRK6,SPTBN4,SYNE1,SYNE2,TFAP2A,VAX1,VAX2	25
Nervous System Development and Function	Sensory system development	7.04e-05	ADAM17,ADRB2,AFDN,AKTIP,AQP1,ARNTL,ATG5,BBS1,BBS2,BMPR1B,CBS/CBSL,CDKN2A,CFH,COL1A1,COL5A1,COL8A1,CRYGA,DLX1,DLX2,DVL1,EGF,EGFR,ERC2,FEZF2,FGF1,FGF9,FGFR2,FOXD1,GAL,GDF6,GJA3,GNAO1,HES1,HIF1A,IGSF3,ITGA6,KDM2A,LHX2,LMO7,LTBP2,MAB21L2,MMP2,NDST3,NOS2,NOTCH2,NPHP1,NR2E1,NR2F1,NR3C1,NRCAM,NTF3,NTRK2,NTRK3,OAT,OTX2,PDE6B,PITX2,PLTP,PPT1,PTPRS,RARA,SEMA6A,SIX3,SIX6,SLC12A2,SLC1A3,SLC4A7,SNAI2,TFAP2A,T…	74
Embryonic Development, Nervous System Development and Function, Organ Development, Organ Morphology, Organismal Development, Tissue Development	Morphogenesis of brain	7.25e-05	AFDN,AKTIP,BBS1,BBS2,CBS/CBSL,DLX5,EZR,FOXD1,GLI2,HES1,NFIB,NIN,NR2E1,OTX2,SKOR2,ZSCAN21	16
Cardiovascular Disease, Cardiovascular System Development and Function, Developmental Disorder, Embryonic Development, Organismal Development, Organismal Injury and Abnormalities, Tissue Morphology	Abnormal morphology of stapedial artery	7.38e-05	DLX1,DLX2,DLX5,PAX8,RARA	5
Connective Tissue Development and Function, Organismal Development, Skeletal and Muscular System Development and Function, Tissue Development	Morphology of skull	7.67e-05	ACVR2A,ANTXR1,ATXN1L,CDO1,CDON,COL11A2,CTSK,DLX2,DLX5,DNMT3B,E2F5,EGFR,FGFR2,FREM1,GDF6,GLI2,HAT1,INHBA,LLGL1,LOXL3,MMP2,NDST3,NFE2L2,NPR3,OTX2,PAX8,PITX2,PPT1,PRRX2,PTHLH,RARA,SALL4,SC5D,SLC4A4,SLC4A7,STK36,TFAP2A,TP73	38
Nervous System Development and Function, Organ Morphology, Organismal Development	Morphology of hippocampus	8.05e-05	APBB2,APP,BBS2,BMPR1B,BRSK2,CDK5R1,CLSTN3,DAB1,DMRTA2,FEZF1,FEZF2,GAL,LHX2,LRRTM1,MAN2C1,MAP2,NFIB,NR2E1,OTX2,PPT1,S100A4,TP73,TYRO3	23
Cell Morphology, Cellular Assembly and Organization, Cellular Function and Maintenance	Formation of lamellipodia	8.19e-05	ABI1,ACTR3,AQP1,ARHGEF7,CCDC88A,CD82,CDH1,CTNND2,CYFIP1,DKK3,DNM2,EGF,EGFR,EZR,FGF1,FN1,GDNF,ITGA6,ITGB8,LASP1,MAP2,MYC,NCKAP1,NRG1,NTRK2,PHLDB2,SH2B1,SPATA13	28
Nervous System Development and Function, Tissue Morphology	Quantity of interneurons	9e-05	APP,CELSR3,DLX1,DLX2,ERBB4,GNAO1,NR2F1,NRP2,NTF3,TLR4	10
Embryonic Development, Organ Development, Organismal Development, Respiratory System Development and Function, Tissue Development	Formation of lung	9.44e-05	ABCA3,ADAM17,AKAP12,ATXN1L,CARM1,CBS/CBSL,CEBPG,CELSR3,CHI3L1,COL3A1,CTSH,CTSK,EGFR,EPAS1,FBN1,FGF1,FGF9,FGFR2,GLI2,GREM1,HAT1,HES1,HSPB11,ITGA6,LOXL3,LRP2,MAPK1,MAPK14,MMP2,NCOR2,NFE2L2,NFIB,NOS2,NR3C1,PITX2,POLB,PTGER4,PTHLH,PTPRS,RARA,RASGRP1,STK36,SYNE1,TGFBI,TLR4,TRPS1,WNT2	47
Cellular Development, Cellular Growth and Proliferation	Cell proliferation of tumor cell lines	0.0001	ABCB6,ACER3,ACVR2A,ADAM17,ADAMTS1,ADAMTS5,AIM2,AKAP12,ANO1,ANTXR1,APP,AQP1,ARL2BP,ATG5,BCR,BMI1,BMPR1B,BNIP3,CABLES1,CAMK2D,CASC2,CASP7,CCDC88A,CD248,CDH1,CDK5R1,CDKN2A,CELF2,CIRBP,CLIP1,CLYBL,CNDP2,CNN1,CNN2,COL1A1,COPS6,COPS8,COPZ1,CPSF4,CXADR,DKK3,DLL1,DLX2,DNMT3B,DOK1,DTX1,DUSP6,DVL1,E2F5,EGF,EGFR,ELK4,ENTPD1,EPAS1,EPS15,EPS8,ERBB4,ESRRB,EZR,F12,FABP5,FEZF1,FGF1,FGF19,FGF9,FGFR2,FLOT1,FN1,FOX…	214
Auditory and Vestibular System Development and Function, Organ Morphology, Organismal Development	Morphology of inner ear	0.000102	ATG5,BCR,COL11A2,DLX5,DVL1,FGFR2,HES1,LRP2,NR2F1,NTF3,NTRK2,NTRK3,OTOS,PAX8,PRRX2,SLC12A2,SLC12A7,SLC4A7,SLITRK6,TFAP2A,VANGL2	21
Cell Morphology, Nervous System Development and Function, Tissue Morphology	Morphology of neurons	0.000102	ADGRG6,APP,ARHGEF7,BMPR1B,BRSK2,CALB1,CAMKK1,CAST,CCDC88A,CDK5R1,CFH,CLTC,CNP,CPEB3,CTNND2,DACT1,DAG1,DLX5,DPYSL2,DPYSL3,DRD2,DTNA,DVL1,ERBB4,ERC2,FEZF1,FEZF2,GAL,GDNF,GLI2,GM2A,GRIN3A,HES1,HTR7,IGSF9,ITPR1,KIDINS220,LRRTM1,MAP1A,MAP2,MAPK1,MBNL1,MLC1,MYO6,NFE2L2,NFIB,NPC1,NR2F1,NRCAM,NRG1,NRP2,NTF3,NTRK2,NTRK3,OTX2,PAX8,PCDH9,PLEC,PTPRS,ROBO2,S100A4,SALL4,SEMA3F,SEPT11,SHANK1,SLC12A2,SLC12A7,SLC…	80
Connective Tissue Disorders, Dental Disease, Digestive System Development and Function, Gastrointestinal Disease, Organismal Development, Organismal Injury and Abnormalities, Skeletal and Muscular Disorders, Skeletal and Muscular System Development and Function, Tissue Morphology	Abnormal morphology of periodontal ligament	0.000108	ANTXR1,ITGA11,NFE2L2,POSTN	4
Cellular Assembly and Organization, Tissue Development	Formation of collagen fibrils	0.000108	COL5A1,MMP2,POSTN,RECK	4
Cellular Assembly and Organization	Formation of late endosomes	0.000108	ANKRD13B,ANKRD13D,ANKRD27,PIKFYVE	4
Cardiovascular Disease, Cardiovascular System Development and Function, Developmental Disorder, Embryonic Development, Organismal Development, Organismal Injury and Abnormalities, Tissue Morphology	Lack of stapedial artery	0.000108	DLX1,DLX2,PAX8,RARA	4
Cell Morphology, Cellular Assembly and Organization, Cellular Function and Maintenance	Reorganization of cytoskeleton	0.000114	ABI1,AKAP12,ANTXR1,APP,ATP2C1,BRSK2,CDH1,CDKN2A,CNP,CXADR,DPYSL2,DVL1,EGF,EGFR,EPS8,EZR,FGFR2,FN1,GDNF,GRK2,IL33,JUP,MAPK14,MICALL2,PACSIN2,PRKCA,RHOQ,RNF5,SEMA3D,SORBS1,TIAM1,TNFSF15	32
Cellular Assembly and Organization, Cellular Function and Maintenance	Organization of actin cytoskeleton	0.000121	AKAP12,ANTXR1,ARHGAP18,ATP2C1,BCR,BRSK2,BST1,CAP2,CASP4,CCDC88A,CCR7,CD82,CDH1,CDK5R1,CDKN2A,CORO7/CORO7-PAM16,CXADR,DPYSL2,EGF,EGFR,EPHA5,EPS8,EZR,FAM107A,FMNL2,FN1,GDNF,GRK2,HIP1R,JUP,KLHL17,LLGL1,MAPK14,MICALL2,MYO1B,PACSIN2,PALLD,PKHD1,RAB13,RHOQ,RNF5,SEPT2,SHROOM3,SORBS1,SPIRE1,TNFSF15,VANGL2	47
Cellular Development, Cellular Growth and Proliferation	Cell proliferation of brain cancer cell lines	0.000122	BMI1,ERBB4,FGF9,MYC,NRG1,NTF3,NTRK2,NTRK3,OTX2,PIK3CA,PRDM2	11
Embryonic Development, Hair and Skin Development and Function, Organ Development, Organismal Development, Tissue Development	Formation of skin	0.000122	ABCB6,ACVR1B,ATP2C1,CBS/CBSL,CDH1,CDKN2A,CLDN6,COL1A1,COL1A2,COL3A1,COL5A1,COL7A1,DACT2,DBI,DCT,DNASE1L2,EGF,EGFR,EN1,EXT1,FABP5,FGFR2,FLOT2,FN1,GDF6,GLI2,GNAS,INHBA,INSR,ITGA1,ITGA2,ITGA6,JUP,LAMC2,LHX2,LRIG1,MAPK14,MYC,NFIB,NR3C1,NTF3,NUMA1,PALLD,PPARG,PTGES3,PTHLH,SOX21,SPINK5,TFAP2A,TGFA,TGM1,TOM1L1,TRPS1,VANGL2	54
Cell Morphology	Shape change of neurites	0.000123	ABI1,ACTR3,ANKRD27,APP,ARHGEF7,BSN,CAMK1G,CCDC88A,CPEB3,CTNND2,DACT1,DOCK1,DPYSL2,DRD2,EPS8,ERBB4,EZR,FAM107A,GDNF,GRIN3A,IGSF9,ITPR1,KIDINS220,LRRTM1,NR2F1,NRCAM,NRG1,NRP2,NTF3,NTRK2,NTRK3,PCDH9,PIK3CA,PKP4,RELB,ROBO2,S100B,SDK1,SDK2,SEMA3D,SEMA3F,SEMA6A,SEPT11,SKIL,SLIT1,SORBS2,TIAM1,TRIM9,ULK1	49
Cell-To-Cell Signaling and Interaction, Cellular Assembly and Organization, Cellular Development, Cellular Function and Maintenance, Cellular Growth and Proliferation, Nervous System Development and Function, Tissue Development	Developmental process of synapse	0.000126	ACTR3,APP,ARHGEF7,BSN,CDH1,CLSTN3,COLQ,DLGAP3,DVL1,EGF,ERBB4,FGFR2,FLOT1,IGSF9,KIF1A,LRRTM1,MYO6,NRCAM,NTF3,NTRK2,NTRK3,PCDHB11,PCDHB2,PCDHB3,PCDHB4,PCDHB5,PCDHB9,PDLIM5,PRKCA,SDK2,SHANK1,SLC12A2,SLITRK1,SLITRK6,SORBS2,TNC	36
Auditory Disease, Auditory and Vestibular System Development and Function, Organ Morphology, Organismal Development, Organismal Injury and Abnormalities	Abnormal morphology of inner ear	0.000129	ATG5,BCR,COL11A2,DLX5,DVL1,FGFR2,HES1,LRP2,NR2F1,NTF3,NTRK2,NTRK3,OTOS,PAX8,SLC12A2,SLC12A7,SLC4A7,SLITRK6,TFAP2A,VANGL2	20
Cell Morphology, Cellular Assembly and Organization, Cellular Development, Cellular Function and Maintenance, Cellular Growth and Proliferation, Embryonic Development, Nervous System Development and Function, Organismal Development, Tissue Development	Branching of neurites	0.00013	ABI1,ACTR3,ANKRD27,APP,ARHGEF7,BSN,CAMK1G,CCDC88A,CPEB3,CTNND2,DACT1,DOCK1,DPYSL2,DRD2,EPS8,ERBB4,EZR,FAM107A,GDNF,GRIN3A,IGSF9,ITPR1,KIDINS220,LRRTM1,NRCAM,NRG1,NRP2,NTF3,NTRK2,NTRK3,PCDH9,PIK3CA,PKP4,RELB,ROBO2,S100B,SDK1,SDK2,SEMA3D,SEMA3F,SEMA6A,SEPT11,SKIL,SLIT1,SORBS2,TIAM1,TRIM9,ULK1	48
Cell Morphology, Tissue Morphology	Morphology of epithelial cells	0.000133	ABCA3,ACVR2A,AMPH,APP,ATG5,CBS/CBSL,CISH,COL1A1,CTHRC1,EDNRB,EGF,EGFR,EPAS1,ERCC5,FAH,FGFR2,HIF1A,IQGAP2,ITGA6,MAN2C1,MST1,MYC,NR3C1,NRG1,PEX11A,PIN1,PLEC,POSTN,PRRX2,SERPINA5,SLC12A2,SLC4A2,SLC4A7,SLC9A2,SYNE2,TGFA,TLR4,TRPS1,TYSND1	39
Cellular Development, Cellular Growth and Proliferation, Hair and Skin Development and Function, Organ Development, Tissue Development	Proliferation of epidermal cells	0.000134	CDKN2A,CLDN6,CTNNA1,EGF,EGFR,FGFR2,FN1,GLI2,INSR,JUP,LRIG1,MAPK14,MT3,MYC,NFE2L2,NR3C1,PAQR3,PKP3,POSTN,PRKCA,PRKD1,PTHLH,PTPRZ1,RELB,SNAI2,TGFA,TGM1,TOM1L1,TRAF3IP2,ZBTB17	30
Cellular Growth and Proliferation, Tissue Development	Proliferation of epithelial cells	0.000138	ACVR2A,CDH1,CDKN2A,CLDN6,COL8A1,CTNNA1,DLX5,DLX6,DOK1,EDNRB,EGF,EGFR,EPAS1,ERBB4,EZR,FAH,FGF1,FGF19,FGF9,FGFR2,FN1,GADD45G,GLI2,GLUL,HES1,HIF1A,INHBA,INSR,ITGA1,ITGA6,ITGB8,JUP,KDM5B,LRIG1,MAPK1,MAPK14,MCC,MST1,MT3,MYC,NDRG2,NFE2L2,NFIB,NOTCH2,NR3C1,OSR2,P2RX7,PAQR3,PBLD,PIK3CA,PIN1,PKP3,POSTN,PPARG,PRKCA,PRKD1,PTHLH,PTN,PTPRZ1,RARA,RELB,RIDA,SH2B1,SLC7A11,SNAI2,STAT5A,TGFA,TGM1,TOM1L1,TOP1MT,TRA…	73
Cellular Development, Cellular Growth and Proliferation, Connective Tissue Development and Function, Hair and Skin Development and Function, Organ Development, Tissue Development	Proliferation of keratinocytes	0.000143	CDKN2A,EGF,EGFR,FGFR2,FN1,GLI2,INSR,JUP,LRIG1,MAPK14,MT3,MYC,NFE2L2,NR3C1,PAQR3,PKP3,POSTN,PRKCA,PRKD1,PTHLH,PTPRZ1,RELB,SNAI2,TGFA,TGM1,TOM1L1,TRAF3IP2,ZBTB17	28
Cellular Movement, Connective Tissue Development and Function	Migration of fibroblasts	0.000149	ACTR3,ARHGEF7,CDKN2A,COL1A1,COL7A1,EGF,F12,FGF1,FN1,GNA12,GPER1,IL33,MAPK1,MAPK14,MYC,NDST3,PACSIN2,PALLD,PLEC,POSTN,RASGRP1,RECK,SLC8A1,SNX17,SYNE2,TIAM1	26
Cell Morphology, Cellular Assembly and Organization	Enlargement of early endosomes	0.000156	ANKRD27,APP,PIKFYVE,RAB4A,VCP	5
Cellular Assembly and Organization	Quantity of clathrin-coated pits	0.000156	EGF,EGFR,EPS15,PIP5K1B,SYNJ2	5
Nervous System Development and Function	Function of central nervous system	0.000157	ABCC4,APP,BCR,CCK,CLDN5,DRD2,GM2A,HAP1,ITPR1,MAN2C1,MLC1,NDRG2,NFE2L2,NR3C1,NXPH2,OTX2,SIM1,STIP1	18
Cellular Development, Cellular Growth and Proliferation, Connective Tissue Development and Function, Skeletal and Muscular System Development and Function, Tissue Development	Proliferation of osteoblasts	0.000157	ATRAID,CTHRC1,EGF,EGFR,EIF2AK2,FGFR2,FN1,GREM1,HIF1A,MAPK14,NPR3,OSR2,POSTN,PRKCA,PTHLH,PTN	16
Cellular Assembly and Organization	Development of cytoplasm	0.000167	ACTR3,ANKRD13B,ANKRD13D,ANKRD27,APP,ARHGAP18,ARHGEF10,ARHGEF3,ATG5,ATG9A,AVPR1A,CDKN2A,CHCHD2,CLIP1,CNP,COBL,COL5A3,CORO7/CORO7-PAM16,DPYSL2,DPYSL3,EGF,EGFR,FGF1,FN1,GNA12,GNAO1,GNAS,GNG12,GNG7,HAP1,HIP1R,IPO4,KANK4,KISS1,MAGI1,MAP1A,MAP2,MAPK1,MICALL2,MMP2,MYC,MYH11,MYLK,NCKAP1,NIN,NTRK2,NUMA1,PALLD,PEX10,PEX11A,PHLDB2,PIKFYVE,PIN1,PIP5K1B,PPARG,PTGER4,RHOQ,RPS28,SKIL,SLC4A2,SORBS1,TBCD,TFAP2A,T…	71
Cardiovascular System Development and Function, Organ Morphology, Organismal Development	Morphology of heart	0.000175	ABCC4,ABI1,ACADL,ACADVL,ACTC1,ADAM17,ADRB2,AFDN,AKAP12,ARNTL,CA2,CACNA1H,CACNB3,CAMK2D,CASP7,CORIN,CPT2,CTSC,CXADR,DACT1,DAG1,DOCK1,DUSP6,DVL1,EGFR,EPAS1,EPN2,ERBB4,FGF19,FGF9,FN1,FXR1,GAL,GRK2,HDAC5,HIF1A,IL33,INHBA,INSR,IRX4,ITGA11,ITGA2,ITGB8,JUP,KDM2A,KIDINS220,LASP1,LHX2,MAPK1,MAPK14,MBNL1,MLIP,MMP2,MYC,MYH11,MYZAP,NCOR2,NEXN,NOL3,NOS2,NTF3,NTRK3,OTX2,P2RX7,PDLIM5,PIK3CA,PITX2,PLEC,POSTN,PPA…	90
Auditory and Vestibular System Development and Function, Nervous System Development and Function	Hearing	0.00018	ALG10,ATP6V1B1,ATP8B1,CCDC50,CDH1,CNTN5,COL11A2,COL1A1,GDF6,HOMER2,LRIG1,LRP2,MAP1A,MYO6,NR2F1,OTOS,PTN,SALL4,SLC12A2,SLC12A7,SLC1A3,SNAI2,SPTBN4,TFAP2A,TIMM8B,WFS1	26
Cell Morphology, Cellular Assembly and Organization, Cellular Function and Maintenance	Reorganization of actin cytoskeleton	0.000191	AKAP12,ANTXR1,ATP2C1,BRSK2,CDH1,CDKN2A,CXADR,DPYSL2,EGF,EGFR,EPS8,EZR,FN1,GDNF,GRK2,JUP,MAPK14,MICALL2,PACSIN2,RHOQ,RNF5,SORBS1,TNFSF15	23
Embryonic Development, Organismal Development, Skeletal and Muscular System Development and Function	Limb development	0.000196	ACVR2A,APP,ARNTL,BMPR1B,COL1A2,DLX5,DLX6,ECM1,EN1,FGF9,FGFR2,GLI2,GNA12,GNAS,GREM1,HIF1A,ITGA11,ITGA2,ITGA6,ITGBL1,LMBR1,NOTCH2,OSR2,P3H1,PITX2,POSTN,PRRX2,PTHLH,RARA,RECK,RNF165,SALL1,SALL3,SALL4,SC5D,TFAP2A,TLR4,TMEM107	38
Embryonic Development, Tissue Morphology	Quantity of embryonic tissue	0.000199	AFDN,APP,ARNTL,BMPR1B,CDKN2A,DMRTA2,EDNRB,EGFR,ESRRB,FGF9,FGFR2,GREM1,HES1,HIF1A,INHBA,ITGA1,LLGL1,MAPK14,NR2E1,PITX2,RARA,WIF1	22
Cell-To-Cell Signaling and Interaction, Cellular Assembly and Organization, Cellular Function and Maintenance	Development of gap junctions	0.000218	ACTR3,APP,ARHGEF7,BSN,CDH1,CLSTN3,COLQ,CTNNA1,DLGAP3,DVL1,EGF,ERBB4,FGFR2,FLOT1,IGSF9,KIF1A,LRRTM1,MYO6,NRCAM,NTF3,NTRK2,NTRK3,PCDHB11,PCDHB2,PCDHB3,PCDHB4,PCDHB5,PCDHB9,PDLIM5,PRKCA,SDK2,SHANK1,SLC12A2,SLITRK1,SLITRK6,SORBS2,TNC	37
Cell Morphology, Cellular Assembly and Organization, Cellular Function and Maintenance, Nervous System Development and Function	Extension of neurites	0.000223	ACTR3,ANKRD27,APP,CDH1,CDK5R1,CYFIP1,DNM2,DVL1,ERBB4,FN1,HAP1,ITPR1,LHX2,MAPK1,MT3,NR2F1,NRP2,NTF3,NTRK3,OLFM1,PTPRS,RHOQ,SALL3,SEMA7A,SHTN1,TIAM1,TRPV2,TTL,ULK1	29
Cell Morphology	Shape change of epithelial cell lines	0.000231	ANTXR1,BST1,FN1,INSR,ITGA1,ITGA2,MAPK1,P2RX7,TGFBI	9
Cellular Growth and Proliferation, Connective Tissue Development and Function, Tissue Development	Proliferation of connective tissue cells	0.000238	ACVR2A,AKAP12,AQP1,ATG5,ATRAID,BMI1,BMPR1B,CDH1,CDKN2A,CIRBP,CLTC,COL1A1,CTHRC1,DKK3,DOK1,EDNRB,EGF,EGFR,EIF2AK2,ERBB4,FGF1,FGF9,FGFR2,FN1,GLI2,GPER1,GRB10,GREM1,GSTP1,HAT1,HIF1A,INHBA,INSR,ITGA1,JUP,LRIG1,MAPK1,MAPK14,MMP2,MT3,MYC,NDRG2,NFE2L2,NOTCH2,NPR3,NR3C1,NTRK3,OSR2,P3H1,PAQR3,PGAM2,PIK3CA,PKP3,PLK2,PMS2,POSTN,PPARG,PRKCA,PRKD1,PTGES3,PTHLH,PTN,PTPRZ1,RARA,RECK,RELB,SKIL,SLC7A11,SNAI2,STIP…	84
Connective Tissue Development and Function, Connective Tissue Disorders, Organismal Injury and Abnormalities, Skeletal and Muscular Disorders, Skeletal and Muscular System Development and Function, Tissue Development	Abnormal morphology of bone	0.000267	ACVR2A,ADRB2,ANTXR1,ARNTL,ATXN1L,BMPR1B,CDO1,CDON,CLCN7,COL11A2,CTSK,DACT1,DLL1,DLX1,DLX2,DLX5,DRD2,DVL1,E2F5,EGFR,EN1,EXT1,FBN1,FGFR2,FREM1,GDF6,GLI2,GPER1,H19,HAT1,INHBA,LLGL1,LMBR1,LOXL3,LRP2,MMP2,NDRG2,NDST3,NFE2L2,NOS2,NPR3,OTX2,PAX8,PITX2,PLEKHM1,PLXNA1,PPT1,PRRX2,PTHLH,PTPRE,RARA,RGS10,SALL4,SC5D,SLC37A4,SLC4A2,SLC4A4,SLC4A7,SOX6,STK36,TFAP2A,TP73,TRPS1,WFIKKN2	64
Organismal Development	Size of head	0.000269	AKTIP,APP,ARHGAP5,BMPR1B,BRSK2,CDK5R1,DLX5,DRD2,EGFR,EN1,ENTPD1,FEZF2,FGFR2,GDNF,GPR85,H19,HAP1,IKZF1,ITPR1,KIDINS220,MAP2,NFIB,NR2E1,NTF3,OTX2,PGAP3,PHGDH,PITX2,POSTN,PPARG,PPT1,PTPRS,SIX3,SIX6,TRAF3IP2	35
Cellular Assembly and Organization, Tissue Development	Formation of filaments	0.000281	ACTC1,ACTR3,APP,ARHGAP18,ARHGEF10,ARHGEF3,AVPR1A,CHCHD2,CLIP1,CNP,COBL,COL5A1,CORO7/CORO7-PAM16,DPYSL2,DPYSL3,EGF,EGFR,FBN1,FGF1,FN1,GNA12,GNAO1,GNG12,GNG7,HIP1R,KANK4,KISS1,MAGI1,MAP1A,MAP2,MAPK1,MDM1,MICALL2,MMP2,MYH11,MYLK,NCKAP1,NIN,NUMA1,PALLD,PHLDB2,PIN1,PIP5K1B,POSTN,PTGER4,RAP1GDS1,RECK,RHOQ,SKIL,SORBS1,TBCD,TFAP2A,TGFBI,TIAM1,TNC,TRPC6,TTR,TUBA4A,UBXN11,VCAM1	60
Cellular Movement, Connective Tissue Development and Function	Cell movement of fibroblast cell lines	0.000286	ABCC4,ABI1,ACTR3,ATG5,ATG9A,CAST,CD248,CDKN2A,DLL1,EGF,EGFR,ERBB4,FABP5,FMNL2,FN1,GNG12,GPC1,HIF1A,INSR,ITGA11,MAPK14,MST1,MYLK,NRCAM,NTF3,NTRK2,PACSIN2,PALLD,PPP2R5C,PRKD1,RNF5,SORBS1,TNC	33
Tissue Development	Growth of epithelial tissue	0.000289	ACVR2A,ADAMTS1,ANGPTL1,APP,ATOH8,CCR7,CD34,CDH1,CDKN2A,CLDN6,COL8A1,CTNNA1,DDAH1,DLX5,DLX6,DOK1,ECM1,EDNRB,EGF,EGFR,EPAS1,ERBB4,EZR,F12,FAH,FGF1,FGF19,FGF9,FGFR2,FN1,GADD45G,GLI2,GLUL,GPC1,GREM1,HES1,HIF1A,INHBA,INSR,ITGA1,ITGA6,ITGB8,JUP,KDM5B,KRIT1,LRIG1,MAPK1,MAPK14,MCC,MST1,MT3,MYC,NDRG2,NFE2L2,NFIB,NOTCH2,NR3C1,NRP2,OSR2,P2RX7,PAQR3,PBLD,PIK3CA,PIN1,PKM,PKP3,POSTN,PPARG,PRKCA,PRKD1,PTHLH,PTN…	95
Embryonic Development, Nervous System Development and Function, Organ Development, Organismal Development, Tissue Development	Formation of cortical lamina	0.000295	CDK5R1,DAB1,FGFR2,NR2E1,NTRK2	5
Auditory Disease, Auditory and Vestibular System Development and Function, Nervous System Development and Function, Neurological Disease, Organ Morphology, Organismal Development, Organismal Injury and Abnormalities	Abnormal morphology of small spiral ganglion	0.000305	NTF3,NTRK2,NTRK3,SLITRK6	4
Ophthalmic Disease, Organismal Development, Organismal Injury and Abnormalities	Lack of eyelid	0.000305	EGFR,FGFR2,PRRX2,TFAP2A	4
Cell Morphology, Cellular Assembly and Organization	Morphology of early endosomes	0.000315	ANKRD27,APP,PIKFYVE,RAB4A,RUFY1,VCP	6
Cell Morphology, Cellular Movement, Nervous System Development and Function	Cell spreading of Schwann cells	0.00033	COL5A3,ITGA6,ITGA7	3
Cell-To-Cell Signaling and Interaction, Cellular Function and Maintenance, Nervous System Development and Function	Phagocytosis of dorsal root ganglion cells	0.00033	CLTC,GULP1,PEAR1	3
Cardiovascular Disease, Cardiovascular System Development and Function, Organ Morphology, Organismal Development, Organismal Injury and Abnormalities	Abnormal morphology of heart	0.000346	ABI1,ACADL,ACADVL,ACTC1,ADAM17,AFDN,AKAP12,CACNA1H,CACNB3,CASP7,CXADR,DOCK1,EPN2,ERBB4,FGF19,FGF9,FN1,FXR1,GRK2,HIF1A,IRX4,ITGB8,JUP,KDM2A,KIDINS220,LASP1,MAPK1,MBNL1,MMP2,MYC,MYH11,NCOR2,NEXN,NOL3,NOS2,NTF3,NTRK3,OTX2,PDLIM5,PIK3CA,PITX2,PLEC,POSTN,PPARG,PRKCA,PTGER4,RARA,RASIP1,SEMA3D,SLC6A6,SLC8A1,TFAP2A,TLL1,TREX1,VCAM1	55
Nervous System Development and Function, Neurological Disease, Ophthalmic Disease	Abnormal morphology of optic nerve	0.000347	GDF6,NTRK2,OTX2,PITX2,SLC1A3,SPTBN4,VAX1,VAX2	8
Carbohydrate Metabolism, Cellular Function and Maintenance, Molecular Transport, Small Molecule Biochemistry	Transport of D-glucose	0.000358	C2CD5,CDK5R1,CREBL2,EGF,EPAS1,ERBB4,EXOC3,FABP5,FGF19,GRB10,INSR,LYN,MAPK14,MYC,NFE2L2,NRG1,PIK3CA,PLA2G16,PRKCA,RHOQ,SLC1A3,SORBS1,STXBP3,TRIB3	24
Digestive System Development and Function, Embryonic Development, Organ Development, Organismal Development, Tissue Development	Development of intestine	0.00037	CDKN2A,EDNRB,FGF9,FGFR2,GLI2,HIF1A,PITX2,RELB,SALL1,SALL4,TOX,VCAM1	12
Tissue Development	Development of epithelial tissue	0.000402	ABCA3,ADAMTS1,ANGPTL1,APP,ATOH8,CA2,CCR7,CD34,CDH1,CDKN2A,COL1A1,DACT2,DAG1,DDAH1,DLX5,ECM1,EDNRB,EGF,EGFR,F12,FGF1,FGF9,FGFR2,FN1,FOXG1,FREM2,GDNF,GLI2,GNAO1,GPC1,HIF1A,HSD17B4,HYDIN,INHBA,ITGA1,ITGA2,ITGB8,KRIT1,LHX2,MAPK1,MMP2,MPV17,MST1,MYC,NDRG2,NOTCH2,NRG1,NRP2,NTF3,PALLD,PAQR3,PIK3CA,PIN1,PITX2,PKM,PRKCA,PRKD1,PTN,RASIP1,RELB,RGS5,SEMA3F,SEMA6A,SLC8A1,SNAI2,SPRED1,STAT5A,TFAP2A,TNFSF15,TP7…	73
Organismal Development	Development of genitourinary system	0.000407	ABCC4,ABI1,ACOT13,ACOX1,ACVR2A,ADAMTS1,AGFG1,AK7,AMPH,AQP1,ARHGAP5,ARNTL,ATP7B,BMF,BPTF,CBS/CBSL,CCDC136,CDH1,CDKN2A,CDO1,CEP57,CER1,CISH,CLIP1,DACT2,DAZL,DDX20,DOK1,EGF,EGFR,EGR4,EN1,EPAS1,ERBB4,ESRRB,EZR,FBN1,FGF9,FGFR2,FN1,FOXD1,FREM1,GADD45G,GAL,GATM,GDNF,GLI2,GNAS,GPER1,GPR149,GPR37,GRB10,GREM1,GSR,GSTK1,H19,HIF1A,HSD17B4,HSPBP1,INHBA,INSR,IQCG,ITGA1,ITGA11,ITGA2,ITGA6,KDM5B,KIF18A,KISS1,LHX…	131
