# Supplementary material for: Functional brain defects in a mouse model of a chromosomal t(1;11) translocation that disrupts DISC1 and confers increased risk of psychiatric illness
Source: Transl Psychiatry. 2021 Feb 19;11:135. doi: 10.1038/s41398-021-01256-3 (PMC7895946; doi:10.1038/s41398-021-01256-3)
Supplement: Supplementary file 6 — Supplementary Table 7 [file 41398_2021_1256_MOESM6_ESM.xlsx]

## Sheet: a) Der1 cortex
Mass spectrometry analysis of cortex synaptosomes isolated from wild-type (WT), heterozygous (HET) or homozygous (HOM) Der1 mice
SD, standard deviation
protGroups.input	Fasta	Gene	Peptide Count	mean WT	mean HET	mean HOM	SD WT	SD HET	SD HOM	WT vs HET Log2 FoldChange	WT vs HET p value	WT vs HET FDR adjusted p value	WT vs HOM Log2 FoldChange	WT vs HOM p value	WT vs HOM FDR adjusted p value
Q3TCN2;Q3TCN2-2	>sp|Q3TCN2|PLBL2_MOUSE Putative phospholipase B-like 2 OS=Mus musculus OX=10090 GN=Plbd2 PE=1 SV=2;>sp|Q3TCN2-2|PLBL2_MOUSE Isoform of Q3TCN2, Isoform 2 of Putative phospholipase B-like 2 OS=Mus musculus OX=10090 GN=Plbd2	PLBD2	2	225.766	191.678	200.758	12.4179	12.5896	27.8345	-0.236853	0.00243109	0.996796	-0.179142	0.071426	0.999692
Q9Z0U1	>sp|Q9Z0U1|ZO2_MOUSE Tight junction protein ZO-2 OS=Mus musculus OX=10090 GN=Tjp2 PE=1 SV=2	TJP2	1	74.2265	56.8927	63.4453	8.18853	8.983	18.6358	-0.392383	0.00462799	0.996796	-0.279297	0.166004	0.999692
P12657	>sp|P12657|ACM1_MOUSE Muscarinic acetylcholine receptor M1 OS=Mus musculus OX=10090 GN=Chrm1 PE=1 SV=2	CHRM1	1	143.973	167.715	165.991	8.90312	12.1035	25.1669	0.219487	0.00584577	0.996796	0.1945	0.0631638	0.999692
D3YWB9;Q99P47	>tr|D3YWB9|D3YWB9_MOUSE Isoform of Q99P47, Contactin-associated protein-like 4 OS=Mus musculus OX=10090 GN=Cntnap4 PE=1 SV=1;>sp|Q99P47|CNTP4_MOUSE Contactin-associated protein-like 4 OS=Mus musculus OX=10090 GN=Cntnap4 PE=1 SV=2	CNTNAP4	1	133.388	154.418	141.959	10.5554	5.13578	18.5905	0.214643	0.00666236	0.996796	0.0834351	0.397483	0.999692
O09117-2;D6RFU9;O09117	>sp|O09117-2|SYPL1_MOUSE Isoform of O09117, Isoform 2 of Synaptophysin-like protein 1 OS=Mus musculus OX=10090 GN=Sypl1;>tr|D6RFU9|D6RFU9_MOUSE Isoform of O09117, Synaptophysin-like protein OS=Mus musculus OX=10090 GN=Sypl PE=1 SV=1;>sp|O09117|SYPL1_MOUSE Synaptophysin-like protein 1 OS=Mus musculus OX=10090 GN=Sypl1 PE=1 SV=2	SYPL;SYPL1	1	165.52	141.018	147.507	13.4177	10.1846	48.3314	-0.23029	0.00768605	0.996796	-0.235306	0.262635	0.999692
Q9D1K2	>sp|Q9D1K2|VATF_MOUSE V-type proton ATPase subunit F OS=Mus musculus OX=10090 GN=Atp6v1f PE=1 SV=2	ATP6V1F	5	7744.87	6824.2	6788.19	389.017	418.751	1477.36	-0.183212	0.00927347	0.996796	-0.217441	0.111805	0.999692
P23927;A0A1L1SRG5	>sp|P23927|CRYAB_MOUSE Alpha-crystallin B chain OS=Mus musculus OX=10090 GN=Cryab PE=1 SV=2;>tr|A0A1L1SRG5|A0A1L1SRG5_MOUSE Isoform of P23927, Alpha-crystallin B chain (Fragment) OS=Mus musculus OX=10090 GN=Cryab PE=1 SV=1	CRYAB	3	754.568	620.239	711.399	96.9016	48.853	192.919	-0.277069	0.010331	0.996796	-0.122201	0.489071	0.999692
Q8C845;Q9D8Y0	>tr|Q8C845|Q8C845_MOUSE Isoform of Q9D8Y0, EF-hand domain-containing protein D2 OS=Mus musculus OX=10090 GN=Efhd2 PE=1 SV=1;>sp|Q9D8Y0|EFHD2_MOUSE EF-hand domain-containing protein D2 OS=Mus musculus OX=10090 GN=Efhd2 PE=1 SV=1	EFHD2	8	9724.14	8239.33	8434.14	800.45	952.953	1935.78	-0.242668	0.0152589	0.996796	-0.231646	0.110552	0.999692
P10605	>sp|P10605|CATB_MOUSE Cathepsin B OS=Mus musculus OX=10090 GN=Ctsb PE=1 SV=2	CTSB	4	1194.17	1061.34	1131.73	62.3395	65.1816	127.917	-0.170713	0.0154526	0.996796	-0.0830079	0.302485	0.999692
Q9R099	>sp|Q9R099|TBL2_MOUSE Transducin beta-like protein 2 OS=Mus musculus OX=10090 GN=Tbl2 PE=1 SV=2	TBL2	1	136.913	85.6402	106.279	43.2684	16.8326	37.332	-0.626781	0.0157199	0.996796	-0.384039	0.223111	0.999692
Q4VWZ5;P31786;D3Z563;M0QWU8	>tr|Q4VWZ5|Q4VWZ5_MOUSE Isoform of P31786, Acyl-CoA-binding protein OS=Mus musculus OX=10090 GN=Dbi PE=1 SV=1;>sp|P31786|ACBP_MOUSE Acyl-CoA-binding protein OS=Mus musculus OX=10090 GN=Dbi PE=1 SV=2;>tr|D3Z563|D3Z563_MOUSE Isoform of P31786, Acyl-CoA-binding protein OS=Mus musculus OX=10090 GN=Dbi PE=1 SV=1;>tr|M0QWU8|M0QWU8_MOUSE Isoform of P31786, Acyl-CoA-binding protein OS=Mus musculus OX=100…	DBI	1	196.214	141.248	172.377	40.5703	36.082	47.9677	-0.490036	0.0157351	0.996796	-0.207724	0.280031	0.999692
P60521	>sp|P60521|GBRL2_MOUSE Gamma-aminobutyric acid receptor-associated protein-like 2 OS=Mus musculus OX=10090 GN=Gabarapl2 PE=1 SV=1	GABARAPL2	1	949.768	1095.34	1078.2	74.1774	96.6854	41.0951	0.205127	0.0178585	0.996796	0.185853	0.0148366	0.999692
P99028	>sp|P99028|QCR6_MOUSE Cytochrome b-c1 complex subunit 6, mitochondrial OS=Mus musculus OX=10090 GN=Uqcrh PE=1 SV=2	UQCRH	1	349.437	262.034	269.39	40.435	76.6315	57.156	-0.458227	0.01806	0.996796	-0.392979	0.0119908	0.999692
Q62433	>sp|Q62433|NDRG1_MOUSE Protein NDRG1 OS=Mus musculus OX=10090 GN=Ndrg1 PE=1 SV=1	NDRG1	1	75.9154	62.6058	78.6872	10.1971	5.93089	15.7913	-0.272247	0.0186719	0.996796	0.0366651	0.803015	0.999692
Q9D0J8	>sp|Q9D0J8|PTMS_MOUSE Parathymosin OS=Mus musculus OX=10090 GN=Ptms PE=1 SV=3	PTMS	1	869.609	660.605	867.545	170.527	139.279	268.508	-0.397688	0.0207608	0.996796	-0.0375288	0.852592	0.999692
Q8JZS0	>sp|Q8JZS0|LIN7A_MOUSE Protein lin-7 homolog A OS=Mus musculus OX=10090 GN=Lin7a PE=1 SV=2	LIN7A	2	1628.22	1871.14	1761.31	103.493	184.74	143.969	0.197317	0.0214502	0.996796	0.111885	0.136763	0.999692
Q5EBJ4	>sp|Q5EBJ4|ERMIN_MOUSE Ermin OS=Mus musculus OX=10090 GN=Ermn PE=1 SV=1	ERMN	1	96.3167	75.2812	95.1787	9.04954	19.3355	37.999	-0.389815	0.0229623	0.996796	-0.134928	0.620681	0.999692
F8WHL2;Q8CIE6	>tr|F8WHL2|F8WHL2_MOUSE Isoform of Q8CIE6, Coatomer subunit alpha OS=Mus musculus OX=10090 GN=Copa PE=1 SV=1;>sp|Q8CIE6|COPA_MOUSE Coatomer subunit alpha OS=Mus musculus OX=10090 GN=Copa PE=1 SV=2	COPA	1	166.767	145.642	154.348	16.3134	7.32244	14.1983	-0.191214	0.0239362	0.996796	-0.110662	0.213069	0.999692
Q9QYS9-8;Q9QYS9-4;Q9QYS9-3;Q9QYS9-6;Q9QYS9-2;Q9QYS9;Q9QYS9-7;Q9QYS9-5	>sp|Q9QYS9-8|QKI_MOUSE Isoform of Q9QYS9, Isoform 8 of Protein quaking OS=Mus musculus OX=10090 GN=Qki;>sp|Q9QYS9-4|QKI_MOUSE Isoform of Q9QYS9, Isoform 4 of Protein quaking OS=Mus musculus OX=10090 GN=Qki;>sp|Q9QYS9-3|QKI_MOUSE Isoform of Q9QYS9, Isoform 3 of Protein quaking OS=Mus musculus OX=10090 GN=Qki;>sp|Q9QYS9-6|QKI_MOUSE Isoform of Q9QYS9, Isoform 6 of Protein quaking OS=Mus musculus OX=…	QKI	1	107.869	96.8673	106.931	5.98473	5.75272	5.68306	-0.155432	0.0252611	0.996796	-0.0124401	0.839378	0.999692
Q9D2R0	>sp|Q9D2R0|AACS_MOUSE Acetoacetyl-CoA synthetase OS=Mus musculus OX=10090 GN=Aacs PE=1 SV=1	AACS	1	107.885	93.9599	103.388	10.0989	6.3673	13.4402	-0.196279	0.0261439	0.996796	-0.0663501	0.52084	0.999692
A0A0A0MQE8;B7ZCJ1;G3UWM5;B7ZCJ0;Q6DFV3	>tr|A0A0A0MQE8|A0A0A0MQE8_MOUSE Isoform of Q6DFV3, Rho GTPase-activating protein 21 OS=Mus musculus OX=10090 GN=Arhgap21 PE=1 SV=1;>tr|B7ZCJ1|B7ZCJ1_MOUSE Isoform of Q6DFV3, Rho GTPase-activating protein 21 OS=Mus musculus OX=10090 GN=Arhgap21 PE=1 SV=1;>tr|G3UWM5|G3UWM5_MOUSE Isoform of Q6DFV3, Rho GTPase-activating protein 21 (Fragment) OS=Mus musculus OX=10090 GN=Arhgap21 PE=1 SV=1;>tr|B7ZCJ0|…	ARHGAP21	2	404.162	449.671	507.907	20.6787	28.098	125.213	0.153174	0.0266221	0.996796	0.296503	0.0497663	0.999692
Q9WV34;Q9WV34-2#Q9JLB0#Q9JLB0-2	>sp|Q9WV34|MPP2_MOUSE MAGUK p55 subfamily member 2 OS=Mus musculus OX=10090 GN=Mpp2 PE=1 SV=1;>sp|Q9WV34-2|MPP2_MOUSE Isoform of Q9WV34, Isoform 2 of MAGUK p55 subfamily member 2 OS=Mus musculus OX=10090 GN=Mpp2;>sp|Q9JLB0|MPP6_MOUSE MAGUK p55 subfamily member 6 OS=Mus musculus OX=10090 GN=Mpp6 PE=1 SV=1;>sp|Q9JLB0-2|MPP6_MOUSE Isoform of Q9JLB0, Isoform Alpha of MAGUK p55 subfamily member 6 OS=M…	MPP2;MPP6	1	2390.83	2892.48	2843.22	321.725	388.988	246.9	0.274217	0.0271311	0.996796	0.256117	0.0209157	0.999692
F8WIR1;P18242;F6Y6L6;A0A1B0GT66	>tr|F8WIR1|F8WIR1_MOUSE Isoform of P18242, Cathepsin D OS=Mus musculus OX=10090 GN=Ctsd PE=1 SV=2;>sp|P18242|CATD_MOUSE Cathepsin D OS=Mus musculus OX=10090 GN=Ctsd PE=1 SV=1;>tr|F6Y6L6|F6Y6L6_MOUSE Uncharacterized protein (Fragment) OS=Mus musculus OX=10090 PE=1 SV=1;>tr|A0A1B0GT66|A0A1B0GT66_MOUSE Isoform of F6Y6L6, Uncharacterized protein (Fragment) OS=Mus musculus OX=10090 PE=1 SV=1	CTSD	4	1850.44	1629.28	1782.59	162.372	93.6341	188.024	-0.180763	0.0280157	0.996796	-0.0554131	0.530751	0.999692
P11404	>sp|P11404|FABPH_MOUSE Fatty acid-binding protein, heart OS=Mus musculus OX=10090 GN=Fabp3 PE=1 SV=5	FABP3	4	4885.92	3955.34	4291.46	769.679	529.952	1025.78	-0.300599	0.0283728	0.996796	-0.20428	0.217497	0.999692
Q9D328	>sp|Q9D328|TM35A_MOUSE Transmembrane protein 35A OS=Mus musculus OX=10090 GN=Tmem35a PE=1 SV=1	TMEM35A	1	431.959	505.598	469.461	51.3281	44.9729	30.3235	0.231154	0.0290554	0.996796	0.126564	0.180516	0.999692
Q9CQZ1	>sp|Q9CQZ1|HSBP1_MOUSE Heat shock factor-binding protein 1 OS=Mus musculus OX=10090 GN=Hsbp1 PE=1 SV=1	HSBP1	1	1461.73	1235.74	1153.11	150.417	172.943	189.388	-0.247333	0.0290585	0.996796	-0.35119	0.00804288	0.999692
E9Q6U4;Q3UWL8;Q6P0X1	>tr|E9Q6U4|E9Q6U4_MOUSE Isoform of Q3UWL8, Prefoldin subunit 4 OS=Mus musculus OX=10090 GN=Pfdn4 PE=1 SV=1;>tr|Q3UWL8|Q3UWL8_MOUSE Prefoldin subunit 4 OS=Mus musculus OX=10090 GN=Pfdn4 PE=1 SV=1;>tr|Q6P0X1|Q6P0X1_MOUSE Isoform of Q3UWL8, Prefoldin 4 OS=Mus musculus OX=10090 GN=Pfdn4 PE=1 SV=1	PFDN4	1	170.611	141.619	156.575	19.7149	23.1181	52.9381	-0.275457	0.0292335	0.996796	-0.179657	0.355008	0.999692
Q91X97;D3YVA2;D3Z2Z8	>sp|Q91X97|NCALD_MOUSE Neurocalcin-delta OS=Mus musculus OX=10090 GN=Ncald PE=1 SV=4;>tr|D3YVA2|D3YVA2_MOUSE Isoform of Q91X97, Neurocalcin-delta (Fragment) OS=Mus musculus OX=10090 GN=Ncald PE=1 SV=2;>tr|D3Z2Z8|D3Z2Z8_MOUSE Isoform of Q91X97, Neurocalcin-delta (Fragment) OS=Mus musculus OX=10090 GN=Ncald PE=1 SV=2	NCALD	6	8607.58	7829.85	8051.12	305.064	457.433	745.166	-0.137834	0.0293011	0.996796	-0.100517	0.158208	0.999692
P47941	>sp|P47941|CRKL_MOUSE Crk-like protein OS=Mus musculus OX=10090 GN=Crkl PE=1 SV=2	CRKL	1	130.935	114.028	120.681	11.8832	9.32804	32.3035	-0.19798	0.0294653	0.996796	-0.1551	0.343252	0.999692
Q9D154;Z4YK03	>sp|Q9D154|ILEUA_MOUSE Leukocyte elastase inhibitor A OS=Mus musculus OX=10090 GN=Serpinb1a PE=1 SV=1;>tr|Z4YK03|Z4YK03_MOUSE Isoform of Q9D154, Leukocyte elastase inhibitor A (Fragment) OS=Mus musculus OX=10090 GN=Serpinb1a PE=1 SV=2	SERPINB1A	1	73.6925	64.8728	74.7175	4.68091	6.84919	20.1204	-0.187801	0.0299633	0.996796	-0.0287351	0.86862	0.999692
P19096;A0A0U1RNJ1	>sp|P19096|FAS_MOUSE Fatty acid synthase OS=Mus musculus OX=10090 GN=Fasn PE=1 SV=2;>tr|A0A0U1RNJ1|A0A0U1RNJ1_MOUSE Isoform of P19096, Fatty acid synthase OS=Mus musculus OX=10090 GN=Fasn PE=1 SV=1	FASN	27	7199.82	6608.4	7249.5	262.015	214.7	348.564	-0.123489	0.0307675	0.996796	0.00936212	0.864901	0.999692
D3YWT0;D3Z569;D3YTS1;Q9R0P6	>tr|D3YWT0|D3YWT0_MOUSE Isoform of Q9R0P6, Signal peptidase complex catalytic subunit SEC11 OS=Mus musculus OX=10090 GN=Sec11a PE=1 SV=1;>tr|D3Z569|D3Z569_MOUSE Isoform of Q9R0P6, Signal peptidase complex catalytic subunit SEC11 OS=Mus musculus OX=10090 GN=Sec11a PE=1 SV=1;>tr|D3YTS1|D3YTS1_MOUSE Isoform of Q9R0P6, Signal peptidase complex catalytic subunit SEC11 OS=Mus musculus OX=10090 GN=Sec11…	SEC11A	1	85.7423	96.8352	91.9941	6.49799	7.74174	7.58011	0.175207	0.0331487	0.996796	0.101106	0.197986	0.999692
F6ZHD8;Q9D6Y9;G3UW30	>tr|F6ZHD8|F6ZHD8_MOUSE Isoform of Q9D6Y9, 1,4-alpha-glucan-branching enzyme OS=Mus musculus OX=10090 GN=Gbe1 PE=1 SV=2;>sp|Q9D6Y9|GLGB_MOUSE 1,4-alpha-glucan-branching enzyme OS=Mus musculus OX=10090 GN=Gbe1 PE=1 SV=1;>tr|G3UW30|G3UW30_MOUSE Isoform of Q9D6Y9, 1,4-alpha-glucan-branching enzyme OS=Mus musculus OX=10090 GN=Gbe1 PE=1 SV=1	GBE1	1	129.923	110.726	124.394	14.2615	13.7008	12.5863	-0.232543	0.0335689	0.996796	-0.0614722	0.512796	0.999692
Q9JJU8	>sp|Q9JJU8|SH3L1_MOUSE SH3 domain-binding glutamic acid-rich-like protein OS=Mus musculus OX=10090 GN=Sh3bgrl PE=1 SV=1	SH3BGRL	2	246.214	198.828	212.168	35.6738	41.7864	40.8346	-0.319412	0.034456	0.996796	-0.22726	0.141752	0.999692
D3Z1Z8;D3Z5N2;P54227	>tr|D3Z1Z8|D3Z1Z8_MOUSE Isoform of P54227, Stathmin (Fragment) OS=Mus musculus OX=10090 GN=Stmn1 PE=1 SV=1;>tr|D3Z5N2|D3Z5N2_MOUSE Isoform of P54227, Stathmin OS=Mus musculus OX=10090 GN=Stmn1 PE=1 SV=1;>sp|P54227|STMN1_MOUSE Stathmin OS=Mus musculus OX=10090 GN=Stmn1 PE=1 SV=2	STMN1	1	1482.44	1121.66	1202.29	297.095	266.091	543.147	-0.417586	0.0349545	0.996796	-0.397521	0.150649	0.999692
P63028;D3YU75	>sp|P63028|TCTP_MOUSE Translationally-controlled tumor protein OS=Mus musculus OX=10090 GN=Tpt1 PE=1 SV=1;>tr|D3YU75|D3YU75_MOUSE Isoform of P63028, Translationally-controlled tumor protein OS=Mus musculus OX=10090 GN=Tpt1 PE=1 SV=1	TPT1	3	2619.87	2268.39	2384.25	249.665	266.334	441.952	-0.2102	0.0355907	0.996796	-0.150581	0.225165	0.999692
S4R2F3;Q8C8R3-2;Q8C8R3;Q8C8R3-5#Q8C8R3-4;S4R2R5#S4R2K9;A0A1W2P812;S4R1S2;G5E8K2;G5E8K3;S4R2S8;G5E8K5-2;G5E8K5-3;G5E8K5#D3Z5M4;A0A0R4J1N7;Q02357-6;G5E8J2;B7ZW98;E9QNT8;G8JL84;D3YTV8;Q0VGY9;Q02357-5;Q02357-2;Q02357;Q02357-3;Q02357-4;F7D1P5;G3UY11	>tr|S4R2F3|S4R2F3_MOUSE Isoform of Q8C8R3, Ankyrin-2 OS=Mus musculus OX=10090 GN=Ank2 PE=1 SV=3;>sp|Q8C8R3-2|ANK2_MOUSE Isoform of Q8C8R3, Isoform 2 of Ankyrin-2 OS=Mus musculus OX=10090 GN=Ank2;>sp|Q8C8R3|ANK2_MOUSE Ankyrin-2 OS=Mus musculus OX=10090 GN=Ank2 PE=1 SV=2;>sp|Q8C8R3-5|ANK2_MOUSE Isoform of Q8C8R3, Isoform 5 of Ankyrin-2 OS=Mus musculus OX=10090 GN=Ank2;>sp|Q8C8R3-4|ANK2_MOUSE Isofor…	ANK1;ANK2;ANK3	1	483.315	560.555	526.461	53.4569	54.1431	56.059	0.215481	0.0358786	0.996796	0.123837	0.219993	0.999692
A0A2I3BQG7;Q9D9E0-2;Q9D9E0	>tr|A0A2I3BQG7|A0A2I3BQG7_MOUSE Isoform of Q9D9E0, Solute carrier family 22 member 17 OS=Mus musculus OX=10090 GN=Slc22a17 PE=1 SV=1;>sp|Q9D9E0-2|S22AH_MOUSE Isoform of Q9D9E0, Isoform 2 of Solute carrier family 22 member 17 OS=Mus musculus OX=10090 GN=Slc22a17;>sp|Q9D9E0|S22AH_MOUSE Solute carrier family 22 member 17 OS=Mus musculus OX=10090 GN=Slc22a17 PE=2 SV=2	SLC22A17	1	153.112	136.851	144.843	12.5547	6.07096	12.7525	-0.159003	0.0360457	0.996796	-0.0804732	0.327092	0.999692
E9Q4K7;A0A286YCV9	>tr|E9Q4K7|E9Q4K7_MOUSE Isoform of A0A286YCV9, Kinesin family member 13B OS=Mus musculus OX=10090 GN=Kif13b PE=1 SV=1;>tr|A0A286YCV9|A0A286YCV9_MOUSE Kinesin family member 13B OS=Mus musculus OX=10090 GN=Kif13b PE=1 SV=1	KIF13B	1	413.723	374.182	378.188	30.0958	9.89594	25.3991	-0.142209	0.0364082	0.996796	-0.129139	0.0872452	0.999692
Q6GT24;O08709;D3Z0Y2	>tr|Q6GT24|Q6GT24_MOUSE Isoform of O08709, Peroxiredoxin-6 OS=Mus musculus OX=10090 GN=Prdx6 PE=1 SV=1;>sp|O08709|PRDX6_MOUSE Peroxiredoxin-6 OS=Mus musculus OX=10090 GN=Prdx6 PE=1 SV=3;>tr|D3Z0Y2|D3Z0Y2_MOUSE Isoform of O08709, Peroxiredoxin-6 OS=Mus musculus OX=10090 GN=Prdx6 PE=1 SV=1	PRDX6	10	24486.3	21871.1	22999.7	1862.89	1494.92	2781.09	-0.162105	0.0364549	0.996796	-0.0953318	0.294324	0.999692
P11798#F8WIS9	>sp|P11798|KCC2A_MOUSE Calcium/calmodulin-dependent protein kinase type II subunit alpha OS=Mus musculus OX=10090 GN=Camk2a PE=1 SV=2;>tr|F8WIS9|F8WIS9_MOUSE Isoform of P11798, Calcium/calmodulin-dependent protein kinase type II subunit alpha OS=Mus musculus OX=10090 GN=Camk2a PE=1 SV=1	CAMK2A	10	108172	84869.4	70087.4	21379.4	15878.5	5086.91	-0.344526	0.0376228	0.996796	-0.605403	0.000512685	0.999692
Q66L47;Q8CGK7	>tr|Q66L47|Q66L47_MOUSE Isoform of Q8CGK7, Guanine nucleotide binding protein, alpha stimulating, olfactory type OS=Mus musculus OX=10090 GN=Gnal PE=1 SV=1;>sp|Q8CGK7|GNAL_MOUSE Guanine nucleotide-binding protein G(olf) subunit alpha OS=Mus musculus OX=10090 GN=Gnal PE=1 SV=1	GNAL	2	735.106	945.402	857.572	123.435	216.124	117.402	0.350767	0.0387224	0.996796	0.228533	0.0942828	0.999692
P26883;F6X9I3	>sp|P26883|FKB1A_MOUSE Peptidyl-prolyl cis-trans isomerase FKBP1A OS=Mus musculus OX=10090 GN=Fkbp1a PE=1 SV=2;>tr|F6X9I3|F6X9I3_MOUSE Isoform of P26883, Peptidylprolyl isomerase (Fragment) OS=Mus musculus OX=10090 GN=Fkbp1a PE=1 SV=1	FKBP1A	3	2947.86	2442.68	2377.49	510.597	277.809	707.657	-0.262604	0.0387406	0.996796	-0.34693	0.0862043	0.999692
A0A0R4J0S4;Q80Y17	>tr|A0A0R4J0S4|A0A0R4J0S4_MOUSE Isoform of Q80Y17, Lethal(2) giant larvae protein homolog 1 OS=Mus musculus OX=10090 GN=Llgl1 PE=1 SV=1;>sp|Q80Y17|L2GL1_MOUSE Lethal(2) giant larvae protein homolog 1 OS=Mus musculus OX=10090 GN=Llgl1 PE=1 SV=1	LLGL1	2	213.91	193.293	223.202	7.66192	17.0054	17.7413	-0.149948	0.0392487	0.996796	0.0583875	0.3726	0.999692
A0A087WS83;Q61290;E9QK20;A0A1D5RLU3	>tr|A0A087WS83|A0A087WS83_MOUSE Isoform of Q61290, Voltage-dependent R-type calcium channel subunit alpha OS=Mus musculus OX=10090 GN=Cacna1e PE=1 SV=1;>sp|Q61290|CAC1E_MOUSE Voltage-dependent R-type calcium channel subunit alpha-1E OS=Mus musculus OX=10090 GN=Cacna1e PE=1 SV=1;>tr|E9QK20|E9QK20_MOUSE Isoform of Q61290, Voltage-dependent R-type calcium channel subunit alpha OS=Mus musculus OX=100…	CACNA1E	6	1271.08	1473.33	1290.91	65.9966	197.886	42.5058	0.203352	0.0394377	0.996796	0.023321	0.677306	0.999692
E9Q026;A0A0N4SW93;Q7TPS5-2;Q7TPS5;Q7TPS5-3	>tr|E9Q026|E9Q026_MOUSE Isoform of Q7TPS5, C2 domain-containing protein 5 OS=Mus musculus OX=10090 GN=C2cd5 PE=1 SV=1;>tr|A0A0N4SW93|A0A0N4SW93_MOUSE Isoform of Q7TPS5, C2 domain-containing protein 5 OS=Mus musculus OX=10090 GN=C2cd5 PE=1 SV=1;>sp|Q7TPS5-2|C2CD5_MOUSE Isoform of Q7TPS5, Isoform 2 of C2 domain-containing protein 5 OS=Mus musculus OX=10090 GN=C2cd5;>sp|Q7TPS5|C2CD5_MOUSE C2 domain-…	C2CD5	2	368.245	422.846	396.883	28.2463	49.4459	26.3277	0.194709	0.0397136	0.996796	0.108865	0.14269	0.999692
Q05816	>sp|Q05816|FABP5_MOUSE Fatty acid-binding protein, epidermal OS=Mus musculus OX=10090 GN=Fabp5 PE=1 SV=3	FABP5	4	3350.6	2968.45	3071.69	242.609	286.178	269.219	-0.176977	0.0405487	0.996796	-0.126485	0.116234	0.999692
A0A1W2P6F6;A0A1W2P7Q9;Q60605-2;Q60605;A0A1W2P6G5	>tr|A0A1W2P6F6|A0A1W2P6F6_MOUSE Isoform of Q60605, Myosin light polypeptide 6 OS=Mus musculus OX=10090 GN=Myl6 PE=1 SV=1;>tr|A0A1W2P7Q9|A0A1W2P7Q9_MOUSE Isoform of Q60605, Myosin light polypeptide 6 OS=Mus musculus OX=10090 GN=Myl6 PE=1 SV=1;>sp|Q60605-2|MYL6_MOUSE Isoform of Q60605, Isoform Smooth muscle of Myosin light polypeptide 6 OS=Mus musculus OX=10090 GN=Myl6;>sp|Q60605|MYL6_MOUSE Myosin …	MYL6	5	2547	2355.05	2327.89	77.7447	80.0875	265.692	-0.113168	0.0411259	0.996796	-0.136606	0.0901642	0.999692
D3YTS3;Q68FD9	>tr|D3YTS3|D3YTS3_MOUSE Isoform of Q68FD9, RIKEN cDNA D630045J12 gene OS=Mus musculus OX=10090 GN=D630045J12Rik PE=1 SV=2;>sp|Q68FD9|K1549_MOUSE UPF0606 protein KIAA1549 OS=Mus musculus OX=10090 GN=Kiaa1549 PE=1 SV=3	D630045J12RIK;KIAA1549	4	643.447	744.591	699.281	29.2233	101.644	75.2053	0.200209	0.042047	0.996796	0.114548	0.152183	0.999692
Q9D1C8	>sp|Q9D1C8|VPS28_MOUSE Vacuolar protein sorting-associated protein 28 homolog OS=Mus musculus OX=10090 GN=Vps28 PE=1 SV=1	VPS28	1	134.658	122.814	130.2	6.01889	7.5872	11.5866	-0.133834	0.0425723	0.996796	-0.0518538	0.457552	0.999692
P40237;A2AIJ1	>sp|P40237|CD82_MOUSE CD82 antigen OS=Mus musculus OX=10090 GN=Cd82 PE=1 SV=1;>tr|A2AIJ1|A2AIJ1_MOUSE Isoform of P40237, Tetraspanin (Fragment) OS=Mus musculus OX=10090 GN=Cd82 PE=1 SV=1	CD82	2	237.597	201.164	242.781	22.6601	34.6712	91.873	-0.25121	0.0431404	0.996796	-0.0554342	0.808165	0.999692
Q9QYG0-2;Q9QYG0;A0A2I3BPW0;A0A2I3BQR5;A0A2I3BPL1	>sp|Q9QYG0-2|NDRG2_MOUSE Isoform of Q9QYG0, Isoform 2 of Protein NDRG2 OS=Mus musculus OX=10090 GN=Ndrg2;>sp|Q9QYG0|NDRG2_MOUSE Protein NDRG2 OS=Mus musculus OX=10090 GN=Ndrg2 PE=1 SV=1;>tr|A0A2I3BPW0|A0A2I3BPW0_MOUSE Isoform of Q9QYG0, Protein NDRG2 (Fragment) OS=Mus musculus OX=10090 GN=Ndrg2 PE=1 SV=1;>tr|A0A2I3BQR5|A0A2I3BQR5_MOUSE Isoform of Q9QYG0, Protein NDRG2 (Fragment) OS=Mus musculus O…	NDRG2	5	8199.83	6631.08	6684.78	1634.81	773.325	887.715	-0.29077	0.045751	0.996796	-0.281298	0.0629474	0.999692
Q99M71;A0A1Y7VKS9	>sp|Q99M71|EPDR1_MOUSE Mammalian ependymin-related protein 1 OS=Mus musculus OX=10090 GN=Epdr1 PE=1 SV=1;>tr|A0A1Y7VKS9|A0A1Y7VKS9_MOUSE Isoform of Q99M71, Mammalian ependymin-related protein 1 OS=Mus musculus OX=10090 GN=Epdr1 PE=1 SV=1	EPDR1	2	429.092	367.92	395.509	38.7679	57.72	36.9757	-0.231905	0.0465436	0.996796	-0.11793	0.181341	0.999692
Q9Z2I2;Q80YE1	>sp|Q9Z2I2|FKB1B_MOUSE Peptidyl-prolyl cis-trans isomerase FKBP1B OS=Mus musculus OX=10090 GN=Fkbp1b PE=1 SV=3;>tr|Q80YE1|Q80YE1_MOUSE Isoform of Q9Z2I2, Peptidylprolyl isomerase OS=Mus musculus OX=10090 GN=Fkbp1b PE=1 SV=1	FKBP1B	1	93.7991	79.884	82.1718	14.4579	7.00712	13.5456	-0.223529	0.0468533	0.996796	-0.195832	0.15928	0.999692
Q8BR92#F7AA26;O54931-4;O54931	>sp|Q8BR92|PALM2_MOUSE Paralemmin-2 OS=Mus musculus OX=10090 GN=Palm2 PE=1 SV=1;>tr|F7AA26|F7AA26_MOUSE Isoform of Q8BR92, Paralemmin A kinase anchor protein (Fragment) OS=Mus musculus OX=10090 GN=Pakap PE=1 SV=1;>sp|O54931-4|AKAP2_MOUSE Isoform of O54931, Isoform 4 of A-kinase anchor protein 2 OS=Mus musculus OX=10090 GN=Akap2;>sp|O54931|AKAP2_MOUSE A-kinase anchor protein 2 OS=Mus musculus OX=1…	AKAP2;PAKAP;PALM2	2	233.991	265.081	265.072	21.3778	25.2652	38.4125	0.179603	0.0479162	0.996796	0.17247	0.11319	0.999692
D3Z1Z8;D3Z5N2;P54227#P55821	>tr|D3Z1Z8|D3Z1Z8_MOUSE Isoform of P54227, Stathmin (Fragment) OS=Mus musculus OX=10090 GN=Stmn1 PE=1 SV=1;>tr|D3Z5N2|D3Z5N2_MOUSE Isoform of P54227, Stathmin OS=Mus musculus OX=10090 GN=Stmn1 PE=1 SV=1;>sp|P54227|STMN1_MOUSE Stathmin OS=Mus musculus OX=10090 GN=Stmn1 PE=1 SV=2;>sp|P55821|STMN2_MOUSE Stathmin-2 OS=Mus musculus OX=10090 GN=Stmn2 PE=1 SV=1	STMN1;STMN2	1	701.038	560.352	603.529	101.629	151.05	298.751	-0.351104	0.0483527	0.996796	-0.353281	0.233347	0.999692
P16330;P16330-2	>sp|P16330|CN37_MOUSE 2',3'-cyclic-nucleotide 3'-phosphodiesterase OS=Mus musculus OX=10090 GN=Cnp PE=1 SV=3;>sp|P16330-2|CN37_MOUSE Isoform of P16330, Isoform CNPI of 2',3'-cyclic-nucleotide 3'-phosphodiesterase OS=Mus musculus OX=10090 GN=Cnp	CNP	17	35190.7	28891.9	33132.5	4778.06	6286.74	12417.9	-0.300742	0.0489721	0.996796	-0.179141	0.481218	0.999692
B2C3G8;P42232;P42230	>tr|B2C3G8|B2C3G8_MOUSE Isoform of P42230, Signal transducer and activator of transcription OS=Mus musculus OX=10090 GN=Stat5a PE=1 SV=1;>sp|P42232|STA5B_MOUSE Signal transducer and activator of transcription 5B OS=Mus musculus OX=10090 GN=Stat5b PE=1 SV=1;>sp|P42230|STA5A_MOUSE Signal transducer and activator of transcription 5A OS=Mus musculus OX=10090 GN=Stat5a PE=1 SV=1	STAT5A;STAT5B	1	56.049	69.278	62.2379	12.0907	10.0962	11.0507	0.320434	0.0499925	0.996796	0.156679	0.364762	0.999692
P11798#Q5SVJ0;P28652;Q5SVI3;Q5SVI0;Q5SVI2;Q5SVI9#F8WIS9#Q5SVJ1;Q68EG2;Q5SVI1#Q923T9-2;Q923T9;Q923T9-3;A0A2I3BQP6#E9Q1V9;E9Q1W0;E9Q1T1;A0A0G2JGS4;Q6PHZ2-2;Q6PHZ2-4;Q6PHZ2;Q6PHZ2-5;Q8CCM0	>sp|P11798|KCC2A_MOUSE Calcium/calmodulin-dependent protein kinase type II subunit alpha OS=Mus musculus OX=10090 GN=Camk2a PE=1 SV=2;>tr|Q5SVJ0|Q5SVJ0_MOUSE Isoform of P28652, Calcium/calmodulin-dependent protein kinase II, beta, isoform CRA_b OS=Mus musculus OX=10090 GN=Camk2b PE=1 SV=1;>sp|P28652|KCC2B_MOUSE Calcium/calmodulin-dependent protein kinase type II subunit beta OS=Mus musculus OX=10…	CAMK2A;CAMK2B;CAMK2D;CAMK2G	2	19797.9	15597.2	14047.6	4256.14	2649.99	1770.23	-0.330713	0.0501822	0.996796	-0.47561	0.00748602	0.999692
P60843	>sp|P60843|IF4A1_MOUSE Eukaryotic initiation factor 4A-I OS=Mus musculus OX=10090 GN=Eif4a1 PE=1 SV=1	EIF4A1	1	89.4514	75.6363	86.3174	10.4139	12.511	12.9741	-0.24873	0.0508363	0.996796	-0.0560017	0.630401	0.999692
A2AVX1;E9Q8Q5;Q80YN3;F7BNZ5	>tr|A2AVX1|A2AVX1_MOUSE Isoform of Q80YN3, Breast carcinoma-amplified sequence 1 homolog OS=Mus musculus OX=10090 GN=Bcas1 PE=1 SV=1;>tr|E9Q8Q5|E9Q8Q5_MOUSE Isoform of Q80YN3, Breast carcinoma-amplified sequence 1 homolog OS=Mus musculus OX=10090 GN=Bcas1 PE=1 SV=1;>sp|Q80YN3|BCAS1_MOUSE Breast carcinoma-amplified sequence 1 homolog OS=Mus musculus OX=10090 GN=Bcas1 PE=1 SV=3;>tr|F7BNZ5|F7BNZ5_MO…	BCAS1	1	240.463	194.414	228.897	36.2628	51.0613	90.6953	-0.329453	0.0527259	0.996796	-0.174535	0.521125	0.999692
P0DP28;P0DP27;P0DP26;Q3UKW2;Q9D6P8	>sp|P0DP28|CALM3_MOUSE Calmodulin-3 OS=Mus musculus OX=10090 GN=Calm3 PE=1 SV=1;>sp|P0DP27|CALM2_MOUSE Calmodulin-2 OS=Mus musculus OX=10090 GN=Calm2 PE=1 SV=1;>sp|P0DP26|CALM1_MOUSE Calmodulin-1 OS=Mus musculus OX=10090 GN=Calm1 PE=1 SV=1;>tr|Q3UKW2|Q3UKW2_MOUSE Isoform of P0DP26, Calmodulin-1 OS=Mus musculus OX=10090 GN=Calm1 PE=1 SV=1;>sp|Q9D6P8|CALL3_MOUSE Calmodulin-like protein 3 OS=Mus mus…	CALM1;CALM2;CALM3;CALML3	10	60761.7	51462.7	51824.9	8726.79	6491.06	12138.5	-0.236446	0.0532804	0.996796	-0.248451	0.1253	0.999692
Q80ZW2	>sp|Q80ZW2|THEM6_MOUSE Protein THEM6 OS=Mus musculus OX=10090 GN=Them6 PE=1 SV=1	THEM6	3	719.847	816.169	743.422	64.4773	85.7894	58.7338	0.179635	0.0539922	0.996796	0.0476864	0.552789	0.999692
P63094;Q6R0H7;Z4YKV1;P63094-3;P63094-2;Q6R0H7-4#Q66L47;Q8CGK7	>sp|P63094|GNAS2_MOUSE Isoform of Q6R0H7, Guanine nucleotide-binding protein G(s) subunit alpha isoforms short OS=Mus musculus OX=10090 GN=Gnas PE=1 SV=1;>sp|Q6R0H7|GNAS1_MOUSE Guanine nucleotide-binding protein G(s) subunit alpha isoforms XLas OS=Mus musculus OX=10090 GN=Gnas PE=1 SV=1;>tr|Z4YKV1|Z4YKV1_MOUSE Isoform of Q6R0H7, Guanine nucleotide-binding protein G(s) subunit alpha isoforms short…	GNAL;GNAS	2	780.626	918.807	873.142	132.083	88.83	106.674	0.247806	0.0547429	0.996796	0.170336	0.204741	0.999692
E9Q3M9;F7B0R9	>tr|E9Q3M9|E9Q3M9_MOUSE RIKEN cDNA 2010300C02 gene OS=Mus musculus OX=10090 GN=2010300C02Rik PE=1 SV=1;>tr|F7B0R9|F7B0R9_MOUSE Isoform of E9Q3M9, RIKEN cDNA 2010300C02 gene (Fragment) OS=Mus musculus OX=10090 GN=2010300C02Rik PE=1 SV=1	2010300C02RIK	2	512.91	576.665	574.002	41.5507	54.9813	46.7552	0.167668	0.054973	0.996796	0.162597	0.0521138	0.999692
Q99MR3	>sp|Q99MR3|S12A9_MOUSE Solute carrier family 12 member 9 OS=Mus musculus OX=10090 GN=Slc12a9 PE=1 SV=2	SLC12A9	1	283.201	242.491	237.573	36.731	27.4178	30.6206	-0.220963	0.0552539	0.996796	-0.252424	0.0408806	0.999692
O35405	>sp|O35405|PLD3_MOUSE Phospholipase D3 OS=Mus musculus OX=10090 GN=Pld3 PE=1 SV=1	PLD3	3	2548.62	2323.83	2359.02	91.3759	202.258	231.927	-0.136869	0.0556989	0.996796	-0.116394	0.120219	0.999692
P21278	>sp|P21278|GNA11_MOUSE Guanine nucleotide-binding protein subunit alpha-11 OS=Mus musculus OX=10090 GN=Gna11 PE=1 SV=1	GNA11	6	1572.34	1773.73	1722.5	176.035	108.527	130.548	0.17978	0.0559282	0.996796	0.136252	0.155587	0.999692
P84075;E9PV73;A2A7R5	>sp|P84075|HPCA_MOUSE Neuron-specific calcium-binding protein hippocalcin OS=Mus musculus OX=10090 GN=Hpca PE=1 SV=2;>tr|E9PV73|E9PV73_MOUSE Isoform of P84075, Neuron-specific calcium-binding protein hippocalcin (Fragment) OS=Mus musculus OX=10090 GN=Hpca PE=1 SV=1;>tr|A2A7R5|A2A7R5_MOUSE Isoform of P84075, Neuron-specific calcium-binding protein hippocalcin (Fragment) OS=Mus musculus OX=10090 GN…	HPCA	5	3219.37	2953.15	3198.46	184.72	137.791	449.679	-0.123822	0.0560911	0.996796	-0.0189099	0.837614	0.999692
E9Q3Q6;E9Q4G8;Q61490	>tr|E9Q3Q6|E9Q3Q6_MOUSE Isoform of Q61490, CD166 antigen OS=Mus musculus OX=10090 GN=Alcam PE=1 SV=1;>tr|E9Q4G8|E9Q4G8_MOUSE Isoform of Q61490, CD166 antigen OS=Mus musculus OX=10090 GN=Alcam PE=1 SV=1;>sp|Q61490|CD166_MOUSE CD166 antigen OS=Mus musculus OX=10090 GN=Alcam PE=1 SV=3	ALCAM	7	5086.19	5643.69	5123.68	231.434	514.673	219.488	0.146169	0.0565313	0.996796	0.0107844	0.847369	0.999692
Q8CA95-2;Q8CA95;Q8CA95-3;F8WHK3;Q8CA95-4	>sp|Q8CA95-2|PDE10_MOUSE Isoform of Q8CA95, Isoform 2 of cAMP and cAMP-inhibited cGMP 3',5'-cyclic phosphodiesterase 10A OS=Mus musculus OX=10090 GN=Pde10a;>sp|Q8CA95|PDE10_MOUSE cAMP and cAMP-inhibited cGMP 3',5'-cyclic phosphodiesterase 10A OS=Mus musculus OX=10090 GN=Pde10a PE=1 SV=2;>sp|Q8CA95-3|PDE10_MOUSE Isoform of Q8CA95, Isoform 3 of cAMP and cAMP-inhibited cGMP 3',5'-cyclic phosphodiest…	PDE10A	2	1077.83	1297.27	1226.75	149.623	210.78	117.076	0.263541	0.0567624	0.996796	0.193817	0.0920163	0.999692
Q3TXV4;Q921E2	>tr|Q3TXV4|Q3TXV4_MOUSE Isoform of Q921E2, Rab22B OS=Mus musculus OX=10090 GN=Rab31 PE=1 SV=1;>sp|Q921E2|RAB31_MOUSE Ras-related protein Rab-31 OS=Mus musculus OX=10090 GN=Rab31 PE=1 SV=1	RAB31	1	100.78	88.8945	99.4824	10.9232	7.77472	9.33217	-0.178531	0.0569457	0.996796	-0.0170291	0.851023	0.999692
Q9Z1Q2	>sp|Q9Z1Q2|ABHGA_MOUSE Protein ABHD16A OS=Mus musculus OX=10090 GN=Abhd16a PE=1 SV=3	ABHD16A	3	573.402	621.201	619.429	21.695	32.0107	54.602	0.114809	0.0579367	0.996796	0.107735	0.130265	0.999692
Q6WQJ1	>sp|Q6WQJ1|DGLA_MOUSE Sn1-specific diacylglycerol lipase alpha OS=Mus musculus OX=10090 GN=Dagla PE=1 SV=2	DAGLA	2	236.977	280.207	231.089	27.0037	46.1207	43.4529	0.23341	0.0594703	0.996796	-0.0490512	0.696167	0.999692
A0A087WQT9;F8WJL1;A0A087WR02;A0A087WPZ8;A0A087WS40;A0A087WQJ4;A0A087WRZ6;A0A087WS67;A0A087WPP1;Q0PCR6;C7TQ59;C7TQ57;A0A087WRM3;A0A087WSE7;F7C376;Q01815-2;Q01815;A0A1W2P6T3;A0A1W2P805;A0A1W2P6Z7;A0A1W2P731;Q01815-3	>tr|A0A087WQT9|A0A087WQT9_MOUSE Isoform of Q01815, Voltage-dependent L-type calcium channel subunit alpha OS=Mus musculus OX=10090 GN=Cacna1c PE=1 SV=1;>tr|F8WJL1|F8WJL1_MOUSE Isoform of Q01815, Voltage-dependent L-type calcium channel subunit alpha OS=Mus musculus OX=10090 GN=Cacna1c PE=1 SV=2;>tr|A0A087WR02|A0A087WR02_MOUSE Isoform of Q01815, Voltage-dependent L-type calcium channel subunit alp…	CACNA1C	1	220.467	200.685	201.01	17.6784	6.42062	33.9585	-0.132404	0.059981	0.996796	-0.14647	0.202155	0.999692
A0A0A6YX73;Q8K1M3;P12367#P31324;H3BK84	>tr|A0A0A6YX73|A0A0A6YX73_MOUSE Isoform of P12367, cAMP-dependent protein kinase type II-alpha regulatory subunit OS=Mus musculus OX=10090 GN=Prkar2a PE=1 SV=1;>tr|Q8K1M3|Q8K1M3_MOUSE Isoform of P12367, Protein kinase, cAMP dependent regulatory, type II alpha OS=Mus musculus OX=10090 GN=Prkar2a PE=1 SV=1;>sp|P12367|KAP2_MOUSE cAMP-dependent protein kinase type II-alpha regulatory subunit OS=Mus m…	PRKAR2A;PRKAR2B	2	3087.71	3488.22	3390.03	242.95	361.686	316.217	0.173205	0.0605104	0.996796	0.133496	0.123984	0.999692
O08529	>sp|O08529|CAN2_MOUSE Calpain-2 catalytic subunit OS=Mus musculus OX=10090 GN=Capn2 PE=1 SV=4	CAPN2	3	283.429	256.053	280.796	21.7671	17.898	52.2982	-0.145735	0.061507	0.996796	-0.0296975	0.797768	0.999692
Q9Z266;Q9Z266-2	>sp|Q9Z266|SNAPN_MOUSE SNARE-associated protein Snapin OS=Mus musculus OX=10090 GN=Snapin PE=1 SV=1;>sp|Q9Z266-2|SNAPN_MOUSE Isoform of Q9Z266, Isoform 2 of SNARE-associated protein Snapin OS=Mus musculus OX=10090 GN=Snapin	SNAPIN	2	193.724	179.344	184.72	9.16085	6.57892	17.991	-0.110696	0.0625107	0.996796	-0.0730458	0.334038	0.999692
A0A087WPR1;P20917;Q3ZB60;P20917-2	>tr|A0A087WPR1|A0A087WPR1_MOUSE Isoform of P20917, Myelin-associated glycoprotein OS=Mus musculus OX=10090 GN=Mag PE=1 SV=1;>sp|P20917|MAG_MOUSE Myelin-associated glycoprotein OS=Mus musculus OX=10090 GN=Mag PE=1 SV=2;>tr|Q3ZB60|Q3ZB60_MOUSE Isoform of P20917, Mag protein (Fragment) OS=Mus musculus OX=10090 GN=Mag PE=1 SV=1;>sp|P20917-2|MAG_MOUSE Isoform of P20917, Isoform S-MAG of Myelin-associa…	MAG	4	1209.66	970.488	1092.74	213.801	257.862	395.027	-0.339952	0.0630924	0.996796	-0.221429	0.375105	0.999692
Q9CWS0;D3YU15	>sp|Q9CWS0|DDAH1_MOUSE N(G),N(G)-dimethylarginine dimethylaminohydrolase 1 OS=Mus musculus OX=10090 GN=Ddah1 PE=1 SV=3;>tr|D3YU15|D3YU15_MOUSE Isoform of Q9CWS0, Dimethylarginine dimethylaminohydrolase 1, isoform CRA_a OS=Mus musculus OX=10090 GN=Ddah1 PE=1 SV=1	DDAH1	6	5657.56	5238.6	5469.8	255.542	226.988	386.558	-0.110868	0.0634618	0.996796	-0.0503993	0.431094	0.999692
Q3UHH0;F8WHB1;Q9R0K7#G5E829#S4R1C4#A2ALL9;Q8C048#Q0VF55#A0A1W2P772;A0A1W2P882	>tr|Q3UHH0|Q3UHH0_MOUSE Isoform of Q9R0K7, Calcium-transporting ATPase OS=Mus musculus OX=10090 GN=Atp2b2 PE=1 SV=1;>tr|F8WHB1|F8WHB1_MOUSE Isoform of Q9R0K7, Calcium-transporting ATPase OS=Mus musculus OX=10090 GN=Atp2b2 PE=1 SV=1;>sp|Q9R0K7|AT2B2_MOUSE Plasma membrane calcium-transporting ATPase 2 OS=Mus musculus OX=10090 GN=Atp2b2 PE=1 SV=2;>sp|G5E829|AT2B1_MOUSE Plasma membrane calcium-transp…	ATP2B1;ATP2B2;ATP2B3	1	2196.94	2610.07	2371.73	422.308	299.594	488.883	0.263418	0.0637028	0.996796	0.108748	0.503353	0.999692
A0A0R4J0W7;A0A1B0GSR5;Q5XJV6	>tr|A0A0R4J0W7|A0A0R4J0W7_MOUSE Isoform of Q5XJV6, Serine/threonine-protein kinase LMTK3 OS=Mus musculus OX=10090 GN=Lmtk3 PE=1 SV=1;>tr|A0A1B0GSR5|A0A1B0GSR5_MOUSE Isoform of Q5XJV6, Serine/threonine-protein kinase LMTK3 OS=Mus musculus OX=10090 GN=Lmtk3 PE=1 SV=1;>sp|Q5XJV6|LMTK3_MOUSE Serine/threonine-protein kinase LMTK3 OS=Mus musculus OX=10090 GN=Lmtk3 PE=1 SV=1	LMTK3	1	74.3007	56.7133	67.8088	6.63014	22.124	10.2707	-0.497513	0.0640779	0.996796	-0.139781	0.190588	0.999692
J3QNU6;Q8BWG8-2;Q8BWG8	>tr|J3QNU6|J3QNU6_MOUSE Isoform of Q8BWG8, Beta-arrestin-1 OS=Mus musculus OX=10090 GN=Arrb1 PE=1 SV=1;>sp|Q8BWG8-2|ARRB1_MOUSE Isoform of Q8BWG8, Isoform 1B of Beta-arrestin-1 OS=Mus musculus OX=10090 GN=Arrb1;>sp|Q8BWG8|ARRB1_MOUSE Beta-arrestin-1 OS=Mus musculus OX=10090 GN=Arrb1 PE=1 SV=1	ARRB1	2	291.946	263.387	331.461	22.0983	20.9205	38.089	-0.148528	0.0649155	0.996796	0.17945	0.0553315	0.999692
P61971	>sp|P61971|NTF2_MOUSE Nuclear transport factor 2 OS=Mus musculus OX=10090 GN=Nutf2 PE=1 SV=1	NUTF2	1	148.645	131.829	128.298	16.9156	8.19821	17.5577	-0.167748	0.0649869	0.996796	-0.21604	0.0657002	0.999692
E9QAN4;G3UW47;Q6TA13;E9Q9G6;A0A087WQE8;P33173	>tr|E9QAN4|E9QAN4_MOUSE Isoform of P33173, Kinesin-like protein KIF1A OS=Mus musculus OX=10090 GN=Kif1a PE=1 SV=1;>tr|G3UW47|G3UW47_MOUSE Isoform of P33173, Kinesin family member 1A OS=Mus musculus OX=10090 GN=Kif1a PE=1 SV=1;>tr|Q6TA13|Q6TA13_MOUSE Isoform of P33173, Kinesin-like protein KIF1A OS=Mus musculus OX=10090 GN=Kif1a PE=1 SV=1;>tr|E9Q9G6|E9Q9G6_MOUSE Isoform of P33173, Kinesin-like pro…	KIF1A	4	1367.95	1261.73	1296.96	74.6215	55.773	81.9509	-0.115984	0.0650807	0.996796	-0.0774311	0.236527	0.999692
Q7TNB5#P23818;F6YNQ1	>tr|Q7TNB5|Q7TNB5_MOUSE Isoform of P23818, Glutamate receptor 1 OS=Mus musculus OX=10090 GN=Gria1 PE=1 SV=1;>sp|P23818|GRIA1_MOUSE Glutamate receptor 1 OS=Mus musculus OX=10090 GN=Gria1 PE=1 SV=1;>tr|F6YNQ1|F6YNQ1_MOUSE Isoform of P23818, Glutamate receptor 1 OS=Mus musculus OX=10090 GN=Gria1 PE=1 SV=1	GRIA1	13	5270.55	6041.39	5453.24	642.058	686.56	802.536	0.198771	0.0655909	0.996796	0.0446113	0.705002	0.999692
Q9ER35;Q6P264;Q7TQJ3	>sp|Q9ER35|FN3K_MOUSE Fructosamine-3-kinase OS=Mus musculus OX=10090 GN=Fn3k PE=1 SV=1;>tr|Q6P264|Q6P264_MOUSE Isoform of Q9ER35, Fn3k protein OS=Mus musculus OX=10090 GN=Fn3k PE=1 SV=1;>tr|Q7TQJ3|Q7TQJ3_MOUSE Isoform of Q9ER35, Fructosamine-3-kinase OS=Mus musculus OX=10090 GN=Fn3k PE=1 SV=1	FN3K	1	265.654	296.423	287.05	13.7806	32.7466	31.4008	0.152648	0.0658673	0.996796	0.105621	0.210987	0.999692
P63276	>sp|P63276|RS17_MOUSE 40S ribosomal protein S17 OS=Mus musculus OX=10090 GN=Rps17 PE=1 SV=2	RPS17	2	193.029	217.365	215.141	22.3467	17.1862	25.3016	0.175465	0.0660548	0.996796	0.155939	0.145513	0.999692
E9PZ00;Q8BFQ1;K3W4L3;J3QPG5;Q61207	>tr|E9PZ00|E9PZ00_MOUSE Isoform of Q61207, Prosaposin OS=Mus musculus OX=10090 GN=Psap PE=1 SV=1;>tr|Q8BFQ1|Q8BFQ1_MOUSE Isoform of Q61207, Prosaposin OS=Mus musculus OX=10090 GN=Psap PE=1 SV=1;>tr|K3W4L3|K3W4L3_MOUSE Isoform of Q61207, Prosaposin OS=Mus musculus OX=10090 GN=Psap PE=1 SV=1;>tr|J3QPG5|J3QPG5_MOUSE Isoform of Q61207, Prosaposin OS=Mus musculus OX=10090 GN=Psap PE=1 SV=1;>sp|Q61207|…	PSAP	2	259.727	208.269	261.112	51.1813	31.6505	64.6111	-0.30332	0.0664101	0.996796	0.000462795	0.998036	0.999692
Q60625	>sp|Q60625|ICAM5_MOUSE Intercellular adhesion molecule 5 OS=Mus musculus OX=10090 GN=Icam5 PE=1 SV=2	ICAM5	8	6036.67	7011.15	6170.12	653.464	974.031	459.834	0.211006	0.0668178	0.996796	0.0354396	0.683813	0.999692
P11438	>sp|P11438|LAMP1_MOUSE Lysosome-associated membrane glycoprotein 1 OS=Mus musculus OX=10090 GN=Lamp1 PE=1 SV=2	LAMP1	1	333.649	282.832	291.773	47.9828	43.6315	75.0545	-0.240863	0.0670647	0.996796	-0.218408	0.189745	0.999692
Q80X80;Q8CAA2	>sp|Q80X80|C2C2L_MOUSE Phospholipid transfer protein C2CD2L OS=Mus musculus OX=10090 GN=C2cd2l PE=1 SV=3;>tr|Q8CAA2|Q8CAA2_MOUSE Isoform of Q80X80, Phospholipid transfer protein C2CD2L OS=Mus musculus OX=10090 GN=C2cd2l PE=1 SV=1	C2CD2L	6	858.255	934.825	933.999	44.7984	59.1712	77.3645	0.122539	0.0673462	0.996796	0.119818	0.0967135	0.999692
Q9WV54	>sp|Q9WV54|ASAH1_MOUSE Acid ceramidase OS=Mus musculus OX=10090 GN=Asah1 PE=1 SV=1	ASAH1	6	1906.34	1669.37	1768.42	209.768	201.796	335.592	-0.192625	0.0675566	0.996796	-0.123073	0.350721	0.999692
B9EIX2;Q80U49	>tr|B9EIX2|B9EIX2_MOUSE Isoform of Q80U49, AW555464 protein OS=Mus musculus OX=10090 GN=Cep170b PE=1 SV=1;>sp|Q80U49|C170B_MOUSE Centrosomal protein of 170 kDa protein B OS=Mus musculus OX=10090 GN=Cep170b PE=1 SV=2	CEP170B	1	151.11	136.747	129.898	8.1039	15.1931	10.4426	-0.148953	0.0680298	0.996796	-0.220287	0.00697376	0.999692
Q9Z0L0	>sp|Q9Z0L0|TPBG_MOUSE Trophoblast glycoprotein OS=Mus musculus OX=10090 GN=Tpbg PE=1 SV=3	TPBG	1	508.705	575.171	539.112	37.6334	70.7265	21.4262	0.171671	0.0685686	0.996796	0.0861396	0.20043	0.999692
Q68FL0;G5E8Y0;G3X9J1;P70414	>tr|Q68FL0|Q68FL0_MOUSE Isoform of P70414, Slc8a1 protein OS=Mus musculus OX=10090 GN=Slc8a1 PE=1 SV=1;>tr|G5E8Y0|G5E8Y0_MOUSE Isoform of P70414, Sodium/calcium exchanger 1 OS=Mus musculus OX=10090 GN=Slc8a1 PE=1 SV=2;>tr|G3X9J1|G3X9J1_MOUSE Isoform of P70414, Sodium/calcium exchanger 1 OS=Mus musculus OX=10090 GN=Slc8a1 PE=1 SV=1;>sp|P70414|NAC1_MOUSE Sodium/calcium exchanger 1 OS=Mus musculus O…	SLC8A1	10	5419.66	5857.18	5743.14	140.096	360.019	450.121	0.11019	0.0687146	0.996796	0.0804837	0.209948	0.999692
P63137-2;P63137#P50571;A0A0G2JGS8#Q8C446;F6ZYH6;P63080	>sp|P63137-2|GBRB2_MOUSE Isoform of P63137, Isoform 2 of Gamma-aminobutyric acid receptor subunit beta-2 OS=Mus musculus OX=10090 GN=Gabrb2;>sp|P63137|GBRB2_MOUSE Gamma-aminobutyric acid receptor subunit beta-2 OS=Mus musculus OX=10090 GN=Gabrb2 PE=1 SV=2;>sp|P50571|GBRB1_MOUSE Gamma-aminobutyric acid receptor subunit beta-1 OS=Mus musculus OX=10090 GN=Gabrb1 PE=1 SV=1;>tr|A0A0G2JGS8|A0A0G2JGS8_M…	GABRB1;GABRB2;GABRB3	2	540.449	614.355	555.939	49.6711	73.7196	34.4345	0.181786	0.0689422	0.996796	0.0438772	0.572977	0.999692
Q8K3H0	>sp|Q8K3H0|DP13A_MOUSE DCC-interacting protein 13-alpha OS=Mus musculus OX=10090 GN=Appl1 PE=1 SV=1	APPL1	4	437.924	392.36	438.25	43.6704	28.3789	48.3048	-0.155697	0.069948	0.996796	-3.64495e-05	0.999683	0.999692
Q3UY21;Q61885;Q29ZQ5	>tr|Q3UY21|Q3UY21_MOUSE Isoform of Q61885, Myelin-oligodendrocyte glycoprotein OS=Mus musculus OX=10090 GN=Mog PE=1 SV=1;>sp|Q61885|MOG_MOUSE Myelin-oligodendrocyte glycoprotein OS=Mus musculus OX=10090 GN=Mog PE=1 SV=1;>tr|Q29ZQ5|Q29ZQ5_MOUSE Isoform of Q61885, Myelin-oligodendrocyte glycoprotein OS=Mus musculus OX=10090 GN=Mog PE=1 SV=1	MOG	6	2284.3	1809.09	2393.33	387.357	576.014	1201.39	-0.371312	0.0705136	0.996796	-0.0991945	0.770011	0.999692
Q3UPL0;Q3UPL0-2;S4R2A9	>sp|Q3UPL0|SC31A_MOUSE Protein transport protein Sec31A OS=Mus musculus OX=10090 GN=Sec31a PE=1 SV=2;>sp|Q3UPL0-2|SC31A_MOUSE Isoform of Q3UPL0, Isoform 2 of Protein transport protein Sec31A OS=Mus musculus OX=10090 GN=Sec31a;>tr|S4R2A9|S4R2A9_MOUSE Isoform of Q3UPL0, Protein transport protein Sec31A (Fragment) OS=Mus musculus OX=10090 GN=Sec31a PE=1 SV=1	SEC31A	1	195.248	179.306	177.359	10.791	11.4775	13.8063	-0.12334	0.0706783	0.996796	-0.140173	0.0575177	0.999692
P10639	>sp|P10639|THIO_MOUSE Thioredoxin OS=Mus musculus OX=10090 GN=Txn PE=1 SV=3	TXN	3	5191.38	4553.18	4376.95	706.921	360.263	965.683	-0.182487	0.0713614	0.996796	-0.264462	0.088949	0.999692
P84086#P63040	>sp|P84086|CPLX2_MOUSE Complexin-2 OS=Mus musculus OX=10090 GN=Cplx2 PE=1 SV=1;>sp|P63040|CPLX1_MOUSE Complexin-1 OS=Mus musculus OX=10090 GN=Cplx1 PE=1 SV=1	CPLX1;CPLX2	1	9423.81	8451.99	8249.66	774.252	836.435	1503.11	-0.158704	0.0714122	0.996796	-0.206342	0.0872831	0.999692
Q8BVQ9;P46471	>tr|Q8BVQ9|Q8BVQ9_MOUSE Isoform of P46471, 26S proteasome regulatory subunit 7 OS=Mus musculus OX=10090 GN=Psmc2 PE=1 SV=1;>sp|P46471|PRS7_MOUSE 26S proteasome regulatory subunit 7 OS=Mus musculus OX=10090 GN=Psmc2 PE=1 SV=5	PSMC2	4	882.458	820.369	857.405	38.6048	32.7584	76.7268	-0.10498	0.072833	0.996796	-0.0449225	0.517158	0.999692
Q922Y1	>sp|Q922Y1|UBXN1_MOUSE UBX domain-containing protein 1 OS=Mus musculus OX=10090 GN=Ubxn1 PE=1 SV=1	UBXN1	1	78.4245	72.0788	73.5282	4.08946	4.88316	9.30933	-0.122912	0.0736547	0.996796	-0.100782	0.2525	0.999692
P62334	>sp|P62334|PRS10_MOUSE 26S proteasome regulatory subunit 10B OS=Mus musculus OX=10090 GN=Psmc6 PE=1 SV=1	PSMC6	4	522.059	487.626	515.876	18.465	16.4393	19.5403	-0.0983281	0.07499	0.996796	-0.0172517	0.742956	0.999692
P97765;P97765-2	>sp|P97765|WBP2_MOUSE WW domain-binding protein 2 OS=Mus musculus OX=10090 GN=Wbp2 PE=1 SV=1;>sp|P97765-2|WBP2_MOUSE Isoform of P97765, Isoform 2 of WW domain-binding protein 2 OS=Mus musculus OX=10090 GN=Wbp2	WBP2	1	117.594	105.373	109.011	11.5016	8.54256	12.7099	-0.156161	0.0754832	0.996796	-0.111046	0.248512	0.999692
Q3UGX2;E9Q397;P15508	>tr|Q3UGX2|Q3UGX2_MOUSE Isoform of P15508, Spectrin beta chain OS=Mus musculus OX=10090 GN=Sptb PE=1 SV=1;>tr|E9Q397|E9Q397_MOUSE Isoform of P15508, Spectrin beta chain OS=Mus musculus OX=10090 GN=Sptb PE=1 SV=1;>sp|P15508|SPTB1_MOUSE Spectrin beta chain, erythrocytic OS=Mus musculus OX=10090 GN=Sptb PE=1 SV=4	SPTB	14	1978.63	2401.37	2055.89	138.711	549.211	259.036	0.251521	0.0757649	0.996796	0.0495852	0.569579	0.999692
Q61627	>sp|Q61627|GRID1_MOUSE Glutamate receptor ionotropic, delta-1 OS=Mus musculus OX=10090 GN=Grid1 PE=1 SV=2	GRID1	2	171.483	192.271	171.44	10.9359	21.842	8.53886	0.159485	0.0758188	0.996796	0.000640213	0.991923	0.999692
P56135;F8WHP8	>sp|P56135|ATPK_MOUSE ATP synthase subunit f, mitochondrial OS=Mus musculus OX=10090 GN=Atp5j2 PE=1 SV=3;>tr|F8WHP8|F8WHP8_MOUSE Isoform of P56135, ATP synthase subunit f, mitochondrial OS=Mus musculus OX=10090 GN=Atp5j2 PE=1 SV=1	ATP5J2	9	42834.9	48378.6	47536.7	4595.42	4787.8	18764.4	0.177163	0.0758651	0.996796	0.0652	0.772086	0.999692
Q04519	>sp|Q04519|ASM_MOUSE Sphingomyelin phosphodiesterase OS=Mus musculus OX=10090 GN=Smpd1 PE=1 SV=2	SMPD1	1	86.6713	74.5735	87.1396	12.0193	6.79074	9.04009	-0.207576	0.076834	0.996796	0.0149066	0.898717	0.999692
P63040	>sp|P63040|CPLX1_MOUSE Complexin-1 OS=Mus musculus OX=10090 GN=Cplx1 PE=1 SV=1	CPLX1	1	148.229	119.125	126.881	28.0021	29.1698	36.9655	-0.324433	0.0775618	0.996796	-0.244553	0.209737	0.999692
Q61249	>sp|Q61249|IGBP1_MOUSE Immunoglobulin-binding protein 1 OS=Mus musculus OX=10090 GN=Igbp1 PE=1 SV=1	IGBP1	1	70.5944	77.0607	79.8179	6.26947	2.64304	10.1936	0.13048	0.0780211	0.996796	0.172798	0.0852297	0.999692
Q9ERK4;E9Q1T9;F6ZEW4;E9QAX7	>sp|Q9ERK4|XPO2_MOUSE Exportin-2 OS=Mus musculus OX=10090 GN=Cse1l PE=1 SV=1;>tr|E9Q1T9|E9Q1T9_MOUSE Isoform of Q9ERK4, Exportin-2 OS=Mus musculus OX=10090 GN=Cse1l PE=1 SV=1;>tr|F6ZEW4|F6ZEW4_MOUSE Isoform of Q9ERK4, Exportin-2 (Fragment) OS=Mus musculus OX=10090 GN=Cse1l PE=1 SV=1;>tr|E9QAX7|E9QAX7_MOUSE Isoform of Q9ERK4, Exportin-2 OS=Mus musculus OX=10090 GN=Cse1l PE=1 SV=1	CSE1L	4	2427.27	1908.43	2236.26	588.13	428.34	813.57	-0.340112	0.0783539	0.996796	-0.164741	0.508261	0.999692
H3BIV5;D3YVF0	>tr|H3BIV5|H3BIV5_MOUSE Isoform of D3YVF0, A-kinase anchor protein 5 OS=Mus musculus OX=10090 GN=Akap5 PE=1 SV=1;>sp|D3YVF0|AKAP5_MOUSE A-kinase anchor protein 5 OS=Mus musculus OX=10090 GN=Akap5 PE=1 SV=2	AKAP5	8	713.402	838.826	800.111	77.1658	155.185	137.399	0.221942	0.0786987	0.996796	0.155716	0.200627	0.999692
A2AHJ7;A2AHK0;Q80UP3	>tr|A2AHJ7|A2AHJ7_MOUSE Isoform of Q80UP3, Diacylglycerol kinase OS=Mus musculus OX=10090 GN=Dgkz PE=1 SV=1;>tr|A2AHK0|A2AHK0_MOUSE Isoform of Q80UP3, Diacylglycerol kinase OS=Mus musculus OX=10090 GN=Dgkz PE=1 SV=1;>sp|Q80UP3|DGKZ_MOUSE Diacylglycerol kinase zeta OS=Mus musculus OX=10090 GN=Dgkz PE=1 SV=2	DGKZ	1	100.719	91.55	101.563	8.95993	4.90709	13.0812	-0.13466	0.0797879	0.996796	0.00688807	0.942953	0.999692
Q8R1T1-2;Q8R1T1	>sp|Q8R1T1-2|CHMP7_MOUSE Isoform of Q8R1T1, Isoform 2 of Charged multivesicular body protein 7 OS=Mus musculus OX=10090 GN=Chmp7;>sp|Q8R1T1|CHMP7_MOUSE Charged multivesicular body protein 7 OS=Mus musculus OX=10090 GN=Chmp7 PE=1 SV=1	CHMP7	1	129.095	114.949	125.397	12.6167	12.2291	2.37423	-0.168602	0.0809978	0.996796	-0.036456	0.616532	0.999692
Q60790	>sp|Q60790|RASA3_MOUSE Ras GTPase-activating protein 3 OS=Mus musculus OX=10090 GN=Rasa3 PE=1 SV=2	RASA3	2	248.727	295.61	286.265	38.567	49.0168	34.4244	0.246384	0.0810052	0.996796	0.209049	0.0925379	0.999692
D3Z1H9;Q9JL62;D3Z1H8	>tr|D3Z1H9|D3Z1H9_MOUSE Isoform of Q9JL62, Glycolipid transfer protein OS=Mus musculus OX=10090 GN=Gltp PE=1 SV=1;>sp|Q9JL62|GLTP_MOUSE Glycolipid transfer protein OS=Mus musculus OX=10090 GN=Gltp PE=1 SV=3;>tr|D3Z1H8|D3Z1H8_MOUSE Isoform of Q9JL62, Glycolipid transfer protein OS=Mus musculus OX=10090 GN=Gltp PE=1 SV=1	GLTP	2	414.651	367.975	418.044	34.4888	50.8424	92.2336	-0.179041	0.0811294	0.996796	-0.0164669	0.909425	0.999692
P62774	>sp|P62774|MTPN_MOUSE Myotrophin OS=Mus musculus OX=10090 GN=Mtpn PE=1 SV=2	MTPN	1	1068.62	945.669	959.098	109.38	109.312	233.223	-0.178333	0.0820343	0.996796	-0.182964	0.222599	0.999692
Q0VGU4	>tr|Q0VGU4|Q0VGU4_MOUSE MCG18019 OS=Mus musculus OX=10090 GN=Vgf PE=1 SV=1	VGF	2	231.013	198.996	224.367	31.3823	27.1014	47.5166	-0.21574	0.0827182	0.996796	-0.0552104	0.69327	0.999692
Q924N4-2;Q924N4;Q6P6P5;Q3V0N8#F8WIJ0;Q9JIS8	>sp|Q924N4-2|S12A6_MOUSE Isoform of Q924N4, Isoform 2 of Solute carrier family 12 member 6 OS=Mus musculus OX=10090 GN=Slc12a6;>sp|Q924N4|S12A6_MOUSE Solute carrier family 12 member 6 OS=Mus musculus OX=10090 GN=Slc12a6 PE=1 SV=2;>tr|Q6P6P5|Q6P6P5_MOUSE Predicted gene 21985 OS=Mus musculus OX=10090 GN=Gm21985 PE=2 SV=1;>tr|Q3V0N8|Q3V0N8_MOUSE Isoform of Q924N4, Solute carrier family 12 member 6 O…	GM21985;SLC12A4;SLC12A6	1	258.577	347.831	277.211	71.2377	115.357	80.7623	0.405513	0.083661	0.996796	0.0975821	0.629419	0.999692
A0A1W2P6F6;A0A1W2P7Q9;Q60605-2;Q60605;A0A1W2P6G5#Q8CI43	>tr|A0A1W2P6F6|A0A1W2P6F6_MOUSE Isoform of Q60605, Myosin light polypeptide 6 OS=Mus musculus OX=10090 GN=Myl6 PE=1 SV=1;>tr|A0A1W2P7Q9|A0A1W2P7Q9_MOUSE Isoform of Q60605, Myosin light polypeptide 6 OS=Mus musculus OX=10090 GN=Myl6 PE=1 SV=1;>sp|Q60605-2|MYL6_MOUSE Isoform of Q60605, Isoform Smooth muscle of Myosin light polypeptide 6 OS=Mus musculus OX=10090 GN=Myl6;>sp|Q60605|MYL6_MOUSE Myosin …	MYL6;MYL6B	1	171.146	156.838	166.742	12.3251	8.10812	40.2582	-0.12408	0.0840908	0.996796	-0.0674675	0.631748	0.999692
Q9CQI3;A0A2I3BR94;A0A2I3BPS1	>sp|Q9CQI3|GMFB_MOUSE Glia maturation factor beta OS=Mus musculus OX=10090 GN=Gmfb PE=1 SV=3;>tr|A0A2I3BR94|A0A2I3BR94_MOUSE Isoform of Q9CQI3, Glia maturation factor beta (Fragment) OS=Mus musculus OX=10090 GN=Gmfb PE=1 SV=1;>tr|A0A2I3BPS1|A0A2I3BPS1_MOUSE Isoform of Q9CQI3, Glia maturation factor beta (Fragment) OS=Mus musculus OX=10090 GN=Gmfb PE=1 SV=1	GMFB	3	1126.94	1007.67	988.299	94.1615	118.376	178.339	-0.165566	0.0841401	0.996796	-0.204728	0.100282	0.999692
P70296;D3Z1V4;D6RHS6	>sp|P70296|PEBP1_MOUSE Phosphatidylethanolamine-binding protein 1 OS=Mus musculus OX=10090 GN=Pebp1 PE=1 SV=3;>tr|D3Z1V4|D3Z1V4_MOUSE Isoform of P70296, Phosphatidylethanolamine-binding protein 1 OS=Mus musculus OX=10090 GN=Pebp1 PE=1 SV=1;>tr|D6RHS6|D6RHS6_MOUSE Isoform of P70296, Phosphatidylethanolamine-binding protein 1 OS=Mus musculus OX=10090 GN=Pebp1 PE=1 SV=1	PEBP1	4	8763.17	7397.44	7459.97	1663.43	964.511	1779.48	-0.234931	0.0843548	0.996796	-0.247949	0.165936	0.999692
P97772-2;P97772	>sp|P97772-2|GRM1_MOUSE Isoform of P97772, Isoform 2 of Metabotropic glutamate receptor 1 OS=Mus musculus OX=10090 GN=Grm1;>sp|P97772|GRM1_MOUSE Metabotropic glutamate receptor 1 OS=Mus musculus OX=10090 GN=Grm1 PE=1 SV=2	GRM1	1	152.653	172.371	160.441	22.4782	8.66209	10.3867	0.187843	0.0850537	0.996796	0.0834267	0.438779	0.999692
Q9CQF7;Q9CWM4	>tr|Q9CQF7|Q9CQF7_MOUSE Isoform of Q9CWM4, Prefoldin 1 OS=Mus musculus OX=10090 GN=Pfdn1 PE=1 SV=1;>sp|Q9CWM4|PFD1_MOUSE Prefoldin subunit 1 OS=Mus musculus OX=10090 GN=Pfdn1 PE=1 SV=1	PFDN1	1	219.067	202.824	208.591	9.43451	13.7686	18.781	-0.112761	0.0853383	0.996796	-0.0742174	0.292052	0.999692
Q3UVX5;E9QMC2	>sp|Q3UVX5|GRM5_MOUSE Metabotropic glutamate receptor 5 OS=Mus musculus OX=10090 GN=Grm5 PE=1 SV=2;>tr|E9QMC2|E9QMC2_MOUSE Isoform of Q3UVX5, Metabotropic glutamate receptor 5 OS=Mus musculus OX=10090 GN=Grm5 PE=1 SV=1	GRM5	7	747.927	836.556	729.365	52.5583	93.7191	28.0739	0.156692	0.0854562	0.996796	-0.0341126	0.59485	0.999692
P56212;E9Q4B9#P60840-2;P60840	>sp|P56212|ARP19_MOUSE cAMP-regulated phosphoprotein 19 OS=Mus musculus OX=10090 GN=Arpp19 PE=1 SV=2;>tr|E9Q4B9|E9Q4B9_MOUSE Isoform of P56212, cAMP-regulated phosphoprotein 19 OS=Mus musculus OX=10090 GN=Arpp19 PE=1 SV=1;>sp|P60840-2|ENSA_MOUSE Isoform of P60840, Isoform 2 of Alpha-endosulfine OS=Mus musculus OX=10090 GN=Ensa;>sp|P60840|ENSA_MOUSE Alpha-endosulfine OS=Mus musculus OX=10090 GN=En…	ARPP19;ENSA	1	140.43	117.583	135.158	29.2788	8.02314	42.2451	-0.234115	0.0859578	0.996796	-0.0858689	0.675535	0.999692
Q9DC53#Q8JZW4	>sp|Q9DC53|CPNE8_MOUSE Copine-8 OS=Mus musculus OX=10090 GN=Cpne8 PE=2 SV=3;>sp|Q8JZW4|CPNE5_MOUSE Copine-5 OS=Mus musculus OX=10090 GN=Cpne5 PE=1 SV=1	CPNE5;CPNE8	2	895.991	993.587	707.363	49.1298	107.111	389.53	0.143873	0.0861719	0.996796	-0.574407	0.129541	0.999692
Q8K354	>sp|Q8K354|CBR3_MOUSE Carbonyl reductase [NADPH] 3 OS=Mus musculus OX=10090 GN=Cbr3 PE=1 SV=1	CBR3	1	339.665	477.122	333.517	168.612	65.1915	194.027	0.68879	0.0865367	0.996796	-0.0757841	0.886705	0.999692
A0A0N4SV66;Q8CGP4;C0HKE9;C0HKE8;C0HKE7;C0HKE6;C0HKE5;C0HKE4;C0HKE3;C0HKE2;C0HKE1;Q8CGP6;Q8R1M2;Q64523;Q8CGP7;Q8CGP5;Q8BFU2;Q6GSS7;P27661	>tr|A0A0N4SV66|A0A0N4SV66_MOUSE Isoform of Q8R1M2, Histone H2A OS=Mus musculus OX=10090 GN=H2afj PE=1 SV=1;>tr|Q8CGP4|Q8CGP4_MOUSE Histone H2A OS=Mus musculus OX=10090 GN=Hist1h2aa PE=1 SV=1;>sp|C0HKE9|H2A1P_MOUSE Histone H2A type 1-P OS=Mus musculus OX=10090 GN=Hist1h2ap PE=1 SV=1;>sp|C0HKE8|H2A1O_MOUSE Histone H2A type 1-O OS=Mus musculus OX=10090 GN=Hist1h2ao PE=1 SV=1;>sp|C0HKE7|H2A1N_MOUSE H…	H2AFJ;H2AFX;HIST1H2AA;HIST1H2AB;HIST1H2AC;HIST1H2AD;HIST1H2AE;HIST1H2AF;HIST1H2AG;HIST1H2AH;HIST1H2AI;HIST1H2AK;HIST1H2AN;HIST1H2AO;HIST1H2AP;HIST2H2AA1;HIST2H2AC;HIST3H2A	1	145.83	100.427	152.66	51.2224	43.5719	93.0557	-0.573094	0.086647	0.996796	-0.0747477	0.849406	0.999692
P50571;A0A0G2JGS8	>sp|P50571|GBRB1_MOUSE Gamma-aminobutyric acid receptor subunit beta-1 OS=Mus musculus OX=10090 GN=Gabrb1 PE=1 SV=1;>tr|A0A0G2JGS8|A0A0G2JGS8_MOUSE Isoform of P50571, Gamma-aminobutyric acid receptor subunit beta-1 (Fragment) OS=Mus musculus OX=10090 GN=Gabrb1 PE=1 SV=1	GABRB1	1	546.489	608.419	530.142	33.7357	74.6212	44.952	0.149101	0.0877163	0.996796	-0.045722	0.531824	0.999692
P08228	>sp|P08228|SODC_MOUSE Superoxide dismutase [Cu-Zn] OS=Mus musculus OX=10090 GN=Sod1 PE=1 SV=2	SOD1	5	2009.7	1681.19	1759.51	287.726	354.516	282.589	-0.269556	0.087893	0.996796	-0.192432	0.16246	0.999692
Q9DCU2;A0A1D5RMD2	>sp|Q9DCU2|PLLP_MOUSE Plasmolipin OS=Mus musculus OX=10090 GN=Pllp PE=1 SV=1;>tr|A0A1D5RMD2|A0A1D5RMD2_MOUSE Isoform of Q9DCU2, Plasmolipin (Fragment) OS=Mus musculus OX=10090 GN=Pllp PE=1 SV=1	PLLP	1	75.2439	52.6705	89.4121	26.5311	27.2865	56.0538	-0.564504	0.0881196	0.996796	0.0246803	0.957184	0.999692
Q9Z2U1	>sp|Q9Z2U1|PSA5_MOUSE Proteasome subunit alpha type-5 OS=Mus musculus OX=10090 GN=Psma5 PE=1 SV=1	PSMA5	5	1605.25	1498.81	1546.32	69.1796	60.3047	96.0138	-0.0987837	0.0893442	0.996796	-0.055092	0.370392	0.999692
A7YQ68;Q80Y24	>tr|A7YQ68|A7YQ68_MOUSE Isoform of Q80Y24, Prickle-like 2 (Drosophila) OS=Mus musculus OX=10090 GN=Prickle2 PE=1 SV=1;>sp|Q80Y24|PRIC2_MOUSE Prickle-like protein 2 OS=Mus musculus OX=10090 GN=Prickle2 PE=1 SV=3	PRICKLE2	2	209.711	181.655	166.753	28.743	24.3371	17.4951	-0.20468	0.089992	0.996796	-0.324877	0.0107338	0.999692
Q80UW2	>sp|Q80UW2|FBX2_MOUSE F-box only protein 2 OS=Mus musculus OX=10090 GN=Fbxo2 PE=1 SV=1	FBXO2	4	900.289	824.411	852.956	72.5819	33.8019	40.0104	-0.12384	0.090134	0.996796	-0.0749889	0.297771	0.999692
Q8CBB6;Q8CGP2;Q8CGP1;Q6ZWY9;Q64525;Q64478;Q64475;P10854;P10853;Q8CGP2-2;Q9D2U9;Q8CGP0;Q64524	>tr|Q8CBB6|Q8CBB6_MOUSE Isoform of P10853, Histone H2B OS=Mus musculus OX=10090 GN=Hist1h2bq PE=2 SV=1;>sp|Q8CGP2|H2B1P_MOUSE Histone H2B type 1-P OS=Mus musculus OX=10090 GN=Hist1h2bp PE=1 SV=3;>sp|Q8CGP1|H2B1K_MOUSE Histone H2B type 1-K OS=Mus musculus OX=10090 GN=Hist1h2bk PE=1 SV=3;>sp|Q6ZWY9|H2B1C_MOUSE Histone H2B type 1-C/E/G OS=Mus musculus OX=10090 GN=Hist1h2bc PE=1 SV=3;>sp|Q64525|H2B2B…	HIST1H2BB;HIST1H2BC;HIST1H2BF;HIST1H2BH;HIST1H2BK;HIST1H2BM;HIST1H2BP;HIST1H2BQ;HIST2H2BB;HIST2H2BE;HIST3H2BA;HIST3H2BB	1	1692.49	1218.3	1530.25	566.889	453.95	804.752	-0.487186	0.0905111	0.996796	-0.263258	0.475069	0.999692
P21279#P21278	>sp|P21279|GNAQ_MOUSE Guanine nucleotide-binding protein G(q) subunit alpha OS=Mus musculus OX=10090 GN=Gnaq PE=1 SV=4;>sp|P21278|GNA11_MOUSE Guanine nucleotide-binding protein subunit alpha-11 OS=Mus musculus OX=10090 GN=Gna11 PE=1 SV=1	GNA11;GNAQ	4	4276.97	4711.63	4500.12	254.126	458.426	509.715	0.136003	0.0909944	0.996796	0.0673274	0.432208	0.999692
Q04447	>sp|Q04447|KCRB_MOUSE Creatine kinase B-type OS=Mus musculus OX=10090 GN=Ckb PE=1 SV=1	CKB	14	186725	173816	181388	9645.1	7245.68	12345.6	-0.102732	0.0912124	0.996796	-0.0428964	0.507617	0.999692
P70232-2	>sp|P70232-2|NCHL1_MOUSE Isoform of P70232, Isoform 2 of Neural cell adhesion molecule L1-like protein OS=Mus musculus OX=10090 GN=Chl1	CHL1	4	460.719	508.414	522.399	28.8661	51.7455	20.9091	0.138339	0.092459	0.996796	0.182653	0.00992493	0.999692
P21460;A2APX3	>sp|P21460|CYTC_MOUSE Cystatin-C OS=Mus musculus OX=10090 GN=Cst3 PE=1 SV=2;>tr|A2APX3|A2APX3_MOUSE Isoform of P21460, Cystatin (Fragment) OS=Mus musculus OX=10090 GN=Cst3 PE=1 SV=1	CST3	2	1838.39	1589.59	1659.64	261.645	199.785	326.439	-0.205486	0.0926006	0.996796	-0.157148	0.284463	0.999692
A0A2I3BPT1;A0A2I3BQZ9;Q3TWF3;P12023-2;P12023;P12023-3;A0A2I3BR03	>tr|A0A2I3BPT1|A0A2I3BPT1_MOUSE Isoform of P12023, Amyloid-beta A4 protein OS=Mus musculus OX=10090 GN=App PE=1 SV=1;>tr|A0A2I3BQZ9|A0A2I3BQZ9_MOUSE Isoform of P12023, Amyloid-beta A4 protein OS=Mus musculus OX=10090 GN=App PE=1 SV=1;>tr|Q3TWF3|Q3TWF3_MOUSE Isoform of P12023, Amyloid-beta A4 protein OS=Mus musculus OX=10090 GN=App PE=1 SV=1;>sp|P12023-2|A4_MOUSE Isoform of P12023, Isoform APP695 …	APP	1	357.418	328.6	341.066	16.8102	30.8274	29.8471	-0.124908	0.0929736	0.996796	-0.0705299	0.314653	0.999692
P70227	>sp|P70227|ITPR3_MOUSE Inositol 1,4,5-trisphosphate receptor type 3 OS=Mus musculus OX=10090 GN=Itpr3 PE=1 SV=3	ITPR3	1	445.271	488.439	473.199	35.0932	38.0268	58.4557	0.133464	0.0932206	0.996796	0.082665	0.367012	0.999692
P97450;E9QAD6	>sp|P97450|ATP5J_MOUSE ATP synthase-coupling factor 6, mitochondrial OS=Mus musculus OX=10090 GN=Atp5j PE=1 SV=1;>tr|E9QAD6|E9QAD6_MOUSE Isoform of P97450, ATP synthase-coupling factor 6, mitochondrial (Fragment) OS=Mus musculus OX=10090 GN=Atp5j PE=1 SV=8	ATP5J	3	3604.29	2906.83	2718.56	520.089	1073.67	749.076	-0.376076	0.0940538	0.996796	-0.4336	0.0208182	0.999692
Q8VDQ8;Q8VDQ8-2;A0A140LHL5;Q8VDQ8-4;Q8VDQ8-3	>sp|Q8VDQ8|SIR2_MOUSE NAD-dependent protein deacetylase sirtuin-2 OS=Mus musculus OX=10090 GN=Sirt2 PE=1 SV=2;>sp|Q8VDQ8-2|SIR2_MOUSE Isoform of Q8VDQ8, Isoform 2 of NAD-dependent protein deacetylase sirtuin-2 OS=Mus musculus OX=10090 GN=Sirt2;>tr|A0A140LHL5|A0A140LHL5_MOUSE Isoform of Q8VDQ8, NAD-dependent protein deacetylase OS=Mus musculus OX=10090 GN=Sirt2 PE=1 SV=1;>sp|Q8VDQ8-4|SIR2_MOUSE Is…	SIRT2	7	4849.87	4185.91	4963.44	498.58	894.798	1780.55	-0.231354	0.0957497	0.996796	-0.046494	0.83614	0.999692
O08539;Q6P1B9;O08539-2	>sp|O08539|BIN1_MOUSE Myc box-dependent-interacting protein 1 OS=Mus musculus OX=10090 GN=Bin1 PE=1 SV=1;>tr|Q6P1B9|Q6P1B9_MOUSE Isoform of O08539, Bin1 protein OS=Mus musculus OX=10090 GN=Bin1 PE=1 SV=1;>sp|O08539-2|BIN1_MOUSE Isoform of O08539, Isoform 2 of Myc box-dependent-interacting protein 1 OS=Mus musculus OX=10090 GN=Bin1	BIN1	12	12332.5	11364.5	11541.7	892.904	668.711	1536.66	-0.116967	0.0977648	0.996796	-0.103175	0.279797	0.999692
E9Q9N6;E9PYX3;A0A0R4J227;A0A0R4J0B1;F6ZS70;E9QMP6;Q05512-3;Q05512-4;Q05512;Q3T9A3;Q05512-2#A0A1Y7VNZ6;Q03141-2;Q03141-3;Q03141#Q8VHJ5	>tr|E9Q9N6|E9Q9N6_MOUSE Isoform of Q05512, Non-specific serine/threonine protein kinase OS=Mus musculus OX=10090 GN=Mark2 PE=1 SV=1;>tr|E9PYX3|E9PYX3_MOUSE Isoform of Q05512, Non-specific serine/threonine protein kinase OS=Mus musculus OX=10090 GN=Mark2 PE=1 SV=1;>tr|A0A0R4J227|A0A0R4J227_MOUSE Isoform of Q05512, Non-specific serine/threonine protein kinase OS=Mus musculus OX=10090 GN=Mark2 PE=1 …	MARK1;MARK2;MARK3	2	87.7973	100.075	98.9936	14.1498	8.15443	7.02327	0.20234	0.098339	0.996796	0.187302	0.127734	0.999692
P56812;D3Z7Q5	>sp|P56812|PDCD5_MOUSE Programmed cell death protein 5 OS=Mus musculus OX=10090 GN=Pdcd5 PE=1 SV=3;>tr|D3Z7Q5|D3Z7Q5_MOUSE Isoform of P56812, Programmed cell death protein 5 OS=Mus musculus OX=10090 GN=Pdcd5 PE=1 SV=1	PDCD5	2	323.483	275.749	285.475	55.5779	35.8586	82.4002	-0.223782	0.100009	0.996796	-0.21082	0.26814	0.999692
Q923T9-2;Q923T9;Q923T9-3;A0A2I3BQP6#A0A286YCW8;A0A286YDK9	>sp|Q923T9-2|KCC2G_MOUSE Isoform of Q923T9, Isoform 2 of Calcium/calmodulin-dependent protein kinase type II subunit gamma OS=Mus musculus OX=10090 GN=Camk2g;>sp|Q923T9|KCC2G_MOUSE Calcium/calmodulin-dependent protein kinase type II subunit gamma OS=Mus musculus OX=10090 GN=Camk2g PE=1 SV=1;>sp|Q923T9-3|KCC2G_MOUSE Isoform of Q923T9, Isoform 3 of Calcium/calmodulin-dependent protein kinase type I…	CAMK2G	3	4553.64	3746.61	3260.39	882.751	927.167	412.662	-0.289519	0.10004	0.996796	-0.46792	0.00499144	0.999692
P63328#P63328-2	>sp|P63328|PP2BA_MOUSE Serine/threonine-protein phosphatase 2B catalytic subunit alpha isoform OS=Mus musculus OX=10090 GN=Ppp3ca PE=1 SV=1;>sp|P63328-2|PP2BA_MOUSE Isoform of P63328, Isoform 2 of Serine/threonine-protein phosphatase 2B catalytic subunit alpha isoform OS=Mus musculus OX=10090 GN=Ppp3ca	PPP3CA	5	13299.9	12484.6	12948.1	511.414	405.555	1671.21	-0.0909599	0.10047	0.996796	-0.0474695	0.575355	0.999692
Q9Z140;Q3UYN2#Q0VE82#Q8BLR2;Q9D6C8;A0A1L1SSY1#A0A0R4J1D0;P59108#Q9DC53#Q8JZW4#Q8BT60#A0A0R4J0J1;Q1RLL3	>sp|Q9Z140|CPNE6_MOUSE Copine-6 OS=Mus musculus OX=10090 GN=Cpne6 PE=1 SV=1;>tr|Q3UYN2|Q3UYN2_MOUSE Isoform of Q9Z140, Copine-6 OS=Mus musculus OX=10090 GN=Cpne6 PE=1 SV=1;>sp|Q0VE82|CPNE7_MOUSE Copine-7 OS=Mus musculus OX=10090 GN=Cpne7 PE=1 SV=1;>sp|Q8BLR2|CPNE4_MOUSE Copine-4 OS=Mus musculus OX=10090 GN=Cpne4 PE=1 SV=1;>tr|Q9D6C8|Q9D6C8_MOUSE Isoform of Q8BLR2, Copine-4 OS=Mus musculus OX=1009…	CPNE2;CPNE3;CPNE4;CPNE5;CPNE6;CPNE7;CPNE8;CPNE9	1	3898.37	4214.61	4021.6	202.224	293.328	218.642	0.111432	0.100695	0.996796	0.0448843	0.464416	0.999692
G3X920;Q9DBR3;Q9DBR3-2;Q9DBR3-3	>tr|G3X920|G3X920_MOUSE Isoform of Q9DBR3, Armadillo repeat containing 8, isoform CRA_b OS=Mus musculus OX=10090 GN=Armc8 PE=1 SV=1;>sp|Q9DBR3|ARMC8_MOUSE Armadillo repeat-containing protein 8 OS=Mus musculus OX=10090 GN=Armc8 PE=1 SV=2;>sp|Q9DBR3-2|ARMC8_MOUSE Isoform of Q9DBR3, Isoform 2 of Armadillo repeat-containing protein 8 OS=Mus musculus OX=10090 GN=Armc8;>sp|Q9DBR3-3|ARMC8_MOUSE Isoform …	ARMC8	1	84.9772	68.3039	75.3635	13.2662	19.7193	13.7013	-0.366729	0.10091	0.996796	-0.178064	0.214222	0.999692
Q8C166;B7ZCP6;E9Q806;B7ZCP4;B7ZCP7;B7ZCP5;A3KGK7	>sp|Q8C166|CPNE1_MOUSE Copine-1 OS=Mus musculus OX=10090 GN=Cpne1 PE=1 SV=1;>tr|B7ZCP6|B7ZCP6_MOUSE Isoform of Q8C166, Copine-1 (Fragment) OS=Mus musculus OX=10090 GN=Cpne1 PE=1 SV=2;>tr|E9Q806|E9Q806_MOUSE Isoform of Q8C166, Copine-1 OS=Mus musculus OX=10090 GN=Cpne1 PE=1 SV=1;>tr|B7ZCP4|B7ZCP4_MOUSE Isoform of Q8C166, Copine-1 OS=Mus musculus OX=10090 GN=Cpne1 PE=1 SV=1;>tr|B7ZCP7|B7ZCP7_MOUSE …	CPNE1	3	795.045	738.564	758.186	43.1915	42.6152	30.2364	-0.106427	0.101482	0.996796	-0.0676296	0.258053	0.999692
Q9CQR4	>sp|Q9CQR4|ACO13_MOUSE Acyl-coenzyme A thioesterase 13 OS=Mus musculus OX=10090 GN=Acot13 PE=1 SV=1	ACOT13	2	969.445	1099.66	1049.41	127.994	128.413	229.911	0.184798	0.101835	0.996796	0.0965454	0.517755	0.999692
O35449	>sp|O35449|PRRT1_MOUSE Proline-rich transmembrane protein 1 OS=Mus musculus OX=10090 GN=Prrt1 PE=1 SV=1	PRRT1	3	1389.33	1521.3	1392.7	79.2686	146.159	94.2407	0.127478	0.102562	0.996796	0.00277814	0.966155	0.999692
Q9R1R8;Q9QYF1	>tr|Q9R1R8|Q9R1R8_MOUSE Isoform of Q9QYF1, Retinol dehydrogenase 11 OS=Mus musculus OX=10090 GN=Rdh11 PE=1 SV=1;>sp|Q9QYF1|RDH11_MOUSE Retinol dehydrogenase 11 OS=Mus musculus OX=10090 GN=Rdh11 PE=1 SV=2	RDH11	1	105.946	115.668	121.005	11.0302	3.95096	13.682	0.132754	0.104483	0.996796	0.191094	0.0669169	0.999692
Q6P9R2	>sp|Q6P9R2|OXSR1_MOUSE Serine/threonine-protein kinase OSR1 OS=Mus musculus OX=10090 GN=Oxsr1 PE=1 SV=1	OXSR1	1	208.374	194.418	210.211	7.34763	13.3908	21.0141	-0.101968	0.106095	0.996796	0.00748721	0.917202	0.999692
D3Z5M4;A0A0R4J1N7;Q02357-6;G5E8J2;B7ZW98;E9QNT8;G8JL84;D3YTV8;Q0VGY9;Q02357-5;Q02357-2;Q02357;Q02357-3;Q02357-4;F7D1P5;G3UY11	>tr|D3Z5M4|D3Z5M4_MOUSE Isoform of Q02357, Ankyrin-1 OS=Mus musculus OX=10090 GN=Ank1 PE=1 SV=1;>tr|A0A0R4J1N7|A0A0R4J1N7_MOUSE Isoform of Q02357, Ankyrin-1 OS=Mus musculus OX=10090 GN=Ank1 PE=1 SV=1;>sp|Q02357-6|ANK1_MOUSE Isoform of Q02357, Isoform 6 of Ankyrin-1 OS=Mus musculus OX=10090 GN=Ank1;>tr|G5E8J2|G5E8J2_MOUSE Isoform of Q02357, Ankyrin 1, erythroid OS=Mus musculus OX=10090 GN=Ank1 PE=…	ANK1	4	2617.58	2896.14	2953.94	159.303	330.306	182.422	0.140215	0.106914	0.996796	0.17437	0.0182392	0.999692
Q9DB05	>sp|Q9DB05|SNAA_MOUSE Alpha-soluble NSF attachment protein OS=Mus musculus OX=10090 GN=Napa PE=1 SV=1	NAPA	12	8783.68	8060.3	8342.44	660.836	581.922	1840.67	-0.123675	0.107271	0.996796	-0.0991307	0.456498	0.999692
Q9WUA3;Q8C605;Q9WUA3-2	>sp|Q9WUA3|PFKAP_MOUSE ATP-dependent 6-phosphofructokinase, platelet type OS=Mus musculus OX=10090 GN=Pfkp PE=1 SV=1;>tr|Q8C605|Q8C605_MOUSE Isoform of Q9WUA3, ATP-dependent 6-phosphofructokinase OS=Mus musculus OX=10090 GN=Pfkp PE=1 SV=1;>sp|Q9WUA3-2|PFKAP_MOUSE Isoform of Q9WUA3, Isoform 2 of ATP-dependent 6-phosphofructokinase, platelet type OS=Mus musculus OX=10090 GN=Pfkp	PFKP	11	12132.3	11427	11788.7	278.391	504.359	1132.26	-0.0872015	0.107407	0.996796	-0.0464951	0.500043	0.999692
Q9R257;A0A140T8J4	>sp|Q9R257|HEBP1_MOUSE Heme-binding protein 1 OS=Mus musculus OX=10090 GN=Hebp1 PE=1 SV=2;>tr|A0A140T8J4|A0A140T8J4_MOUSE Isoform of Q9R257, Heme-binding protein 1 OS=Mus musculus OX=10090 GN=Hebp1 PE=1 SV=1	HEBP1	2	1160.01	1039.92	1115.76	63.6721	176.175	87.1127	-0.172198	0.107872	0.996796	-0.0578016	0.400968	0.999692
P84086	>sp|P84086|CPLX2_MOUSE Complexin-2 OS=Mus musculus OX=10090 GN=Cplx2 PE=1 SV=1	CPLX2	2	2686.37	2379.05	2461.5	307.095	321.566	479.368	-0.178017	0.108123	0.996796	-0.139117	0.284093	0.999692
Q8BL86	>sp|Q8BL86|MBLC2_MOUSE Metallo-beta-lactamase domain-containing protein 2 OS=Mus musculus OX=10090 GN=Mblac2 PE=1 SV=2	MBLAC2	3	405.129	429.943	427.687	15.4055	10.5831	15.0407	0.0863143	0.109227	0.996796	0.0783571	0.155834	0.999692
G3X9A7;Q8BLJ3	>tr|G3X9A7|G3X9A7_MOUSE Isoform of Q8BLJ3, MCG49978 OS=Mus musculus OX=10090 GN=Plcxd3 PE=1 SV=1;>sp|Q8BLJ3|PLCX3_MOUSE PI-PLC X domain-containing protein 3 OS=Mus musculus OX=10090 GN=Plcxd3 PE=1 SV=1	PLCXD3	4	679.581	766.525	714.268	74.2277	96.3959	83.3233	0.171903	0.109435	0.996796	0.0711935	0.485434	0.999692
Q3TMH2;A2AWQ9	>sp|Q3TMH2|SCRN3_MOUSE Secernin-3 OS=Mus musculus OX=10090 GN=Scrn3 PE=1 SV=1;>tr|A2AWQ9|A2AWQ9_MOUSE Isoform of Q3TMH2, Secernin 3, isoform CRA_b OS=Mus musculus OX=10090 GN=Scrn3 PE=1 SV=1	SCRN3	2	505.961	462.918	766.637	34.2857	49.2116	589.15	-0.131535	0.109813	0.996796	0.362322	0.25661	0.999692
A3KGU7;A3KGU9;P16546#A3KGU5;E9Q447;P16546-2#P08032	>tr|A3KGU7|A3KGU7_MOUSE Isoform of P16546, Spectrin alpha chain, non-erythrocytic 1 OS=Mus musculus OX=10090 GN=Sptan1 PE=1 SV=1;>tr|A3KGU9|A3KGU9_MOUSE Isoform of P16546, Spectrin alpha chain, non-erythrocytic 1 OS=Mus musculus OX=10090 GN=Sptan1 PE=1 SV=2;>sp|P16546|SPTN1_MOUSE Spectrin alpha chain, non-erythrocytic 1 OS=Mus musculus OX=10090 GN=Sptan1 PE=1 SV=4;>tr|A3KGU5|A3KGU5_MOUSE Isoform …	SPTA1;SPTAN1	1	2434.04	2759.55	2633.29	236.336	403.631	250.002	0.174908	0.110035	0.996796	0.114299	0.213883	0.999692
Q60692	>sp|Q60692|PSB6_MOUSE Proteasome subunit beta type-6 OS=Mus musculus OX=10090 GN=Psmb6 PE=1 SV=3	PSMB6	4	579.835	528.349	501.095	45.8554	51.7089	75.6958	-0.13614	0.110048	0.996796	-0.219974	0.046333	0.999692
H7BX46;G3X932;P59281-2;P59281	>tr|H7BX46|H7BX46_MOUSE Isoform of P59281, Rho GTPase-activating protein 39 OS=Mus musculus OX=10090 GN=Arhgap39 PE=1 SV=1;>tr|G3X932|G3X932_MOUSE Isoform of P59281, DNA segment, Chr 15, Wayne State University 169, expressed, isoform CRA_a OS=Mus musculus OX=10090 GN=Arhgap39 PE=1 SV=1;>sp|P59281-2|RHG39_MOUSE Isoform of P59281, Isoform 2 of Rho GTPase-activating protein 39 OS=Mus musculus OX=100…	ARHGAP39	1	127.054	108.425	92.0588	23.6637	8.91685	10.6937	-0.21092	0.110302	0.996796	-0.450951	0.00530057	0.999692
P54728	>sp|P54728|RD23B_MOUSE UV excision repair protein RAD23 homolog B OS=Mus musculus OX=10090 GN=Rad23b PE=1 SV=2	RAD23B	2	870.379	787.042	847.474	75.408	88.8287	249.502	-0.148106	0.110477	0.996796	-0.0851777	0.618579	0.999692
Q8R404	>sp|Q8R404|MIC13_MOUSE MICOS complex subunit MIC13 OS=Mus musculus OX=10090 GN=Mic13 PE=1 SV=1	MIC13	1	173.408	203.435	186.896	36.4599	26.3279	55.9475	0.247329	0.111949	0.996796	0.082412	0.692268	0.999692
Q6PAV2-2;Q6PAV2	>sp|Q6PAV2-2|HERC4_MOUSE Isoform of Q6PAV2, Isoform 2 of Probable E3 ubiquitin-protein ligase HERC4 OS=Mus musculus OX=10090 GN=Herc4;>sp|Q6PAV2|HERC4_MOUSE Probable E3 ubiquitin-protein ligase HERC4 OS=Mus musculus OX=10090 GN=Herc4 PE=1 SV=2	HERC4	1	4417.9	3747.68	3681.82	846.665	326.049	234.074	-0.218505	0.111953	0.996796	-0.241966	0.0801234	0.999692
B1AVY2;P26049	>tr|B1AVY2|B1AVY2_MOUSE Isoform of P26049, Gamma-aminobutyric acid receptor subunit alpha-3 OS=Mus musculus OX=10090 GN=Gabra3 PE=1 SV=1;>sp|P26049|GBRA3_MOUSE Gamma-aminobutyric acid receptor subunit alpha-3 OS=Mus musculus OX=10090 GN=Gabra3 PE=1 SV=1	GABRA3	1	306.729	365.092	350.512	47.0445	70.4081	59.0025	0.241415	0.111954	0.996796	0.190614	0.162513	0.999692
E9PVC6;E9Q9E1;E9PVC5;Q6NZJ6-2;Q6NZJ6;A0A0J9YUS5	>tr|E9PVC6|E9PVC6_MOUSE Isoform of Q6NZJ6, Eukaryotic translation initiation factor 4 gamma 1 OS=Mus musculus OX=10090 GN=Eif4g1 PE=1 SV=1;>tr|E9Q9E1|E9Q9E1_MOUSE Isoform of Q6NZJ6, Eukaryotic translation initiation factor 4 gamma 1 OS=Mus musculus OX=10090 GN=Eif4g1 PE=1 SV=1;>tr|E9PVC5|E9PVC5_MOUSE Isoform of Q6NZJ6, Eukaryotic translation initiation factor 4 gamma 1 OS=Mus musculus OX=10090 GN…	EIF4G1	1	108.828	99.794	100.283	8.5112	8.43722	19.8339	-0.12567	0.112013	0.996796	-0.13787	0.274318	0.999692
Q5SVJ0;P28652;Q5SVI3;Q5SVI0;Q5SVI2;Q5SVI9#Q5SVJ1;Q68EG2;Q5SVI1	>tr|Q5SVJ0|Q5SVJ0_MOUSE Isoform of P28652, Calcium/calmodulin-dependent protein kinase II, beta, isoform CRA_b OS=Mus musculus OX=10090 GN=Camk2b PE=1 SV=1;>sp|P28652|KCC2B_MOUSE Calcium/calmodulin-dependent protein kinase type II subunit beta OS=Mus musculus OX=10090 GN=Camk2b PE=1 SV=2;>tr|Q5SVI3|Q5SVI3_MOUSE Isoform of P28652, Calcium/calmodulin-dependent protein kinase type II subunit beta OS…	CAMK2B	5	11650.8	9563.32	8277.2	2556.19	2107.52	444.66	-0.282771	0.11204	0.996796	-0.466671	0.00454167	0.999692
Q9D7N9	>sp|Q9D7N9|APMAP_MOUSE Adipocyte plasma membrane-associated protein OS=Mus musculus OX=10090 GN=Apmap PE=1 SV=1	APMAP	1	173.357	189.958	176.621	17.9439	13.3667	12.4096	0.135135	0.113306	0.996796	0.0302446	0.711516	0.999692
Q9DCG9;Q8VCR4	>sp|Q9DCG9|TR112_MOUSE Multifunctional methyltransferase subunit TRM112-like protein OS=Mus musculus OX=10090 GN=Trmt112 PE=1 SV=1;>tr|Q8VCR4|Q8VCR4_MOUSE Isoform of Q9DCG9, 0610038D11Rik protein OS=Mus musculus OX=10090 GN=Trmt112 PE=1 SV=1	TRMT112	1	70.2535	64.2039	66.9657	5.09341	6.41137	13.7594	-0.132691	0.113759	0.996796	-0.0940158	0.487085	0.999692
Q64727	>sp|Q64727|VINC_MOUSE Vinculin OS=Mus musculus OX=10090 GN=Vcl PE=1 SV=4	VCL	5	446.044	399.405	416.693	49.9629	44.0853	78.2231	-0.158766	0.114129	0.996796	-0.110446	0.381087	0.999692
F6TKE8;E0CXP0;Q8BLC3	>tr|F6TKE8|F6TKE8_MOUSE Isoform of Q8BLC3, Ly6/PLAUR domain-containing protein 1 (Fragment) OS=Mus musculus OX=10090 GN=Lypd1 PE=1 SV=2;>tr|E0CXP0|E0CXP0_MOUSE Isoform of Q8BLC3, Ly6/PLAUR domain-containing protein 1 OS=Mus musculus OX=10090 GN=Lypd1 PE=1 SV=1;>sp|Q8BLC3|LYPD1_MOUSE Ly6/PLAUR domain-containing protein 1 OS=Mus musculus OX=10090 GN=Lypd1 PE=1 SV=1	LYPD1	1	201.802	226.779	194.37	29.2014	19.6685	32.9068	0.176716	0.114692	0.996796	-0.0583011	0.662721	0.999692
Q99JT6-3;Q99JT6	>sp|Q99JT6-3|TLCD1_MOUSE Isoform of Q99JT6, Isoform 3 of Calfacilitin OS=Mus musculus OX=10090 GN=Tlcd1;>sp|Q99JT6|TLCD1_MOUSE Calfacilitin OS=Mus musculus OX=10090 GN=Tlcd1 PE=2 SV=1	TLCD1	1	53.7131	63.8294	63.9264	12.7161	8.90392	14.5597	0.275014	0.115405	0.996796	0.261628	0.181315	0.999692
Q62261;A0A0A0MQG2;Q62261-2#Q68FG2#Q3UGX2;E9Q397;P15508#Q91ZE6;E9PX29;E9PZC2	>sp|Q62261|SPTB2_MOUSE Spectrin beta chain, non-erythrocytic 1 OS=Mus musculus OX=10090 GN=Sptbn1 PE=1 SV=2;>tr|A0A0A0MQG2|A0A0A0MQG2_MOUSE Isoform of Q62261, Spectrin beta chain, non-erythrocytic 1 (Fragment) OS=Mus musculus OX=10090 GN=Sptbn1 PE=1 SV=1;>sp|Q62261-2|SPTB2_MOUSE Isoform of Q62261, Isoform 2 of Spectrin beta chain, non-erythrocytic 1 OS=Mus musculus OX=10090 GN=Sptbn1;>tr|Q68FG2|Q…	SPTB;SPTBN1;SPTBN2;SPTBN4	2	1948.43	2427.68	2344.8	404.853	598.27	307.639	0.306056	0.116162	0.996796	0.282647	0.0798442	0.999692
Q50H33-2;Q50H33	>sp|Q50H33-2|KCTD8_MOUSE Isoform of Q50H33, Isoform 2 of BTB/POZ domain-containing protein KCTD8 OS=Mus musculus OX=10090 GN=Kctd8;>sp|Q50H33|KCTD8_MOUSE BTB/POZ domain-containing protein KCTD8 OS=Mus musculus OX=10090 GN=Kctd8 PE=1 SV=1	KCTD8	1	144.922	161.459	149.645	12.2773	20.3053	13.2512	0.151266	0.116256	0.996796	0.046349	0.564634	0.999692
P51906	>sp|P51906|EAA3_MOUSE Excitatory amino acid transporter 3 OS=Mus musculus OX=10090 GN=Slc1a1 PE=1 SV=2	SLC1A1	1	3591.08	1034.13	815.658	3897.19	372.36	154.614	-1.10158	0.116903	0.996796	-1.38978	0.0541663	0.999692
Q8R5H1-5;Q8R5H1-2;Q8R5H1#Q99K46	>sp|Q8R5H1-5|UBP15_MOUSE Isoform of Q8R5H1, Isoform 5 of Ubiquitin carboxyl-terminal hydrolase 15 OS=Mus musculus OX=10090 GN=Usp15;>sp|Q8R5H1-2|UBP15_MOUSE Isoform of Q8R5H1, Isoform 2 of Ubiquitin carboxyl-terminal hydrolase 15 OS=Mus musculus OX=10090 GN=Usp15;>sp|Q8R5H1|UBP15_MOUSE Ubiquitin carboxyl-terminal hydrolase 15 OS=Mus musculus OX=10090 GN=Usp15 PE=1 SV=1;>sp|Q99K46|UBP11_MOUSE Ubiq…	USP11;USP15	1	133.242	153.826	155.01	25.6871	17.278	35.6209	0.223949	0.11731	0.996796	0.212315	0.23346	0.999692
P51655	>sp|P51655|GPC4_MOUSE Glypican-4 OS=Mus musculus OX=10090 GN=Gpc4 PE=1 SV=2	GPC4	1	94.3401	110.044	106.288	11.9671	19.671	12.1947	0.211009	0.117447	0.996796	0.1731	0.116829	0.999692
Q62348	>sp|Q62348|TSN_MOUSE Translin OS=Mus musculus OX=10090 GN=Tsn PE=1 SV=1	TSN	4	525.725	476.455	553.289	46.4894	55.769	42.9294	-0.144929	0.118157	0.996796	0.0748354	0.349772	0.999692
Q7TN29-2;Q7TN29	>sp|Q7TN29-2|SMAP2_MOUSE Isoform of Q7TN29, Isoform 2 of Stromal membrane-associated protein 2 OS=Mus musculus OX=10090 GN=Smap2;>sp|Q7TN29|SMAP2_MOUSE Stromal membrane-associated protein 2 OS=Mus musculus OX=10090 GN=Smap2 PE=1 SV=1	SMAP2	3	1022.63	1095.97	1025.8	60.6256	54.3289	46.5528	0.100569	0.118441	0.996796	0.00538234	0.929057	0.999692
Q3TMX0;O08992;H3BLG5;A2AKJ9;A2AKJ6	>tr|Q3TMX0|Q3TMX0_MOUSE Isoform of O08992, MCG4375, isoform CRA_b OS=Mus musculus OX=10090 GN=Sdcbp PE=1 SV=1;>sp|O08992|SDCB1_MOUSE Syntenin-1 OS=Mus musculus OX=10090 GN=Sdcbp PE=1 SV=1;>tr|H3BLG5|H3BLG5_MOUSE Isoform of O08992, Syntenin-1 (Fragment) OS=Mus musculus OX=10090 GN=Sdcbp PE=1 SV=1;>tr|A2AKJ9|A2AKJ9_MOUSE Isoform of O08992, Syntenin-1 OS=Mus musculus OX=10090 GN=Sdcbp PE=1 SV=1;>tr|…	SDCBP	1	326.096	273.856	244.784	68.7534	29.3488	32.309	-0.231123	0.119456	0.996796	-0.396807	0.0198128	0.999692
P10630;P10630-2;Q8BTU6;E9Q561#P60843	>sp|P10630|IF4A2_MOUSE Eukaryotic initiation factor 4A-II OS=Mus musculus OX=10090 GN=Eif4a2 PE=1 SV=2;>sp|P10630-2|IF4A2_MOUSE Isoform of P10630, Isoform 2 of Eukaryotic initiation factor 4A-II OS=Mus musculus OX=10090 GN=Eif4a2;>tr|Q8BTU6|Q8BTU6_MOUSE Isoform of P10630, Eukaryotic initiation factor 4A-II OS=Mus musculus OX=10090 GN=Eif4a2 PE=1 SV=1;>tr|E9Q561|E9Q561_MOUSE Isoform of P10630, Euk…	EIF4A1;EIF4A2	2	2316.38	2085.54	2158.96	255.087	191.405	220.306	-0.14862	0.119903	0.996796	-0.0999059	0.306146	0.999692
G3X9Q2;Q61016	>tr|G3X9Q2|G3X9Q2_MOUSE Isoform of Q61016, Guanine nucleotide-binding protein subunit gamma OS=Mus musculus OX=10090 GN=Gng7 PE=1 SV=1;>sp|Q61016|GBG7_MOUSE Guanine nucleotide-binding protein G(I)/G(S)/G(O) subunit gamma-7 OS=Mus musculus OX=10090 GN=Gng7 PE=1 SV=2	GNG7	3	2774.74	3216.68	2942.55	312.539	580.048	220.246	0.200859	0.121231	0.996796	0.0888801	0.321303	0.999692
P60202;P60202-2	>sp|P60202|MYPR_MOUSE Myelin proteolipid protein OS=Mus musculus OX=10090 GN=Plp1 PE=1 SV=2;>sp|P60202-2|MYPR_MOUSE Isoform of P60202, Isoform DM-20 of Myelin proteolipid protein OS=Mus musculus OX=10090 GN=Plp1	PLP1	7	55945.7	46966.9	60038.9	7440.32	16467.5	24613.3	-0.304278	0.121488	0.996796	-0.025853	0.930436	0.999692
Q3UNH4	>sp|Q3UNH4|GRIN1_MOUSE G protein-regulated inducer of neurite outgrowth 1 OS=Mus musculus OX=10090 GN=Gprin1 PE=1 SV=2	GPRIN1	11	3926.96	4401.91	4269.94	329.979	604.687	499.057	0.157427	0.122805	0.996796	0.117016	0.205621	0.999692
Q9CY27;G3UWE1;Q52L67;A0A1D5RLH3	>sp|Q9CY27|TECR_MOUSE Very-long-chain enoyl-CoA reductase OS=Mus musculus OX=10090 GN=Tecr PE=1 SV=1;>tr|G3UWE1|G3UWE1_MOUSE Isoform of Q9CY27, MCG11048, isoform CRA_c OS=Mus musculus OX=10090 GN=Tecr PE=1 SV=1;>tr|Q52L67|Q52L67_MOUSE Isoform of Q9CY27, Gpsn2 protein OS=Mus musculus OX=10090 GN=Tecr PE=1 SV=1;>tr|A0A1D5RLH3|A0A1D5RLH3_MOUSE Isoform of Q9CY27, Very-long-chain enoyl-CoA reductase (…	TECR	2	469.997	547.23	542.817	99.5955	59.5987	24.9978	0.243539	0.123788	0.996796	0.237226	0.121935	0.999692
S4R2F3;Q8C8R3-2;Q8C8R3;Q8C8R3-5#Q8C8R3-4;S4R2R5	>tr|S4R2F3|S4R2F3_MOUSE Isoform of Q8C8R3, Ankyrin-2 OS=Mus musculus OX=10090 GN=Ank2 PE=1 SV=3;>sp|Q8C8R3-2|ANK2_MOUSE Isoform of Q8C8R3, Isoform 2 of Ankyrin-2 OS=Mus musculus OX=10090 GN=Ank2;>sp|Q8C8R3|ANK2_MOUSE Ankyrin-2 OS=Mus musculus OX=10090 GN=Ank2 PE=1 SV=2;>sp|Q8C8R3-5|ANK2_MOUSE Isoform of Q8C8R3, Isoform 5 of Ankyrin-2 OS=Mus musculus OX=10090 GN=Ank2;>sp|Q8C8R3-4|ANK2_MOUSE Isofor…	ANK2	48	38788.4	42507	43206.4	2195.37	4636.52	2664.22	0.126995	0.124573	0.996796	0.155314	0.0291408	0.999692
M0QWJ9	>tr|M0QWJ9|M0QWJ9_MOUSE Transmembrane protein 178B OS=Mus musculus OX=10090 GN=Tmem178b PE=1 SV=1	TMEM178B	1	291.081	314.517	281.271	27.1828	13.0912	14.83	0.115937	0.126087	0.996796	-0.045849	0.544177	0.999692
Q80TZ3-2;Q80TZ3;Q80TZ3-3	>sp|Q80TZ3-2|AUXI_MOUSE Isoform of Q80TZ3, Isoform 2 of Putative tyrosine-protein phosphatase auxilin OS=Mus musculus OX=10090 GN=Dnajc6;>sp|Q80TZ3|AUXI_MOUSE Putative tyrosine-protein phosphatase auxilin OS=Mus musculus OX=10090 GN=Dnajc6 PE=1 SV=2;>sp|Q80TZ3-3|AUXI_MOUSE Isoform of Q80TZ3, Isoform 3 of Putative tyrosine-protein phosphatase auxilin OS=Mus musculus OX=10090 GN=Dnajc6	DNAJC6	12	8374.18	7950.07	8039.81	148.567	177.687	336.639	-0.0750802	0.126209	0.996796	-0.0595911	0.247188	0.999692
Q9Z1A1;F6QJV5;B8JJG7;B8JJG8;B8JJG6	>tr|Q9Z1A1|Q9Z1A1_MOUSE TFG protein OS=Mus musculus OX=10090 GN=Tfg PE=1 SV=1;>tr|F6QJV5|F6QJV5_MOUSE Isoform of Q9Z1A1, Trk-fused gene (Fragment) OS=Mus musculus OX=10090 GN=Tfg PE=1 SV=1;>tr|B8JJG7|B8JJG7_MOUSE Isoform of Q9Z1A1, Trk-fused gene (Fragment) OS=Mus musculus OX=10090 GN=Tfg PE=1 SV=1;>tr|B8JJG8|B8JJG8_MOUSE Isoform of Q9Z1A1, Trk-fused gene (Fragment) OS=Mus musculus OX=10090 GN=Tf…	TFG	1	273.169	248.949	262.086	25.9686	22.4794	34.2374	-0.132846	0.126352	0.996796	-0.0642919	0.520559	0.999692
Q9CX00	>sp|Q9CX00|IST1_MOUSE IST1 homolog OS=Mus musculus OX=10090 GN=Ist1 PE=1 SV=1	IST1	1	91.3782	77.421	74.052	16.5012	13.815	14.5183	-0.235952	0.126537	0.996796	-0.304921	0.0731132	0.999692
A0A140T8R6;G3XA00;Q68EF4-2;Q68EF4	>tr|A0A140T8R6|A0A140T8R6_MOUSE Isoform of Q68EF4, Metabotropic glutamate receptor 4 OS=Mus musculus OX=10090 GN=Grm4 PE=1 SV=1;>tr|G3XA00|G3XA00_MOUSE Isoform of Q68EF4, Glutamate receptor, metabotropic 4 OS=Mus musculus OX=10090 GN=Grm4 PE=1 SV=1;>sp|Q68EF4-2|GRM4_MOUSE Isoform of Q68EF4, Isoform 2 of Metabotropic glutamate receptor 4 OS=Mus musculus OX=10090 GN=Grm4;>sp|Q68EF4|GRM4_MOUSE Metab…	GRM4	1	99.4525	88.451	89.8185	10.9676	13.9555	11.4292	-0.17545	0.126992	0.996796	-0.149039	0.165023	0.999692
Q9JK23;D3Z795	>sp|Q9JK23|PSMG1_MOUSE Proteasome assembly chaperone 1 OS=Mus musculus OX=10090 GN=Psmg1 PE=1 SV=1;>tr|D3Z795|D3Z795_MOUSE Isoform of Q9JK23, Proteasome assembly chaperone 1 OS=Mus musculus OX=10090 GN=Psmg1 PE=1 SV=1	PSMG1	1	76.8655	68.6893	73.5993	10.3843	5.67556	5.76795	-0.155309	0.127235	0.996796	-0.0555844	0.575847	0.999692
Q6P9K8-2;Q6P9K8;Q6P9K8-3	>sp|Q6P9K8-2|CSKI1_MOUSE Isoform of Q6P9K8, Isoform 2 of Caskin-1 OS=Mus musculus OX=10090 GN=Caskin1;>sp|Q6P9K8|CSKI1_MOUSE Caskin-1 OS=Mus musculus OX=10090 GN=Caskin1 PE=1 SV=2;>sp|Q6P9K8-3|CSKI1_MOUSE Isoform of Q6P9K8, Isoform 3 of Caskin-1 OS=Mus musculus OX=10090 GN=Caskin1	CASKIN1	12	3175.48	2900.28	3312.73	313.373	193.435	497.471	-0.127428	0.127366	0.996796	0.0536661	0.621332	0.999692
F6RT34;P04370-4;F6VME3;P04370-5;P04370-10;F7A0B0;P04370-9;F6ZIA4;F6TYB7;P04370-13;P04370-6;P04370-7;P04370-11;F6RWW8;P04370-14;P04370-8;P04370	>tr|F6RT34|F6RT34_MOUSE Isoform of P04370, Myelin basic protein (Fragment) OS=Mus musculus OX=10090 GN=Mbp PE=1 SV=1;>sp|P04370-4|MBP_MOUSE Isoform of P04370, Isoform 4 of Myelin basic protein OS=Mus musculus OX=10090 GN=Mbp;>tr|F6VME3|F6VME3_MOUSE Isoform of P04370, Myelin basic protein (Fragment) OS=Mus musculus OX=10090 GN=Mbp PE=1 SV=1;>sp|P04370-5|MBP_MOUSE Isoform of P04370, Isoform 5 of My…	MBP	6	80874.6	71106.2	78774.8	10690.5	10617.4	25186.7	-0.188445	0.128583	0.996796	-0.0993372	0.644632	0.999692
P62880;E9QKR0;D3YZX3;D3Z1M1;D3Z1T4#P62874;H3BKR2;H3BLF7	>sp|P62880|GBB2_MOUSE Guanine nucleotide-binding protein G(I)/G(S)/G(T) subunit beta-2 OS=Mus musculus OX=10090 GN=Gnb2 PE=1 SV=3;>tr|E9QKR0|E9QKR0_MOUSE Isoform of P62880, Guanine nucleotide-binding protein G(I)/G(S)/G(T) subunit beta-2 OS=Mus musculus OX=10090 GN=Gnb2 PE=1 SV=1;>tr|D3YZX3|D3YZX3_MOUSE Isoform of P62880, Guanine nucleotide-binding protein G(I)/G(S)/G(T) subunit beta-2 OS=Mus mus…	GNB1;GNB2	1	3410.8	3812.82	3348.23	261.715	536.244	151.218	0.153096	0.12941	0.996796	-0.024104	0.725916	0.999692
Q9CQ22;A0A0A6YX02	>sp|Q9CQ22|LTOR1_MOUSE Ragulator complex protein LAMTOR1 OS=Mus musculus OX=10090 GN=Lamtor1 PE=1 SV=1;>tr|A0A0A6YX02|A0A0A6YX02_MOUSE Isoform of Q9CQ22, Ragulator complex protein LAMTOR1 OS=Mus musculus OX=10090 GN=Lamtor1 PE=1 SV=1	LAMTOR1	1	350.046	323.088	346.249	21.7942	29.7247	30.1142	-0.118304	0.129738	0.996796	-0.0177089	0.807886	0.999692
Q62261;A0A0A0MQG2;Q62261-2#Q68FG2	>sp|Q62261|SPTB2_MOUSE Spectrin beta chain, non-erythrocytic 1 OS=Mus musculus OX=10090 GN=Sptbn1 PE=1 SV=2;>tr|A0A0A0MQG2|A0A0A0MQG2_MOUSE Isoform of Q62261, Spectrin beta chain, non-erythrocytic 1 (Fragment) OS=Mus musculus OX=10090 GN=Sptbn1 PE=1 SV=1;>sp|Q62261-2|SPTB2_MOUSE Isoform of Q62261, Isoform 2 of Spectrin beta chain, non-erythrocytic 1 OS=Mus musculus OX=10090 GN=Sptbn1;>tr|Q68FG2|Q…	SPTBN1;SPTBN2	4	5745.88	6517.22	6503.8	568.879	1001.35	230.978	0.172572	0.1305	0.996796	0.183595	0.0252644	0.999692
Q3U4W8;P56399	>tr|Q3U4W8|Q3U4W8_MOUSE Isoform of P56399, Ubiquitinyl hydrolase 1 OS=Mus musculus OX=10090 GN=Usp5 PE=1 SV=1;>sp|P56399|UBP5_MOUSE Ubiquitin carboxyl-terminal hydrolase 5 OS=Mus musculus OX=10090 GN=Usp5 PE=1 SV=1	USP5	14	9879.93	9227.17	9357.21	610.347	444.337	1002.5	-0.0976591	0.131575	0.996796	-0.0828742	0.313451	0.999692
D6RH62;F8WHP5;E9QQ38;F8WIJ5;A0A2I3BQ73	>tr|D6RH62|D6RH62_MOUSE Isoform of Q80YA3, Phospholipase DDHD1 OS=Mus musculus OX=10090 GN=Ddhd1 PE=1 SV=1;>tr|F8WHP5|F8WHP5_MOUSE Isoform of Q80YA3, Phospholipase DDHD1 OS=Mus musculus OX=10090 GN=Ddhd1 PE=1 SV=1;>tr|E9QQ38|E9QQ38_MOUSE Isoform of Q80YA3, Phospholipase DDHD1 OS=Mus musculus OX=10090 GN=Ddhd1 PE=1 SV=1;>tr|F8WIJ5|F8WIJ5_MOUSE Isoform of Q80YA3, Phospholipase DDHD1 OS=Mus musculus…	DDHD1	1	74.6915	57.0021	68.7555	10.9105	26.7876	11.0188	-0.599254	0.131711	0.996796	-0.121224	0.354175	0.999692
Q9R1T4-2;Q9R1T4-3;Q9R1T4	>sp|Q9R1T4-2|SEPT6_MOUSE Isoform of Q9R1T4, Isoform I of Septin-6 OS=Mus musculus OX=10090 GN=Sept6;>sp|Q9R1T4-3|SEPT6_MOUSE Isoform of Q9R1T4, Isoform V of Septin-6 OS=Mus musculus OX=10090 GN=Sept6;>sp|Q9R1T4|SEPT6_MOUSE Septin-6 OS=Mus musculus OX=10090 GN=Sept6 PE=1 SV=4	SEPT6	4	12696.2	11885.5	12550.4	525.84	809.021	1194.26	-0.0968162	0.131905	0.996796	-0.0209302	0.769469	0.999692
A0A1C7ZMY3;Q80Z38-3	>tr|A0A1C7ZMY3|A0A1C7ZMY3_MOUSE Isoform of Q80Z38, SH3 and multiple ankyrin repeat domains protein 2 OS=Mus musculus OX=10090 GN=Shank2 PE=1 SV=1;>sp|Q80Z38-3|SHAN2_MOUSE Isoform of Q80Z38, Isoform 3 of SH3 and multiple ankyrin repeat domains protein 2 OS=Mus musculus OX=10090 GN=Shank2	SHANK2	13	5683.42	4947.27	4361.29	812.334	778.981	926.838	-0.202289	0.131922	0.996796	-0.395534	0.0195677	0.999692
A0A140LIC7;Q8BVG8	>tr|A0A140LIC7|A0A140LIC7_MOUSE Isoform of Q8BVG8, N-acetyltransferase 14 (Fragment) OS=Mus musculus OX=10090 GN=Nat14 PE=1 SV=2;>sp|Q8BVG8|NAT14_MOUSE N-acetyltransferase 14 OS=Mus musculus OX=10090 GN=Nat14 PE=1 SV=1	NAT14	1	84.4094	107.514	87.6019	32.8869	29.5996	16.0289	0.383097	0.132751	0.996796	0.112202	0.617621	0.999692
Q69ZK9	>sp|Q69ZK9|NLGN2_MOUSE Neuroligin-2 OS=Mus musculus OX=10090 GN=Nlgn2 PE=1 SV=2	NLGN2	3	688.898	776.664	730.592	69.0704	118.047	72.5037	0.166269	0.132807	0.996796	0.0852059	0.357546	0.999692
Q8BFZ9;A0A1B0GSD8;A0A1B0GT70#A0A0R4J1G5;Q91X78	>sp|Q8BFZ9|ERLN2_MOUSE Erlin-2 OS=Mus musculus OX=10090 GN=Erlin2 PE=1 SV=1;>tr|A0A1B0GSD8|A0A1B0GSD8_MOUSE Isoform of Q8BFZ9, Erlin-2 (Fragment) OS=Mus musculus OX=10090 GN=Erlin2 PE=1 SV=1;>tr|A0A1B0GT70|A0A1B0GT70_MOUSE Isoform of Q8BFZ9, Erlin-2 (Fragment) OS=Mus musculus OX=10090 GN=Erlin2 PE=1 SV=1;>tr|A0A0R4J1G5|A0A0R4J1G5_MOUSE Isoform of Q91X78, Erlin-1 OS=Mus musculus OX=10090 GN=Erlin1…	ERLIN1;ERLIN2	2	250.324	276.333	259.021	20.9852	32.9381	26.2785	0.139035	0.133071	0.996796	0.0475044	0.580481	0.999692
Q9R1P3	>sp|Q9R1P3|PSB2_MOUSE Proteasome subunit beta type-2 OS=Mus musculus OX=10090 GN=Psmb2 PE=1 SV=1	PSMB2	1	96.4636	74.779	74.3675	29.1065	17.1309	22.1921	-0.344697	0.133427	0.996796	-0.371088	0.142896	0.999692
Q9CYW4	>sp|Q9CYW4|HDHD3_MOUSE Haloacid dehalogenase-like hydrolase domain-containing protein 3 OS=Mus musculus OX=10090 GN=Hdhd3 PE=1 SV=1	HDHD3	1	162.95	84.0488	157.584	123.296	31.7808	146.76	-0.707228	0.133459	0.996796	-0.0626692	0.909286	0.999692
P17047-3;P17047;P17047-2	>sp|P17047-3|LAMP2_MOUSE Isoform of P17047, Isoform LAMP-2C of Lysosome-associated membrane glycoprotein 2 OS=Mus musculus OX=10090 GN=Lamp2;>sp|P17047|LAMP2_MOUSE Lysosome-associated membrane glycoprotein 2 OS=Mus musculus OX=10090 GN=Lamp2 PE=1 SV=2;>sp|P17047-2|LAMP2_MOUSE Isoform of P17047, Isoform LAMP-2B of Lysosome-associated membrane glycoprotein 2 OS=Mus musculus OX=10090 GN=Lamp2	LAMP2	3	679.472	623.942	630.131	69.0461	23.1477	27.1276	-0.117644	0.135001	0.996796	-0.103682	0.194401	0.999692
Q3UYC0;Q3UYC0-2	>sp|Q3UYC0|PPM1H_MOUSE Protein phosphatase 1H OS=Mus musculus OX=10090 GN=Ppm1h PE=1 SV=1;>sp|Q3UYC0-2|PPM1H_MOUSE Isoform of Q3UYC0, Isoform 2 of Protein phosphatase 1H OS=Mus musculus OX=10090 GN=Ppm1h	PPM1H	5	1776.38	1674.41	1702.4	77.9944	62.7616	116.511	-0.0849406	0.135133	0.996796	-0.0631006	0.328192	0.999692
Q5RKN9;P47753	>tr|Q5RKN9|Q5RKN9_MOUSE Isoform of P47753, Capping protein (Actin filament) muscle Z-line, alpha 1 OS=Mus musculus OX=10090 GN=Capza1 PE=1 SV=1;>sp|P47753|CAZA1_MOUSE F-actin-capping protein subunit alpha-1 OS=Mus musculus OX=10090 GN=Capza1 PE=1 SV=4	CAPZA1	1	98.5628	106.346	113.173	6.66217	7.62027	9.16414	0.109542	0.135356	0.996796	0.198405	0.0182102	0.999692
P05132-2;P05132#P68181-2;P68181-3;P68181;P68181-4;H6TMF5	>sp|P05132-2|KAPCA_MOUSE Isoform of P05132, Isoform 2 of cAMP-dependent protein kinase catalytic subunit alpha OS=Mus musculus OX=10090 GN=Prkaca;>sp|P05132|KAPCA_MOUSE cAMP-dependent protein kinase catalytic subunit alpha OS=Mus musculus OX=10090 GN=Prkaca PE=1 SV=3;>sp|P68181-2|KAPCB_MOUSE Isoform of P68181, Isoform 2 of cAMP-dependent protein kinase catalytic subunit beta OS=Mus musculus OX=10…	PRKACA;PRKACB	2	3447.68	3682.84	3751	136.181	241.465	284.83	0.0936806	0.135603	0.996796	0.119109	0.0845846	0.999692
A0A0U1RPD7;A0A0U1RNW0;A0A0U1RPM8;Q6P2B2;A0A0U1RP94;Q8BTH8#Q99K78;Q8BVP5	>tr|A0A0U1RPD7|A0A0U1RPD7_MOUSE Isoform of Q8BTH8, Casein kinase I isoform gamma-1 OS=Mus musculus OX=10090 GN=Csnk1g1 PE=1 SV=1;>tr|A0A0U1RNW0|A0A0U1RNW0_MOUSE Isoform of Q8BTH8, Casein kinase I isoform gamma-1 OS=Mus musculus OX=10090 GN=Csnk1g1 PE=1 SV=1;>tr|A0A0U1RPM8|A0A0U1RPM8_MOUSE Isoform of Q8BTH8, Casein kinase I isoform gamma-1 OS=Mus musculus OX=10090 GN=Csnk1g1 PE=1 SV=1;>tr|Q6P2B2|Q…	CSNK1G1;CSNK1G2	1	219.886	241.34	223.154	18.4439	24.7693	32.332	0.132113	0.135748	0.996796	0.0136733	0.890008	0.999692
Q8CHK3	>sp|Q8CHK3|MBOA7_MOUSE Lysophospholipid acyltransferase 7 OS=Mus musculus OX=10090 GN=Mboat7 PE=1 SV=1	MBOAT7	3	461.187	499.051	478.651	25.94	42.8273	73.321	0.111363	0.136062	0.996796	0.0420354	0.66721	0.999692
Q9CZ44;Q9CZ44-3;A2AT02;Q9CZ44-2	>sp|Q9CZ44|NSF1C_MOUSE NSFL1 cofactor p47 OS=Mus musculus OX=10090 GN=Nsfl1c PE=1 SV=1;>sp|Q9CZ44-3|NSF1C_MOUSE Isoform of Q9CZ44, Isoform 3 of NSFL1 cofactor p47 OS=Mus musculus OX=10090 GN=Nsfl1c;>tr|A2AT02|A2AT02_MOUSE Isoform of Q9CZ44, NSFL1 cofactor p47 OS=Mus musculus OX=10090 GN=Nsfl1c PE=1 SV=1;>sp|Q9CZ44-2|NSF1C_MOUSE Isoform of Q9CZ44, Isoform 2 of NSFL1 cofactor p47 OS=Mus musculus OX…	NSFL1C	3	488.287	428.55	436.286	39.6995	114.138	173.746	-0.221147	0.136322	0.996796	-0.254735	0.273734	0.999692
P26043;Q7TSG6	>sp|P26043|RADI_MOUSE Radixin OS=Mus musculus OX=10090 GN=Rdx PE=1 SV=3;>tr|Q7TSG6|Q7TSG6_MOUSE Isoform of P26043, Radixin OS=Mus musculus OX=10090 GN=Rdx PE=1 SV=1	RDX	3	288.581	363.243	330.188	26.0056	128.447	48.9419	0.274349	0.137657	0.996796	0.185792	0.101168	0.999692
Q5SVJ0;P28652;Q5SVI3;Q5SVI0;Q5SVI2;Q5SVI9#Q5SVJ1;Q68EG2;Q5SVI1#Q923T9-2;Q923T9;Q923T9-3;A0A2I3BQP6#A0A286YCW8;A0A286YDK9	>tr|Q5SVJ0|Q5SVJ0_MOUSE Isoform of P28652, Calcium/calmodulin-dependent protein kinase II, beta, isoform CRA_b OS=Mus musculus OX=10090 GN=Camk2b PE=1 SV=1;>sp|P28652|KCC2B_MOUSE Calcium/calmodulin-dependent protein kinase type II subunit beta OS=Mus musculus OX=10090 GN=Camk2b PE=1 SV=2;>tr|Q5SVI3|Q5SVI3_MOUSE Isoform of P28652, Calcium/calmodulin-dependent protein kinase type II subunit beta OS…	CAMK2B;CAMK2G	7	13949.1	11502.6	10263.6	2833.4	3671.6	1254.8	-0.30016	0.138777	0.996796	-0.424061	0.0131305	0.999692
H3BJR6;Q8BHK2;A0A1L1SRT9;H3BKP5	>tr|H3BJR6|H3BJR6_MOUSE Isoform of Q8BHK2, Sodium channel subunit beta-3 OS=Mus musculus OX=10090 GN=Scn3b PE=1 SV=1;>sp|Q8BHK2|SCN3B_MOUSE Sodium channel subunit beta-3 OS=Mus musculus OX=10090 GN=Scn3b PE=1 SV=1;>tr|A0A1L1SRT9|A0A1L1SRT9_MOUSE Isoform of Q8BHK2, Sodium channel subunit beta-3 (Fragment) OS=Mus musculus OX=10090 GN=Scn3b PE=1 SV=1;>tr|H3BKP5|H3BKP5_MOUSE Isoform of Q8BHK2, Sodium…	SCN3B	1	416.568	469.657	426.167	51.6551	67.9223	76.4264	0.170322	0.14069	0.996796	0.0245716	0.841623	0.999692
G3X9K3;D3YYK9	>sp|G3X9K3|BIG1_MOUSE Brefeldin A-inhibited guanine nucleotide-exchange protein 1 OS=Mus musculus OX=10090 GN=Arfgef1 PE=1 SV=1;>tr|D3YYK9|D3YYK9_MOUSE Isoform of G3X9K3, Brefeldin A-inhibited guanine nucleotide-exchange protein 1 OS=Mus musculus OX=10090 GN=Arfgef1 PE=1 SV=1	ARFGEF1	1	50.0164	45.2814	49.2025	3.48322	7.2078	5.65581	-0.155385	0.141167	0.996796	-0.0285265	0.737301	0.999692
Q5SRX1;Q5SXA5;Q5SXA4;Q5SRX1-3;Q5SRX1-4#Q5SRX1-2	>sp|Q5SRX1|TM1L2_MOUSE TOM1-like protein 2 OS=Mus musculus OX=10090 GN=Tom1l2 PE=1 SV=1;>tr|Q5SXA5|Q5SXA5_MOUSE Isoform of Q5SRX1, TOM1-like protein 2 OS=Mus musculus OX=10090 GN=Tom1l2 PE=1 SV=1;>tr|Q5SXA4|Q5SXA4_MOUSE Isoform of Q5SRX1, TOM1-like protein 2 OS=Mus musculus OX=10090 GN=Tom1l2 PE=1 SV=1;>sp|Q5SRX1-3|TM1L2_MOUSE Isoform of Q5SRX1, Isoform 3 of TOM1-like protein 2 OS=Mus musculus OX…	TOM1L2	8	3167.06	2982.94	3151.67	117.496	174.355	234.406	-0.0874857	0.141436	0.996796	-0.00950834	0.880191	0.999692
Q9QXS1-10;Q9QXS1-9;Q9QXS1-12;Q9QXS1-11;Q9QXS1-13;Q9QXS1-5;Q9QXS1-3;Q9QXS1-16;Q9QXS1-4;Q9QXS1-14;Q9QXS1-6;Q9QXS1-7;Q9QXS1-8;Q9QXS1-2;Q9QXS1;Q9QXS1-15;E9Q3W4	>sp|Q9QXS1-10|PLEC_MOUSE Isoform of Q9QXS1, Isoform PLEC-1D of Plectin OS=Mus musculus OX=10090 GN=Plec;>sp|Q9QXS1-9|PLEC_MOUSE Isoform of Q9QXS1, Isoform PLEC-1D,2A of Plectin OS=Mus musculus OX=10090 GN=Plec;>sp|Q9QXS1-12|PLEC_MOUSE Isoform of Q9QXS1, Isoform PLEC-1E of Plectin OS=Mus musculus OX=10090 GN=Plec;>sp|Q9QXS1-11|PLEC_MOUSE Isoform of Q9QXS1, Isoform PLEC-1E,2A of Plectin OS=Mus musc…	PLEC	67	17070.6	19307.5	16831.8	1117.18	3111.68	1312.32	0.163817	0.142295	0.996796	-0.0210294	0.770193	0.999692
P10630;P10630-2;Q8BTU6;E9Q561	>sp|P10630|IF4A2_MOUSE Eukaryotic initiation factor 4A-II OS=Mus musculus OX=10090 GN=Eif4a2 PE=1 SV=2;>sp|P10630-2|IF4A2_MOUSE Isoform of P10630, Isoform 2 of Eukaryotic initiation factor 4A-II OS=Mus musculus OX=10090 GN=Eif4a2;>tr|Q8BTU6|Q8BTU6_MOUSE Isoform of P10630, Eukaryotic initiation factor 4A-II OS=Mus musculus OX=10090 GN=Eif4a2 PE=1 SV=1;>tr|E9Q561|E9Q561_MOUSE Isoform of P10630, Euk…	EIF4A2	3	504.44	458.511	500.429	46.8552	48.8003	57.7098	-0.13874	0.142515	0.996796	-0.0130492	0.887764	0.999692
F8VPQ1;Q8CIQ7	>tr|F8VPQ1|F8VPQ1_MOUSE Isoform of Q8CIQ7, Dedicator of cytokinesis protein 3 OS=Mus musculus OX=10090 GN=Dock3 PE=1 SV=1;>sp|Q8CIQ7|DOCK3_MOUSE Dedicator of cytokinesis protein 3 OS=Mus musculus OX=10090 GN=Dock3 PE=1 SV=1	DOCK3	3	197.791	212.628	200.146	14.2407	13.9421	47.2362	0.105046	0.142554	0.996796	-0.0140064	0.921739	0.999692
Q9DC53#Q8JZW4#A0A0R4J0J1;Q1RLL3	>sp|Q9DC53|CPNE8_MOUSE Copine-8 OS=Mus musculus OX=10090 GN=Cpne8 PE=2 SV=3;>sp|Q8JZW4|CPNE5_MOUSE Copine-5 OS=Mus musculus OX=10090 GN=Cpne5 PE=1 SV=1;>tr|A0A0R4J0J1|A0A0R4J0J1_MOUSE Isoform of Q1RLL3, Copine-9 OS=Mus musculus OX=10090 GN=Cpne9 PE=1 SV=1;>sp|Q1RLL3|CPNE9_MOUSE Copine-9 OS=Mus musculus OX=10090 GN=Cpne9 PE=1 SV=1	CPNE5;CPNE8;CPNE9	1	1382.6	1517.57	1393.06	92.8265	177.726	132.887	0.128886	0.143866	0.996796	0.00808925	0.917046	0.999692
O55022	>sp|O55022|PGRC1_MOUSE Membrane-associated progesterone receptor component 1 OS=Mus musculus OX=10090 GN=Pgrmc1 PE=1 SV=4	PGRMC1	4	3971.99	4316.79	4031.42	343.87	351.508	703.032	0.120843	0.143959	0.996796	0.00873732	0.938278	0.999692
Q6PAM0;D6RG50	>sp|Q6PAM0|AAKB2_MOUSE 5'-AMP-activated protein kinase subunit beta-2 OS=Mus musculus OX=10090 GN=Prkab2 PE=1 SV=1;>tr|D6RG50|D6RG50_MOUSE Isoform of Q6PAM0, 5'-AMP-activated protein kinase subunit beta-2 OS=Mus musculus OX=10090 GN=Prkab2 PE=1 SV=1	PRKAB2	1	144.681	133.866	134.828	7.94805	14.3868	22.8655	-0.116619	0.144732	0.996796	-0.11754	0.288782	0.999692
Q8C163;E9PZS5	>sp|Q8C163|EXOG_MOUSE Nuclease EXOG, mitochondrial OS=Mus musculus OX=10090 GN=Exog PE=1 SV=1;>tr|E9PZS5|E9PZS5_MOUSE Isoform of Q8C163, Nuclease EXOG, mitochondrial OS=Mus musculus OX=10090 GN=Exog PE=1 SV=1	EXOG	4	872.066	967.786	965.832	154.105	50.2179	352.58	0.166323	0.145642	0.996796	0.0852731	0.703971	0.999692
A0A087WQE6;A0A087WNT1;P83940;A0A087WPE4	>tr|A0A087WQE6|A0A087WQE6_MOUSE Isoform of P83940, Elongin-C (Fragment) OS=Mus musculus OX=10090 GN=Eloc PE=1 SV=1;>tr|A0A087WNT1|A0A087WNT1_MOUSE Isoform of P83940, Elongin-C OS=Mus musculus OX=10090 GN=Eloc PE=1 SV=1;>sp|P83940|ELOC_MOUSE Elongin-C OS=Mus musculus OX=10090 GN=Eloc PE=1 SV=1;>tr|A0A087WPE4|A0A087WPE4_MOUSE Isoform of P83940, Elongin-C (Fragment) OS=Mus musculus OX=10090 GN=Eloc …	ELOC	2	257.473	234.725	257.542	24.723	25.5401	52.9126	-0.134759	0.145732	0.996796	-0.0196345	0.881153	0.999692
P97441;S4R169	>sp|P97441|ZNT3_MOUSE Zinc transporter 3 OS=Mus musculus OX=10090 GN=Slc30a3 PE=1 SV=1;>tr|S4R169|S4R169_MOUSE Isoform of P97441, Zinc transporter 3 OS=Mus musculus OX=10090 GN=Slc30a3 PE=1 SV=1	SLC30A3	3	3625.44	2740.32	3317.33	966.931	1191.44	970.725	-0.448936	0.14585	0.996796	-0.13668	0.632693	0.999692
Q9CWS0;D3YU15#Q99LD8;O08972;G3UZR0	>sp|Q9CWS0|DDAH1_MOUSE N(G),N(G)-dimethylarginine dimethylaminohydrolase 1 OS=Mus musculus OX=10090 GN=Ddah1 PE=1 SV=3;>tr|D3YU15|D3YU15_MOUSE Isoform of Q9CWS0, Dimethylarginine dimethylaminohydrolase 1, isoform CRA_a OS=Mus musculus OX=10090 GN=Ddah1 PE=1 SV=1;>sp|Q99LD8|DDAH2_MOUSE N(G),N(G)-dimethylarginine dimethylaminohydrolase 2 OS=Mus musculus OX=10090 GN=Ddah2 PE=1 SV=1;>tr|O08972|O08972…	DDAH1;DDAH2	1	1433.45	1349.08	1333.48	73.7121	54.7006	98.1068	-0.0868455	0.146059	0.996796	-0.105891	0.129637	0.999692
P08226;A0A1B0GX15;G3UWN5	>sp|P08226|APOE_MOUSE Apolipoprotein E OS=Mus musculus OX=10090 GN=Apoe PE=1 SV=2;>tr|A0A1B0GX15|A0A1B0GX15_MOUSE Isoform of P08226, Apolipoprotein E (Fragment) OS=Mus musculus OX=10090 GN=Apoe PE=1 SV=1;>tr|G3UWN5|G3UWN5_MOUSE Isoform of P08226, Apolipoprotein E (Fragment) OS=Mus musculus OX=10090 GN=Apoe PE=1 SV=1	APOE	3	661.305	598.893	630.557	64.6683	72.6994	118.533	-0.146553	0.147565	0.996796	-0.0832227	0.496541	0.999692
P63137-2;P63137#P50571;A0A0G2JGS8	>sp|P63137-2|GBRB2_MOUSE Isoform of P63137, Isoform 2 of Gamma-aminobutyric acid receptor subunit beta-2 OS=Mus musculus OX=10090 GN=Gabrb2;>sp|P63137|GBRB2_MOUSE Gamma-aminobutyric acid receptor subunit beta-2 OS=Mus musculus OX=10090 GN=Gabrb2 PE=1 SV=2;>sp|P50571|GBRB1_MOUSE Gamma-aminobutyric acid receptor subunit beta-1 OS=Mus musculus OX=10090 GN=Gabrb1 PE=1 SV=1;>tr|A0A0G2JGS8|A0A0G2JGS8_M…	GABRB1;GABRB2	1	1298.27	1423.03	1316.95	58.4903	177.565	79.4909	0.124512	0.147799	0.996796	0.0197183	0.744731	0.999692
E9PYJ7;Q6ZPQ6-2;Q6ZPQ6;A0A0G2JFQ8	>tr|E9PYJ7|E9PYJ7_MOUSE Isoform of Q6ZPQ6, Membrane-associated phosphatidylinositol transfer protein 2 OS=Mus musculus OX=10090 GN=Pitpnm2 PE=1 SV=1;>sp|Q6ZPQ6-2|PITM2_MOUSE Isoform of Q6ZPQ6, Isoform 2 of Membrane-associated phosphatidylinositol transfer protein 2 OS=Mus musculus OX=10090 GN=Pitpnm2;>sp|Q6ZPQ6|PITM2_MOUSE Membrane-associated phosphatidylinositol transfer protein 2 OS=Mus musculu…	PITPNM2	1	193.047	175.553	170.916	15.9793	23.4303	29.5973	-0.143413	0.148221	0.996796	-0.188408	0.107496	0.999692
Q62261;A0A0A0MQG2;Q62261-2#Q3UGX2;E9Q397;P15508	>sp|Q62261|SPTB2_MOUSE Spectrin beta chain, non-erythrocytic 1 OS=Mus musculus OX=10090 GN=Sptbn1 PE=1 SV=2;>tr|A0A0A0MQG2|A0A0A0MQG2_MOUSE Isoform of Q62261, Spectrin beta chain, non-erythrocytic 1 (Fragment) OS=Mus musculus OX=10090 GN=Sptbn1 PE=1 SV=1;>sp|Q62261-2|SPTB2_MOUSE Isoform of Q62261, Isoform 2 of Spectrin beta chain, non-erythrocytic 1 OS=Mus musculus OX=10090 GN=Sptbn1;>tr|Q3UGX2|Q…	SPTB;SPTBN1	1	279.775	311.285	313.028	17.6937	44.5066	39.7156	0.143836	0.149516	0.996796	0.155504	0.0912601	0.999692
A7VK13;Q91V57;Q91V57-3;Q91V57-2	>tr|A7VK13|A7VK13_MOUSE Isoform of Q91V57, Alpha2-chimerin OS=Mus musculus OX=10090 GN=Chn1 PE=1 SV=1;>sp|Q91V57|CHIN_MOUSE N-chimaerin OS=Mus musculus OX=10090 GN=Chn1 PE=1 SV=2;>sp|Q91V57-3|CHIN_MOUSE Isoform of Q91V57, Isoform 3 of N-chimaerin OS=Mus musculus OX=10090 GN=Chn1;>sp|Q91V57-2|CHIN_MOUSE Isoform of Q91V57, Isoform 2 of N-chimaerin OS=Mus musculus OX=10090 GN=Chn1	CHN1	1	49.348	43.4567	49.665	7.17202	6.56287	8.70972	-0.184507	0.150621	0.996796	0.00199207	0.988482	0.999692
O35295	>sp|O35295|PURB_MOUSE Transcriptional activator protein Pur-beta OS=Mus musculus OX=10090 GN=Purb PE=1 SV=3	PURB	1	146.985	135.953	136.213	12.1516	8.60268	15.7279	-0.110482	0.150774	0.996796	-0.113568	0.23126	0.999692
Q9R0P9	>sp|Q9R0P9|UCHL1_MOUSE Ubiquitin carboxyl-terminal hydrolase isozyme L1 OS=Mus musculus OX=10090 GN=Uchl1 PE=1 SV=1	UCHL1	6	19321	18101.8	19130.3	1204.34	903.839	2788.81	-0.0930761	0.150897	0.996796	-0.0244154	0.799424	0.999692
Q91VR8	>sp|Q91VR8|BRK1_MOUSE Protein BRICK1 OS=Mus musculus OX=10090 GN=Brk1 PE=1 SV=1	BRK1	2	1207.12	1135.85	1181.56	70.7031	34.5189	96.8769	-0.0862494	0.151999	0.996796	-0.0326459	0.643571	0.999692
Q9Z1J3	>sp|Q9Z1J3|NFS1_MOUSE Cysteine desulfurase, mitochondrial OS=Mus musculus OX=10090 GN=Nfs1 PE=1 SV=3	NFS1	2	110.779	128.265	131.735	15.7834	23.1147	35.8425	0.204423	0.152457	0.996796	0.221034	0.213145	0.999692
F8VQ11;B1AQY2;Q69ZH9;D6RDB5	>tr|F8VQ11|F8VQ11_MOUSE Isoform of Q69ZH9, Rho GTPase-activating protein 23 OS=Mus musculus OX=10090 GN=Arhgap23 PE=1 SV=1;>tr|B1AQY2|B1AQY2_MOUSE Isoform of Q69ZH9, Rho GTPase-activating protein 23 OS=Mus musculus OX=10090 GN=Arhgap23 PE=1 SV=1;>sp|Q69ZH9|RHG23_MOUSE Rho GTPase-activating protein 23 OS=Mus musculus OX=10090 GN=Arhgap23 PE=1 SV=2;>tr|D6RDB5|D6RDB5_MOUSE Isoform of Q69ZH9, Rho GTP…	ARHGAP23	1	179.221	199.846	201.677	19.275	26.9548	19.9368	0.15401	0.152985	0.996796	0.171574	0.0912147	0.999692
A0A0R4J2B2;Q6WVG3	>tr|A0A0R4J2B2|A0A0R4J2B2_MOUSE Isoform of Q6WVG3, BTB/POZ domain-containing protein KCTD12 OS=Mus musculus OX=10090 GN=Kctd12 PE=1 SV=1;>sp|Q6WVG3|KCD12_MOUSE BTB/POZ domain-containing protein KCTD12 OS=Mus musculus OX=10090 GN=Kctd12 PE=1 SV=1	KCTD12	6	2101.13	2264.97	2122.75	135.028	189.575	197.252	0.10688	0.153061	0.996796	0.0125671	0.866372	0.999692
D6RII3;D3Z4J9;Q05BC3-2;Q05BC3;Q05BC3-3	>tr|D6RII3|D6RII3_MOUSE Isoform of Q05BC3, Echinoderm microtubule-associated protein-like 1 OS=Mus musculus OX=10090 GN=Eml1 PE=1 SV=1;>tr|D3Z4J9|D3Z4J9_MOUSE Isoform of Q05BC3, Echinoderm microtubule-associated protein-like 1 OS=Mus musculus OX=10090 GN=Eml1 PE=1 SV=1;>sp|Q05BC3-2|EMAL1_MOUSE Isoform of Q05BC3, Isoform 2 of Echinoderm microtubule-associated protein-like 1 OS=Mus musculus OX=1009…	EML1	1	42.7496	39.2924	44.2906	4.06205	3.21436	4.9763	-0.119959	0.153088	0.996796	0.0491747	0.594219	0.999692
Q9CPY7-2;Q9CPY7	>sp|Q9CPY7-2|AMPL_MOUSE Isoform of Q9CPY7, Isoform 2 of Cytosol aminopeptidase OS=Mus musculus OX=10090 GN=Lap3;>sp|Q9CPY7|AMPL_MOUSE Cytosol aminopeptidase OS=Mus musculus OX=10090 GN=Lap3 PE=1 SV=3	LAP3	9	1858.74	1707.04	1829.17	159.414	157.587	217.783	-0.123067	0.153596	0.996796	-0.0260958	0.773518	0.999692
Q99KQ4	>sp|Q99KQ4|NAMPT_MOUSE Nicotinamide phosphoribosyltransferase OS=Mus musculus OX=10090 GN=Nampt PE=1 SV=1	NAMPT	3	262.786	244.14	233.683	20.1719	16.8249	34.1293	-0.105383	0.154108	0.996796	-0.178074	0.0894428	0.999692
Q3U2G2;Q61316	>tr|Q3U2G2|Q3U2G2_MOUSE Isoform of Q61316, Heat shock 70 kDa protein 4 OS=Mus musculus OX=10090 GN=Hspa4 PE=1 SV=1;>sp|Q61316|HSP74_MOUSE Heat shock 70 kDa protein 4 OS=Mus musculus OX=10090 GN=Hspa4 PE=1 SV=1	HSPA4	26	14460.2	13495.6	13843.8	910.99	939.715	2277.51	-0.0999313	0.154671	0.996796	-0.0760061	0.467642	0.999692
Q61699;E9Q0U7;Q61699-2	>sp|Q61699|HS105_MOUSE Heat shock protein 105 kDa OS=Mus musculus OX=10090 GN=Hsph1 PE=1 SV=2;>tr|E9Q0U7|E9Q0U7_MOUSE Isoform of Q61699, Heat shock protein 105 kDa OS=Mus musculus OX=10090 GN=Hsph1 PE=1 SV=1;>sp|Q61699-2|HS105_MOUSE Isoform of Q61699, Isoform HSP105-beta of Heat shock protein 105 kDa OS=Mus musculus OX=10090 GN=Hsph1	HSPH1	18	7746.22	7283.59	7490.47	396.621	394.713	1133.24	-0.0889424	0.154673	0.996796	-0.0600649	0.532515	0.999692
Q80WM4	>sp|Q80WM4|HPLN4_MOUSE Hyaluronan and proteoglycan link protein 4 OS=Mus musculus OX=10090 GN=Hapln4 PE=2 SV=2	HAPLN4	1	200.428	229.516	219.433	37.9872	28.0377	27.7997	0.210732	0.155115	0.996796	0.145299	0.329713	0.999692
Q9QZD8	>sp|Q9QZD8|DIC_MOUSE Mitochondrial dicarboxylate carrier OS=Mus musculus OX=10090 GN=Slc25a10 PE=1 SV=2	SLC25A10	1	148.845	192.549	180.097	58.8759	19.7093	63.9698	0.536078	0.155157	0.996796	0.360923	0.399103	0.999692
Q9DCS3	>sp|Q9DCS3|MECR_MOUSE Enoyl-[acyl-carrier-protein] reductase, mitochondrial OS=Mus musculus OX=10090 GN=Mecr PE=1 SV=2	MECR	2	300.936	242.602	239.752	92.7431	23.661	41.1912	-0.263424	0.155253	0.996796	-0.290998	0.152345	0.999692
P62806	>sp|P62806|H4_MOUSE Histone H4 OS=Mus musculus OX=10090 GN=Hist1h4a PE=1 SV=2	HIST1H4A	3	4105.74	3136.83	3861.25	1369.72	1215.41	1673.39	-0.406531	0.156139	0.996796	-0.135775	0.660276	0.999692
A2ALV3;Q62420;Q8BXU5;A2ALV1;F6ZL13#Q62419	>tr|A2ALV3|A2ALV3_MOUSE Isoform of Q62420, Endophilin-A1 OS=Mus musculus OX=10090 GN=Sh3gl2 PE=1 SV=1;>sp|Q62420|SH3G2_MOUSE Endophilin-A1 OS=Mus musculus OX=10090 GN=Sh3gl2 PE=1 SV=2;>tr|Q8BXU5|Q8BXU5_MOUSE Isoform of Q62420, Endophilin-A1 OS=Mus musculus OX=10090 GN=Sh3gl2 PE=1 SV=1;>tr|A2ALV1|A2ALV1_MOUSE Isoform of Q62420, Endophilin-A1 OS=Mus musculus OX=10090 GN=Sh3gl2 PE=1 SV=1;>tr|F6ZL13|…	SH3GL1;SH3GL2	3	10340.7	9699.11	10287.6	648.011	420.488	1750.94	-0.0910612	0.15654	0.996796	-0.0211964	0.839359	0.999692
A7TU71;A2ALU4-2;A2ALU4	>tr|A7TU71|A7TU71_MOUSE Isoform of A2ALU4, Protein Shroom2 OS=Mus musculus OX=10090 GN=Shroom2 PE=1 SV=1;>sp|A2ALU4-2|SHRM2_MOUSE Isoform of A2ALU4, Isoform 2 of Protein Shroom2 OS=Mus musculus OX=10090 GN=Shroom2;>sp|A2ALU4|SHRM2_MOUSE Protein Shroom2 OS=Mus musculus OX=10090 GN=Shroom2 PE=1 SV=1	SHROOM2	2	417.357	395.902	393.36	11.2786	17.9821	22.1331	-0.076843	0.156652	0.996796	-0.0868531	0.136145	0.999692
A0A0G2JDI9;P55096	>tr|A0A0G2JDI9|A0A0G2JDI9_MOUSE Isoform of P55096, ATP-binding cassette sub-family D member 3 OS=Mus musculus OX=10090 GN=Abcd3 PE=1 SV=1;>sp|P55096|ABCD3_MOUSE ATP-binding cassette sub-family D member 3 OS=Mus musculus OX=10090 GN=Abcd3 PE=1 SV=2	ABCD3	3	502.598	463.41	454.669	42.5029	43.1893	60.4264	-0.117672	0.156658	0.996796	-0.150523	0.133969	0.999692
Q9Z0P5;Q9Z0P5-2;A0A1L1SU53	>sp|Q9Z0P5|TWF2_MOUSE Twinfilin-2 OS=Mus musculus OX=10090 GN=Twf2 PE=1 SV=1;>sp|Q9Z0P5-2|TWF2_MOUSE Isoform of Q9Z0P5, Isoform 2 of Twinfilin-2 OS=Mus musculus OX=10090 GN=Twf2;>tr|A0A1L1SU53|A0A1L1SU53_MOUSE Isoform of Q9Z0P5, Twinfilin-2 (Fragment) OS=Mus musculus OX=10090 GN=Twf2 PE=1 SV=1	TWF2	6	1018.78	961.848	1052.59	50.8668	34.1597	85.1686	-0.0821907	0.157569	0.996796	0.0448319	0.51165	0.999692
Q9Z0V2	>sp|Q9Z0V2|KCND2_MOUSE Potassium voltage-gated channel subfamily D member 2 OS=Mus musculus OX=10090 GN=Kcnd2 PE=1 SV=1	KCND2	2	427.891	476.672	455.651	35.3619	75.6537	23.6019	0.146854	0.158797	0.996796	0.093388	0.209515	0.999692
E9QAQ5;Q9WV60	>tr|E9QAQ5|E9QAQ5_MOUSE Isoform of Q9WV60, Glycogen synthase kinase-3 beta OS=Mus musculus OX=10090 GN=Gsk3b PE=1 SV=1;>sp|Q9WV60|GSK3B_MOUSE Glycogen synthase kinase-3 beta OS=Mus musculus OX=10090 GN=Gsk3b PE=1 SV=2	GSK3B	5	1513.92	1638.81	1726.12	115.859	141.409	143.969	0.113548	0.159687	0.996796	0.188835	0.0283331	0.999692
D3Z4S6;Q922P8	>tr|D3Z4S6|D3Z4S6_MOUSE Isoform of Q922P8, Transmembrane protein 132A OS=Mus musculus OX=10090 GN=Tmem132a PE=1 SV=1;>sp|Q922P8|T132A_MOUSE Transmembrane protein 132A OS=Mus musculus OX=10090 GN=Tmem132a PE=1 SV=2	TMEM132A	1	102.719	91.9123	95.59	15.6218	9.11047	23.8522	-0.154067	0.160709	0.996796	-0.127697	0.432857	0.999692
P62761	>sp|P62761|VISL1_MOUSE Visinin-like protein 1 OS=Mus musculus OX=10090 GN=Vsnl1 PE=1 SV=2	VSNL1	14	29980.6	27210.4	29477.4	3463.76	2557.04	6691.6	-0.136568	0.16153	0.996796	-0.044612	0.752489	0.999692
A2AUK5;A2AUK8;Q9Z2H5;Q9Z2H5-2;A2AUK7;Q9Z2H5-3	>tr|A2AUK5|A2AUK5_MOUSE Isoform of Q9Z2H5, Band 4.1-like protein 1 OS=Mus musculus OX=10090 GN=Epb41l1 PE=1 SV=1;>tr|A2AUK8|A2AUK8_MOUSE Isoform of Q9Z2H5, Band 4.1-like protein 1 OS=Mus musculus OX=10090 GN=Epb41l1 PE=1 SV=1;>sp|Q9Z2H5|E41L1_MOUSE Band 4.1-like protein 1 OS=Mus musculus OX=10090 GN=Epb41l1 PE=1 SV=2;>sp|Q9Z2H5-2|E41L1_MOUSE Isoform of Q9Z2H5, Isoform 2 of Band 4.1-like protein 1…	EPB41L1	11	5799.86	6149.13	6614.98	297.11	282.761	327.124	0.0846955	0.161905	0.996796	0.189851	0.00692268	0.999692
Q9D6F9	>sp|Q9D6F9|TBB4A_MOUSE Tubulin beta-4A chain OS=Mus musculus OX=10090 GN=Tubb4a PE=1 SV=3	TUBB4A	6	14109.4	12522.8	13223.3	2077.44	1259.41	3095.46	-0.164047	0.161909	0.996796	-0.112115	0.490822	0.999692
O08547;E9Q6R3	>sp|O08547|SC22B_MOUSE Vesicle-trafficking protein SEC22b OS=Mus musculus OX=10090 GN=Sec22b PE=1 SV=3;>tr|E9Q6R3|E9Q6R3_MOUSE Isoform of O08547, Vesicle-trafficking protein SEC22b OS=Mus musculus OX=10090 GN=Sec22b PE=1 SV=1	SEC22B	4	2237.71	2395.9	2350.27	130.575	172.801	150.32	0.0974981	0.162379	0.996796	0.0704263	0.292269	0.999692
Q9CR00;A0A0G2JGN6	>sp|Q9CR00|PSMD9_MOUSE 26S proteasome non-ATPase regulatory subunit 9 OS=Mus musculus OX=10090 GN=Psmd9 PE=1 SV=1;>tr|A0A0G2JGN6|A0A0G2JGN6_MOUSE Isoform of Q9CR00, 26S proteasome non-ATPase regulatory subunit 9 (Fragment) OS=Mus musculus OX=10090 GN=Psmd9 PE=1 SV=1	PSMD9	1	239.886	219.458	224.939	22.3135	24.7531	47.2439	-0.13035	0.162386	0.996796	-0.112574	0.390383	0.999692
P13020-2;P13020;A0A0J9YUQ8	>sp|P13020-2|GELS_MOUSE Isoform of P13020, Isoform 2 of Gelsolin OS=Mus musculus OX=10090 GN=Gsn;>sp|P13020|GELS_MOUSE Gelsolin OS=Mus musculus OX=10090 GN=Gsn PE=1 SV=3;>tr|A0A0J9YUQ8|A0A0J9YUQ8_MOUSE Isoform of P13020, Gelsolin (Fragment) OS=Mus musculus OX=10090 GN=Gsn PE=1 SV=1	GSN	1	83.4891	76.7833	85.7562	6.87962	8.15174	20.1438	-0.123481	0.163877	0.996796	0.00891908	0.950541	0.999692
Q8VEH5	>sp|Q8VEH5|EPMIP_MOUSE EPM2A-interacting protein 1 OS=Mus musculus OX=10090 GN=Epm2aip1 PE=1 SV=1	EPM2AIP1	1	180.669	158.098	178.146	24.6342	32.7332	26.1705	-0.204598	0.16418	0.996796	-0.0206509	0.867791	0.999692
Q62419	>sp|Q62419|SH3G1_MOUSE Endophilin-A2 OS=Mus musculus OX=10090 GN=Sh3gl1 PE=1 SV=1	SH3GL1	3	330.175	297.266	315.264	43.034	24.4863	25.6772	-0.144258	0.164971	0.996796	-0.0594535	0.561471	0.999692
Q8BGB7;Q8BGB7-2	>sp|Q8BGB7|ENOPH_MOUSE Enolase-phosphatase E1 OS=Mus musculus OX=10090 GN=Enoph1 PE=1 SV=1;>sp|Q8BGB7-2|ENOPH_MOUSE Isoform of Q8BGB7, Isoform 2 of Enolase-phosphatase E1 OS=Mus musculus OX=10090 GN=Enoph1	ENOPH1	2	1089.98	1021.3	1060.35	74.4164	51.3767	113.4	-0.092605	0.165138	0.996796	-0.0438787	0.597233	0.999692
E9QAQ5;Q9WV60#D3Z7E5;Q2NL51	>tr|E9QAQ5|E9QAQ5_MOUSE Isoform of Q9WV60, Glycogen synthase kinase-3 beta OS=Mus musculus OX=10090 GN=Gsk3b PE=1 SV=1;>sp|Q9WV60|GSK3B_MOUSE Glycogen synthase kinase-3 beta OS=Mus musculus OX=10090 GN=Gsk3b PE=1 SV=2;>tr|D3Z7E5|D3Z7E5_MOUSE Isoform of Q2NL51, Glycogen synthase kinase-3 alpha OS=Mus musculus OX=10090 GN=Gsk3a PE=1 SV=1;>sp|Q2NL51|GSK3A_MOUSE Glycogen synthase kinase-3 alpha OS=Mu…	GSK3A;GSK3B	1	186.493	202.744	211.941	15.1415	21.0046	47.3347	0.118275	0.165778	0.996796	0.158918	0.252005	0.999692
A0A0R4J1Z3;Q9CR67	>tr|A0A0R4J1Z3|A0A0R4J1Z3_MOUSE Isoform of Q9CR67, Transmembrane protein 33 OS=Mus musculus OX=10090 GN=Tmem33 PE=1 SV=1;>sp|Q9CR67|TMM33_MOUSE Transmembrane protein 33 OS=Mus musculus OX=10090 GN=Tmem33 PE=1 SV=1	TMEM33	1	557.045	617.791	589.634	63.8762	71.6388	73.8306	0.149083	0.166408	0.996796	0.0806465	0.459406	0.999692
P84075;E9PV73;A2A7R5#Q91X97;D3YVA2;D3Z2Z8	>sp|P84075|HPCA_MOUSE Neuron-specific calcium-binding protein hippocalcin OS=Mus musculus OX=10090 GN=Hpca PE=1 SV=2;>tr|E9PV73|E9PV73_MOUSE Isoform of P84075, Neuron-specific calcium-binding protein hippocalcin (Fragment) OS=Mus musculus OX=10090 GN=Hpca PE=1 SV=1;>tr|A2A7R5|A2A7R5_MOUSE Isoform of P84075, Neuron-specific calcium-binding protein hippocalcin (Fragment) OS=Mus musculus OX=10090 GN…	HPCA;NCALD	1	13334.9	12410	12195.9	950.79	1022.89	1502.6	-0.104433	0.166482	0.996796	-0.134163	0.1408	0.999692
B1AQX6;B1AQX7;Q9QWI6-3#B1AQX9;Q9QWI6-2	>tr|B1AQX6|B1AQX6_MOUSE Isoform of Q9QWI6, SRC kinase-signaling inhibitor 1 OS=Mus musculus OX=10090 GN=Srcin1 PE=1 SV=1;>tr|B1AQX7|B1AQX7_MOUSE Isoform of Q9QWI6, SRC kinase-signaling inhibitor 1 OS=Mus musculus OX=10090 GN=Srcin1 PE=1 SV=1;>sp|Q9QWI6-3|SRCN1_MOUSE Isoform of Q9QWI6, Isoform 3 of SRC kinase signaling inhibitor 1 OS=Mus musculus OX=10090 GN=Srcin1;>tr|B1AQX9|B1AQX9_MOUSE Isoform …	SRCIN1	24	15711	14763.2	13916.6	707.87	1105.42	658.859	-0.0917088	0.166962	0.996796	-0.175028	0.00896953	0.999692
Q9WV34;Q9WV34-2	>sp|Q9WV34|MPP2_MOUSE MAGUK p55 subfamily member 2 OS=Mus musculus OX=10090 GN=Mpp2 PE=1 SV=1;>sp|Q9WV34-2|MPP2_MOUSE Isoform of Q9WV34, Isoform 2 of MAGUK p55 subfamily member 2 OS=Mus musculus OX=10090 GN=Mpp2	MPP2	13	7411.4	8369.8	8071.91	705.933	1413.78	237.624	0.162888	0.167209	0.996796	0.127723	0.0886742	0.999692
P99024	>sp|P99024|TBB5_MOUSE Tubulin beta-5 chain OS=Mus musculus OX=10090 GN=Tubb5 PE=1 SV=1	TUBB5	4	16301.8	15414.1	16399.7	798.632	546.33	1904.83	-0.0800377	0.167261	0.996796	0.00229342	0.977298	0.999692
Q8C446;F6ZYH6;P63080	>tr|Q8C446|Q8C446_MOUSE Isoform of P63080, Gamma-aminobutyric acid (GABA-A) receptor, subunit beta 3, isoform CRA_b OS=Mus musculus OX=10090 GN=Gabrb3 PE=1 SV=1;>tr|F6ZYH6|F6ZYH6_MOUSE Isoform of P63080, Gamma-aminobutyric acid receptor subunit beta-3 OS=Mus musculus OX=10090 GN=Gabrb3 PE=1 SV=1;>sp|P63080|GBRB3_MOUSE Gamma-aminobutyric acid receptor subunit beta-3 OS=Mus musculus OX=10090 GN=Gab…	GABRB3	3	1276.48	1407.04	1309.58	66.1636	196.594	68.1725	0.130394	0.167381	0.996796	0.0369852	0.540245	0.999692
D3Z041;P41216#Q8JZR0	>tr|D3Z041|D3Z041_MOUSE Isoform of P41216, Long-chain-fatty-acid--CoA ligase 1 OS=Mus musculus OX=10090 GN=Acsl1 PE=1 SV=1;>sp|P41216|ACSL1_MOUSE Long-chain-fatty-acid--CoA ligase 1 OS=Mus musculus OX=10090 GN=Acsl1 PE=1 SV=2;>sp|Q8JZR0|ACSL5_MOUSE Long-chain-fatty-acid--CoA ligase 5 OS=Mus musculus OX=10090 GN=Acsl5 PE=1 SV=1	ACSL1;ACSL5	1	281.91	300.04	283.859	20.6038	12.3861	26.4692	0.0921001	0.167459	0.996796	0.0080883	0.917475	0.999692
Q62048;D3Z375;Q62048-2	>sp|Q62048|PEA15_MOUSE Astrocytic phosphoprotein PEA-15 OS=Mus musculus OX=10090 GN=Pea15 PE=1 SV=1;>tr|D3Z375|D3Z375_MOUSE Isoform of Q62048, Phosphoprotein-enriched in astrocytes 15A (Fragment) OS=Mus musculus OX=10090 GN=Pea15a PE=1 SV=1;>sp|Q62048-2|PEA15_MOUSE Isoform of Q62048, Isoform 2 of Astrocytic phosphoprotein PEA-15 OS=Mus musculus OX=10090 GN=Pea15	PEA15;PEA15A	4	2871.05	2464.33	2465.64	528.592	494.984	584.61	-0.22897	0.167538	0.996796	-0.23205	0.174605	0.999692
P46664	>sp|P46664|PURA2_MOUSE Adenylosuccinate synthetase isozyme 2 OS=Mus musculus OX=10090 GN=Adss PE=1 SV=2	ADSS	6	1232.14	1158.32	1175.83	86.4678	29.4767	143.559	-0.0866486	0.167811	0.996796	-0.0729683	0.403812	0.999692
Q8R502	>sp|Q8R502|LRC8C_MOUSE Volume-regulated anion channel subunit LRRC8C OS=Mus musculus OX=10090 GN=Lrrc8c PE=1 SV=1	LRRC8C	1	135.676	151.303	138.068	13.3147	23.6483	25.4149	0.149361	0.168529	0.996796	0.0118816	0.919603	0.999692
Q543K9;P23492	>tr|Q543K9|Q543K9_MOUSE Isoform of P23492, Purine nucleoside phosphorylase OS=Mus musculus OX=10090 GN=Pnp PE=1 SV=1;>sp|P23492|PNPH_MOUSE Purine nucleoside phosphorylase OS=Mus musculus OX=10090 GN=Pnp PE=1 SV=2	PNP	1	100.238	90.7093	96.0001	11.7235	8.45351	19.6124	-0.139679	0.169615	0.996796	-0.0759804	0.576369	0.999692
Q99KJ8	>sp|Q99KJ8|DCTN2_MOUSE Dynactin subunit 2 OS=Mus musculus OX=10090 GN=Dctn2 PE=1 SV=3	DCTN2	9	3911.06	3651.55	3839.99	224.897	314.039	345.624	-0.101473	0.16962	0.996796	-0.0291945	0.689183	0.999692
B1AWN6;A0A0J9YTW6#A2APX8-3;A2APX8-2;A2APX8#A0A0J9YUW5;F7D6K4;F6U329;F7D6J5;Q9WTU3-2;Q9WTU3-5;Q9WTU3;Q9WTU3-3	>tr|B1AWN6|B1AWN6_MOUSE Isoform of A0A0J9YTW6, Sodium channel protein OS=Mus musculus OX=10090 GN=Scn2a PE=1 SV=1;>tr|A0A0J9YTW6|A0A0J9YTW6_MOUSE Sodium channel protein OS=Mus musculus OX=10090 GN=Scn2a PE=1 SV=1;>sp|A2APX8-3|SCN1A_MOUSE Isoform of A2APX8, Isoform 3 of Sodium channel protein type 1 subunit alpha OS=Mus musculus OX=10090 GN=Scn1a;>sp|A2APX8-2|SCN1A_MOUSE Isoform of A2APX8, Isoform…	SCN1A;SCN2A;SCN8A	5	1971.56	2162.03	2204.48	270.67	173.498	481.464	0.14047	0.171046	0.996796	0.14284	0.353298	0.999692
P62627;A2AVR9	>sp|P62627|DLRB1_MOUSE Dynein light chain roadblock-type 1 OS=Mus musculus OX=10090 GN=Dynlrb1 PE=1 SV=3;>tr|A2AVR9|A2AVR9_MOUSE Isoform of P62627, Dynein light chain roadblock OS=Mus musculus OX=10090 GN=Dynlrb1 PE=1 SV=1	DYNLRB1	2	1110.35	989.686	1006.74	173.373	102.759	264.629	-0.158534	0.172024	0.996796	-0.168717	0.337639	0.999692
Q9JMC3	>sp|Q9JMC3|DNJA4_MOUSE DnaJ homolog subfamily A member 4 OS=Mus musculus OX=10090 GN=Dnaja4 PE=1 SV=1	DNAJA4	2	221.692	194.883	177.781	30.33	43.7121	16.9014	-0.200388	0.174064	0.996796	-0.311649	0.0118531	0.999692
Q4KMM3;Q4KMM3-4;Q4KMM3-2;E9Q0A7;Q4KMM3-3	>sp|Q4KMM3|OXR1_MOUSE Oxidation resistance protein 1 OS=Mus musculus OX=10090 GN=Oxr1 PE=1 SV=3;>sp|Q4KMM3-4|OXR1_MOUSE Isoform of Q4KMM3, Isoform 4 of Oxidation resistance protein 1 OS=Mus musculus OX=10090 GN=Oxr1;>sp|Q4KMM3-2|OXR1_MOUSE Isoform of Q4KMM3, Isoform 2 of Oxidation resistance protein 1 OS=Mus musculus OX=10090 GN=Oxr1;>tr|E9Q0A7|E9Q0A7_MOUSE Isoform of Q4KMM3, Oxidation resistance…	OXR1	11	5703.85	5446.95	5502.41	113.687	123.86	191.835	-0.0665449	0.174335	0.996796	-0.0523174	0.296005	0.999692
F8WJK8;Q99L47	>tr|F8WJK8|F8WJK8_MOUSE Isoform of Q99L47, Hsc70-interacting protein OS=Mus musculus OX=10090 GN=St13 PE=1 SV=1;>sp|Q99L47|F10A1_MOUSE Hsc70-interacting protein OS=Mus musculus OX=10090 GN=St13 PE=1 SV=1	ST13	5	3005.68	2798.69	2920.24	257.611	138.922	210.454	-0.0998939	0.174502	0.996796	-0.0402135	0.603643	0.999692
Q3UJU9	>sp|Q3UJU9|RMD3_MOUSE Regulator of microtubule dynamics protein 3 OS=Mus musculus OX=10090 GN=Rmdn3 PE=1 SV=2	RMDN3	3	508.371	565.152	546.998	72.1148	65.7335	134.805	0.156998	0.174588	0.996796	0.0834022	0.601427	0.999692
A2ALS5;A2ALS5-3;A2ALS5-2;A2ALS4;A2ALS5-4	>sp|A2ALS5|RPGP1_MOUSE Rap1 GTPase-activating protein 1 OS=Mus musculus OX=10090 GN=Rap1gap PE=1 SV=2;>sp|A2ALS5-3|RPGP1_MOUSE Isoform of A2ALS5, Isoform 3 of Rap1 GTPase-activating protein 1 OS=Mus musculus OX=10090 GN=Rap1gap;>sp|A2ALS5-2|RPGP1_MOUSE Isoform of A2ALS5, Isoform 2 of Rap1 GTPase-activating protein 1 OS=Mus musculus OX=10090 GN=Rap1gap;>tr|A2ALS4|A2ALS4_MOUSE Isoform of A2ALS5, Ra…	RAP1GAP	1	63.83	59.5627	69.0575	4.0983	4.68903	9.18898	-0.101076	0.175196	0.996796	0.105429	0.268277	0.999692
E9Q035;Q921I1	>tr|E9Q035|E9Q035_MOUSE Predicted gene 20425 OS=Mus musculus OX=10090 GN=Gm20425 PE=4 SV=1;>sp|Q921I1|TRFE_MOUSE Serotransferrin OS=Mus musculus OX=10090 GN=Tf PE=1 SV=1	GM20425;TF	4	886.644	819.458	840.329	76.946	70.4189	160.934	-0.113143	0.175543	0.996796	-0.095298	0.453545	0.999692
Q99KE1	>sp|Q99KE1|MAOM_MOUSE NAD-dependent malic enzyme, mitochondrial OS=Mus musculus OX=10090 GN=Me2 PE=1 SV=1	ME2	1	105.337	120.493	125.267	16.367	21.6179	47.4903	0.189504	0.176251	0.996796	0.186766	0.388707	0.999692
Q9QYJ0	>sp|Q9QYJ0|DNJA2_MOUSE DnaJ homolog subfamily A member 2 OS=Mus musculus OX=10090 GN=Dnaja2 PE=1 SV=1	DNAJA2	3	543.237	477.785	443.141	74.2419	113.73	41.5465	-0.203979	0.176654	0.996796	-0.287646	0.0155904	0.999692
P48722;P48722-2;E0CY23	>sp|P48722|HS74L_MOUSE Heat shock 70 kDa protein 4L OS=Mus musculus OX=10090 GN=Hspa4l PE=1 SV=2;>sp|P48722-2|HS74L_MOUSE Isoform of P48722, Isoform 2 of Heat shock 70 kDa protein 4L OS=Mus musculus OX=10090 GN=Hspa4l;>tr|E0CY23|E0CY23_MOUSE Isoform of P48722, Heat shock 70 kDa protein 4L (Fragment) OS=Mus musculus OX=10090 GN=Hspa4l PE=1 SV=1	HSPA4L	16	6194.88	5889.57	6027.75	166.136	275.037	608.853	-0.0737406	0.176741	0.996796	-0.0449894	0.528972	0.999692
Q8C561-2;Q8C561;Q8C561-3	>sp|Q8C561-2|LMBD2_MOUSE Isoform of Q8C561, Isoform 2 of LMBR1 domain-containing protein 2 OS=Mus musculus OX=10090 GN=Lmbrd2;>sp|Q8C561|LMBD2_MOUSE LMBR1 domain-containing protein 2 OS=Mus musculus OX=10090 GN=Lmbrd2 PE=1 SV=1;>sp|Q8C561-3|LMBD2_MOUSE Isoform of Q8C561, Isoform 3 of LMBR1 domain-containing protein 2 OS=Mus musculus OX=10090 GN=Lmbrd2	LMBRD2	1	113.11	98.7345	111.962	5.07966	26.2382	8.32469	-0.250402	0.176765	0.996796	-0.0166525	0.795841	0.999692
A2ALV3;Q62420;Q8BXU5;A2ALV1;F6ZL13	>tr|A2ALV3|A2ALV3_MOUSE Isoform of Q62420, Endophilin-A1 OS=Mus musculus OX=10090 GN=Sh3gl2 PE=1 SV=1;>sp|Q62420|SH3G2_MOUSE Endophilin-A1 OS=Mus musculus OX=10090 GN=Sh3gl2 PE=1 SV=2;>tr|Q8BXU5|Q8BXU5_MOUSE Isoform of Q62420, Endophilin-A1 OS=Mus musculus OX=10090 GN=Sh3gl2 PE=1 SV=1;>tr|A2ALV1|A2ALV1_MOUSE Isoform of Q62420, Endophilin-A1 OS=Mus musculus OX=10090 GN=Sh3gl2 PE=1 SV=1;>tr|F6ZL13|…	SH3GL2	15	28889.2	27252.4	27412.9	1877.56	479.795	2051.54	-0.0817897	0.177729	0.996796	-0.07641	0.288523	0.999692
Q8BHC4;B0QZX9	>sp|Q8BHC4|DCAKD_MOUSE Dephospho-CoA kinase domain-containing protein OS=Mus musculus OX=10090 GN=Dcakd PE=1 SV=1;>tr|B0QZX9|B0QZX9_MOUSE Isoform of Q8BHC4, Dephospho-CoA kinase domain-containing protein (Fragment) OS=Mus musculus OX=10090 GN=Dcakd PE=1 SV=1	DCAKD	2	132.987	141.42	150.166	9.25521	7.08497	19.8713	0.0900997	0.178348	0.996796	0.167908	0.0867002	0.999692
Q4VBD2	>sp|Q4VBD2|TAPT1_MOUSE Transmembrane anterior posterior transformation protein 1 OS=Mus musculus OX=10090 GN=Tapt1 PE=1 SV=2	TAPT1	1	110.003	120.916	109.028	7.71944	16.6685	18.8527	0.128575	0.178531	0.996796	-0.0283397	0.801582	0.999692
Q8BFQ8	>sp|Q8BFQ8|GALD1_MOUSE Glutamine amidotransferase-like class 1 domain-containing protein 1 OS=Mus musculus OX=10090 GN=Gatd1 PE=1 SV=1	GATD1	3	529.438	494.324	511.551	39.6705	32.1098	47.0298	-0.0981541	0.178593	0.996796	-0.051004	0.517195	0.999692
Q9CXP8;G3UZK1	>sp|Q9CXP8|GBG10_MOUSE Guanine nucleotide-binding protein G(I)/G(S)/G(O) subunit gamma-10 OS=Mus musculus OX=10090 GN=Gng10 PE=3 SV=1;>tr|G3UZK1|G3UZK1_MOUSE Guanine nucleotide-binding protein subunit gamma OS=Mus musculus OX=10090 GN=Gm20503 PE=3 SV=1	GM20503;GNG10	1	833.06	888.213	856.303	61.9746	50.1663	96.9758	0.0940346	0.179548	0.996796	0.0353253	0.685288	0.999692
Q9WU78-3;Q9WU78	>sp|Q9WU78-3|PDC6I_MOUSE Isoform of Q9WU78, Isoform 3 of Programmed cell death 6-interacting protein OS=Mus musculus OX=10090 GN=Pdcd6ip;>sp|Q9WU78|PDC6I_MOUSE Programmed cell death 6-interacting protein OS=Mus musculus OX=10090 GN=Pdcd6ip PE=1 SV=3	PDCD6IP	8	1757.45	1641.83	1635.11	145.51	75.673	122.583	-0.0953841	0.179866	0.996796	-0.103377	0.191198	0.999692
Q62418-3;Q62418-2;Q62418	>sp|Q62418-3|DBNL_MOUSE Isoform of Q62418, Isoform 3 of Drebrin-like protein OS=Mus musculus OX=10090 GN=Dbnl;>sp|Q62418-2|DBNL_MOUSE Isoform of Q62418, Isoform 2 of Drebrin-like protein OS=Mus musculus OX=10090 GN=Dbnl;>sp|Q62418|DBNL_MOUSE Drebrin-like protein OS=Mus musculus OX=10090 GN=Dbnl PE=1 SV=2	DBNL	3	217.319	199.139	217.794	15.7758	27.9941	22.7999	-0.134902	0.17996	0.996796	3.18327e-05	0.999692	0.999692
Q8BHN3;Q8BHN3-3#Q8BHN3-2	>sp|Q8BHN3|GANAB_MOUSE Neutral alpha-glucosidase AB OS=Mus musculus OX=10090 GN=Ganab PE=1 SV=1;>sp|Q8BHN3-3|GANAB_MOUSE Isoform of Q8BHN3, Isoform 3 of Neutral alpha-glucosidase AB OS=Mus musculus OX=10090 GN=Ganab;>sp|Q8BHN3-2|GANAB_MOUSE Isoform of Q8BHN3, Isoform 2 of Neutral alpha-glucosidase AB OS=Mus musculus OX=10090 GN=Ganab	GANAB	6	1385.61	1503.01	1425.84	129.682	134.379	33.6054	0.117637	0.180231	0.996796	0.0462384	0.520269	0.999692
B7ZBY7;E9PY39;Q9CZY3;Q9CZY3-2;B7ZBY6	>tr|B7ZBY7|B7ZBY7_MOUSE Isoform of Q9CZY3, Ubiquitin-conjugating enzyme E2 variant 1 OS=Mus musculus OX=10090 GN=Ube2v1 PE=3 SV=1;>tr|E9PY39|E9PY39_MOUSE Predicted gene 20431 OS=Mus musculus OX=10090 GN=Gm20431 PE=3 SV=1;>sp|Q9CZY3|UB2V1_MOUSE Ubiquitin-conjugating enzyme E2 variant 1 OS=Mus musculus OX=10090 GN=Ube2v1 PE=1 SV=1;>sp|Q9CZY3-2|UB2V1_MOUSE Isoform of Q9CZY3, Isoform 2 of Ubiquitin-c…	GM20431;UBE2V1	1	186.43	166.489	177.905	25.8535	25.6148	43.5881	-0.164949	0.180483	0.996796	-0.094053	0.571643	0.999692
O55222	>sp|O55222|ILK_MOUSE Integrin-linked protein kinase OS=Mus musculus OX=10090 GN=Ilk PE=1 SV=2	ILK	1	94.4406	88.6361	99.1933	6.32421	5.38067	14.0786	-0.0911427	0.18145	0.996796	0.0621495	0.506653	0.999692
Q61024	>sp|Q61024|ASNS_MOUSE Asparagine synthetase [glutamine-hydrolyzing] OS=Mus musculus OX=10090 GN=Asns PE=1 SV=3	ASNS	1	109.333	99.3161	99.7519	11.9146	11.7267	18.9996	-0.139706	0.182066	0.996796	-0.144141	0.255219	0.999692
Q810U4-3;Q810U4#A0A1W2P7Y9#Q810U4-2	>sp|Q810U4-3|NRCAM_MOUSE Isoform of Q810U4, Isoform 3 of Neuronal cell adhesion molecule OS=Mus musculus OX=10090 GN=Nrcam;>sp|Q810U4|NRCAM_MOUSE Neuronal cell adhesion molecule OS=Mus musculus OX=10090 GN=Nrcam PE=1 SV=2;>tr|A0A1W2P7Y9|A0A1W2P7Y9_MOUSE Isoform of Q810U4, Neuronal cell adhesion molecule OS=Mus musculus OX=10090 GN=Nrcam PE=1 SV=1;>sp|Q810U4-2|NRCAM_MOUSE Isoform of Q810U4, Isofor…	NRCAM	12	3208.56	3443.54	3494.18	161.17	305.692	100.509	0.09855	0.183037	0.996796	0.124058	0.0400482	0.999692
A0A0G2JDK2;P17439	>tr|A0A0G2JDK2|A0A0G2JDK2_MOUSE Isoform of P17439, Glucosylceramidase OS=Mus musculus OX=10090 GN=Gba PE=1 SV=1;>sp|P17439|GLCM_MOUSE Glucosylceramidase OS=Mus musculus OX=10090 GN=Gba PE=1 SV=1	GBA	1	74.6955	66.3474	77.047	10.5037	12.2528	15.8459	-0.179573	0.183063	0.996796	0.0311053	0.826245	0.999692
Q8CH72	>sp|Q8CH72|TRI32_MOUSE E3 ubiquitin-protein ligase TRIM32 OS=Mus musculus OX=10090 GN=Trim32 PE=1 SV=2	TRIM32	2	242.83	229.259	236.94	12.0568	13.1024	17.3479	-0.0833604	0.183246	0.996796	-0.0368431	0.569712	0.999692
B1ARA3;B1ARA5;P61255	>tr|B1ARA3|B1ARA3_MOUSE Isoform of P61255, 60S ribosomal protein L26 (Fragment) OS=Mus musculus OX=10090 GN=Rpl26 PE=1 SV=1;>tr|B1ARA5|B1ARA5_MOUSE Isoform of P61255, 60S ribosomal protein L26 OS=Mus musculus OX=10090 GN=Rpl26 PE=1 SV=1;>sp|P61255|RL26_MOUSE 60S ribosomal protein L26 OS=Mus musculus OX=10090 GN=Rpl26 PE=1 SV=1	RPL26	1	174.359	189.186	183.759	17.1238	17.1228	22.0869	0.118603	0.183273	0.996796	0.0730992	0.452915	0.999692
Q91ZE6;E9PX29;E9PZC2	>tr|Q91ZE6|Q91ZE6_MOUSE Isoform of E9PX29, Spectrin beta chain OS=Mus musculus OX=10090 GN=Sptbn4 PE=1 SV=1;>tr|E9PX29|E9PX29_MOUSE Spectrin beta chain OS=Mus musculus OX=10090 GN=Sptbn4 PE=1 SV=1;>tr|E9PZC2|E9PZC2_MOUSE Isoform of E9PX29, Spectrin beta, non-erythrocytic 4 OS=Mus musculus OX=10090 GN=Sptbn4 PE=1 SV=1	SPTBN4	7	654.459	732.851	687.101	67.6021	113.205	25.0701	0.155106	0.183303	0.996796	0.0761508	0.342278	0.999692
D3YXZ3;Q91YS4;O88448	>tr|D3YXZ3|D3YXZ3_MOUSE Isoform of O88448, Kinesin light chain 2 OS=Mus musculus OX=10090 GN=Klc2 PE=1 SV=1;>tr|Q91YS4|Q91YS4_MOUSE Isoform of O88448, Kinesin light chain 2 OS=Mus musculus OX=10090 GN=Klc2 PE=1 SV=1;>sp|O88448|KLC2_MOUSE Kinesin light chain 2 OS=Mus musculus OX=10090 GN=Klc2 PE=1 SV=1	KLC2	6	596.833	567.217	594.147	21.6298	24.2881	19.7264	-0.0736603	0.18332	0.996796	-0.00635403	0.902445	0.999692
A0A0A0MQB0;Q4PJX1-3;Q4PJX1;Q4PJX1-2	>tr|A0A0A0MQB0|A0A0A0MQB0_MOUSE Isoform of Q4PJX1, cDNA sequence BC003331 OS=Mus musculus OX=10090 GN=BC003331 PE=1 SV=1;>sp|Q4PJX1-3|ODR4_MOUSE Isoform of Q4PJX1, Isoform 3 of Protein odr-4 homolog OS=Mus musculus OX=10090 GN=Odr4;>sp|Q4PJX1|ODR4_MOUSE Protein odr-4 homolog OS=Mus musculus OX=10090 GN=Odr4 PE=1 SV=2;>sp|Q4PJX1-2|ODR4_MOUSE Isoform of Q4PJX1, Isoform 2 of Protein odr-4 homolog OS…	BC003331;ODR4	1	195.823	165.298	213.673	39.9171	73.6582	81.0885	-0.309012	0.183532	0.996796	0.0137375	0.96501	0.999692
P28738#Q61768;E9QAK5#P33175	>sp|P28738|KIF5C_MOUSE Kinesin heavy chain isoform 5C OS=Mus musculus OX=10090 GN=Kif5c PE=1 SV=3;>sp|Q61768|KINH_MOUSE Kinesin-1 heavy chain OS=Mus musculus OX=10090 GN=Kif5b PE=1 SV=3;>tr|E9QAK5|E9QAK5_MOUSE Isoform of Q61768, Kinesin-like protein (Fragment) OS=Mus musculus OX=10090 GN=Kif5b PE=1 SV=1;>sp|P33175|KIF5A_MOUSE Kinesin heavy chain isoform 5A OS=Mus musculus OX=10090 GN=Kif5a PE=1 S…	KIF5A;KIF5B;KIF5C	4	2006.35	1895.75	2009.37	96.1915	109.306	103.904	-0.0823633	0.183838	0.996796	0.00197245	0.973201	0.999692
A2AGI2;Q8BYM5;A2AGI3;A2AGI0	>tr|A2AGI2|A2AGI2_MOUSE Isoform of Q8BYM5, Neuroligin-3 OS=Mus musculus OX=10090 GN=Nlgn3 PE=1 SV=1;>sp|Q8BYM5|NLGN3_MOUSE Neuroligin-3 OS=Mus musculus OX=10090 GN=Nlgn3 PE=1 SV=2;>tr|A2AGI3|A2AGI3_MOUSE Isoform of Q8BYM5, Neuroligin-3 OS=Mus musculus OX=10090 GN=Nlgn3 PE=1 SV=1;>tr|A2AGI0|A2AGI0_MOUSE Isoform of Q8BYM5, Neuroligin-3 (Fragment) OS=Mus musculus OX=10090 GN=Nlgn3 PE=1 SV=1	NLGN3	7	2263.27	2524.71	2371.52	342.302	334.192	430.135	0.161583	0.1846	0.996796	0.060738	0.666442	0.999692
Q8VEH3;F6QKK2	>sp|Q8VEH3|ARL8A_MOUSE ADP-ribosylation factor-like protein 8A OS=Mus musculus OX=10090 GN=Arl8a PE=1 SV=1;>tr|F6QKK2|F6QKK2_MOUSE Isoform of Q8VEH3, ADP-ribosylation factor-like protein 8A (Fragment) OS=Mus musculus OX=10090 GN=Arl8a PE=1 SV=1	ARL8A	2	703.198	630.83	688.936	107.381	66.6087	142.409	-0.15041	0.184786	0.996796	-0.0408109	0.776108	0.999692
A3KGU7;A3KGU9;P16546#A3KGU5;E9Q447;P16546-2	>tr|A3KGU7|A3KGU7_MOUSE Isoform of P16546, Spectrin alpha chain, non-erythrocytic 1 OS=Mus musculus OX=10090 GN=Sptan1 PE=1 SV=1;>tr|A3KGU9|A3KGU9_MOUSE Isoform of P16546, Spectrin alpha chain, non-erythrocytic 1 OS=Mus musculus OX=10090 GN=Sptan1 PE=1 SV=2;>sp|P16546|SPTN1_MOUSE Spectrin alpha chain, non-erythrocytic 1 OS=Mus musculus OX=10090 GN=Sptan1 PE=1 SV=4;>tr|A3KGU5|A3KGU5_MOUSE Isoform …	SPTAN1	131	213118	234892	226162	15443.6	32113.4	12237.2	0.131637	0.186071	0.996796	0.0870988	0.209676	0.999692
A0A1B0GR67;A0A087WRP1;A0A087WQH0;A0A087WR62;A0A087WPS7;A0A087WPI2;A0A0R4J2C6;A0A0R4J2C1;Q9QXJ1-2;Q9QXJ1	>tr|A0A1B0GR67|A0A1B0GR67_MOUSE Isoform of Q9QXJ1, Amyloid-beta A4 precursor protein-binding family B member 1 (Fragment) OS=Mus musculus OX=10090 GN=Apbb1 PE=1 SV=1;>tr|A0A087WRP1|A0A087WRP1_MOUSE Isoform of Q9QXJ1, Amyloid-beta A4 precursor protein-binding family B member 1 (Fragment) OS=Mus musculus OX=10090 GN=Apbb1 PE=1 SV=1;>tr|A0A087WQH0|A0A087WQH0_MOUSE Isoform of Q9QXJ1, Amyloid-beta A4 …	APBB1	2	306.713	287.313	300.03	10.7841	31.3861	12.4748	-0.100261	0.186566	0.996796	-0.0320527	0.549273	0.999692
Q8BGD9	>sp|Q8BGD9|IF4B_MOUSE Eukaryotic translation initiation factor 4B OS=Mus musculus OX=10090 GN=Eif4b PE=1 SV=1	EIF4B	2	241.376	223.102	244.291	19.4251	23.2248	32.8191	-0.11641	0.186743	0.996796	0.0112951	0.903818	0.999692
Q5F2E8	>sp|Q5F2E8|TAOK1_MOUSE Serine/threonine-protein kinase TAO1 OS=Mus musculus OX=10090 GN=Taok1 PE=1 SV=1	TAOK1	2	282.039	255.319	267.137	41.6049	20.6661	26.4447	-0.135567	0.186749	0.996796	-0.0720485	0.495639	0.999692
A0A0A6YX73;Q8K1M3;P12367	>tr|A0A0A6YX73|A0A0A6YX73_MOUSE Isoform of P12367, cAMP-dependent protein kinase type II-alpha regulatory subunit OS=Mus musculus OX=10090 GN=Prkar2a PE=1 SV=1;>tr|Q8K1M3|Q8K1M3_MOUSE Isoform of P12367, Protein kinase, cAMP dependent regulatory, type II alpha OS=Mus musculus OX=10090 GN=Prkar2a PE=1 SV=1;>sp|P12367|KAP2_MOUSE cAMP-dependent protein kinase type II-alpha regulatory subunit OS=Mus m…	PRKAR2A	9	3409.39	3688.44	3540.26	202.089	391.468	252.294	0.108848	0.186942	0.996796	0.0536261	0.433069	0.999692
Q8BGQ7	>sp|Q8BGQ7|SYAC_MOUSE Alanine--tRNA ligase, cytoplasmic OS=Mus musculus OX=10090 GN=Aars PE=1 SV=1	AARS	7	1733.68	1606.74	1633.52	158.86	129.265	147.745	-0.108191	0.188265	0.996796	-0.0853805	0.317186	0.999692
P37040;Q05DV1	>sp|P37040|NCPR_MOUSE NADPH--cytochrome P450 reductase OS=Mus musculus OX=10090 GN=Por PE=1 SV=2;>tr|Q05DV1|Q05DV1_MOUSE Isoform of P37040, NADPH--cytochrome P450 reductase OS=Mus musculus OX=10090 GN=Por PE=1 SV=1	POR	5	1584.27	1696.42	1646.73	71.0907	161.423	78.7257	0.0948584	0.188819	0.996796	0.0556871	0.337824	0.999692
Q8VEK3-2;Q8VEK3	>sp|Q8VEK3-2|HNRPU_MOUSE Isoform of Q8VEK3, Isoform 2 of Heterogeneous nuclear ribonucleoprotein U OS=Mus musculus OX=10090 GN=Hnrnpu;>sp|Q8VEK3|HNRPU_MOUSE Heterogeneous nuclear ribonucleoprotein U OS=Mus musculus OX=10090 GN=Hnrnpu PE=1 SV=1	HNRNPU	1	196.709	174.572	182.409	26.8961	31.5105	35.4856	-0.176787	0.189586	0.996796	-0.120478	0.422297	0.999692
P05213#A0A0A0MQA5;P68368#Q9JJZ2	>sp|P05213|TBA1B_MOUSE Tubulin alpha-1B chain OS=Mus musculus OX=10090 GN=Tuba1b PE=1 SV=2;>tr|A0A0A0MQA5|A0A0A0MQA5_MOUSE Isoform of P68368, Tubulin alpha chain (Fragment) OS=Mus musculus OX=10090 GN=Tuba4a PE=1 SV=1;>sp|P68368|TBA4A_MOUSE Tubulin alpha-4A chain OS=Mus musculus OX=10090 GN=Tuba4a PE=1 SV=1;>sp|Q9JJZ2|TBA8_MOUSE Tubulin alpha-8 chain OS=Mus musculus OX=10090 GN=Tuba8 PE=1 SV=1	TUBA1B;TUBA4A;TUBA8	2	8129.78	7061.26	6354.99	1517.49	1311.91	2113.51	-0.201612	0.189619	0.996796	-0.417759	0.105393	0.999692
Q9CZD3	>sp|Q9CZD3|GARS_MOUSE Glycine--tRNA ligase OS=Mus musculus OX=10090 GN=Gars PE=1 SV=1	GARS	2	339.645	312.899	344.391	29.0919	34.2762	33.7404	-0.121656	0.190161	0.996796	0.0190753	0.818708	0.999692
Q922D8;A0A1W2P733	>sp|Q922D8|C1TC_MOUSE C-1-tetrahydrofolate synthase, cytoplasmic OS=Mus musculus OX=10090 GN=Mthfd1 PE=1 SV=4;>tr|A0A1W2P733|A0A1W2P733_MOUSE Isoform of Q922D8, C-1-tetrahydrofolate synthase, cytoplasmic OS=Mus musculus OX=10090 GN=Mthfd1 PE=1 SV=1	MTHFD1	3	460.567	427.774	425.931	45.7912	20.29	38.8353	-0.102015	0.191179	0.996796	-0.111788	0.212808	0.999692
Q8BG40	>sp|Q8BG40|KTNB1_MOUSE Katanin p80 WD40 repeat-containing subunit B1 OS=Mus musculus OX=10090 GN=Katnb1 PE=1 SV=1	KATNB1	1	48.8759	54.2546	45.436	9.04258	4.74378	4.536	0.166825	0.192373	0.996796	-0.0903412	0.48568	0.999692
A0A0G2JGY9;Q7TME0	>tr|A0A0G2JGY9|A0A0G2JGY9_MOUSE Isoform of Q7TME0, Phospholipid phosphatase-related protein type 4 (Fragment) OS=Mus musculus OX=10090 GN=Plppr4 PE=1 SV=1;>sp|Q7TME0|PLPR4_MOUSE Phospholipid phosphatase-related protein type 4 OS=Mus musculus OX=10090 GN=Plppr4 PE=1 SV=2	PLPPR4	6	2016.28	2156.57	2037.91	139.571	162.309	69.2858	0.0964056	0.193245	0.996796	0.0175748	0.77738	0.999692
Q8R5M8-4;E0CY16;E9PYN1;Q8R5M8-3;Q8R5M8-2;Q8R5M8;Q8R5M8-5;Q8R5M8-7;Q8R5M8-6	>sp|Q8R5M8-4|CADM1_MOUSE Isoform of Q8R5M8, Isoform 4 of Cell adhesion molecule 1 OS=Mus musculus OX=10090 GN=Cadm1;>tr|E0CY16|E0CY16_MOUSE Isoform of Q8R5M8, Cell adhesion molecule 1 OS=Mus musculus OX=10090 GN=Cadm1 PE=1 SV=1;>tr|E9PYN1|E9PYN1_MOUSE Isoform of Q8R5M8, Cell adhesion molecule 1 OS=Mus musculus OX=10090 GN=Cadm1 PE=1 SV=1;>sp|Q8R5M8-3|CADM1_MOUSE Isoform of Q8R5M8, Isoform 3 of Ce…	CADM1	4	5586.43	5946.67	5880.5	227.544	477.045	371.792	0.0873836	0.193315	0.996796	0.0726593	0.240979	0.999692
A0A087WS83;Q61290;E9QK20;A0A1D5RLU3#A0A1L1SQZ2;P97445;E9Q1R5	>tr|A0A087WS83|A0A087WS83_MOUSE Isoform of Q61290, Voltage-dependent R-type calcium channel subunit alpha OS=Mus musculus OX=10090 GN=Cacna1e PE=1 SV=1;>sp|Q61290|CAC1E_MOUSE Voltage-dependent R-type calcium channel subunit alpha-1E OS=Mus musculus OX=10090 GN=Cacna1e PE=1 SV=1;>tr|E9QK20|E9QK20_MOUSE Isoform of Q61290, Voltage-dependent R-type calcium channel subunit alpha OS=Mus musculus OX=100…	CACNA1A;CACNA1E	1	997.768	1107.16	974.407	95.4823	163.903	71.2128	0.142397	0.193587	0.996796	-0.0316829	0.697605	0.999692
G3UYF9;Q03958	>tr|G3UYF9|G3UYF9_MOUSE Isoform of Q03958, Prefoldin subunit 6 OS=Mus musculus OX=10090 GN=Pfdn6 PE=1 SV=1;>sp|Q03958|PFD6_MOUSE Prefoldin subunit 6 OS=Mus musculus OX=10090 GN=Pfdn6 PE=1 SV=1	PFDN6	2	201.961	188.35	195.852	13.1031	19.7303	22.389	-0.104216	0.194474	0.996796	-0.049606	0.55974	0.999692
P04919-2;P04919	>sp|P04919-2|B3AT_MOUSE Isoform of P04919, Isoform 2 of Band 3 anion transport protein OS=Mus musculus OX=10090 GN=Slc4a1;>sp|P04919|B3AT_MOUSE Band 3 anion transport protein OS=Mus musculus OX=10090 GN=Slc4a1 PE=1 SV=1	SLC4A1	4	1658.21	1942.51	1750.36	313.319	450.679	265.663	0.222312	0.195008	0.996796	0.087283	0.559023	0.999692
A0A0R4J0T8;Q9D8S3	>tr|A0A0R4J0T8|A0A0R4J0T8_MOUSE Isoform of Q9D8S3, ADP-ribosylation factor GTPase-activating protein 3 OS=Mus musculus OX=10090 GN=Arfgap3 PE=1 SV=1;>sp|Q9D8S3|ARFG3_MOUSE ADP-ribosylation factor GTPase-activating protein 3 OS=Mus musculus OX=10090 GN=Arfgap3 PE=1 SV=2	ARFGAP3	1	31.9346	28.8769	30.1816	4.23068	3.09382	3.49072	-0.14189	0.195047	0.996796	-0.0781148	0.46775	0.999692
Q8VE22;F7ARZ1;Q3TI14;A7M7Q8;Q5SXC9	>sp|Q8VE22|RT23_MOUSE 28S ribosomal protein S23, mitochondrial OS=Mus musculus OX=10090 GN=Mrps23 PE=1 SV=1;>tr|F7ARZ1|F7ARZ1_MOUSE Isoform of Q8VE22, 28S ribosomal protein S23, mitochondrial (Fragment) OS=Mus musculus OX=10090 GN=Mrps23 PE=1 SV=1;>tr|Q3TI14|Q3TI14_MOUSE Isoform of Q8VE22, 28S ribosomal protein S23, mitochondrial OS=Mus musculus OX=10090 GN=Mrps23 PE=1 SV=1;>tr|A7M7Q8|A7M7Q8_MOUS…	MRPS23	1	142.584	162.307	173.27	30.2848	25.0549	71.8103	0.200229	0.195184	0.996796	0.19996	0.455535	0.999692
Q8VD33;E0CX61;E0CZ99	>sp|Q8VD33|SGTB_MOUSE Small glutamine-rich tetratricopeptide repeat-containing protein beta OS=Mus musculus OX=10090 GN=Sgtb PE=1 SV=1;>tr|E0CX61|E0CX61_MOUSE Isoform of Q8VD33, Small glutamine-rich tetratricopeptide repeat-containing protein beta (Fragment) OS=Mus musculus OX=10090 GN=Sgtb PE=1 SV=1;>tr|E0CZ99|E0CZ99_MOUSE Isoform of Q8VD33, Small glutamine-rich tetratricopeptide repeat-containi…	SGTB	1	145.167	122.237	128.832	36.3026	17.5728	51.6509	-0.222404	0.195639	0.996796	-0.223378	0.385368	0.999692
P28738	>sp|P28738|KIF5C_MOUSE Kinesin heavy chain isoform 5C OS=Mus musculus OX=10090 GN=Kif5c PE=1 SV=3	KIF5C	11	2800.69	2674.79	2699.64	77.9197	83.0761	139.756	-0.0664466	0.195639	0.996796	-0.0540828	0.327173	0.999692
Q80U23;Q80U23-2;Q80U23-3	>sp|Q80U23|SNPH_MOUSE Syntaphilin OS=Mus musculus OX=10090 GN=Snph PE=1 SV=3;>sp|Q80U23-2|SNPH_MOUSE Isoform of Q80U23, Isoform 2 of Syntaphilin OS=Mus musculus OX=10090 GN=Snph;>sp|Q80U23-3|SNPH_MOUSE Isoform of Q80U23, Isoform 3 of Syntaphilin OS=Mus musculus OX=10090 GN=Snph	SNPH	3	468.99	515.127	511.142	64.7764	54.0478	91.8489	0.140172	0.195804	0.996796	0.116731	0.380525	0.999692
Z4YJR7;A0A0R4J1T1;Q3UTJ2-2;B7ZWM6;B9EKP8;Q3UTJ2;A0A0R4J1W0;B2RXQ9;D3Z080;Q3UTJ2-4;Q3UTJ2-5	>tr|Z4YJR7|Z4YJR7_MOUSE Isoform of Q3UTJ2, Sorbin and SH3 domain-containing protein 2 OS=Mus musculus OX=10090 GN=Sorbs2 PE=1 SV=1;>tr|A0A0R4J1T1|A0A0R4J1T1_MOUSE Isoform of Q3UTJ2, Sorbin and SH3 domain-containing protein 2 (Fragment) OS=Mus musculus OX=10090 GN=Sorbs2 PE=1 SV=1;>sp|Q3UTJ2-2|SRBS2_MOUSE Isoform of Q3UTJ2, Isoform 2 of Sorbin and SH3 domain-containing protein 2 OS=Mus musculus OX…	SORBS2	2	349.619	387.314	336.611	36.5268	59.0134	39.0668	0.142067	0.196891	0.996796	-0.0559727	0.577063	0.999692
Q9Z1P6	>sp|Q9Z1P6|NDUA7_MOUSE NADH dehydrogenase [ubiquinone] 1 alpha subcomplex subunit 7 OS=Mus musculus OX=10090 GN=Ndufa7 PE=1 SV=3	NDUFA7	1	1645.28	2168.61	2265.65	879.227	501.901	999.142	0.697663	0.197807	0.996796	0.666726	0.262036	0.999692
P35700;B1AXW5;B1AXW6;B1AXW4	>sp|P35700|PRDX1_MOUSE Peroxiredoxin-1 OS=Mus musculus OX=10090 GN=Prdx1 PE=1 SV=1;>tr|B1AXW5|B1AXW5_MOUSE Isoform of P35700, Peroxiredoxin-1 (Fragment) OS=Mus musculus OX=10090 GN=Prdx1 PE=1 SV=8;>tr|B1AXW6|B1AXW6_MOUSE Isoform of P35700, Peroxiredoxin-1 (Fragment) OS=Mus musculus OX=10090 GN=Prdx1 PE=1 SV=1;>tr|B1AXW4|B1AXW4_MOUSE Isoform of P35700, Peroxiredoxin-1 (Fragment) OS=Mus musculus OX…	PRDX1	6	7675.24	7279.15	7436.01	346.558	378.816	578.773	-0.0768207	0.197918	0.996796	-0.0480363	0.469373	0.999692
Q64310;E0CXD9	>sp|Q64310|SURF4_MOUSE Surfeit locus protein 4 OS=Mus musculus OX=10090 GN=Surf4 PE=1 SV=1;>tr|E0CXD9|E0CXD9_MOUSE Isoform of Q64310, Surfeit locus protein 4 OS=Mus musculus OX=10090 GN=Surf4 PE=1 SV=1	SURF4	2	350.952	383.624	366.975	43.7173	38.2981	49.0065	0.13226	0.198119	0.996796	0.0638807	0.566326	0.999692
P51881	>sp|P51881|ADT2_MOUSE ADP/ATP translocase 2 OS=Mus musculus OX=10090 GN=Slc25a5 PE=1 SV=3	SLC25A5	8	50973.1	55459.2	54697.4	6340.26	4811.21	17775	0.126221	0.198157	0.996796	0.0467319	0.811227	0.999692
Q8BTG3	>sp|Q8BTG3|T11L1_MOUSE T-complex protein 11-like protein 1 OS=Mus musculus OX=10090 GN=Tcp11l1 PE=1 SV=1	TCP11L1	1	45.2195	41.6355	43.8939	3.45529	5.46737	3.69	-0.126337	0.198171	0.996796	-0.0435771	0.577116	0.999692
Q9CYT6;D3YTR7;A0A286YCS6	>sp|Q9CYT6|CAP2_MOUSE Adenylyl cyclase-associated protein 2 OS=Mus musculus OX=10090 GN=Cap2 PE=1 SV=1;>tr|D3YTR7|D3YTR7_MOUSE Isoform of Q9CYT6, Adenylyl cyclase-associated protein OS=Mus musculus OX=10090 GN=Cap2 PE=1 SV=1;>tr|A0A286YCS6|A0A286YCS6_MOUSE Isoform of Q9CYT6, Adenylyl cyclase-associated protein OS=Mus musculus OX=10090 GN=Cap2 PE=1 SV=1	CAP2	11	5708.53	5385.14	5453.25	355.268	283.041	575.772	-0.0834843	0.198424	0.996796	-0.069972	0.380027	0.999692
Q99KH2;P63034-2;P63034;A0A1B0GRB2;A0A1B0GRB8;A0A1B0GRX7;P63034-3;A0A1B0GRM7	>tr|Q99KH2|Q99KH2_MOUSE Isoform of P63034, Cytohesin-2 OS=Mus musculus OX=10090 GN=Cyth2 PE=1 SV=1;>sp|P63034-2|CYH2_MOUSE Isoform of P63034, Isoform 2 of Cytohesin-2 OS=Mus musculus OX=10090 GN=Cyth2;>sp|P63034|CYH2_MOUSE Cytohesin-2 OS=Mus musculus OX=10090 GN=Cyth2 PE=1 SV=2;>tr|A0A1B0GRB2|A0A1B0GRB2_MOUSE Isoform of P63034, Cytohesin-2 OS=Mus musculus OX=10090 GN=Cyth2 PE=1 SV=2;>tr|A0A1B0GRB…	CYTH2	2	439.461	390.162	397.642	72.5552	44.8568	94.4322	-0.161992	0.198868	0.996796	-0.156039	0.332155	0.999692
D3Z4T6;A0A4W9;Q80Z24	>tr|D3Z4T6|D3Z4T6_MOUSE Isoform of Q80Z24, Neuronal growth regulator 1 OS=Mus musculus OX=10090 GN=Negr1 PE=1 SV=1;>tr|A0A4W9|A0A4W9_MOUSE Isoform of Q80Z24, Neuronal growth regulator 1 OS=Mus musculus OX=10090 GN=Negr1 PE=1 SV=1;>sp|Q80Z24|NEGR1_MOUSE Neuronal growth regulator 1 OS=Mus musculus OX=10090 GN=Negr1 PE=1 SV=1	NEGR1	3	7057.15	7694.89	7333.16	483.771	926.19	291.606	0.118389	0.199192	0.996796	0.0572993	0.372928	0.999692
Q64010;Q8JZR2;Q5ND50;Q64010-2;F7D232	>sp|Q64010|CRK_MOUSE Adapter molecule crk OS=Mus musculus OX=10090 GN=Crk PE=1 SV=1;>tr|Q8JZR2|Q8JZR2_MOUSE Isoform of Q64010, Adapter molecule crk OS=Mus musculus OX=10090 GN=Crk PE=1 SV=1;>tr|Q5ND50|Q5ND50_MOUSE Isoform of Q64010, Adapter molecule crk OS=Mus musculus OX=10090 GN=Crk PE=1 SV=2;>sp|Q64010-2|CRK_MOUSE Isoform of Q64010, Isoform Crk-I of Adapter molecule crk OS=Mus musculus OX=1009…	CRK	1	482.44	433.079	453.206	65.6552	71.2161	137.283	-0.160817	0.19931	0.996796	-0.127551	0.462564	0.999692
Q91ZJ5;Q91ZJ5-2	>sp|Q91ZJ5|UGPA_MOUSE UTP--glucose-1-phosphate uridylyltransferase OS=Mus musculus OX=10090 GN=Ugp2 PE=1 SV=3;>sp|Q91ZJ5-2|UGPA_MOUSE Isoform of Q91ZJ5, Isoform 2 of UTP--glucose-1-phosphate uridylyltransferase OS=Mus musculus OX=10090 GN=Ugp2	UGP2	6	1737.79	1636.32	1736.47	115.995	93.7389	104.87	-0.0860817	0.199574	0.996796	-0.000521258	0.993685	0.999692
O35136-2;O35136	>sp|O35136-2|NCAM2_MOUSE Isoform of O35136, Isoform Short of Neural cell adhesion molecule 2 OS=Mus musculus OX=10090 GN=Ncam2;>sp|O35136|NCAM2_MOUSE Neural cell adhesion molecule 2 OS=Mus musculus OX=10090 GN=Ncam2 PE=1 SV=1	NCAM2	11	5930.98	6424.64	6142.67	402.376	726.789	466.703	0.110467	0.199583	0.996796	0.0500614	0.483968	0.999692
Q8VE70;F8WI55	>sp|Q8VE70|PDC10_MOUSE Programmed cell death protein 10 OS=Mus musculus OX=10090 GN=Pdcd10 PE=1 SV=1;>tr|F8WI55|F8WI55_MOUSE Isoform of Q8VE70, Programmed cell death protein 10 OS=Mus musculus OX=10090 GN=Pdcd10 PE=1 SV=2	PDCD10	1	117.741	96.3009	115.686	17.5241	40.0799	14.1748	-0.46354	0.199599	0.996796	-0.021939	0.846069	0.999692
A0A087WQF0;Q8VCY8-2;Q8VCY8	>tr|A0A087WQF0|A0A087WQF0_MOUSE Isoform of Q8VCY8, Phospholipid phosphatase-related protein type 2 OS=Mus musculus OX=10090 GN=Plppr2 PE=1 SV=1;>sp|Q8VCY8-2|PLPR2_MOUSE Isoform of Q8VCY8, Isoform 2 of Phospholipid phosphatase-related protein type 2 OS=Mus musculus OX=10090 GN=Plppr2;>sp|Q8VCY8|PLPR2_MOUSE Phospholipid phosphatase-related protein type 2 OS=Mus musculus OX=10090 GN=Plppr2 PE=1 SV=1	PLPPR2	2	451.956	498.229	467.543	35.6023	74.5432	62.2562	0.131495	0.19995	0.996796	0.0424578	0.654249	0.999692
D3Z781;E9QAU4;A2AQ25-4;A2AQ25-3;A2AQ25;A2AQ25-8;A2AQ25-9;A2AQ25-6;A2AQ25-5;A2AQ25-2	>tr|D3Z781|D3Z781_MOUSE Isoform of A2AQ25, Enhancer trap locus 4 OS=Mus musculus OX=10090 GN=Etl4 PE=1 SV=2;>tr|E9QAU4|E9QAU4_MOUSE Isoform of A2AQ25, Enhancer trap locus 4 OS=Mus musculus OX=10090 GN=Etl4 PE=1 SV=1;>sp|A2AQ25-4|SKT_MOUSE Isoform of A2AQ25, Isoform 4 of Sickle tail protein OS=Mus musculus OX=10090 GN=Skt;>sp|A2AQ25-3|SKT_MOUSE Isoform of A2AQ25, Isoform 3 of Sickle tail protein O…	ETL4;SKT	4	750.164	695.499	633.479	62.2384	73.9805	34.8608	-0.111424	0.200232	0.996796	-0.241497	0.00493144	0.999692
Q564E2;A0A1B0GSX0;P06151;A0A1B0GSR9;D3YZQ9;A0A1B0GT41;A0A1B0GQX5#P16125;D3Z7F0	>tr|Q564E2|Q564E2_MOUSE Isoform of P06151, L-lactate dehydrogenase OS=Mus musculus OX=10090 GN=Ldha PE=1 SV=1;>tr|A0A1B0GSX0|A0A1B0GSX0_MOUSE Isoform of P06151, L-lactate dehydrogenase OS=Mus musculus OX=10090 GN=Ldha PE=1 SV=1;>sp|P06151|LDHA_MOUSE L-lactate dehydrogenase A chain OS=Mus musculus OX=10090 GN=Ldha PE=1 SV=3;>tr|A0A1B0GSR9|A0A1B0GSR9_MOUSE Isoform of P06151, L-lactate dehydrogenase…	LDHA;LDHB	1	7003.12	6618.55	7258.31	379.044	400.846	1363.47	-0.0817974	0.20055	0.996796	0.032837	0.771119	0.999692
Q9QYI5-1;Q9QYI5;Q9QYI5-2	>sp|Q9QYI5-1|DNJB2_MOUSE Isoform of Q9QYI5, Isoform 2 of DnaJ homolog subfamily B member 2 OS=Mus musculus OX=10090 GN=Dnajb2;>sp|Q9QYI5|DNJB2_MOUSE DnaJ homolog subfamily B member 2 OS=Mus musculus OX=10090 GN=Dnajb2 PE=1 SV=3;>sp|Q9QYI5-2|DNJB2_MOUSE Isoform of Q9QYI5, Isoform 3 of DnaJ homolog subfamily B member 2 OS=Mus musculus OX=10090 GN=Dnajb2	DNAJB2	2	195.025	167.727	171.615	41.0224	16.2473	44.141	-0.193514	0.202446	0.996796	-0.196172	0.336847	0.999692
Q9D394;Q9D394-3;Q9D394-4;A0A0G2JFT8;Q9D394-2	>sp|Q9D394|RUFY3_MOUSE Protein RUFY3 OS=Mus musculus OX=10090 GN=Rufy3 PE=1 SV=1;>sp|Q9D394-3|RUFY3_MOUSE Isoform of Q9D394, Isoform 3 of Protein RUFY3 OS=Mus musculus OX=10090 GN=Rufy3;>sp|Q9D394-4|RUFY3_MOUSE Isoform of Q9D394, Isoform 4 of Protein RUFY3 OS=Mus musculus OX=10090 GN=Rufy3;>tr|A0A0G2JFT8|A0A0G2JFT8_MOUSE Isoform of Q9D394, Protein RUFY3 OS=Mus musculus OX=10090 GN=Rufy3 PE=1 SV=1…	RUFY3	7	3770.3	3581.71	3715.39	180.482	141.082	223.179	-0.0735191	0.202576	0.996796	-0.0218466	0.720514	0.999692
O88653	>sp|O88653|LTOR3_MOUSE Ragulator complex protein LAMTOR3 OS=Mus musculus OX=10090 GN=Lamtor3 PE=1 SV=1	LAMTOR3	1	284.036	264.365	273.622	23.6528	21.0549	54.9159	-0.10307	0.202757	0.996796	-0.073049	0.561498	0.999692
P63017;Q504P4#P17156#Q61696;P17879	>sp|P63017|HSP7C_MOUSE Heat shock cognate 71 kDa protein OS=Mus musculus OX=10090 GN=Hspa8 PE=1 SV=1;>tr|Q504P4|Q504P4_MOUSE Isoform of P63017, Heat shock cognate 71 kDa protein OS=Mus musculus OX=10090 GN=Hspa8 PE=1 SV=1;>sp|P17156|HSP72_MOUSE Heat shock-related 70 kDa protein 2 OS=Mus musculus OX=10090 GN=Hspa2 PE=1 SV=2;>sp|Q61696|HS71A_MOUSE Heat shock 70 kDa protein 1A OS=Mus musculus OX=100…	HSPA1A;HSPA1B;HSPA2;HSPA8	2	15702.3	14874.6	15162.2	889.065	612.91	1994.03	-0.0771406	0.204021	0.996796	-0.0588463	0.514479	0.999692
Q8BT60#Q8C166;B7ZCP6;E9Q806;B7ZCP4;B7ZCP7;B7ZCP5;A3KGK7	>sp|Q8BT60|CPNE3_MOUSE Copine-3 OS=Mus musculus OX=10090 GN=Cpne3 PE=1 SV=2;>sp|Q8C166|CPNE1_MOUSE Copine-1 OS=Mus musculus OX=10090 GN=Cpne1 PE=1 SV=1;>tr|B7ZCP6|B7ZCP6_MOUSE Isoform of Q8C166, Copine-1 (Fragment) OS=Mus musculus OX=10090 GN=Cpne1 PE=1 SV=2;>tr|E9Q806|E9Q806_MOUSE Isoform of Q8C166, Copine-1 OS=Mus musculus OX=10090 GN=Cpne1 PE=1 SV=1;>tr|B7ZCP4|B7ZCP4_MOUSE Isoform of Q8C166, C…	CPNE1;CPNE3	1	139.194	127.916	129.034	8.42073	20.909	20.6139	-0.135936	0.20427	0.996796	-0.122494	0.248859	0.999692
A0A1B0GT75;A0A1B0GR63;Q9DB34	>tr|A0A1B0GT75|A0A1B0GT75_MOUSE Isoform of Q9DB34, Charged multivesicular body protein 2a OS=Mus musculus OX=10090 GN=Chmp2a PE=1 SV=1;>tr|A0A1B0GR63|A0A1B0GR63_MOUSE Isoform of Q9DB34, Charged multivesicular body protein 2a OS=Mus musculus OX=10090 GN=Chmp2a PE=1 SV=1;>sp|Q9DB34|CHM2A_MOUSE Charged multivesicular body protein 2a OS=Mus musculus OX=10090 GN=Chmp2a PE=1 SV=1	CHMP2A	1	252.006	220.943	200.93	49.0963	16.1967	26.8198	-0.169215	0.205105	0.996796	-0.312862	0.0455072	0.999692
F7CZ64;Q8VHW2	>tr|F7CZ64|F7CZ64_MOUSE Isoform of Q8VHW2, Multifunctional fusion protein OS=Mus musculus OX=10090 GN=Cacng8 PE=1 SV=2;>sp|Q8VHW2|CCG8_MOUSE Voltage-dependent calcium channel gamma-8 subunit OS=Mus musculus OX=10090 GN=Cacng8 PE=1 SV=1	CACNG8	1	132.273	153.098	145.256	18.262	34.8701	18.7343	0.19239	0.20581	0.996796	0.136873	0.241964	0.999692
Q9CR26;F6W5Q8	>sp|Q9CR26|VTA1_MOUSE Vacuolar protein sorting-associated protein VTA1 homolog OS=Mus musculus OX=10090 GN=Vta1 PE=1 SV=1;>tr|F6W5Q8|F6W5Q8_MOUSE Isoform of Q9CR26, Vacuolar protein sorting-associated protein VTA1 homolog (Fragment) OS=Mus musculus OX=10090 GN=Vta1 PE=1 SV=8	VTA1	4	1352.92	1247.12	1274.35	163.328	93.0968	112.824	-0.112713	0.205831	0.996796	-0.0828004	0.370225	0.999692
Q9Z0H8;Q9Z0H8-2	>sp|Q9Z0H8|CLIP2_MOUSE CAP-Gly domain-containing linker protein 2 OS=Mus musculus OX=10090 GN=Clip2 PE=1 SV=2;>sp|Q9Z0H8-2|CLIP2_MOUSE Isoform of Q9Z0H8, Isoform 2 of CAP-Gly domain-containing linker protein 2 OS=Mus musculus OX=10090 GN=Clip2	CLIP2	6	505.058	472.929	509.709	38.7614	33.221	53.0465	-0.0940748	0.205904	0.996796	0.0105392	0.899325	0.999692
Q62261;A0A0A0MQG2;Q62261-2	>sp|Q62261|SPTB2_MOUSE Spectrin beta chain, non-erythrocytic 1 OS=Mus musculus OX=10090 GN=Sptbn1 PE=1 SV=2;>tr|A0A0A0MQG2|A0A0A0MQG2_MOUSE Isoform of Q62261, Spectrin beta chain, non-erythrocytic 1 (Fragment) OS=Mus musculus OX=10090 GN=Sptbn1 PE=1 SV=1;>sp|Q62261-2|SPTB2_MOUSE Isoform of Q62261, Isoform 2 of Spectrin beta chain, non-erythrocytic 1 OS=Mus musculus OX=10090 GN=Sptbn1	SPTBN1	98	146305	160115	154606	12687.4	20548.8	11343.2	0.124314	0.206057	0.996796	0.0808246	0.302679	0.999692
P35700;B1AXW5;B1AXW6;B1AXW4#B1AZS9;O08807	>sp|P35700|PRDX1_MOUSE Peroxiredoxin-1 OS=Mus musculus OX=10090 GN=Prdx1 PE=1 SV=1;>tr|B1AXW5|B1AXW5_MOUSE Isoform of P35700, Peroxiredoxin-1 (Fragment) OS=Mus musculus OX=10090 GN=Prdx1 PE=1 SV=8;>tr|B1AXW6|B1AXW6_MOUSE Isoform of P35700, Peroxiredoxin-1 (Fragment) OS=Mus musculus OX=10090 GN=Prdx1 PE=1 SV=1;>tr|B1AXW4|B1AXW4_MOUSE Isoform of P35700, Peroxiredoxin-1 (Fragment) OS=Mus musculus OX…	PRDX1;PRDX4	1	3385.19	3167.44	3165.16	228.774	275.053	346.664	-0.0976719	0.206121	0.996796	-0.101294	0.238947	0.999692
Q9EP69	>sp|Q9EP69|SAC1_MOUSE Phosphatidylinositide phosphatase SAC1 OS=Mus musculus OX=10090 GN=Sacm1l PE=1 SV=1	SACM1L	3	929.176	991.345	1000.83	41.5736	88.1551	88.7217	0.089957	0.206418	0.996796	0.104123	0.141547	0.999692
Q8C754;G3UY33;Q8C754-2	>sp|Q8C754|VPS52_MOUSE Vacuolar protein sorting-associated protein 52 homolog OS=Mus musculus OX=10090 GN=Vps52 PE=1 SV=1;>tr|G3UY33|G3UY33_MOUSE Isoform of Q8C754, Vacuolar protein sorting-associated protein 52 homolog (Fragment) OS=Mus musculus OX=10090 GN=Vps52 PE=1 SV=2;>sp|Q8C754-2|VPS52_MOUSE Isoform of Q8C754, Isoform 2 of Vacuolar protein sorting-associated protein 52 homolog OS=Mus muscu…	VPS52	2	218.538	200.604	212.526	23.6359	22.969	36.9533	-0.124427	0.206521	0.996796	-0.0510495	0.668361	0.999692
Q9EPK2-3;Q9EPK2;Q9EPK2-2	>sp|Q9EPK2-3|XRP2_MOUSE Isoform of Q9EPK2, Isoform 3 of Protein XRP2 OS=Mus musculus OX=10090 GN=Rp2;>sp|Q9EPK2|XRP2_MOUSE Protein XRP2 OS=Mus musculus OX=10090 GN=Rp2 PE=1 SV=3;>sp|Q9EPK2-2|XRP2_MOUSE Isoform of Q9EPK2, Isoform 2 of Protein XRP2 OS=Mus musculus OX=10090 GN=Rp2	RP2	1	167.555	200.17	193.241	28.1421	57.1893	45.3102	0.228312	0.208219	0.996796	0.190558	0.255429	0.999692
Q91WK5	>sp|Q91WK5|GCSH_MOUSE Glycine cleavage system H protein, mitochondrial OS=Mus musculus OX=10090 GN=Gcsh PE=1 SV=2	GCSH	1	202.162	184.546	191.223	16.8688	33.1492	42.1387	-0.145766	0.208252	0.996796	-0.10258	0.431528	0.999692
A0A0J9YTY0;A0A0J9YUL3;Q8C1B7-3;Q8C1B7-2;Q8C1B7	>tr|A0A0J9YTY0|A0A0J9YTY0_MOUSE Isoform of Q8C1B7, Septin-11 OS=Mus musculus OX=10090 GN=Sept11 PE=1 SV=1;>tr|A0A0J9YUL3|A0A0J9YUL3_MOUSE Isoform of Q8C1B7, Septin 11, isoform CRA_b OS=Mus musculus OX=10090 GN=Sept11 PE=1 SV=1;>sp|Q8C1B7-3|SEP11_MOUSE Isoform of Q8C1B7, Isoform 3 of Septin-11 OS=Mus musculus OX=10090 GN=Sept11;>sp|Q8C1B7-2|SEP11_MOUSE Isoform of Q8C1B7, Isoform 2 of Septin-11 OS=…	SEPT11	8	5466.58	5185.22	5435.17	205.464	344.693	522.879	-0.0779952	0.208682	0.996796	-0.0130648	0.855239	0.999692
Q9WTX6;Q3TPM3	>sp|Q9WTX6|CUL1_MOUSE Cullin-1 OS=Mus musculus OX=10090 GN=Cul1 PE=1 SV=1;>tr|Q3TPM3|Q3TPM3_MOUSE Isoform of Q9WTX6, Cullin-1 (Fragment) OS=Mus musculus OX=10090 GN=Cul1 PE=1 SV=1	CUL1	3	228.711	215.928	224.351	13.1036	13.9883	16.9144	-0.0833822	0.208719	0.996796	-0.0292634	0.672887	0.999692
Q80WG5	>sp|Q80WG5|LRC8A_MOUSE Volume-regulated anion channel subunit LRRC8A OS=Mus musculus OX=10090 GN=Lrrc8a PE=1 SV=1	LRRC8A	5	1142.07	1234.98	1131.54	69.0118	151.553	37.6969	0.106736	0.209023	0.996796	-0.0118501	0.840514	0.999692
Q9DC28-2;Q9DC28;F7A4U8;Q3TYE1	>sp|Q9DC28-2|KC1D_MOUSE Isoform of Q9DC28, Isoform 2 of Casein kinase I isoform delta OS=Mus musculus OX=10090 GN=Csnk1d;>sp|Q9DC28|KC1D_MOUSE Casein kinase I isoform delta OS=Mus musculus OX=10090 GN=Csnk1d PE=1 SV=2;>tr|F7A4U8|F7A4U8_MOUSE Isoform of Q9DC28, Casein kinase I isoform delta (Fragment) OS=Mus musculus OX=10090 GN=Csnk1d PE=1 SV=1;>tr|Q3TYE1|Q3TYE1_MOUSE Isoform of Q9JMK2, Casein ki…	CSNK1D;CSNK1E	5	1491.28	1606.74	1543.94	102.996	164.059	69.2047	0.104049	0.209531	0.996796	0.0517414	0.423751	0.999692
P23242	>sp|P23242|CXA1_MOUSE Gap junction alpha-1 protein OS=Mus musculus OX=10090 GN=Gja1 PE=1 SV=2	GJA1	5	2389.61	2054	2230.15	500.92	300.006	329.256	-0.202918	0.209659	0.996796	-0.084681	0.600379	0.999692
G3X9H5;P42859;P42859-2	>tr|G3X9H5|G3X9H5_MOUSE Isoform of P42859, Huntingtin OS=Mus musculus OX=10090 GN=Htt PE=1 SV=1;>sp|P42859|HD_MOUSE Huntingtin OS=Mus musculus OX=10090 GN=Htt PE=1 SV=2;>sp|P42859-2|HD_MOUSE Isoform of P42859, Isoform Short of Huntingtin OS=Mus musculus OX=10090 GN=Htt	HTT	7	654.917	608.182	630.639	69.2672	30.0348	32.3369	-0.101522	0.209805	0.996796	-0.0494146	0.541034	0.999692
A0A1D5RM83;E9PUA3;Q8R0S2;Q8R0S2-2	>tr|A0A1D5RM83|A0A1D5RM83_MOUSE Isoform of Q8R0S2, IQ motif and SEC7 domain-containing protein 1 OS=Mus musculus OX=10090 GN=Iqsec1 PE=1 SV=1;>tr|E9PUA3|E9PUA3_MOUSE Isoform of Q8R0S2, IQ motif and SEC7 domain-containing protein 1 OS=Mus musculus OX=10090 GN=Iqsec1 PE=1 SV=1;>sp|Q8R0S2|IQEC1_MOUSE IQ motif and SEC7 domain-containing protein 1 OS=Mus musculus OX=10090 GN=Iqsec1 PE=1 SV=2;>sp|Q8R0S…	IQSEC1	9	3630.68	3384.19	3100.22	289.948	301.95	367.072	-0.101874	0.210183	0.996796	-0.231455	0.0203844	0.999692
A0A0G2JGX4;Q6PIC6;Q8VCE0	>tr|A0A0G2JGX4|A0A0G2JGX4_MOUSE Isoform of Q6PIC6, Sodium/potassium-transporting ATPase subunit alpha OS=Mus musculus OX=10090 GN=Atp1a3 PE=1 SV=1;>sp|Q6PIC6|AT1A3_MOUSE Sodium/potassium-transporting ATPase subunit alpha-3 OS=Mus musculus OX=10090 GN=Atp1a3 PE=1 SV=1;>tr|Q8VCE0|Q8VCE0_MOUSE Isoform of Q6PIC6, Sodium/potassium-transporting ATPase subunit alpha OS=Mus musculus OX=10090 GN=Atp1a3 PE…	ATP1A3	32	235813	248345	241011	7957.23	14442.3	19468.6	0.0734278	0.210716	0.996796	0.0283841	0.659038	0.999692
P62281;A0A1B0GRR3;A0A1B0GSE8	>sp|P62281|RS11_MOUSE 40S ribosomal protein S11 OS=Mus musculus OX=10090 GN=Rps11 PE=1 SV=3;>tr|A0A1B0GRR3|A0A1B0GRR3_MOUSE Isoform of P62281, 40S ribosomal protein S11 OS=Mus musculus OX=10090 GN=Rps11 PE=1 SV=1;>tr|A0A1B0GSE8|A0A1B0GSE8_MOUSE Isoform of P62281, 40S ribosomal protein S11 (Fragment) OS=Mus musculus OX=10090 GN=Rps11 PE=1 SV=1	RPS11	2	289.162	313.44	315.634	38.6701	25.0266	15.5216	0.122607	0.210884	0.996796	0.135064	0.152855	0.999692
Q9R1Q8#Q9WVA4	>sp|Q9R1Q8|TAGL3_MOUSE Transgelin-3 OS=Mus musculus OX=10090 GN=Tagln3 PE=1 SV=1;>sp|Q9WVA4|TAGL2_MOUSE Transgelin-2 OS=Mus musculus OX=10090 GN=Tagln2 PE=1 SV=4	TAGLN2;TAGLN3	1	312.553	338.906	346.57	31.1815	34.771	44.7118	0.116217	0.21181	0.996796	0.145113	0.16346	0.999692
A2BDQ4;Q61772-3;Q61772;Q61772-2#G1K381;Q62413;E9PUK8#Q6PFV6;E9PUQ4;E9PUQ2;E9PUP9;E9PUQ0;Q60629	>tr|A2BDQ4|A2BDQ4_MOUSE Isoform of Q61772, Eph receptor A7, isoform CRA_b OS=Mus musculus OX=10090 GN=Epha7 PE=1 SV=1;>sp|Q61772-3|EPHA7_MOUSE Isoform of Q61772, Isoform 3 of Ephrin type-A receptor 7 OS=Mus musculus OX=10090 GN=Epha7;>sp|Q61772|EPHA7_MOUSE Ephrin type-A receptor 7 OS=Mus musculus OX=10090 GN=Epha7 PE=1 SV=2;>sp|Q61772-2|EPHA7_MOUSE Isoform of Q61772, Isoform 2 of Ephrin type-A re…	EPHA5;EPHA6;EPHA7	1	104.29	111.87	107.667	9.15517	9.34333	7.53496	0.101744	0.21189	0.996796	0.0475627	0.54014	0.999692
Q9JKB1;A0A2I3BQ39;P58321	>sp|Q9JKB1|UCHL3_MOUSE Ubiquitin carboxyl-terminal hydrolase isozyme L3 OS=Mus musculus OX=10090 GN=Uchl3 PE=1 SV=2;>tr|A0A2I3BQ39|A0A2I3BQ39_MOUSE Isoform of Q9JKB1, Ubiquitin carboxyl-terminal hydrolase (Fragment) OS=Mus musculus OX=10090 GN=Uchl3 PE=1 SV=1;>sp|P58321|UCHL4_MOUSE Ubiquitin carboxyl-terminal hydrolase isozyme L4 OS=Mus musculus OX=10090 GN=Uchl4 PE=2 SV=1	UCHL3;UCHL4	2	443.515	417.18	415.433	35.7195	19.8714	38.3606	-0.0859521	0.212326	0.996796	-0.095821	0.245219	0.999692
Q9QXS1-10;Q9QXS1-9;Q9QXS1-12;Q9QXS1-11;Q9QXS1-13;Q9QXS1-5;Q9QXS1-3;Q9QXS1-16;Q9QXS1-4;Q9QXS1-14;Q9QXS1-6;Q9QXS1-7;Q9QXS1-8;Q9QXS1-2;Q9QXS1;Q9QXS1-15;E9Q3W4#B1ARU4;E9PVY8;A0A0A0MQA6;E9QA63;Q9QXZ0;Q9QXZ0-2;F7ACR9;E9QNP1;Q9QXZ0-4;F6Q750;B1ARU1	>sp|Q9QXS1-10|PLEC_MOUSE Isoform of Q9QXS1, Isoform PLEC-1D of Plectin OS=Mus musculus OX=10090 GN=Plec;>sp|Q9QXS1-9|PLEC_MOUSE Isoform of Q9QXS1, Isoform PLEC-1D,2A of Plectin OS=Mus musculus OX=10090 GN=Plec;>sp|Q9QXS1-12|PLEC_MOUSE Isoform of Q9QXS1, Isoform PLEC-1E of Plectin OS=Mus musculus OX=10090 GN=Plec;>sp|Q9QXS1-11|PLEC_MOUSE Isoform of Q9QXS1, Isoform PLEC-1E,2A of Plectin OS=Mus musc…	MACF1;PLEC	1	79.7191	90.8929	71.9864	12.7942	17.7019	10.3852	0.184723	0.212628	0.996796	-0.143845	0.298253	0.999692
Q99N15;A2AFQ2;O08756	>tr|Q99N15|Q99N15_MOUSE Isoform of O08756, 17beta-hydroxysteroid dehydrogenase type 10/short chain L-3-hydroxyacyl-CoA dehydrogenase OS=Mus musculus OX=10090 GN=Hsd17b10 PE=1 SV=1;>tr|A2AFQ2|A2AFQ2_MOUSE Isoform of O08756, 3-hydroxyacyl-CoA dehydrogenase type-2 OS=Mus musculus OX=10090 GN=Hsd17b10 PE=1 SV=1;>sp|O08756|HCD2_MOUSE 3-hydroxyacyl-CoA dehydrogenase type-2 OS=Mus musculus OX=10090 GN=H…	HSD17B10	5	2144.86	2394.36	2453.3	366.185	338.266	806.929	0.165754	0.212655	0.996796	0.14858	0.474718	0.999692
A2AGN7;B7ZCF1;O88685#A0A087WPH7	>tr|A2AGN7|A2AGN7_MOUSE Isoform of O88685, 26S proteasome regulatory subunit 6A OS=Mus musculus OX=10090 GN=Psmc3 PE=1 SV=1;>tr|B7ZCF1|B7ZCF1_MOUSE Isoform of O88685, 26S proteasome regulatory subunit 6A OS=Mus musculus OX=10090 GN=Psmc3 PE=1 SV=1;>sp|O88685|PRS6A_MOUSE 26S proteasome regulatory subunit 6A OS=Mus musculus OX=10090 GN=Psmc3 PE=1 SV=2;>tr|A0A087WPH7|A0A087WPH7_MOUSE Isoform of O886…	PSMC3	5	1361.44	1293.68	1368.8	68.1836	55.3505	133.421	-0.0731977	0.213358	0.996796	0.00375843	0.959228	0.999692
Q9QZM0	>sp|Q9QZM0|UBQL2_MOUSE Ubiquilin-2 OS=Mus musculus OX=10090 GN=Ubqln2 PE=1 SV=2	UBQLN2	4	1028.8	976.072	1048.39	42.5415	65.9049	64.3506	-0.0774726	0.213719	0.996796	0.0260878	0.660169	0.999692
Q80YA9-2;Q80YA9;A2AI78	>sp|Q80YA9-2|CNKR2_MOUSE Isoform of Q80YA9, Isoform 2 of Connector enhancer of kinase suppressor of ras 2 OS=Mus musculus OX=10090 GN=Cnksr2;>sp|Q80YA9|CNKR2_MOUSE Connector enhancer of kinase suppressor of ras 2 OS=Mus musculus OX=10090 GN=Cnksr2 PE=1 SV=1;>tr|A2AI78|A2AI78_MOUSE Isoform of Q80YA9, Connector enhancer of kinase suppressor of ras 2 OS=Mus musculus OX=10090 GN=Cnksr2 PE=1 SV=1	CNKSR2	6	1391.23	1203.55	1021.47	297.279	195.913	102.563	-0.195348	0.214733	0.996796	-0.423599	0.0109088	0.999692
Q3UI43	>sp|Q3UI43|BABA1_MOUSE BRISC and BRCA1-A complex member 1 OS=Mus musculus OX=10090 GN=Babam1 PE=1 SV=1	BABAM1	1	74.6802	90.9058	71.417	7.60786	32.4183	9.84038	0.226898	0.215195	0.996796	-0.0704123	0.509167	0.999692
A0A0U1RNT6;A0A0U1RNK6;Q3THS6	>tr|A0A0U1RNT6|A0A0U1RNT6_MOUSE Isoform of Q3THS6, S-adenosylmethionine synthase OS=Mus musculus OX=10090 GN=Mat2a PE=1 SV=1;>tr|A0A0U1RNK6|A0A0U1RNK6_MOUSE Isoform of Q3THS6, S-adenosylmethionine synthase OS=Mus musculus OX=10090 GN=Mat2a PE=1 SV=1;>sp|Q3THS6|METK2_MOUSE S-adenosylmethionine synthase isoform type-2 OS=Mus musculus OX=10090 GN=Mat2a PE=1 SV=2	MAT2A	2	425.998	403.936	408.75	19.9772	25.0068	6.83022	-0.0777493	0.215559	0.996796	-0.0585148	0.274318	0.999692
Q9WTK7-2;Q9WTK7	>sp|Q9WTK7-2|STK11_MOUSE Isoform of Q9WTK7, Isoform 2 of Serine/threonine-protein kinase STK11 OS=Mus musculus OX=10090 GN=Stk11;>sp|Q9WTK7|STK11_MOUSE Serine/threonine-protein kinase STK11 OS=Mus musculus OX=10090 GN=Stk11 PE=1 SV=1	STK11	1	42.2014	36.7344	42.5762	9.08166	5.11647	8.17634	-0.185218	0.215891	0.996796	0.0155761	0.926044	0.999692
Q91XH6;O88384;F6UHS3	>tr|Q91XH6|Q91XH6_MOUSE Isoform of O88384, Vesicle transport through interaction with t-SNAREs 1B homolog OS=Mus musculus OX=10090 GN=Vti1b PE=1 SV=1;>sp|O88384|VTI1B_MOUSE Vesicle transport through interaction with t-SNAREs homolog 1B OS=Mus musculus OX=10090 GN=Vti1b PE=1 SV=1;>tr|F6UHS3|F6UHS3_MOUSE Isoform of O88384, Vesicle transport through interaction with t-SNAREs homolog 1B (Fragment) OS…	VTI1B	3	743.711	690.18	697.925	78.6889	54.0424	135.583	-0.10506	0.216003	0.996796	-0.107156	0.397951	0.999692
E9Q7Q3;A0A0R4J1P2;P21107#P21107-2;D3Z2H9;E9Q5J9	>tr|E9Q7Q3|E9Q7Q3_MOUSE Isoform of P21107, Tropomyosin alpha-3 chain OS=Mus musculus OX=10090 GN=Tpm3 PE=1 SV=1;>tr|A0A0R4J1P2|A0A0R4J1P2_MOUSE Isoform of P21107, Tropomyosin alpha-3 chain OS=Mus musculus OX=10090 GN=Tpm3 PE=1 SV=1;>sp|P21107|TPM3_MOUSE Tropomyosin alpha-3 chain OS=Mus musculus OX=10090 GN=Tpm3 PE=1 SV=3;>sp|P21107-2|TPM3_MOUSE Isoform of P21107, Isoform 2 of Tropomyosin alpha-3 …	TPM3;TPM3-RS7	8	3588.74	3222.12	3585.56	538.672	483.495	727.699	-0.155642	0.21603	0.996796	-0.00992239	0.942497	0.999692
Q9JKR6	>sp|Q9JKR6|HYOU1_MOUSE Hypoxia up-regulated protein 1 OS=Mus musculus OX=10090 GN=Hyou1 PE=1 SV=1	HYOU1	3	323.94	369.146	352.295	49.6916	67.8363	32.0296	0.17992	0.216355	0.996796	0.130012	0.243209	0.999692
A2AKV9;A2AKW0;Q5HZI9;G3UYJ3	>tr|A2AKV9|A2AKV9_MOUSE Isoform of Q5HZI9, Solute carrier family 25 member 51 (Fragment) OS=Mus musculus OX=10090 GN=Slc25a51 PE=1 SV=8;>tr|A2AKW0|A2AKW0_MOUSE Isoform of Q5HZI9, Solute carrier family 25 member 51 OS=Mus musculus OX=10090 GN=Slc25a51 PE=1 SV=1;>sp|Q5HZI9|S2551_MOUSE Solute carrier family 25 member 51 OS=Mus musculus OX=10090 GN=Slc25a51 PE=1 SV=1;>tr|G3UYJ3|G3UYJ3_MOUSE Isoform o…	SLC25A51	3	1077.82	1219.06	1244.52	239.508	175.47	490.397	0.194901	0.216551	0.996796	0.147116	0.554093	0.999692
Q9Z2D1;Q6P572	>sp|Q9Z2D1|MTMR2_MOUSE Myotubularin-related protein 2 OS=Mus musculus OX=10090 GN=Mtmr2 PE=1 SV=3;>tr|Q6P572|Q6P572_MOUSE Isoform of Q9Z2D1, Mtmr2 protein OS=Mus musculus OX=10090 GN=Mtmr2 PE=1 SV=1	MTMR2	1	191.464	175.887	172.094	21.1731	18.4989	19.7729	-0.121344	0.217851	0.996796	-0.153778	0.139588	0.999692
E9QPH0;Q8CAH8;Q61410	>tr|E9QPH0|E9QPH0_MOUSE Isoform of Q61410, cGMP-dependent protein kinase OS=Mus musculus OX=10090 GN=Prkg2 PE=1 SV=1;>tr|Q8CAH8|Q8CAH8_MOUSE Isoform of Q61410, cGMP-dependent protein kinase OS=Mus musculus OX=10090 GN=Prkg2 PE=1 SV=1;>sp|Q61410|KGP2_MOUSE cGMP-dependent protein kinase 2 OS=Mus musculus OX=10090 GN=Prkg2 PE=1 SV=1	PRKG2	1	129.129	115.083	111.916	22.7449	16.2973	19.5626	-0.160344	0.217916	0.996796	-0.206654	0.15621	0.999692
Q9JKV5	>sp|Q9JKV5|SCAM4_MOUSE Secretory carrier-associated membrane protein 4 OS=Mus musculus OX=10090 GN=Scamp4 PE=1 SV=1	SCAMP4	1	171.156	182.576	177.49	15.9743	11.2819	29.1136	0.0961791	0.218447	0.996796	0.0419196	0.706585	0.999692
Q5SQX6;F6QD74	>sp|Q5SQX6|CYFP2_MOUSE Cytoplasmic FMR1-interacting protein 2 OS=Mus musculus OX=10090 GN=Cyfip2 PE=1 SV=2;>tr|F6QD74|F6QD74_MOUSE Isoform of Q5SQX6, Cytoplasmic FMR1-interacting protein 2 (Fragment) OS=Mus musculus OX=10090 GN=Cyfip2 PE=1 SV=1	CYFIP2	18	12491.4	11954.6	12046.8	350.476	394.026	1642.94	-0.0635157	0.218533	0.996796	-0.0625344	0.469101	0.999692
A2AML9;A0A0A0MQL0;Q6PFE7-3;Q6PFE7;Q6PFE7-2	>tr|A2AML9|A2AML9_MOUSE Isoform of Q6PFE7, Tomoregulin-1 (Fragment) OS=Mus musculus OX=10090 GN=Tmeff1 PE=1 SV=1;>tr|A0A0A0MQL0|A0A0A0MQL0_MOUSE Isoform of Q6PFE7, Tomoregulin-1 (Fragment) OS=Mus musculus OX=10090 GN=Tmeff1 PE=1 SV=1;>sp|Q6PFE7-3|TEFF1_MOUSE Isoform of Q6PFE7, Isoform 3 of Tomoregulin-1 OS=Mus musculus OX=10090 GN=Tmeff1;>sp|Q6PFE7|TEFF1_MOUSE Tomoregulin-1 OS=Mus musculus OX=100…	TMEFF1	1	178.74	193.892	169.619	25.9872	13.2062	16.0956	0.127311	0.219065	0.996796	-0.0682006	0.53117	0.999692
P36916;P36916-2	>sp|P36916|GNL1_MOUSE Guanine nucleotide-binding protein-like 1 OS=Mus musculus OX=10090 GN=Gnl1 PE=1 SV=4;>sp|P36916-2|GNL1_MOUSE Isoform of P36916, Isoform 2 of Guanine nucleotide-binding protein-like 1 OS=Mus musculus OX=10090 GN=Gnl1	GNL1	2	690.796	644.744	654.778	66.7157	28.507	58.0917	-0.0949448	0.219386	0.996796	-0.0762308	0.386182	0.999692
E9QM38;P55012	>tr|E9QM38|E9QM38_MOUSE Isoform of P55012, Solute carrier family 12 member 2 OS=Mus musculus OX=10090 GN=Slc12a2 PE=1 SV=1;>sp|P55012|S12A2_MOUSE Solute carrier family 12 member 2 OS=Mus musculus OX=10090 GN=Slc12a2 PE=1 SV=2	SLC12A2	12	2390.07	2572.08	2568.14	168.199	288.431	339.564	0.102001	0.21996	0.996796	0.0964995	0.302472	0.999692
Q9D0M3-2;Q9D0M3	>sp|Q9D0M3-2|CY1_MOUSE Isoform of Q9D0M3, Isoform 2 of Cytochrome c1, heme protein, mitochondrial OS=Mus musculus OX=10090 GN=Cyc1;>sp|Q9D0M3|CY1_MOUSE Cytochrome c1, heme protein, mitochondrial OS=Mus musculus OX=10090 GN=Cyc1 PE=1 SV=1	CYC1	5	4576.23	5074.65	5649.4	676.838	757.926	2863.29	0.150577	0.220721	0.996796	0.163897	0.572552	0.999692
Q9CQM5	>sp|Q9CQM5|TXD17_MOUSE Thioredoxin domain-containing protein 17 OS=Mus musculus OX=10090 GN=Txndc17 PE=1 SV=1	TXNDC17	2	342.78	319.583	324.336	20.7186	38.0952	39.5176	-0.107739	0.221185	0.996796	-0.0860328	0.318908	0.999692
Q91V64	>sp|Q91V64|ISOC1_MOUSE Isochorismatase domain-containing protein 1 OS=Mus musculus OX=10090 GN=Isoc1 PE=1 SV=1	ISOC1	1	115.287	125.103	119.329	12.0233	13.8513	15.4391	0.117139	0.221386	0.996796	0.0462953	0.648315	0.999692
A0A0A6YXR4;P47199;A0A0A6YVS7;D3YWU6;D3Z4Q4;D3Z2X0;D3YUG9;V9GXY8	>tr|A0A0A6YXR4|A0A0A6YXR4_MOUSE Isoform of P47199, Quinone oxidoreductase (Fragment) OS=Mus musculus OX=10090 GN=Cryz PE=1 SV=5;>sp|P47199|QOR_MOUSE Quinone oxidoreductase OS=Mus musculus OX=10090 GN=Cryz PE=1 SV=1;>tr|A0A0A6YVS7|A0A0A6YVS7_MOUSE Isoform of P47199, Quinone oxidoreductase (Fragment) OS=Mus musculus OX=10090 GN=Cryz PE=1 SV=5;>tr|D3YWU6|D3YWU6_MOUSE Isoform of P47199, Quinone oxido…	CRYZ	1	244.19	224.834	229.204	27.7881	17.3895	13.7604	-0.114274	0.221696	0.996796	-0.0851012	0.345299	0.999692
P14106	>sp|P14106|C1QB_MOUSE Complement C1q subcomponent subunit B OS=Mus musculus OX=10090 GN=C1qb PE=1 SV=2	C1QB	1	108.503	118.29	118.23	14.2835	12.1405	18.701	0.129474	0.221977	0.996796	0.121402	0.318812	0.999692
D3Z183;Q8CBH5-2;Q8CBH5	>tr|D3Z183|D3Z183_MOUSE Isoform of Q8CBH5, Major facilitator superfamily domain-containing protein 6 OS=Mus musculus OX=10090 GN=Mfsd6 PE=1 SV=1;>sp|Q8CBH5-2|MFSD6_MOUSE Isoform of Q8CBH5, Isoform 2 of Major facilitator superfamily domain-containing protein 6 OS=Mus musculus OX=10090 GN=Mfsd6;>sp|Q8CBH5|MFSD6_MOUSE Major facilitator superfamily domain-containing protein 6 OS=Mus musculus OX=10090…	MFSD6	1	265.363	310.757	312.31	70.1987	51.6192	61.9807	0.268293	0.222294	0.996796	0.269285	0.243841	0.999692
Q9WTM5	>sp|Q9WTM5|RUVB2_MOUSE RuvB-like 2 OS=Mus musculus OX=10090 GN=Ruvbl2 PE=1 SV=3	RUVBL2	1	92.8824	85.7561	90.9916	10.0009	8.11935	8.6505	-0.113237	0.222413	0.996796	-0.0278782	0.762073	0.999692
A0A0A0MQ68;Q60759	>tr|A0A0A0MQ68|A0A0A0MQ68_MOUSE Isoform of Q60759, Glutaryl-CoA dehydrogenase, mitochondrial OS=Mus musculus OX=10090 GN=Gcdh PE=1 SV=1;>sp|Q60759|GCDH_MOUSE Glutaryl-CoA dehydrogenase, mitochondrial OS=Mus musculus OX=10090 GN=Gcdh PE=1 SV=2	GCDH	1	68.3882	74.2371	69.982	9.51773	6.08543	17.2213	0.126337	0.222498	0.996796	0.0156128	0.914949	0.999692
P97315	>sp|P97315|CSRP1_MOUSE Cysteine and glycine-rich protein 1 OS=Mus musculus OX=10090 GN=Csrp1 PE=1 SV=3	CSRP1	4	2017.12	2214.73	2128.74	162.612	338.074	191.302	0.125845	0.222832	0.996796	0.0772695	0.34267	0.999692
P05132-2;P05132	>sp|P05132-2|KAPCA_MOUSE Isoform of P05132, Isoform 2 of cAMP-dependent protein kinase catalytic subunit alpha OS=Mus musculus OX=10090 GN=Prkaca;>sp|P05132|KAPCA_MOUSE cAMP-dependent protein kinase catalytic subunit alpha OS=Mus musculus OX=10090 GN=Prkaca PE=1 SV=3	PRKACA	2	1156.35	1227	1194.67	91.3475	69.6136	121.478	0.0873374	0.222973	0.996796	0.0446106	0.594929	0.999692
O35683	>sp|O35683|NDUA1_MOUSE NADH dehydrogenase [ubiquinone] 1 alpha subcomplex subunit 1 OS=Mus musculus OX=10090 GN=Ndufa1 PE=1 SV=1	NDUFA1	1	1917.48	2111.27	1994.87	328.334	225.728	775.648	0.149017	0.223246	0.996796	-0.0137693	0.952253	0.999692
Q6PHZ8;Q3UFC0;Q3YAA5;Q6PHZ8-3;Q6PHZ8-2;Q6PHZ8-4	>sp|Q6PHZ8|KCIP4_MOUSE Kv channel-interacting protein 4 OS=Mus musculus OX=10090 GN=Kcnip4 PE=1 SV=1;>tr|Q3UFC0|Q3UFC0_MOUSE Isoform of Q6PHZ8, Kv channel-interacting protein 4 OS=Mus musculus OX=10090 GN=Kcnip4 PE=1 SV=1;>tr|Q3YAA5|Q3YAA5_MOUSE Isoform of Q6PHZ8, Kv channel interacting protein 4, isoform CRA_b OS=Mus musculus OX=10090 GN=Kcnip4 PE=1 SV=1;>sp|Q6PHZ8-3|KCIP4_MOUSE Isoform of Q6PHZ…	KCNIP4	2	131.771	153.938	135.114	30.0299	32.7619	11.695	0.222587	0.223398	0.996796	0.0599169	0.670552	0.999692
Q922B2	>sp|Q922B2|SYDC_MOUSE Aspartate--tRNA ligase, cytoplasmic OS=Mus musculus OX=10090 GN=Dars PE=1 SV=2	DARS	3	395.092	371.501	373.47	33.2389	11.4644	10.325	-0.0850125	0.223553	0.996796	-0.0772916	0.269682	0.999692
Q9D2R6;E9Q6W2	>sp|Q9D2R6|COA3_MOUSE Cytochrome c oxidase assembly factor 3 homolog, mitochondrial OS=Mus musculus OX=10090 GN=Coa3 PE=1 SV=1;>tr|E9Q6W2|E9Q6W2_MOUSE Isoform of Q9D2R6, Cytochrome c oxidase assembly factor 3 homolog, mitochondrial OS=Mus musculus OX=10090 GN=Coa3 PE=1 SV=1	COA3	2	510.279	566.054	496.495	93.54	66.493	152.162	0.161815	0.224304	0.996796	-0.0736974	0.711114	0.999692
Q91VK4;A0A087WRM2	>sp|Q91VK4|ITM2C_MOUSE Integral membrane protein 2C OS=Mus musculus OX=10090 GN=Itm2c PE=1 SV=2;>tr|A0A087WRM2|A0A087WRM2_MOUSE Isoform of Q91VK4, Integral membrane protein 2C OS=Mus musculus OX=10090 GN=Itm2c PE=1 SV=1	ITM2C	2	649.686	605.629	589.163	52.3615	58.0239	103.194	-0.103142	0.224413	0.996796	-0.155272	0.187276	0.999692
P26048	>sp|P26048|GBRA2_MOUSE Gamma-aminobutyric acid receptor subunit alpha-2 OS=Mus musculus OX=10090 GN=Gabra2 PE=1 SV=1	GABRA2	2	316.253	348.268	314.644	29.793	49.1446	47.5287	0.131376	0.22475	0.996796	-0.0157061	0.883261	0.999692
Q9Z1B3-3;Q9Z1B3;Q9Z1B3-2	>sp|Q9Z1B3-3|PLCB1_MOUSE Isoform of Q9Z1B3, Isoform C of 1-phosphatidylinositol 4,5-bisphosphate phosphodiesterase beta-1 OS=Mus musculus OX=10090 GN=Plcb1;>sp|Q9Z1B3|PLCB1_MOUSE 1-phosphatidylinositol 4,5-bisphosphate phosphodiesterase beta-1 OS=Mus musculus OX=10090 GN=Plcb1 PE=1 SV=2;>sp|Q9Z1B3-2|PLCB1_MOUSE Isoform of Q9Z1B3, Isoform B of 1-phosphatidylinositol 4,5-bisphosphate phosphodiester…	PLCB1	26	10430.9	9936.68	10346.8	355.289	610.331	1746.62	-0.0714563	0.225303	0.996796	-0.0265271	0.785483	0.999692
Q6PHU5;Q6PHU5-2	>sp|Q6PHU5|SORT_MOUSE Sortilin OS=Mus musculus OX=10090 GN=Sort1 PE=1 SV=1;>sp|Q6PHU5-2|SORT_MOUSE Isoform of Q6PHU5, Isoform 2 of Sortilin OS=Mus musculus OX=10090 GN=Sort1	SORT1	4	670.659	622.442	573.193	63.0915	60.7667	88.2133	-0.10801	0.225929	0.996796	-0.234358	0.0425177	0.999692
A0A0A6YX18;Q8BVE3;A0A0A6YWP6	>tr|A0A0A6YX18|A0A0A6YX18_MOUSE Isoform of Q8BVE3, V-type proton ATPase subunit H OS=Mus musculus OX=10090 GN=Atp6v1h PE=1 SV=1;>sp|Q8BVE3|VATH_MOUSE V-type proton ATPase subunit H OS=Mus musculus OX=10090 GN=Atp6v1h PE=1 SV=1;>tr|A0A0A6YWP6|A0A0A6YWP6_MOUSE Isoform of Q8BVE3, V-type proton ATPase subunit H OS=Mus musculus OX=10090 GN=Atp6v1h PE=1 SV=1	ATP6V1H	15	11743.6	11252.7	11362	334.477	341.173	252.607	-0.0616528	0.226523	0.996796	-0.0474638	0.335431	0.999692
A0A1B0GRU0;Q3TXX4	>tr|A0A1B0GRU0|A0A1B0GRU0_MOUSE Isoform of Q3TXX4, Vesicular glutamate transporter 1 OS=Mus musculus OX=10090 GN=Slc17a7 PE=1 SV=1;>sp|Q3TXX4|VGLU1_MOUSE Vesicular glutamate transporter 1 OS=Mus musculus OX=10090 GN=Slc17a7 PE=1 SV=2	SLC17A7	8	11762.7	10935.8	11326.6	1037.96	1028.21	553.07	-0.105103	0.226877	0.996796	-0.0507778	0.502045	0.999692
P28658	>sp|P28658|ATX10_MOUSE Ataxin-10 OS=Mus musculus OX=10090 GN=Atxn10 PE=1 SV=2	ATXN10	2	214.19	195.994	213.912	27.7196	20.9997	24.1658	-0.12541	0.227624	0.996796	4.98873e-05	0.999618	0.999692
O89112;B2KGR2	>sp|O89112|LANC1_MOUSE LanC-like protein 1 OS=Mus musculus OX=10090 GN=Lancl1 PE=1 SV=1;>tr|B2KGR2|B2KGR2_MOUSE Isoform of O89112, LanC-like protein 1 (Fragment) OS=Mus musculus OX=10090 GN=Lancl1 PE=1 SV=1	LANCL1	5	2103.64	2197.51	2136.03	54.3795	82.2459	35.0714	0.062575	0.22772	0.996796	0.0222861	0.638481	0.999692
Q91YM2	>sp|Q91YM2|RHG35_MOUSE Rho GTPase-activating protein 35 OS=Mus musculus OX=10090 GN=Arhgap35 PE=1 SV=3	ARHGAP35	2	164.961	150.609	162.028	23.4457	12.3986	23.5896	-0.123537	0.229375	0.996796	-0.0267378	0.824298	0.999692
P70663	>sp|P70663|SPRL1_MOUSE SPARC-like protein 1 OS=Mus musculus OX=10090 GN=Sparcl1 PE=1 SV=3	SPARCL1	2	533.519	483.02	521.879	78.2715	47.5608	43.214	-0.135631	0.229451	0.996796	-0.0220778	0.83681	0.999692
E9Q3M3;O08788;E9Q586;O08788-2;D3YX34	>tr|E9Q3M3|E9Q3M3_MOUSE Isoform of O08788, Dynactin subunit 1 OS=Mus musculus OX=10090 GN=Dctn1 PE=1 SV=1;>sp|O08788|DCTN1_MOUSE Dynactin subunit 1 OS=Mus musculus OX=10090 GN=Dctn1 PE=1 SV=3;>tr|E9Q586|E9Q586_MOUSE Isoform of O08788, Dynactin subunit 1 OS=Mus musculus OX=10090 GN=Dctn1 PE=1 SV=1;>sp|O08788-2|DCTN1_MOUSE Isoform of O08788, Isoform 2 of Dynactin subunit 1 OS=Mus musculus OX=10090 …	DCTN1	13	2577.48	2472.44	2700.64	59.177	75.6793	227.349	-0.0602562	0.230079	0.996796	0.0636791	0.322401	0.999692
Q9R0H0-2;Q9R0H0;A2A848	>sp|Q9R0H0-2|ACOX1_MOUSE Isoform of Q9R0H0, Isoform 2 of Peroxisomal acyl-coenzyme A oxidase 1 OS=Mus musculus OX=10090 GN=Acox1;>sp|Q9R0H0|ACOX1_MOUSE Peroxisomal acyl-coenzyme A oxidase 1 OS=Mus musculus OX=10090 GN=Acox1 PE=1 SV=5;>tr|A2A848|A2A848_MOUSE Isoform of Q9R0H0, Peroxisomal acyl-coenzyme A oxidase 1 (Fragment) OS=Mus musculus OX=10090 GN=Acox1 PE=1 SV=1	ACOX1	2	233.091	202.56	250.64	47.5697	38.1762	107.092	-0.196944	0.230529	0.996796	0.0397464	0.867739	0.999692
A0A0A6YWM5;E9QKE4;Q8BMG7	>tr|A0A0A6YWM5|A0A0A6YWM5_MOUSE Isoform of Q8BMG7, Rab3 GTPase-activating protein non-catalytic subunit OS=Mus musculus OX=10090 GN=Rab3gap2 PE=1 SV=1;>tr|E9QKE4|E9QKE4_MOUSE Isoform of Q8BMG7, Rab3 GTPase-activating protein non-catalytic subunit OS=Mus musculus OX=10090 GN=Rab3gap2 PE=1 SV=1;>sp|Q8BMG7|RBGPR_MOUSE Rab3 GTPase-activating protein non-catalytic subunit OS=Mus musculus OX=10090 GN=R…	RAB3GAP2	1	90.0406	83.7006	99.788	7.39668	10.0749	16.997	-0.109532	0.231104	0.996796	0.135869	0.229617	0.999692
Q3TG45;Q9CPS5;Q9CX56	>tr|Q3TG45|Q3TG45_MOUSE Isoform of Q9CX56, 26S proteasome non-ATPase regulatory subunit 8 OS=Mus musculus OX=10090 GN=Psmd8 PE=1 SV=1;>tr|Q9CPS5|Q9CPS5_MOUSE Isoform of Q9CX56, 26S proteasome non-ATPase regulatory subunit 8 OS=Mus musculus OX=10090 GN=Psmd8 PE=1 SV=2;>sp|Q9CX56|PSMD8_MOUSE 26S proteasome non-ATPase regulatory subunit 8 OS=Mus musculus OX=10090 GN=Psmd8 PE=1 SV=2	PSMD8	3	464.87	441.67	463.99	19.3421	30.0196	22.8644	-0.0755034	0.231213	0.996796	-0.00305909	0.956665	0.999692
A0A0N4SW14;E6Y2W7;D3Z165;E6Y2W6;F6VCV9;E9QP94;Q3TVA9-2;Q3TVA9	>tr|A0A0N4SW14|A0A0N4SW14_MOUSE Isoform of Q3TVA9, Coiled-coil domain-containing protein 136 OS=Mus musculus OX=10090 GN=Ccdc136 PE=1 SV=1;>tr|E6Y2W7|E6Y2W7_MOUSE Isoform of Q3TVA9, Coiled-coil domain-containing protein 136 OS=Mus musculus OX=10090 GN=Ccdc136 PE=1 SV=1;>tr|D3Z165|D3Z165_MOUSE Isoform of Q3TVA9, Coiled-coil domain-containing protein 136 OS=Mus musculus OX=10090 GN=Ccdc136 PE=1 SV=…	CCDC136	1	59.138	55.0753	60.7182	3.89496	7.31079	7.76229	-0.11025	0.231359	0.996796	0.0308473	0.733624	0.999692
Q9WTX5	>sp|Q9WTX5|SKP1_MOUSE S-phase kinase-associated protein 1 OS=Mus musculus OX=10090 GN=Skp1 PE=1 SV=3	SKP1	2	2474.56	2225.96	2163.66	382.291	279.487	452.295	-0.147449	0.231744	0.996796	-0.204042	0.18768	0.999692
P61329;P61329-2	>sp|P61329|FGF12_MOUSE Fibroblast growth factor 12 OS=Mus musculus OX=10090 GN=Fgf12 PE=1 SV=1;>sp|P61329-2|FGF12_MOUSE Isoform of P61329, Isoform 2 of Fibroblast growth factor 12 OS=Mus musculus OX=10090 GN=Fgf12	FGF12	2	768.449	821.763	765.349	51.7282	82.0051	57.5937	0.0939099	0.232833	0.996796	-0.00638013	0.927669	0.999692
P26516	>sp|P26516|PSMD7_MOUSE 26S proteasome non-ATPase regulatory subunit 7 OS=Mus musculus OX=10090 GN=Psmd7 PE=1 SV=2	PSMD7	1	166.222	155.105	168.805	15.7967	12.0134	19.2419	-0.0981063	0.233721	0.996796	0.0201352	0.826052	0.999692
A2AJB7-4	>sp|A2AJB7-4|LCN5_MOUSE Isoform of A2AJB7, Isoform 4 of Epididymal-specific lipocalin-5 OS=Mus musculus OX=10090 GN=Lcn5	LCN5	1	205.151	229.237	235.681	25.2076	37.7718	101.32	0.151565	0.234612	0.996796	0.0436792	0.893105	0.999692
Q01853	>sp|Q01853|TERA_MOUSE Transitional endoplasmic reticulum ATPase OS=Mus musculus OX=10090 GN=Vcp PE=1 SV=4	VCP	25	21294.8	19851.1	20797.5	2035.04	1445.23	2935.02	-0.0987108	0.234628	0.996796	-0.0401574	0.70049	0.999692
F8WIH0;D3Z7V3;H7BX64;Q3URD3-2;Q3URD3;F6UV57;F6YCM8;Q3URD3-5	>tr|F8WIH0|F8WIH0_MOUSE Isoform of Q3URD3, Sarcolemmal membrane-associated protein (Fragment) OS=Mus musculus OX=10090 GN=Slmap PE=1 SV=1;>tr|D3Z7V3|D3Z7V3_MOUSE Isoform of Q3URD3, Sarcolemmal membrane-associated protein OS=Mus musculus OX=10090 GN=Slmap PE=1 SV=1;>tr|H7BX64|H7BX64_MOUSE Isoform of Q3URD3, Sarcolemmal membrane-associated protein OS=Mus musculus OX=10090 GN=Slmap PE=1 SV=1;>sp|Q3U…	SLMAP	2	233.398	247.372	239.904	12.9224	19.3372	9.25252	0.0822867	0.234667	0.996796	0.0406657	0.490021	0.999692
Q06890;E9Q9B8;E9PUU2;E9PXG5;E9Q8Y5	>sp|Q06890|CLUS_MOUSE Clusterin OS=Mus musculus OX=10090 GN=Clu PE=1 SV=1;>tr|E9Q9B8|E9Q9B8_MOUSE Isoform of Q06890, Clusterin (Fragment) OS=Mus musculus OX=10090 GN=Clu PE=1 SV=1;>tr|E9PUU2|E9PUU2_MOUSE Isoform of Q06890, Clusterin (Fragment) OS=Mus musculus OX=10090 GN=Clu PE=1 SV=1;>tr|E9PXG5|E9PXG5_MOUSE Isoform of Q06890, Clusterin (Fragment) OS=Mus musculus OX=10090 GN=Clu PE=1 SV=1;>tr|E9Q…	CLU	2	1365.78	1471.76	1438.29	112.954	160.546	172.67	0.104913	0.235532	0.996796	0.07057	0.438696	0.999692
Q8R570;B2FDF6;Q8R570-2	>sp|Q8R570|SNP47_MOUSE Synaptosomal-associated protein 47 OS=Mus musculus OX=10090 GN=Snap47 PE=1 SV=1;>tr|B2FDF6|B2FDF6_MOUSE Isoform of Q8R570, Synaptosomal-associated protein 47 OS=Mus musculus OX=10090 GN=Snap47 PE=1 SV=1;>sp|Q8R570-2|SNP47_MOUSE Isoform of Q8R570, Isoform 2 of Synaptosomal-associated protein 47 OS=Mus musculus OX=10090 GN=Snap47	SNAP47	5	1794.92	1639.57	1588.66	230.016	210.593	117.578	-0.129373	0.236422	0.996796	-0.16923	0.0967306	0.999692
F7C846;P47802;D3Z3F4;G3XA66;D3YVW0;G3XA75;G3UYJ5;G3UXX9	>tr|F7C846|F7C846_MOUSE Isoform of P47802, Metaxin-1 OS=Mus musculus OX=10090 GN=Mtx1 PE=1 SV=1;>sp|P47802|MTX1_MOUSE Metaxin-1 OS=Mus musculus OX=10090 GN=Mtx1 PE=1 SV=1;>tr|D3Z3F4|D3Z3F4_MOUSE Isoform of P47802, Metaxin-1 (Fragment) OS=Mus musculus OX=10090 GN=Mtx1 PE=1 SV=2;>tr|G3XA66|G3XA66_MOUSE Isoform of P47802, Metaxin-1 (Fragment) OS=Mus musculus OX=10090 GN=Mtx1 PE=1 SV=1;>tr|D3YVW0|D3Y…	MTX1	2	463.028	499.606	504.658	55.9879	47.7483	209.714	0.112914	0.238033	0.996796	0.0315175	0.89288	0.999692
Q920M7;A0A0N4SVG2;A0A140LJ89;A0A0N4SV78	>sp|Q920M7|SYT17_MOUSE Synaptotagmin-17 OS=Mus musculus OX=10090 GN=Syt17 PE=1 SV=1;>tr|A0A0N4SVG2|A0A0N4SVG2_MOUSE Isoform of Q920M7, Synaptotagmin-17 OS=Mus musculus OX=10090 GN=Syt17 PE=1 SV=1;>tr|A0A140LJ89|A0A140LJ89_MOUSE Isoform of Q920M7, Synaptotagmin-17 (Fragment) OS=Mus musculus OX=10090 GN=Syt17 PE=1 SV=1;>tr|A0A0N4SV78|A0A0N4SV78_MOUSE Isoform of Q920M7, Synaptotagmin-17 OS=Mus muscu…	SYT17	2	295.132	313.785	311.397	29.2121	18.9602	37.5783	0.0918116	0.238611	0.996796	0.0750531	0.42159	0.999692
Q8R435;P52189	>tr|Q8R435|Q8R435_MOUSE Isoform of P52189, Inward rectifier potassium channel 4 (Fragment) OS=Mus musculus OX=10090 GN=Kcnj4 PE=1 SV=1;>sp|P52189|KCNJ4_MOUSE Inward rectifier potassium channel 4 OS=Mus musculus OX=10090 GN=Kcnj4 PE=1 SV=1	KCNJ4	1	247.029	284.841	242.501	12.9496	69.1996	19.1839	0.170824	0.239237	0.996796	-0.0285767	0.676506	0.999692
Q6PGJ3;A2AFG8;A2AFG7;P11627	>tr|Q6PGJ3|Q6PGJ3_MOUSE Isoform of P11627, L1 cell adhesion molecule OS=Mus musculus OX=10090 GN=L1cam PE=1 SV=1;>tr|A2AFG8|A2AFG8_MOUSE Isoform of P11627, Neural cell adhesion molecule L1 OS=Mus musculus OX=10090 GN=L1cam PE=1 SV=1;>tr|A2AFG7|A2AFG7_MOUSE Isoform of P11627, Neural cell adhesion molecule L1 OS=Mus musculus OX=10090 GN=L1cam PE=1 SV=1;>sp|P11627|L1CAM_MOUSE Neural cell adhesion mo…	L1CAM	12	6425.98	6848.92	7020.18	533.25	556.631	620.348	0.0922193	0.240182	0.996796	0.127099	0.129839	0.999692
Q9WV92;Q9WV92-2#Q9WV92-3#Q9WV92-4;Q9WV92-5#Q9WV92-8;A0A286YDY4#A7YY80#A0A286YD84#A2A839;A2A838;A2A842;A2A841;P48193-2;P48193;A0A1D5RLV1;A2AD32;F7BUB8;F6S4K9	>sp|Q9WV92|E41L3_MOUSE Band 4.1-like protein 3 OS=Mus musculus OX=10090 GN=Epb41l3 PE=1 SV=1;>sp|Q9WV92-2|E41L3_MOUSE Isoform of Q9WV92, Isoform 2 of Band 4.1-like protein 3 OS=Mus musculus OX=10090 GN=Epb41l3;>sp|Q9WV92-3|E41L3_MOUSE Isoform of Q9WV92, Isoform 3 of Band 4.1-like protein 3 OS=Mus musculus OX=10090 GN=Epb41l3;>sp|Q9WV92-4|E41L3_MOUSE Isoform of Q9WV92, Isoform 4 of Band 4.1-like p…	EPB41;EPB41L3	1	41.8238	47.0072	60.4682	9.41058	4.32319	9.9559	0.202852	0.240502	0.996796	0.55468	0.01083	0.999692
Q9CQ86	>sp|Q9CQ86|MIEN1_MOUSE Migration and invasion enhancer 1 OS=Mus musculus OX=10090 GN=Mien1 PE=1 SV=1	MIEN1	1	128.739	115.026	115.724	18.2838	27.1278	36.4015	-0.182213	0.24065	0.996796	-0.197747	0.301456	0.999692
B1AXZ4;B1AXZ5;Q3UR02;Q80Y51;B1AXZ6;Q60899;B1AXZ0;Q80UJ0#A2A9S2;A2A9R8;A2A9R6;Q8BVA9;A2A9S0;Q61701;A2A9S3;Q61701-2#Q60900-2;Q60900;A0A1L1SS95	>tr|B1AXZ4|B1AXZ4_MOUSE Isoform of Q60899, ELAV-like protein OS=Mus musculus OX=10090 GN=Elavl2 PE=1 SV=1;>tr|B1AXZ5|B1AXZ5_MOUSE Isoform of Q60899, ELAV-like protein OS=Mus musculus OX=10090 GN=Elavl2 PE=1 SV=1;>tr|Q3UR02|Q3UR02_MOUSE Isoform of Q60899, ELAV-like protein OS=Mus musculus OX=10090 GN=Elavl2 PE=1 SV=1;>tr|Q80Y51|Q80Y51_MOUSE Isoform of Q60899, ELAV-like protein OS=Mus musculus OX=1…	ELAVL2;ELAVL3;ELAVL4	1	85.0515	77.6886	84.4489	7.20807	14.2788	13.8244	-0.149735	0.241094	0.996796	-0.0236133	0.835011	0.999692
P11798#Q5SVJ0;P28652;Q5SVI3;Q5SVI0;Q5SVI2;Q5SVI9#F8WIS9#Q5SVJ1;Q68EG2;Q5SVI1#E9Q1V9;E9Q1W0;E9Q1T1;A0A0G2JGS4;Q6PHZ2-2;Q6PHZ2-4;Q6PHZ2;Q6PHZ2-5;Q8CCM0	>sp|P11798|KCC2A_MOUSE Calcium/calmodulin-dependent protein kinase type II subunit alpha OS=Mus musculus OX=10090 GN=Camk2a PE=1 SV=2;>tr|Q5SVJ0|Q5SVJ0_MOUSE Isoform of P28652, Calcium/calmodulin-dependent protein kinase II, beta, isoform CRA_b OS=Mus musculus OX=10090 GN=Camk2b PE=1 SV=1;>sp|P28652|KCC2B_MOUSE Calcium/calmodulin-dependent protein kinase type II subunit beta OS=Mus musculus OX=10…	CAMK2A;CAMK2B;CAMK2D	2	49321.5	42702.2	37100.8	9978.63	12981.9	6967.73	-0.228234	0.242227	0.996796	-0.404707	0.026383	0.999692
P62702;V9GWY0	>sp|P62702|RS4X_MOUSE 40S ribosomal protein S4, X isoform OS=Mus musculus OX=10090 GN=Rps4x PE=1 SV=2;>tr|V9GWY0|V9GWY0_MOUSE 40S ribosomal protein S4 OS=Mus musculus OX=10090 GN=Gm15013 PE=3 SV=1	GM15013;RPS4X	2	303.702	356.827	343.074	70.8925	78.4119	101.388	0.23438	0.242545	0.996796	0.161215	0.456918	0.999692
Q8K2D8;Q9JI19	>tr|Q8K2D8|Q8K2D8_MOUSE Isoform of Q9JI19, Acidic fibroblast growth factor intracellular-binding protein OS=Mus musculus OX=10090 GN=Fibp PE=1 SV=1;>sp|Q9JI19|FIBP_MOUSE Acidic fibroblast growth factor intracellular-binding protein OS=Mus musculus OX=10090 GN=Fibp PE=1 SV=1	FIBP	1	106.158	115.494	108.122	14.6781	10.8242	13.1185	0.129178	0.24379	0.996796	0.0309884	0.789078	0.999692
Q8BK64	>sp|Q8BK64|AHSA1_MOUSE Activator of 90 kDa heat shock protein ATPase homolog 1 OS=Mus musculus OX=10090 GN=Ahsa1 PE=1 SV=2	AHSA1	5	1745.95	1654.03	1693.87	129.144	31.4652	173.373	-0.0748524	0.24423	0.996796	-0.0462475	0.573646	0.999692
Q8BLR2;Q9D6C8;A0A1L1SSY1	>sp|Q8BLR2|CPNE4_MOUSE Copine-4 OS=Mus musculus OX=10090 GN=Cpne4 PE=1 SV=1;>tr|Q9D6C8|Q9D6C8_MOUSE Isoform of Q8BLR2, Copine-4 OS=Mus musculus OX=10090 GN=Cpne4 PE=1 SV=1;>tr|A0A1L1SSY1|A0A1L1SSY1_MOUSE Isoform of Q8BLR2, Copine-4 (Fragment) OS=Mus musculus OX=10090 GN=Cpne4 PE=1 SV=1	CPNE4	6	1841.95	1962.94	1790.55	139.075	168.72	69.2926	0.0905877	0.244408	0.996796	-0.0384275	0.552513	0.999692
F7CVQ1;F8WJ51;F8WJ50;F8WJ48;Q8R4G0-10;Q8R4G0-6;Q8R4G0-9;Q8R4G0-8;Q8R4G0-3;Q8R4G0-5;Q8R4G0-4;Q8R4G0-2;Q8R4G0-7;Q8R4G0	>tr|F7CVQ1|F7CVQ1_MOUSE Isoform of Q8R4G0, Netrin-G1 OS=Mus musculus OX=10090 GN=Ntng1 PE=1 SV=3;>tr|F8WJ51|F8WJ51_MOUSE Isoform of Q8R4G0, Netrin-G1 OS=Mus musculus OX=10090 GN=Ntng1 PE=1 SV=2;>tr|F8WJ50|F8WJ50_MOUSE Isoform of Q8R4G0, Netrin-G1 OS=Mus musculus OX=10090 GN=Ntng1 PE=1 SV=2;>tr|F8WJ48|F8WJ48_MOUSE Isoform of Q8R4G0, Netrin-G1 OS=Mus musculus OX=10090 GN=Ntng1 PE=1 SV=2;>sp|Q8R4G0-…	NTNG1	1	105.638	115.87	112.063	18.73	10.9305	15.5323	0.148669	0.24477	0.996796	0.0947249	0.493559	0.999692
Q62261;A0A0A0MQG2;Q62261-2#Q68FG2#Q3UGX2;E9Q397;P15508	>sp|Q62261|SPTB2_MOUSE Spectrin beta chain, non-erythrocytic 1 OS=Mus musculus OX=10090 GN=Sptbn1 PE=1 SV=2;>tr|A0A0A0MQG2|A0A0A0MQG2_MOUSE Isoform of Q62261, Spectrin beta chain, non-erythrocytic 1 (Fragment) OS=Mus musculus OX=10090 GN=Sptbn1 PE=1 SV=1;>sp|Q62261-2|SPTB2_MOUSE Isoform of Q62261, Isoform 2 of Spectrin beta chain, non-erythrocytic 1 OS=Mus musculus OX=10090 GN=Sptbn1;>tr|Q68FG2|Q…	SPTB;SPTBN1;SPTBN2	3	2083.55	2287.74	2504.86	444.165	200.913	485.361	0.155765	0.245189	0.996796	0.26646	0.130203	0.999692
Q8R1B4	>sp|Q8R1B4|EIF3C_MOUSE Eukaryotic translation initiation factor 3 subunit C OS=Mus musculus OX=10090 GN=Eif3c PE=1 SV=1	EIF3C	2	149.21	141.212	145.366	10.5463	7.14092	12.3321	-0.0779147	0.245331	0.996796	-0.0386365	0.605029	0.999692
P84096	>sp|P84096|RHOG_MOUSE Rho-related GTP-binding protein RhoG OS=Mus musculus OX=10090 GN=Rhog PE=1 SV=1	RHOG	2	303.723	284.758	325.422	16.3962	38.0969	54.5558	-0.101027	0.245337	0.996796	0.0823583	0.46776	0.999692
P50518;A0A0N4SW07#A0A0N4SWA3	>sp|P50518|VATE1_MOUSE V-type proton ATPase subunit E 1 OS=Mus musculus OX=10090 GN=Atp6v1e1 PE=1 SV=2;>tr|A0A0N4SW07|A0A0N4SW07_MOUSE Isoform of P50518, V-type proton ATPase subunit E 1 (Fragment) OS=Mus musculus OX=10090 GN=Atp6v1e1 PE=1 SV=1;>tr|A0A0N4SWA3|A0A0N4SWA3_MOUSE Isoform of P50518, V-type proton ATPase subunit E 1 (Fragment) OS=Mus musculus OX=10090 GN=Atp6v1e1 PE=1 SV=1	ATP6V1E1	10	34543.9	32870.5	32734.9	1979.85	1381	2459.79	-0.070667	0.245573	0.996796	-0.0789338	0.260874	0.999692
P04925	>sp|P04925|PRIO_MOUSE Major prion protein OS=Mus musculus OX=10090 GN=Prnp PE=1 SV=2	PRNP	1	235.852	258.839	253.111	28.173	35.7539	20.2745	0.131604	0.246316	0.996796	0.107141	0.267227	0.999692
Q5SVL6;A0A171EBK8;Q5SVL6-2	>sp|Q5SVL6|RPGP2_MOUSE Rap1 GTPase-activating protein 2 OS=Mus musculus OX=10090 GN=Rap1gap2 PE=1 SV=1;>tr|A0A171EBK8|A0A171EBK8_MOUSE Isoform of Q5SVL6, Rap1 GTPase-activating protein 2 OS=Mus musculus OX=10090 GN=Rap1gap2 PE=1 SV=1;>sp|Q5SVL6-2|RPGP2_MOUSE Isoform of Q5SVL6, Isoform 2 of Rap1 GTPase-activating protein 2 OS=Mus musculus OX=10090 GN=Rap1gap2	RAP1GAP2	4	539.559	497.521	513.16	68.7024	36.0476	110.484	-0.110567	0.246742	0.996796	-0.0905569	0.533464	0.999692
Q8BGX0-3;Q8BGX0-2;Q8BGX0	>sp|Q8BGX0-3|TRI23_MOUSE Isoform of Q8BGX0, Isoform 3 of E3 ubiquitin-protein ligase TRIM23 OS=Mus musculus OX=10090 GN=Trim23;>sp|Q8BGX0-2|TRI23_MOUSE Isoform of Q8BGX0, Isoform 2 of E3 ubiquitin-protein ligase TRIM23 OS=Mus musculus OX=10090 GN=Trim23;>sp|Q8BGX0|TRI23_MOUSE E3 ubiquitin-protein ligase TRIM23 OS=Mus musculus OX=10090 GN=Trim23 PE=2 SV=1	TRIM23	1	607.449	683.301	803.2	138.018	88.2548	93.4255	0.197125	0.247119	0.996796	0.431281	0.0230727	0.999692
Q6PF96;Q921G7	>tr|Q6PF96|Q6PF96_MOUSE Isoform of Q921G7, Electron transfer flavoprotein-ubiquinone oxidoreductase, mitochondrial OS=Mus musculus OX=10090 GN=Etfdh PE=1 SV=1;>sp|Q921G7|ETFD_MOUSE Electron transfer flavoprotein-ubiquinone oxidoreductase, mitochondrial OS=Mus musculus OX=10090 GN=Etfdh PE=1 SV=1	ETFDH	6	987.154	1064.06	1047.7	119.207	89.8283	388.193	0.112764	0.247549	0.996796	0.0108049	0.960718	0.999692
Q80UU9	>sp|Q80UU9|PGRC2_MOUSE Membrane-associated progesterone receptor component 2 OS=Mus musculus OX=10090 GN=Pgrmc2 PE=1 SV=2	PGRMC2	1	108.367	126.101	123.131	33.2475	17.2708	12.0573	0.288825	0.247668	0.996796	0.259381	0.299116	0.999692
E9Q912;E9Q6Q4;Q3TU36;A0A0G2JGC8	>tr|E9Q912|E9Q912_MOUSE RAP1, GTP-GDP dissociation stimulator 1 OS=Mus musculus OX=10090 GN=Rap1gds1 PE=1 SV=1;>tr|E9Q6Q4|E9Q6Q4_MOUSE Isoform of E9Q912, RAP1, GTP-GDP dissociation stimulator 1 OS=Mus musculus OX=10090 GN=Rap1gds1 PE=1 SV=1;>tr|Q3TU36|Q3TU36_MOUSE Isoform of E9Q912, RAP1, GTP-GDP dissociation stimulator 1 OS=Mus musculus OX=10090 GN=Rap1gds1 PE=1 SV=1;>tr|A0A0G2JGC8|A0A0G2JGC8_MO…	RAP1GDS1	17	9919.61	9490.42	9851.31	451.028	279.479	838.564	-0.063078	0.248675	0.996796	-0.0131025	0.848892	0.999692
Q8R317-2;Q8R317	>sp|Q8R317-2|UBQL1_MOUSE Isoform of Q8R317, Isoform 2 of Ubiquilin-1 OS=Mus musculus OX=10090 GN=Ubqln1;>sp|Q8R317|UBQL1_MOUSE Ubiquilin-1 OS=Mus musculus OX=10090 GN=Ubqln1 PE=1 SV=1	UBQLN1	2	306.903	285.545	308.105	31.3143	26.6033	36.1669	-0.10302	0.248801	0.996796	0.00373546	0.968913	0.999692
A2A690;A2A690-2	>sp|A2A690|TANC2_MOUSE Protein TANC2 OS=Mus musculus OX=10090 GN=Tanc2 PE=1 SV=1;>sp|A2A690-2|TANC2_MOUSE Isoform of A2A690, Isoform 2 of Protein TANC2 OS=Mus musculus OX=10090 GN=Tanc2	TANC2	2	306.317	283.523	273.162	32.119	30.5241	23.1696	-0.11169	0.249472	0.996796	-0.162662	0.0861131	0.999692
Q61644	>sp|Q61644|PACN1_MOUSE Protein kinase C and casein kinase substrate in neurons protein 1 OS=Mus musculus OX=10090 GN=Pacsin1 PE=1 SV=1	PACSIN1	14	17776.3	16413.3	16291.4	2352.12	938.82	2228.35	-0.106969	0.249999	0.996796	-0.126979	0.276677	0.999692
Q8CDN6	>sp|Q8CDN6|TXNL1_MOUSE Thioredoxin-like protein 1 OS=Mus musculus OX=10090 GN=Txnl1 PE=1 SV=3	TXNL1	3	855.321	814.447	842.031	34.1114	58.7476	34.2199	-0.0726064	0.250284	0.996796	-0.022581	0.677176	0.999692
Q9R0N3	>sp|Q9R0N3|SYT11_MOUSE Synaptotagmin-11 OS=Mus musculus OX=10090 GN=Syt11 PE=1 SV=2	SYT11	1	106.345	96.6758	104.443	14.9769	14.328	23.3618	-0.138059	0.25049	0.996796	-0.0435138	0.771775	0.999692
Q9DCJ1	>sp|Q9DCJ1|LST8_MOUSE Target of rapamycin complex subunit LST8 OS=Mus musculus OX=10090 GN=Mlst8 PE=1 SV=1	MLST8	1	71.6429	66.7895	67.9372	5.25272	8.99664	7.58725	-0.107933	0.250915	0.996796	-0.0803407	0.355427	0.999692
O55125;Q5SVG6	>sp|O55125|NIPS1_MOUSE Protein NipSnap homolog 1 OS=Mus musculus OX=10090 GN=Nipsnap1 PE=1 SV=1;>tr|Q5SVG6|Q5SVG6_MOUSE Isoform of O55125, Protein NipSnap homolog 1 (Fragment) OS=Mus musculus OX=10090 GN=Nipsnap1 PE=1 SV=1	NIPSNAP1	5	2996.12	3270.03	3408.65	320.234	454.697	951.714	0.122012	0.25203	0.996796	0.145945	0.396144	0.999692
Q922Q4	>sp|Q922Q4|P5CR2_MOUSE Pyrroline-5-carboxylate reductase 2 OS=Mus musculus OX=10090 GN=Pycr2 PE=1 SV=1	PYCR2	2	190.211	213.709	228.633	33.3597	40.9244	86.2048	0.165736	0.252326	0.996796	0.197247	0.398741	0.999692
F6T9T6;Q8C3Q5-2;Q8C3Q5	>tr|F6T9T6|F6T9T6_MOUSE Isoform of Q8C3Q5, Protein shisa-7 (Fragment) OS=Mus musculus OX=10090 GN=Shisa7 PE=1 SV=1;>sp|Q8C3Q5-2|SHSA7_MOUSE Isoform of Q8C3Q5, Isoform 2 of Protein shisa-7 OS=Mus musculus OX=10090 GN=Shisa7;>sp|Q8C3Q5|SHSA7_MOUSE Protein shisa-7 OS=Mus musculus OX=10090 GN=Shisa7 PE=1 SV=3	SHISA7	1	640.979	710.555	621.019	95.1112	123.442	95.4356	0.144706	0.252491	0.996796	-0.0482614	0.700868	0.999692
Q8R357;O88998;A3KGE4;G3X9Q7;O88998-3	>tr|Q8R357|Q8R357_MOUSE Isoform of O88998, Noelin OS=Mus musculus OX=10090 GN=Olfm1 PE=1 SV=1;>sp|O88998|NOE1_MOUSE Noelin OS=Mus musculus OX=10090 GN=Olfm1 PE=1 SV=1;>tr|A3KGE4|A3KGE4_MOUSE Isoform of O88998, Noelin OS=Mus musculus OX=10090 GN=Olfm1 PE=1 SV=1;>tr|G3X9Q7|G3X9Q7_MOUSE Isoform of O88998, Noelin OS=Mus musculus OX=10090 GN=Olfm1 PE=1 SV=1;>sp|O88998-3|NOE1_MOUSE Isoform of O88998, I…	OLFM1	6	2852.68	3049.33	2951.13	110.722	348.588	276.808	0.0895674	0.25261	0.996796	0.0446406	0.527919	0.999692
H3BKQ7;H3BJD0;H3BL28;Q7TN74;H3BJD6;Q3UXW4	>tr|H3BKQ7|H3BKQ7_MOUSE Isoform of H3BJD6, Protein phosphatase 1, regulatory (inhibitor) subunit 9A OS=Mus musculus OX=10090 GN=Ppp1r9a PE=1 SV=1;>tr|H3BJD0|H3BJD0_MOUSE Isoform of H3BJD6, Protein phosphatase 1, regulatory (inhibitor) subunit 9A OS=Mus musculus OX=10090 GN=Ppp1r9a PE=1 SV=1;>tr|H3BL28|H3BL28_MOUSE Isoform of H3BJD6, Protein phosphatase 1, regulatory (inhibitor) subunit 9A (Fragme…	PPP1R9A	2	687.695	781.358	790.999	93.5909	169.887	293.512	0.168758	0.253966	0.996796	0.134392	0.534478	0.999692
Q8BLF1	>sp|Q8BLF1|NCEH1_MOUSE Neutral cholesterol ester hydrolase 1 OS=Mus musculus OX=10090 GN=Nceh1 PE=1 SV=1	NCEH1	7	3301.88	3528.02	3307.89	157.736	373.479	255.787	0.0900722	0.254109	0.996796	0.000584091	0.992914	0.999692
E9QNF7;Q9CPW0	>tr|E9QNF7|E9QNF7_MOUSE Isoform of Q9CPW0, Contactin-associated protein-like 2 OS=Mus musculus OX=10090 GN=Cntnap2 PE=1 SV=1;>sp|Q9CPW0|CNTP2_MOUSE Contactin-associated protein-like 2 OS=Mus musculus OX=10090 GN=Cntnap2 PE=1 SV=2	CNTNAP2	5	968.172	1048.45	1012.25	85.892	140.111	95.7527	0.109489	0.254351	0.996796	0.0636436	0.445989	0.999692
Q91V77;P56565	>tr|Q91V77|Q91V77_MOUSE Isoform of P56565, Protein S100 OS=Mus musculus OX=10090 GN=S100a1 PE=1 SV=1;>sp|P56565|S10A1_MOUSE Protein S100-A1 OS=Mus musculus OX=10090 GN=S100a1 PE=1 SV=2	S100A1	1	53.0945	46.8218	48.2969	10.0119	8.16937	8.06918	-0.177997	0.255131	0.996796	-0.133111	0.402182	0.999692
A0A0R4J263;O35083;G3UWV6	>tr|A0A0R4J263|A0A0R4J263_MOUSE Isoform of O35083, 1-acyl-sn-glycerol-3-phosphate acyltransferase OS=Mus musculus OX=10090 GN=Agpat1 PE=1 SV=1;>sp|O35083|PLCA_MOUSE 1-acyl-sn-glycerol-3-phosphate acyltransferase alpha OS=Mus musculus OX=10090 GN=Agpat1 PE=1 SV=1;>tr|G3UWV6|G3UWV6_MOUSE Isoform of O35083, 1-acyl-sn-glycerol-3-phosphate acyltransferase (Fragment) OS=Mus musculus OX=10090 GN=Agpat1 …	AGPAT1	3	710.967	758.729	729.679	61.19	65.8729	89.3241	0.0937164	0.255167	0.996796	0.0330469	0.72358	0.999692
A0A0G2JEG8;Q7TQF7	>tr|A0A0G2JEG8|A0A0G2JEG8_MOUSE Isoform of Q7TQF7, Amphiphysin OS=Mus musculus OX=10090 GN=Amph PE=1 SV=1;>sp|Q7TQF7|AMPH_MOUSE Amphiphysin OS=Mus musculus OX=10090 GN=Amph PE=1 SV=1	AMPH	15	25283.8	24050.5	23627.7	1438.48	1356.42	2230.71	-0.0720621	0.255333	0.996796	-0.101022	0.189198	0.999692
Q8K1M6;Q8K1M6-2;Q8K1M6-4#E9PUD2;Q8K1M6-3	>sp|Q8K1M6|DNM1L_MOUSE Dynamin-1-like protein OS=Mus musculus OX=10090 GN=Dnm1l PE=1 SV=2;>sp|Q8K1M6-2|DNM1L_MOUSE Isoform of Q8K1M6, Isoform 2 of Dynamin-1-like protein OS=Mus musculus OX=10090 GN=Dnm1l;>sp|Q8K1M6-4|DNM1L_MOUSE Isoform of Q8K1M6, Isoform 4 of Dynamin-1-like protein OS=Mus musculus OX=10090 GN=Dnm1l;>tr|E9PUD2|E9PUD2_MOUSE Isoform of Q8K1M6, Dynamin-1-like protein OS=Mus musculus…	DNM1L	21	17152	16447.4	17004.3	579.251	594.562	1194.25	-0.0605758	0.255386	0.996796	-0.0146713	0.810088	0.999692
A0A2C9F2D2;Q07076	>tr|A0A2C9F2D2|A0A2C9F2D2_MOUSE Isoform of Q07076, Annexin OS=Mus musculus OX=10090 GN=Anxa7 PE=1 SV=1;>sp|Q07076|ANXA7_MOUSE Annexin A7 OS=Mus musculus OX=10090 GN=Anxa7 PE=1 SV=2	ANXA7	8	3088.23	2939.33	2982.19	196.654	87.0931	306.354	-0.0693318	0.255394	0.996796	-0.0538281	0.494223	0.999692
Q6NS52#Q6NS52-2	>sp|Q6NS52|DGKB_MOUSE Diacylglycerol kinase beta OS=Mus musculus OX=10090 GN=Dgkb PE=1 SV=2;>sp|Q6NS52-2|DGKB_MOUSE Isoform of Q6NS52, Isoform 2 of Diacylglycerol kinase beta OS=Mus musculus OX=10090 GN=Dgkb	DGKB	4	740.42	789.682	770.959	67.5878	64.7682	29.6562	0.0940193	0.255826	0.996796	0.0624771	0.394384	0.999692
Q61753	>sp|Q61753|SERA_MOUSE D-3-phosphoglycerate dehydrogenase OS=Mus musculus OX=10090 GN=Phgdh PE=1 SV=3	PHGDH	9	4666.07	4331.25	4693.25	470.183	465.404	396.957	-0.107411	0.255931	0.996796	0.0107979	0.90173	0.999692
Q8R0Y6	>sp|Q8R0Y6|AL1L1_MOUSE Cytosolic 10-formyltetrahydrofolate dehydrogenase OS=Mus musculus OX=10090 GN=Aldh1l1 PE=1 SV=1	ALDH1L1	10	2963.81	2740.57	2844.43	288.264	398.876	267.047	-0.1182	0.255941	0.996796	-0.0583344	0.515555	0.999692
Q8BGX2	>sp|Q8BGX2|TIM29_MOUSE Mitochondrial import inner membrane translocase subunit Tim29 OS=Mus musculus OX=10090 GN=Timm29 PE=1 SV=1	TIMM29	2	431.966	464.369	438.686	53.9654	40.8808	131.039	0.108889	0.256004	0.996796	-0.0188215	0.913792	0.999692
B9EJ86;A0A0R4J150	>sp|B9EJ86|OSBL8_MOUSE Oxysterol-binding protein-related protein 8 OS=Mus musculus OX=10090 GN=Osbpl8 PE=1 SV=1;>tr|A0A0R4J150|A0A0R4J150_MOUSE Isoform of B9EJ86, Oxysterol-binding protein OS=Mus musculus OX=10090 GN=Osbpl8 PE=1 SV=1	OSBPL8	1	305.858	336.411	325.934	25.7	53.1535	19.354	0.126358	0.256535	0.996796	0.0942087	0.219907	0.999692
Q9EP89;A0A1L1SVF9	>sp|Q9EP89|LACTB_MOUSE Serine beta-lactamase-like protein LACTB, mitochondrial OS=Mus musculus OX=10090 GN=Lactb PE=1 SV=1;>tr|A0A1L1SVF9|A0A1L1SVF9_MOUSE Isoform of Q9EP89, Serine beta-lactamase-like protein LACTB, mitochondrial OS=Mus musculus OX=10090 GN=Lactb PE=1 SV=1	LACTB	4	332.286	369.283	373.582	81.1992	41.0133	156.366	0.179457	0.256915	0.996796	0.100439	0.705457	0.999692
P55288	>sp|P55288|CAD11_MOUSE Cadherin-11 OS=Mus musculus OX=10090 GN=Cdh11 PE=1 SV=1	CDH11	1	206.182	192.83	198.181	16.2063	22.2512	5.22109	-0.100666	0.25697	0.996796	-0.0538202	0.413578	0.999692
P17183;A0A0N4SUX5;D3Z6E4	>sp|P17183|ENOG_MOUSE Gamma-enolase OS=Mus musculus OX=10090 GN=Eno2 PE=1 SV=2;>tr|A0A0N4SUX5|A0A0N4SUX5_MOUSE Isoform of P17183, Gamma-enolase OS=Mus musculus OX=10090 GN=Eno2 PE=1 SV=1;>tr|D3Z6E4|D3Z6E4_MOUSE Isoform of P17183, Gamma-enolase OS=Mus musculus OX=10090 GN=Eno2 PE=1 SV=1	ENO2	12	24739.1	23688.9	25123.8	813.952	1194.49	2754.85	-0.0633808	0.257266	0.996796	0.0158109	0.834407	0.999692
Q99J56	>sp|Q99J56|DERL1_MOUSE Derlin-1 OS=Mus musculus OX=10090 GN=Derl1 PE=1 SV=1	DERL1	1	115.016	125.743	115.288	20.9372	8.14654	17.1582	0.149248	0.257391	0.996796	0.0131074	0.930261	0.999692
P62331	>sp|P62331|ARF6_MOUSE ADP-ribosylation factor 6 OS=Mus musculus OX=10090 GN=Arf6 PE=1 SV=2	ARF6	3	1604.01	1682.52	1680.2	68.6987	98.9556	165.629	0.0680741	0.257434	0.996796	0.0623342	0.398335	0.999692
A0A286YDN9;D3YTL8;Q52KF3;Q52KF3-2;Q52KF3-3;A0A286YE32	>tr|A0A286YDN9|A0A286YDN9_MOUSE Isoform of Q52KF3, Protein spire homolog 1 OS=Mus musculus OX=10090 GN=Spire1 PE=1 SV=1;>tr|D3YTL8|D3YTL8_MOUSE Isoform of Q52KF3, Protein spire homolog 1 OS=Mus musculus OX=10090 GN=Spire1 PE=1 SV=1;>sp|Q52KF3|SPIR1_MOUSE Protein spire homolog 1 OS=Mus musculus OX=10090 GN=Spire1 PE=1 SV=1;>sp|Q52KF3-2|SPIR1_MOUSE Isoform of Q52KF3, Isoform 2 of Protein spire homo…	SPIRE1	1	98.9073	92.5524	104.028	9.15371	8.35112	16.9384	-0.095382	0.257627	0.996796	0.0615868	0.587647	0.999692
Q921F2;A0A087WQA5;A0A087WR97;A0A087WRZ5;Q8R0B4;Q8BLD4;Q6VYI5;Q6VYI4;A0A087WS17;A0A087WQX8;A0A087WNY6;A0A087WS74;A0A087WRP4;H3BJV1;A0A087WSH7	>sp|Q921F2|TADBP_MOUSE TAR DNA-binding protein 43 OS=Mus musculus OX=10090 GN=Tardbp PE=1 SV=1;>tr|A0A087WQA5|A0A087WQA5_MOUSE Isoform of Q921F2, TAR DNA-binding protein 43 (Fragment) OS=Mus musculus OX=10090 GN=Tardbp PE=1 SV=1;>tr|A0A087WR97|A0A087WR97_MOUSE Isoform of Q921F2, TAR DNA-binding protein 43 (Fragment) OS=Mus musculus OX=10090 GN=Tardbp PE=1 SV=1;>tr|A0A087WRZ5|A0A087WRZ5_MOUSE Isof…	TARDBP	1	144.908	129.271	142.446	26.6632	17.4263	29.6132	-0.154976	0.257897	0.996796	-0.0274836	0.859405	0.999692
P63054;D3YXH0	>sp|P63054|PCP4_MOUSE Calmodulin regulator protein PCP4 OS=Mus musculus OX=10090 GN=Pcp4 PE=3 SV=2;>tr|D3YXH0|D3YXH0_MOUSE Isoform of Q7TSN7, Immunoglobulin superfamily member 5 OS=Mus musculus OX=10090 GN=Igsf5 PE=4 SV=1	IGSF5;PCP4	1	301.977	248.048	274.878	86.8453	44.1708	151.388	-0.243414	0.259032	0.996796	-0.233044	0.48263	0.999692
D3YYK8;E9Q6X0;Q8R001-2;Q8R001;Q3TG90	>tr|D3YYK8|D3YYK8_MOUSE Isoform of Q8R001, Microtubule-associated protein RP/EB family member 2 (Fragment) OS=Mus musculus OX=10090 GN=Mapre2 PE=1 SV=1;>tr|E9Q6X0|E9Q6X0_MOUSE Isoform of Q8R001, Microtubule-associated protein RP/EB family member 2 OS=Mus musculus OX=10090 GN=Mapre2 PE=1 SV=1;>sp|Q8R001-2|MARE2_MOUSE Isoform of Q8R001, Isoform 2 of Microtubule-associated protein RP/EB family membe…	MAPRE2	1	270.595	253.677	279.441	19.4206	27.6014	27.8552	-0.0969337	0.259454	0.996796	0.0438939	0.590697	0.999692
O88531;B1B0P8;B1B0P9	>sp|O88531|PPT1_MOUSE Palmitoyl-protein thioesterase 1 OS=Mus musculus OX=10090 GN=Ppt1 PE=1 SV=2;>tr|B1B0P8|B1B0P8_MOUSE Isoform of O88531, Palmitoyl-protein thioesterase 1 OS=Mus musculus OX=10090 GN=Ppt1 PE=1 SV=1;>tr|B1B0P9|B1B0P9_MOUSE Isoform of O88531, Palmitoyl-protein thioesterase 1 OS=Mus musculus OX=10090 GN=Ppt1 PE=1 SV=1	PPT1	1	139.296	127.6	144.958	18.8702	8.56693	14.1324	-0.116665	0.260024	0.996796	0.0644532	0.557877	0.999692
Q9Z1X2-2;Q9Z1X2;G3UWN0	>sp|Q9Z1X2-2|PTSS2_MOUSE Isoform of Q9Z1X2, Isoform 2 of Phosphatidylserine synthase 2 OS=Mus musculus OX=10090 GN=Ptdss2;>sp|Q9Z1X2|PTSS2_MOUSE Phosphatidylserine synthase 2 OS=Mus musculus OX=10090 GN=Ptdss2 PE=1 SV=2;>tr|G3UWN0|G3UWN0_MOUSE Isoform of Q9Z1X2, Phosphatidylserine synthase 2 (Fragment) OS=Mus musculus OX=10090 GN=Ptdss2 PE=1 SV=8	PTDSS2	1	74.6879	86.0827	73.6966	8.83156	22.2979	17.8996	0.175361	0.260818	0.996796	-0.0437226	0.766685	0.999692
Q9D1H6	>sp|Q9D1H6|NDUF4_MOUSE NADH dehydrogenase [ubiquinone] 1 alpha subcomplex assembly factor 4 OS=Mus musculus OX=10090 GN=Ndufaf4 PE=1 SV=1	NDUFAF4	1	58.074	67.174	76.7027	21.7724	13.5591	29.7672	0.270277	0.260911	0.996796	0.393194	0.207767	0.999692
Q922H2	>sp|Q922H2|PDK3_MOUSE [Pyruvate dehydrogenase (acetyl-transferring)] kinase isozyme 3, mitochondrial OS=Mus musculus OX=10090 GN=Pdk3 PE=1 SV=1	PDK3	3	390.998	428.168	419.972	46.5919	63.9009	134.314	0.126956	0.260912	0.996796	0.0540427	0.768804	0.999692
A0A0U1RP13;Q8VDP6;A0A0U1RNI6;A0A0U1RPV3;A0A0U1RQ57	>tr|A0A0U1RP13|A0A0U1RP13_MOUSE Isoform of Q8VDP6, CDP-diacylglycerol--inositol 3-phosphatidyltransferase OS=Mus musculus OX=10090 GN=Cdipt PE=1 SV=1;>sp|Q8VDP6|CDIPT_MOUSE CDP-diacylglycerol--inositol 3-phosphatidyltransferase OS=Mus musculus OX=10090 GN=Cdipt PE=1 SV=1;>tr|A0A0U1RNI6|A0A0U1RNI6_MOUSE Isoform of Q8VDP6, CDP-diacylglycerol--inositol 3-phosphatidyltransferase OS=Mus musculus OX=10…	CDIPT	2	3103.82	3303.12	3139.59	234.839	286.83	422.021	0.0888471	0.261251	0.996796	0.00890259	0.926937	0.999692
Q9JJV5;S4R247	>sp|Q9JJV5|CCG3_MOUSE Voltage-dependent calcium channel gamma-3 subunit OS=Mus musculus OX=10090 GN=Cacng3 PE=1 SV=2;>tr|S4R247|S4R247_MOUSE Isoform of Q9JJV5, Voltage-dependent calcium channel gamma-3 subunit (Fragment) OS=Mus musculus OX=10090 GN=Cacng3 PE=1 SV=1	CACNG3	1	298.808	325.854	288.564	53.7799	27.5293	37.6792	0.140346	0.261346	0.996796	-0.0407155	0.762729	0.999692
P35486	>sp|P35486|ODPA_MOUSE Pyruvate dehydrogenase E1 component subunit alpha, somatic form, mitochondrial OS=Mus musculus OX=10090 GN=Pdha1 PE=1 SV=1	PDHA1	11	27024.2	29796.3	31181.8	3339.18	4799.25	9918.24	0.135384	0.261603	0.996796	0.157919	0.403122	0.999692
Q8BHZ0	>sp|Q8BHZ0|FA49A_MOUSE Protein FAM49A OS=Mus musculus OX=10090 GN=Fam49a PE=1 SV=1	FAM49A	3	431.812	408.31	429.441	32.9525	23.7028	48.7257	-0.0791822	0.261681	0.996796	-0.0114152	0.892324	0.999692
Q8BMF3	>sp|Q8BMF3|MAON_MOUSE NADP-dependent malic enzyme, mitochondrial OS=Mus musculus OX=10090 GN=Me3 PE=1 SV=2	ME3	4	836.862	927.535	919.665	103.505	162.307	285.439	0.140479	0.261795	0.996796	0.0907028	0.619893	0.999692
B7ZMZ7;B2RQ71;E9PWR4	>tr|B7ZMZ7|B7ZMZ7_MOUSE Isoform of E9PWR4, Dip2c protein OS=Mus musculus OX=10090 GN=Dip2c PE=1 SV=1;>tr|B2RQ71|B2RQ71_MOUSE Isoform of E9PWR4, Dip2c protein OS=Mus musculus OX=10090 GN=Dip2c PE=1 SV=1;>tr|E9PWR4|E9PWR4_MOUSE Disco-interacting protein 2 homolog C OS=Mus musculus OX=10090 GN=Dip2c PE=1 SV=1	DIP2C	1	152.814	159.864	166.918	7.23206	7.32845	7.49943	0.0651653	0.262268	0.996796	0.127515	0.0410511	0.999692
Q9EPR5	>sp|Q9EPR5|SORC2_MOUSE VPS10 domain-containing receptor SorCS2 OS=Mus musculus OX=10090 GN=Sorcs2 PE=1 SV=2	SORCS2	4	460.407	486.191	487.761	26.5328	36.502	50.8796	0.0772209	0.26233	0.996796	0.0790223	0.314894	0.999692
O55033;A0A0J9YUK4	>sp|O55033|NCK2_MOUSE Cytoplasmic protein NCK2 OS=Mus musculus OX=10090 GN=Nck2 PE=1 SV=1;>tr|A0A0J9YUK4|A0A0J9YUK4_MOUSE Isoform of O55033, Cytoplasmic protein NCK2 (Fragment) OS=Mus musculus OX=10090 GN=Nck2 PE=1 SV=1	NCK2	3	223.704	211.046	202.328	15.2729	18.8037	25.8944	-0.0859319	0.262817	0.996796	-0.152699	0.122863	0.999692
A0A0G2JEG6;A0A0G2JE00;Q9WVQ1-4;Q9WVQ1-2;Q9WVQ1;A0A140LHL1;Q9WVQ1-3	>tr|A0A0G2JEG6|A0A0G2JEG6_MOUSE Isoform of Q9WVQ1, Membrane-associated guanylate kinase, WW and PDZ domain-containing protein 2 OS=Mus musculus OX=10090 GN=Magi2 PE=1 SV=1;>tr|A0A0G2JE00|A0A0G2JE00_MOUSE Isoform of Q9WVQ1, Membrane-associated guanylate kinase, WW and PDZ domain-containing protein 2 OS=Mus musculus OX=10090 GN=Magi2 PE=1 SV=1;>sp|Q9WVQ1-4|MAGI2_MOUSE Isoform of Q9WVQ1, Isoform 4 o…	MAGI2	2	401.243	381.165	381.591	17.6694	33.5049	14.0584	-0.0772182	0.263149	0.996796	-0.0720652	0.202516	0.999692
Q19AB2;A0A2I3BR72;Q7TPD3;E9Q6A0;A0A2I3BQB9;E9PYK2;Q7TPD3-2	>tr|Q19AB2|Q19AB2_MOUSE Isoform of Q7TPD3, ROBO2 isoform b OS=Mus musculus OX=10090 GN=Robo2 PE=1 SV=1;>tr|A0A2I3BR72|A0A2I3BR72_MOUSE Isoform of Q7TPD3, Roundabout homolog 2 OS=Mus musculus OX=10090 GN=Robo2 PE=1 SV=1;>sp|Q7TPD3|ROBO2_MOUSE Roundabout homolog 2 OS=Mus musculus OX=10090 GN=Robo2 PE=1 SV=2;>tr|E9Q6A0|E9Q6A0_MOUSE Isoform of Q7TPD3, Roundabout homolog 2 OS=Mus musculus OX=10090 GN=…	ROBO2	1	66.5838	73.3003	72.7277	10.9387	10.2457	10.5623	0.142046	0.263232	0.996796	0.130358	0.313197	0.999692
Q9JI91	>sp|Q9JI91|ACTN2_MOUSE Alpha-actinin-2 OS=Mus musculus OX=10090 GN=Actn2 PE=1 SV=2	ACTN2	4	637.216	720.031	623.858	90.6545	140.115	118.589	0.164046	0.263614	0.996796	-0.0368895	0.779567	0.999692
S4R2F3;Q8C8R3-2;Q8C8R3;Q8C8R3-5#Q8C8R3-4;S4R2R5#S4R2K9;A0A1W2P812;S4R1S2;G5E8K2;G5E8K3;S4R2S8;G5E8K5-2;G5E8K5-3;G5E8K5	>tr|S4R2F3|S4R2F3_MOUSE Isoform of Q8C8R3, Ankyrin-2 OS=Mus musculus OX=10090 GN=Ank2 PE=1 SV=3;>sp|Q8C8R3-2|ANK2_MOUSE Isoform of Q8C8R3, Isoform 2 of Ankyrin-2 OS=Mus musculus OX=10090 GN=Ank2;>sp|Q8C8R3|ANK2_MOUSE Ankyrin-2 OS=Mus musculus OX=10090 GN=Ank2 PE=1 SV=2;>sp|Q8C8R3-5|ANK2_MOUSE Isoform of Q8C8R3, Isoform 5 of Ankyrin-2 OS=Mus musculus OX=10090 GN=Ank2;>sp|Q8C8R3-4|ANK2_MOUSE Isofor…	ANK2;ANK3	7	7970.95	8710.77	8653.43	1042.57	1184.03	537.655	0.126457	0.264003	0.996796	0.125911	0.182619	0.999692
Q9R0P5	>sp|Q9R0P5|DEST_MOUSE Destrin OS=Mus musculus OX=10090 GN=Dstn PE=1 SV=3	DSTN	5	7408.13	6946.71	6897.72	679.11	564.186	812.745	-0.0914156	0.264116	0.996796	-0.10578	0.264506	0.999692
A0A0R4J259;Q7TMK9-2;G3UZ48;G3UZI2;Q7TMK9;G3V018;G3UXJ6	>tr|A0A0R4J259|A0A0R4J259_MOUSE Isoform of Q7TMK9, Heterogeneous nuclear ribonucleoprotein Q OS=Mus musculus OX=10090 GN=Syncrip PE=1 SV=1;>sp|Q7TMK9-2|HNRPQ_MOUSE Isoform of Q7TMK9, Isoform 2 of Heterogeneous nuclear ribonucleoprotein Q OS=Mus musculus OX=10090 GN=Syncrip;>tr|G3UZ48|G3UZ48_MOUSE Isoform of Q7TMK9, Heterogeneous nuclear ribonucleoprotein Q OS=Mus musculus OX=10090 GN=Syncrip PE=1…	SYNCRIP	2	455.642	485.704	446.799	45.9726	37.0787	31.689	0.0950981	0.264313	0.996796	-0.0249333	0.764708	0.999692
Q9CZC8	>sp|Q9CZC8|SCRN1_MOUSE Secernin-1 OS=Mus musculus OX=10090 GN=Scrn1 PE=1 SV=1	SCRN1	6	3383.91	3184.66	3250.34	301.207	196.965	169.092	-0.0848682	0.26432	0.996796	-0.0548991	0.461075	0.999692
A0A087WSS1;Q148V7-2;E9QM90;Q148V7;G3X9J4;Q148V7-3	>tr|A0A087WSS1|A0A087WSS1_MOUSE Isoform of Q148V7, RIKEN cDNA 2310035C23 gene OS=Mus musculus OX=10090 GN=2310035C23Rik PE=1 SV=1;>sp|Q148V7-2|K1468_MOUSE Isoform of Q148V7, Isoform 2 of LisH domain and HEAT repeat-containing protein KIAA1468 OS=Mus musculus OX=10090 GN=Kiaa1468;>tr|E9QM90|E9QM90_MOUSE Isoform of Q148V7, RIKEN cDNA 2310035C23 gene OS=Mus musculus OX=10090 GN=2310035C23Rik PE=1 SV…	2310035C23RIK;KIAA1468	4	714.078	681.914	700.028	36.0529	30.828	26.9626	-0.0661564	0.264756	0.996796	-0.0279674	0.622903	0.999692
Q8BGS2	>sp|Q8BGS2|BOLA2_MOUSE BolA-like protein 2 OS=Mus musculus OX=10090 GN=Bola2 PE=1 SV=1	BOLA2	1	157.121	139.478	136.362	33.9578	16.7646	56.7022	-0.155697	0.264886	0.996796	-0.2855	0.281737	0.999692
Q9JKY5	>sp|Q9JKY5|HIP1R_MOUSE Huntingtin-interacting protein 1-related protein OS=Mus musculus OX=10090 GN=Hip1r PE=1 SV=2	HIP1R	5	2374.21	2551.77	2400.59	161.369	315.538	114.238	0.0981406	0.265152	0.996796	0.017387	0.787647	0.999692
H7BX88;P47934;B7ZDD7	>tr|H7BX88|H7BX88_MOUSE Isoform of P47934, Carnitine O-acetyltransferase OS=Mus musculus OX=10090 GN=Crat PE=1 SV=1;>sp|P47934|CACP_MOUSE Carnitine O-acetyltransferase OS=Mus musculus OX=10090 GN=Crat PE=1 SV=3;>tr|B7ZDD7|B7ZDD7_MOUSE Isoform of P47934, Carnitine O-acetyltransferase (Fragment) OS=Mus musculus OX=10090 GN=Crat PE=1 SV=2	CRAT	1	110.744	121.47	124.453	10.9749	20.0048	45.6533	0.123762	0.265427	0.996796	0.0994119	0.618686	0.999692
Q4VAE3	>sp|Q4VAE3|TMM65_MOUSE Transmembrane protein 65 OS=Mus musculus OX=10090 GN=Tmem65 PE=1 SV=1	TMEM65	4	4343.73	4830.78	4914.51	1129.58	585.347	2085.51	0.182399	0.265694	0.996796	0.104272	0.707863	0.999692
Q9QXL2-2;F8WGN6;E9Q0J5;Q9QXL2-3;Q9QXL2-4;Q9QXL2	>sp|Q9QXL2-2|KI21A_MOUSE Isoform of Q9QXL2, Isoform 2 of Kinesin-like protein KIF21A OS=Mus musculus OX=10090 GN=Kif21a;>tr|F8WGN6|F8WGN6_MOUSE Isoform of Q9QXL2, Kinesin-like protein KIF21A OS=Mus musculus OX=10090 GN=Kif21a PE=1 SV=1;>tr|E9Q0J5|E9Q0J5_MOUSE Isoform of Q9QXL2, Kinesin-like protein KIF21A OS=Mus musculus OX=10090 GN=Kif21a PE=1 SV=2;>sp|Q9QXL2-3|KI21A_MOUSE Isoform of Q9QXL2, Iso…	KIF21A	9	1526.98	1458.99	1539.17	68.2058	78.1041	102.439	-0.0661545	0.266172	0.996796	0.0101568	0.869345	0.999692
A0A0R4J1M3;Q8BYK4	>tr|A0A0R4J1M3|A0A0R4J1M3_MOUSE Isoform of Q8BYK4, Retinol dehydrogenase 12 OS=Mus musculus OX=10090 GN=Rdh12 PE=1 SV=1;>sp|Q8BYK4|RDH12_MOUSE Retinol dehydrogenase 12 OS=Mus musculus OX=10090 GN=Rdh12 PE=2 SV=1	RDH12	1	305.19	324.932	324.602	29.9318	25.3502	72.2812	0.0925122	0.266219	0.996796	0.0657693	0.633103	0.999692
Q99MN9;E9Q1J7	>sp|Q99MN9|PCCB_MOUSE Propionyl-CoA carboxylase beta chain, mitochondrial OS=Mus musculus OX=10090 GN=Pccb PE=1 SV=2;>tr|E9Q1J7|E9Q1J7_MOUSE Isoform of Q99MN9, Propionyl-CoA carboxylase beta chain, mitochondrial OS=Mus musculus OX=10090 GN=Pccb PE=1 SV=1	PCCB	7	955.525	1039.46	1040.36	108.312	143.069	297.564	0.118799	0.267141	0.996796	0.0817998	0.637695	0.999692
A0A0G2JGX4;Q6PIC6;Q8VCE0#Q6PIE5;D3YYN7#Q8VDN2#Q9WV27	>tr|A0A0G2JGX4|A0A0G2JGX4_MOUSE Isoform of Q6PIC6, Sodium/potassium-transporting ATPase subunit alpha OS=Mus musculus OX=10090 GN=Atp1a3 PE=1 SV=1;>sp|Q6PIC6|AT1A3_MOUSE Sodium/potassium-transporting ATPase subunit alpha-3 OS=Mus musculus OX=10090 GN=Atp1a3 PE=1 SV=1;>tr|Q8VCE0|Q8VCE0_MOUSE Isoform of Q6PIC6, Sodium/potassium-transporting ATPase subunit alpha OS=Mus musculus OX=10090 GN=Atp1a3 PE…	ATP1A1;ATP1A2;ATP1A3;ATP1A4	4	202452	213164	210133	4855.27	17056	14162.8	0.070918	0.267708	0.996796	0.0514262	0.384487	0.999692
P41105	>sp|P41105|RL28_MOUSE 60S ribosomal protein L28 OS=Mus musculus OX=10090 GN=Rpl28 PE=1 SV=2	RPL28	1	249.661	274.898	259.869	49.021	29.6683	36.5583	0.157504	0.267922	0.996796	0.0722601	0.626631	0.999692
Q9CPU0	>sp|Q9CPU0|LGUL_MOUSE Lactoylglutathione lyase OS=Mus musculus OX=10090 GN=Glo1 PE=1 SV=3	GLO1	3	5511.58	5261.62	5524.9	253.028	290.589	119.225	-0.0674716	0.268005	0.996796	0.00452981	0.93205	0.999692
Q91V14-2;Q91V14;A0A076FR46	>sp|Q91V14-2|S12A5_MOUSE Isoform of Q91V14, Isoform 2 of Solute carrier family 12 member 5 OS=Mus musculus OX=10090 GN=Slc12a5;>sp|Q91V14|S12A5_MOUSE Solute carrier family 12 member 5 OS=Mus musculus OX=10090 GN=Slc12a5 PE=1 SV=2;>tr|A0A076FR46|A0A076FR46_MOUSE Isoform of Q91V14, KCC2a-S25 variant 1 OS=Mus musculus OX=10090 GN=Slc12a5 PE=1 SV=1	SLC12A5	12	10887.6	12077.5	11412.1	1079.86	2066.59	678.055	0.135823	0.268802	0.996796	0.0714373	0.365959	0.999692
Q920N7	>sp|Q920N7|SYT12_MOUSE Synaptotagmin-12 OS=Mus musculus OX=10090 GN=Syt12 PE=1 SV=1	SYT12	6	2115.28	2004	2028.97	151.647	121.672	170.54	-0.0768719	0.269229	0.996796	-0.0611819	0.427684	0.999692
Q9DB20	>sp|Q9DB20|ATPO_MOUSE ATP synthase subunit O, mitochondrial OS=Mus musculus OX=10090 GN=Atp5o PE=1 SV=1	ATP5O	9	49969.3	54601.8	56094.1	8314.77	6404.7	23652.8	0.13597	0.270288	0.996796	0.0774711	0.755543	0.999692
Q91V14-2;Q91V14;A0A076FR46#Q924N4-2;Q924N4;Q6P6P5;Q3V0N8	>sp|Q91V14-2|S12A5_MOUSE Isoform of Q91V14, Isoform 2 of Solute carrier family 12 member 5 OS=Mus musculus OX=10090 GN=Slc12a5;>sp|Q91V14|S12A5_MOUSE Solute carrier family 12 member 5 OS=Mus musculus OX=10090 GN=Slc12a5 PE=1 SV=2;>tr|A0A076FR46|A0A076FR46_MOUSE Isoform of Q91V14, KCC2a-S25 variant 1 OS=Mus musculus OX=10090 GN=Slc12a5 PE=1 SV=1;>sp|Q924N4-2|S12A6_MOUSE Isoform of Q924N4, Isoform …	GM21985;SLC12A5;SLC12A6	1	10947	12852.1	11815.5	1132.58	3269.75	802.397	0.19195	0.270497	0.996796	0.114089	0.191168	0.999692
Q63810-2;Q63810	>sp|Q63810-2|CANB1_MOUSE Isoform of Q63810, Isoform 2 of Calcineurin subunit B type 1 OS=Mus musculus OX=10090 GN=Ppp3r1;>sp|Q63810|CANB1_MOUSE Calcineurin subunit B type 1 OS=Mus musculus OX=10090 GN=Ppp3r1 PE=1 SV=3	PPP3R1	3	3227.23	2976.21	3129.59	329.532	485.959	335.423	-0.126053	0.271127	0.996796	-0.0445748	0.633402	0.999692
Q9CQ69	>sp|Q9CQ69|QCR8_MOUSE Cytochrome b-c1 complex subunit 8 OS=Mus musculus OX=10090 GN=Uqcrq PE=1 SV=3	UQCRQ	2	5472.77	5879.23	6025.54	871.735	376.272	2264.82	0.115355	0.271246	0.996796	0.070635	0.750623	0.999692
Q8BG51;Q8BG51-2;Q8BG51-3;Q8BG51-4;F7ASU3	>sp|Q8BG51|MIRO1_MOUSE Mitochondrial Rho GTPase 1 OS=Mus musculus OX=10090 GN=Rhot1 PE=1 SV=1;>sp|Q8BG51-2|MIRO1_MOUSE Isoform of Q8BG51, Isoform 2 of Mitochondrial Rho GTPase 1 OS=Mus musculus OX=10090 GN=Rhot1;>sp|Q8BG51-3|MIRO1_MOUSE Isoform of Q8BG51, Isoform 3 of Mitochondrial Rho GTPase 1 OS=Mus musculus OX=10090 GN=Rhot1;>sp|Q8BG51-4|MIRO1_MOUSE Isoform of Q8BG51, Isoform 4 of Mitochondria…	RHOT1	5	1539.67	1691.46	1657.93	273.189	216.808	597.207	0.14426	0.271458	0.996796	0.0494358	0.822089	0.999692
E9Q683;Q6PHS9-4;Q6PHS9-2;Q6PHS9-5;Q6PHS9;Q6PHS9-3;Q6PHS9-6	>tr|E9Q683|E9Q683_MOUSE Isoform of Q6PHS9, Voltage-dependent calcium channel subunit alpha-2/delta-2 OS=Mus musculus OX=10090 GN=Cacna2d2 PE=1 SV=2;>sp|Q6PHS9-4|CA2D2_MOUSE Isoform of Q6PHS9, Isoform 4 of Voltage-dependent calcium channel subunit alpha-2/delta-2 OS=Mus musculus OX=10090 GN=Cacna2d2;>sp|Q6PHS9-2|CA2D2_MOUSE Isoform of Q6PHS9, Isoform 2 of Voltage-dependent calcium channel subunit …	CACNA2D2	4	544.247	600.119	619.723	60.327	101.439	91.711	0.131287	0.271697	0.996796	0.18153	0.120298	0.999692
P63037	>sp|P63037|DNJA1_MOUSE DnaJ homolog subfamily A member 1 OS=Mus musculus OX=10090 GN=Dnaja1 PE=1 SV=1	DNAJA1	4	1511.31	1342.91	1244.33	263.889	305.578	112.143	-0.176867	0.272136	0.996796	-0.265169	0.0554877	0.999692
O55022#Q80UU9	>sp|O55022|PGRC1_MOUSE Membrane-associated progesterone receptor component 1 OS=Mus musculus OX=10090 GN=Pgrmc1 PE=1 SV=4;>sp|Q80UU9|PGRC2_MOUSE Membrane-associated progesterone receptor component 2 OS=Mus musculus OX=10090 GN=Pgrmc2 PE=1 SV=2	PGRMC1;PGRMC2	1	1138.62	1200.26	1216.13	90.6047	64.7206	78.7183	0.0783431	0.273718	0.996796	0.0965076	0.204157	0.999692
A0A0R4IZX5;P55066	>tr|A0A0R4IZX5|A0A0R4IZX5_MOUSE Isoform of P55066, Neurocan core protein OS=Mus musculus OX=10090 GN=Ncan PE=1 SV=1;>sp|P55066|NCAN_MOUSE Neurocan core protein OS=Mus musculus OX=10090 GN=Ncan PE=1 SV=1	NCAN	6	1281.18	1462.5	1449.34	262.297	297.997	160.309	0.194622	0.274925	0.996796	0.199787	0.200463	0.999692
Q8BNU0;Q8BNU0-2;D3Z3J0	>sp|Q8BNU0|ARMC6_MOUSE Armadillo repeat-containing protein 6 OS=Mus musculus OX=10090 GN=Armc6 PE=1 SV=1;>sp|Q8BNU0-2|ARMC6_MOUSE Isoform of Q8BNU0, Isoform 2 of Armadillo repeat-containing protein 6 OS=Mus musculus OX=10090 GN=Armc6;>tr|D3Z3J0|D3Z3J0_MOUSE Isoform of Q8BNU0, Armadillo repeat-containing protein 6 (Fragment) OS=Mus musculus OX=10090 GN=Armc6 PE=1 SV=1	ARMC6	1	77.5715	72.713	81.3862	6.86088	6.82111	8.89068	-0.0933843	0.27502	0.996796	0.0676628	0.450412	0.999692
Q8K0G5;A0A217FL60;A0A1Y7VN36	>sp|Q8K0G5|EIPR1_MOUSE EARP-interacting protein OS=Mus musculus OX=10090 GN=Eipr1 PE=1 SV=2;>tr|A0A217FL60|A0A217FL60_MOUSE Isoform of Q8K0G5, EARP-interacting protein OS=Mus musculus OX=10090 GN=Eipr1 PE=1 SV=1;>tr|A0A1Y7VN36|A0A1Y7VN36_MOUSE Isoform of Q8K0G5, EARP-interacting protein (Fragment) OS=Mus musculus OX=10090 GN=Eipr1 PE=1 SV=1	EIPR1	1	88.9979	82.3967	91.3734	10.4854	10.3752	16.748	-0.112094	0.275591	0.996796	0.0252598	0.843831	0.999692
Q9EQQ9;Q9EQQ9-3	>sp|Q9EQQ9|OGA_MOUSE Protein O-GlcNAcase OS=Mus musculus OX=10090 GN=Mgea5 PE=1 SV=2;>sp|Q9EQQ9-3|OGA_MOUSE Isoform of Q9EQQ9, Isoform 3 of Protein O-GlcNAcase OS=Mus musculus OX=10090 GN=Mgea5	MGEA5	1	216.81	191.589	190.584	40.3883	39.7951	36.6519	-0.182929	0.27694	0.996796	-0.184473	0.253831	0.999692
A0A0N4SV66;Q8CGP4;C0HKE9;C0HKE8;C0HKE7;C0HKE6;C0HKE5;C0HKE4;C0HKE3;C0HKE2;C0HKE1;Q8CGP6;Q8R1M2;Q64523;Q8CGP7;Q8CGP5;Q8BFU2;Q6GSS7;P27661#Q3THW5;P0C0S6;Q8R029;Q3UA95	>tr|A0A0N4SV66|A0A0N4SV66_MOUSE Isoform of Q8R1M2, Histone H2A OS=Mus musculus OX=10090 GN=H2afj PE=1 SV=1;>tr|Q8CGP4|Q8CGP4_MOUSE Histone H2A OS=Mus musculus OX=10090 GN=Hist1h2aa PE=1 SV=1;>sp|C0HKE9|H2A1P_MOUSE Histone H2A type 1-P OS=Mus musculus OX=10090 GN=Hist1h2ap PE=1 SV=1;>sp|C0HKE8|H2A1O_MOUSE Histone H2A type 1-O OS=Mus musculus OX=10090 GN=Hist1h2ao PE=1 SV=1;>sp|C0HKE7|H2A1N_MOUSE H…	H2AFJ;H2AFV;H2AFX;H2AFZ;HIST1H2AA;HIST1H2AB;HIST1H2AC;HIST1H2AD;HIST1H2AE;HIST1H2AF;HIST1H2AG;HIST1H2AH;HIST1H2AI;HIST1H2AK;HIST1H2AN;HIST1H2AO;HIST1H2AP;HIST2H2AA1;HIST2H2AC;HIST3H2A	1	612.621	505.851	634.007	179.158	159.982	239.933	-0.275437	0.277054	0.996796	0.0114659	0.968788	0.999692
Q9JIA1;A0A0G2JGE8;A0A0G2JGB7	>sp|Q9JIA1|LGI1_MOUSE Leucine-rich glioma-inactivated protein 1 OS=Mus musculus OX=10090 GN=Lgi1 PE=1 SV=1;>tr|A0A0G2JGE8|A0A0G2JGE8_MOUSE Isoform of Q9JIA1, Leucine-rich glioma-inactivated protein 1 OS=Mus musculus OX=10090 GN=Lgi1 PE=1 SV=1;>tr|A0A0G2JGB7|A0A0G2JGB7_MOUSE Isoform of Q9JIA1, Leucine-rich glioma-inactivated protein 1 OS=Mus musculus OX=10090 GN=Lgi1 PE=1 SV=1	LGI1	15	14734.1	15962.1	14917.1	1065.49	2248.94	2898.16	0.106434	0.278257	0.996796	-0.000352516	0.997578	0.999692
D3YUS5;E9PW37	>tr|D3YUS5|D3YUS5_MOUSE Isoform of E9PW37, RAS protein activator-like 2 OS=Mus musculus OX=10090 GN=Rasal2 PE=1 SV=1;>tr|E9PW37|E9PW37_MOUSE RAS protein activator-like 2 OS=Mus musculus OX=10090 GN=Rasal2 PE=1 SV=1	RASAL2	2	173.06	157.984	141.491	22.9249	26.7106	17.5023	-0.136573	0.278643	0.996796	-0.288199	0.0213159	0.999692
Q8BTX9;A0A1D5RLG0	>sp|Q8BTX9|HSDL1_MOUSE Inactive hydroxysteroid dehydrogenase-like protein 1 OS=Mus musculus OX=10090 GN=Hsdl1 PE=1 SV=1;>tr|A0A1D5RLG0|A0A1D5RLG0_MOUSE Isoform of Q8BTX9, Inactive hydroxysteroid dehydrogenase-like protein 1 OS=Mus musculus OX=10090 GN=Hsdl1 PE=1 SV=1	HSDL1	3	761.56	818.014	777.513	113.193	62.6693	220.479	0.112446	0.278686	0.996796	-0.00734153	0.968081	0.999692
Q99K85;Q3U6K9	>sp|Q99K85|SERC_MOUSE Phosphoserine aminotransferase OS=Mus musculus OX=10090 GN=Psat1 PE=1 SV=1;>tr|Q3U6K9|Q3U6K9_MOUSE Isoform of Q99K85, Phosphoserine aminotransferase OS=Mus musculus OX=10090 GN=Psat1 PE=1 SV=1	PSAT1	8	3565.59	3373.26	3537.46	256.712	251.57	241.885	-0.0798434	0.279243	0.996796	-0.0108992	0.879593	0.999692
P63017;Q504P4#P20029#P17156	>sp|P63017|HSP7C_MOUSE Heat shock cognate 71 kDa protein OS=Mus musculus OX=10090 GN=Hspa8 PE=1 SV=1;>tr|Q504P4|Q504P4_MOUSE Isoform of P63017, Heat shock cognate 71 kDa protein OS=Mus musculus OX=10090 GN=Hspa8 PE=1 SV=1;>sp|P20029|BIP_MOUSE Endoplasmic reticulum chaperone BiP OS=Mus musculus OX=10090 GN=Hspa5 PE=1 SV=3;>sp|P17156|HSP72_MOUSE Heat shock-related 70 kDa protein 2 OS=Mus musculus O…	HSPA2;HSPA5;HSPA8	1	5025.72	4780.37	5267.41	253.458	399.586	750.874	-0.0746394	0.280039	0.996796	0.0578617	0.525058	0.999692
S4R2K9;A0A1W2P812;S4R1S2;G5E8K2;G5E8K3;S4R2S8;G5E8K5-2;G5E8K5-3;G5E8K5	>tr|S4R2K9|S4R2K9_MOUSE Isoform of G5E8K5, Ankyrin-3 (Fragment) OS=Mus musculus OX=10090 GN=Ank3 PE=1 SV=1;>tr|A0A1W2P812|A0A1W2P812_MOUSE Isoform of G5E8K5, Ankyrin-3 OS=Mus musculus OX=10090 GN=Ank3 PE=1 SV=1;>tr|S4R1S2|S4R1S2_MOUSE Isoform of G5E8K5, Ankyrin-3 OS=Mus musculus OX=10090 GN=Ank3 PE=1 SV=1;>tr|G5E8K2|G5E8K2_MOUSE Isoform of G5E8K5, Ankyrin 3, epithelial, isoform CRA_l OS=Mus muscu…	ANK3	23	5296.13	5952.23	5880.38	860.42	1154.13	414.203	0.159341	0.281115	0.996796	0.162752	0.143453	0.999692
Q60864	>sp|Q60864|STIP1_MOUSE Stress-induced-phosphoprotein 1 OS=Mus musculus OX=10090 GN=Stip1 PE=1 SV=1	STIP1	16	9046.8	8591.33	8927.42	646.104	428.022	796.237	-0.0727907	0.281995	0.996796	-0.0206645	0.790024	0.999692
P40124	>sp|P40124|CAP1_MOUSE Adenylyl cyclase-associated protein 1 OS=Mus musculus OX=10090 GN=Cap1 PE=1 SV=4	CAP1	12	7016.83	6682.01	6831.87	478.195	282.388	681.759	-0.0688063	0.282083	0.996796	-0.0415076	0.599999	0.999692
O70503;O70503-2	>sp|O70503|DHB12_MOUSE Very-long-chain 3-oxoacyl-CoA reductase OS=Mus musculus OX=10090 GN=Hsd17b12 PE=1 SV=1;>sp|O70503-2|DHB12_MOUSE Isoform of O70503, Isoform 2 of Very-long-chain 3-oxoacyl-CoA reductase OS=Mus musculus OX=10090 GN=Hsd17b12	HSD17B12	4	1044.72	1106.63	1062.25	39.3395	107.86	74.0183	0.0782226	0.282482	0.996796	0.0221815	0.714966	0.999692
Q8R2Y0-2;Q8R2Y0	>sp|Q8R2Y0-2|ABHD6_MOUSE Isoform of Q8R2Y0, Isoform 2 of Monoacylglycerol lipase ABHD6 OS=Mus musculus OX=10090 GN=Abhd6;>sp|Q8R2Y0|ABHD6_MOUSE Monoacylglycerol lipase ABHD6 OS=Mus musculus OX=10090 GN=Abhd6 PE=1 SV=1	ABHD6	3	316.193	334.358	326.605	20.5208	26.9018	11.7183	0.0790443	0.282959	0.996796	0.0484803	0.429735	0.999692
Q8BKZ9	>sp|Q8BKZ9|ODPX_MOUSE Pyruvate dehydrogenase protein X component, mitochondrial OS=Mus musculus OX=10090 GN=Pdhx PE=1 SV=1	PDHX	2	1194.82	1314.15	1342.54	186.41	200.757	416.854	0.138736	0.283251	0.996796	0.126014	0.519065	0.999692
A0A0R4IZY0;Q8C1A5	>tr|A0A0R4IZY0|A0A0R4IZY0_MOUSE Isoform of Q8C1A5, Thimet oligopeptidase OS=Mus musculus OX=10090 GN=Thop1 PE=1 SV=1;>sp|Q8C1A5|THOP1_MOUSE Thimet oligopeptidase OS=Mus musculus OX=10090 GN=Thop1 PE=1 SV=1	THOP1	1	137.14	121.982	132.814	25.7361	30.371	30.7271	-0.181122	0.28347	0.996796	-0.0562683	0.737047	0.999692
Q9Z1W9	>sp|Q9Z1W9|STK39_MOUSE STE20/SPS1-related proline-alanine-rich protein kinase OS=Mus musculus OX=10090 GN=Stk39 PE=1 SV=1	STK39	3	384.519	356.163	383.702	43.249	37.396	27.5408	-0.108336	0.2837	0.996796	0.00258555	0.977517	0.999692
O35215;G3UZN1;G3UYJ7	>sp|O35215|DOPD_MOUSE D-dopachrome decarboxylase OS=Mus musculus OX=10090 GN=Ddt PE=1 SV=3;>tr|G3UZN1|G3UZN1_MOUSE Isoform of O35215, D-dopachrome decarboxylase OS=Mus musculus OX=10090 GN=Ddt PE=1 SV=1;>tr|G3UYJ7|G3UYJ7_MOUSE Predicted gene 20441 (Fragment) OS=Mus musculus OX=10090 GN=Gm20441 PE=4 SV=1	DDT;GM20441	3	1216.89	1113.25	1000.36	186.62	143.984	119.653	-0.125489	0.283728	0.996796	-0.278079	0.0274235	0.999692
A2AJA9-2;A2AJA9	>sp|A2AJA9-2|AJM1_MOUSE Isoform of A2AJA9, Isoform 2 of Apical junction component 1 homolog OS=Mus musculus OX=10090 GN=Ajm1;>sp|A2AJA9|AJM1_MOUSE Apical junction component 1 homolog OS=Mus musculus OX=10090 GN=Ajm1 PE=1 SV=1	AJM1	4	737.129	796.865	750.074	107.515	87.952	141.709	0.118048	0.284031	0.996796	0.0158271	0.909509	0.999692
F2Z488;B0QZW1;Q9Z2W9	>tr|F2Z488|F2Z488_MOUSE Isoform of Q9Z2W9, Glutamate receptor 3 OS=Mus musculus OX=10090 GN=Gria3 PE=1 SV=1;>tr|B0QZW1|B0QZW1_MOUSE Isoform of Q9Z2W9, Glutamate receptor 3 OS=Mus musculus OX=10090 GN=Gria3 PE=1 SV=1;>sp|Q9Z2W9|GRIA3_MOUSE Glutamate receptor 3 OS=Mus musculus OX=10090 GN=Gria3 PE=1 SV=2	GRIA3	10	5612.7	6188.26	5804.46	1060.78	959.918	1019.18	0.148399	0.284234	0.996796	0.0504105	0.735216	0.999692
P50153	>sp|P50153|GBG4_MOUSE Guanine nucleotide-binding protein G(I)/G(S)/G(O) subunit gamma-4 OS=Mus musculus OX=10090 GN=Gng4 PE=1 SV=1	GNG4	2	2519.79	2809.37	2724.28	409.887	513.124	368.07	0.15407	0.284958	0.996796	0.118157	0.368959	0.999692
Q61792;A2A6H0;A2A6G9	>sp|Q61792|LASP1_MOUSE LIM and SH3 domain protein 1 OS=Mus musculus OX=10090 GN=Lasp1 PE=1 SV=1;>tr|A2A6H0|A2A6H0_MOUSE Isoform of Q61792, LIM and SH3 domain protein 1 (Fragment) OS=Mus musculus OX=10090 GN=Lasp1 PE=1 SV=1;>tr|A2A6G9|A2A6G9_MOUSE Isoform of Q61792, LIM and SH3 domain protein 1 (Fragment) OS=Mus musculus OX=10090 GN=Lasp1 PE=1 SV=1	LASP1	2	3436.39	3271.07	3380.71	212.809	209.39	104.506	-0.0712211	0.285207	0.996796	-0.0218574	0.71149	0.999692
Q9CZN7-2;Q9CZN7	>sp|Q9CZN7-2|GLYM_MOUSE Isoform of Q9CZN7, Isoform 2 of Serine hydroxymethyltransferase, mitochondrial OS=Mus musculus OX=10090 GN=Shmt2;>sp|Q9CZN7|GLYM_MOUSE Serine hydroxymethyltransferase, mitochondrial OS=Mus musculus OX=10090 GN=Shmt2 PE=1 SV=1	SHMT2	1	183.255	200.282	201.525	24.3347	28.2756	63.7113	0.127396	0.285492	0.996796	0.0922832	0.620614	0.999692
Q68FM6	>sp|Q68FM6|PPR29_MOUSE Protein phosphatase 1 regulatory subunit 29 OS=Mus musculus OX=10090 GN=Elfn2 PE=1 SV=1	ELFN2	2	710.84	762.446	737.066	75.5237	77.1382	120.866	0.101893	0.285551	0.996796	0.0433203	0.711256	0.999692
A0A0A6YXR0;Q8BGS7-2;Q8BGS7;D3Z5Y5;D3YX12	>tr|A0A0A6YXR0|A0A0A6YXR0_MOUSE Isoform of Q8BGS7, Choline/ethanolaminephosphotransferase 1 (Fragment) OS=Mus musculus OX=10090 GN=Cept1 PE=1 SV=1;>sp|Q8BGS7-2|CEPT1_MOUSE Isoform of Q8BGS7, Isoform 2 of Choline/ethanolaminephosphotransferase 1 OS=Mus musculus OX=10090 GN=Cept1;>sp|Q8BGS7|CEPT1_MOUSE Choline/ethanolaminephosphotransferase 1 OS=Mus musculus OX=10090 GN=Cept1 PE=1 SV=1;>tr|D3Z5Y5|D…	CEPT1	1	239.391	195.346	236.35	68.9257	92.8962	26.3142	-0.41539	0.285813	0.996796	0.0397783	0.855843	0.999692
P31324;H3BK84	>sp|P31324|KAP3_MOUSE cAMP-dependent protein kinase type II-beta regulatory subunit OS=Mus musculus OX=10090 GN=Prkar2b PE=1 SV=3;>tr|H3BK84|H3BK84_MOUSE Isoform of P31324, cAMP-dependent protein kinase type II-beta regulatory subunit OS=Mus musculus OX=10090 GN=Prkar2b PE=1 SV=1	PRKAR2B	7	9995	10756	10162.7	1178.04	1188.42	1980.14	0.106629	0.286096	0.996796	0.0106427	0.933704	0.999692
S4R1E5;O70325-2;O70325;O70325-3	>tr|S4R1E5|S4R1E5_MOUSE Isoform of O70325, Glutathione peroxidase OS=Mus musculus OX=10090 GN=Gpx4 PE=1 SV=1;>sp|O70325-2|GPX4_MOUSE Isoform of O70325, Isoform Cytoplasmic of Phospholipid hydroperoxide glutathione peroxidase OS=Mus musculus OX=10090 GN=Gpx4;>sp|O70325|GPX4_MOUSE Phospholipid hydroperoxide glutathione peroxidase OS=Mus musculus OX=10090 GN=Gpx4 PE=1 SV=4;>sp|O70325-3|GPX4_MOUSE Is…	GPX4	4	1095.28	1165.59	1145.13	108.934	95.8815	171.18	0.0917285	0.286282	0.996796	0.0576489	0.588401	0.999692
Q9WV96;D3YVK5;A0A1B0GSU2;D3YVK4	>sp|Q9WV96|T10B_MOUSE Mitochondrial import inner membrane translocase subunit Tim10 B OS=Mus musculus OX=10090 GN=Timm10b PE=1 SV=1;>tr|D3YVK5|D3YVK5_MOUSE Isoform of Q9WV96, Predicted gene 45799 OS=Mus musculus OX=10090 GN=Gm45799 PE=1 SV=1;>tr|A0A1B0GSU2|A0A1B0GSU2_MOUSE Isoform of Q9WV96, Mitochondrial import inner membrane translocase subunit Tim10 B OS=Mus musculus OX=10090 GN=Timm10b PE=1 S…	GM45799;TIMM10B	1	284.233	304.43	277.638	36.3929	27.5094	57.6579	0.103637	0.286489	0.996796	-0.0491615	0.719792	0.999692
P70195	>sp|P70195|PSB7_MOUSE Proteasome subunit beta type-7 OS=Mus musculus OX=10090 GN=Psmb7 PE=1 SV=1	PSMB7	2	757.067	700.689	694.418	94.1159	78.7104	85.8759	-0.109356	0.287234	0.996796	-0.125054	0.267169	0.999692
P98203-4;P98203-5;P98203-2;P98203	>sp|P98203-4|ARVC_MOUSE Isoform of P98203, Isoform 4 of Armadillo repeat protein deleted in velo-cardio-facial syndrome homolog OS=Mus musculus OX=10090 GN=Arvcf;>sp|P98203-5|ARVC_MOUSE Isoform of P98203, Isoform 5 of Armadillo repeat protein deleted in velo-cardio-facial syndrome homolog OS=Mus musculus OX=10090 GN=Arvcf;>sp|P98203-2|ARVC_MOUSE Isoform of P98203, Isoform 2 of Armadillo repeat pr…	ARVCF	2	217.157	232.544	213.393	14.2886	28.0908	24.4654	0.0926806	0.287861	0.996796	-0.0301424	0.716508	0.999692
Q0VF62;B1AR74;Q8CCN5;F7C0F2;B1AR76;F7CPM1;Q8CCN5-2	>tr|Q0VF62|Q0VF62_MOUSE Isoform of Q8CCN5, Bcas3 protein OS=Mus musculus OX=10090 GN=Bcas3 PE=1 SV=1;>tr|B1AR74|B1AR74_MOUSE Isoform of Q8CCN5, Breast carcinoma-amplified sequence 3 homolog OS=Mus musculus OX=10090 GN=Bcas3 PE=1 SV=1;>sp|Q8CCN5|BCAS3_MOUSE Breast carcinoma-amplified sequence 3 homolog OS=Mus musculus OX=10090 GN=Bcas3 PE=1 SV=2;>tr|F7C0F2|F7C0F2_MOUSE Isoform of Q8CCN5, Breast ca…	BCAS3	2	248.964	232.004	234.457	30.5711	16.7224	27.9539	-0.0961961	0.288118	0.996796	-0.0861762	0.407759	0.999692
E9PUE7;Q5SSL4;Q5SSL4-2;Q5SSL4-4;Q5SSL4-3#Q6PAJ1	>tr|E9PUE7|E9PUE7_MOUSE Isoform of Q5SSL4, Active breakpoint cluster region-related protein OS=Mus musculus OX=10090 GN=Abr PE=1 SV=1;>sp|Q5SSL4|ABR_MOUSE Active breakpoint cluster region-related protein OS=Mus musculus OX=10090 GN=Abr PE=1 SV=1;>sp|Q5SSL4-2|ABR_MOUSE Isoform of Q5SSL4, Isoform 2 of Active breakpoint cluster region-related protein OS=Mus musculus OX=10090 GN=Abr;>sp|Q5SSL4-4|ABR_…	ABR;BCR	1	121.067	134.052	141.804	14.034	25.3471	16.29	0.134575	0.288433	0.996796	0.228723	0.0364552	0.999692
Q9CPS6;F8WH96	>sp|Q9CPS6|HINT3_MOUSE Histidine triad nucleotide-binding protein 3 OS=Mus musculus OX=10090 GN=Hint3 PE=1 SV=1;>tr|F8WH96|F8WH96_MOUSE Isoform of Q9CPS6, Histidine triad nucleotide-binding protein 3 (Fragment) OS=Mus musculus OX=10090 GN=Hint3 PE=1 SV=2	HINT3	2	323.143	305.666	319.393	23.9269	26.6122	37.2251	-0.0813173	0.288449	0.996796	-0.0214215	0.803585	0.999692
Q8JZU2;F6VVY4	>sp|Q8JZU2|TXTP_MOUSE Tricarboxylate transport protein, mitochondrial OS=Mus musculus OX=10090 GN=Slc25a1 PE=1 SV=1;>tr|F6VVY4|F6VVY4_MOUSE Isoform of Q8JZU2, Tricarboxylate transport protein, mitochondrial (Fragment) OS=Mus musculus OX=10090 GN=Slc25a1 PE=1 SV=1	SLC25A1	3	1320.65	1488.7	1484.22	306.918	273.872	634.485	0.18728	0.288534	0.996796	0.0934807	0.731774	0.999692
D3YU23;D3Z6J2;D3YWR3;D3Z4V0;D3YWB1;D3Z6H9;D3Z3X6;D3Z6H7;D3Z634;D3Z593;D3Z3G4;D3YTW7;D3YVT9;D3Z4S7;D3Z5M6;Q80TS3-2;Q80TS3-5;Q80TS3;Q80TS3-3;K3W4M8;Q80TS3-4;Q80TS3-6	>tr|D3YU23|D3YU23_MOUSE Isoform of Q80TS3, Adhesion G protein-coupled receptor L3 OS=Mus musculus OX=10090 GN=Adgrl3 PE=1 SV=1;>tr|D3Z6J2|D3Z6J2_MOUSE Isoform of Q80TS3, Adhesion G protein-coupled receptor L3 OS=Mus musculus OX=10090 GN=Adgrl3 PE=1 SV=1;>tr|D3YWR3|D3YWR3_MOUSE Isoform of Q80TS3, Adhesion G protein-coupled receptor L3 OS=Mus musculus OX=10090 GN=Adgrl3 PE=1 SV=1;>tr|D3Z4V0|D3Z4V0_…	ADGRL3	8	1926.47	2059.6	1894.26	100.09	246.004	111.687	0.0893886	0.288568	0.996796	-0.0247619	0.687786	0.999692
D3Z440;Q9CZ04;Q9CZ04-2;D3YVI6	>tr|D3Z440|D3Z440_MOUSE Isoform of Q9CZ04, COP9 signalosome complex subunit 7a (Fragment) OS=Mus musculus OX=10090 GN=Cops7a PE=1 SV=8;>sp|Q9CZ04|CSN7A_MOUSE COP9 signalosome complex subunit 7a OS=Mus musculus OX=10090 GN=Cops7a PE=1 SV=2;>sp|Q9CZ04-2|CSN7A_MOUSE Isoform of Q9CZ04, Isoform 2 of COP9 signalosome complex subunit 7a OS=Mus musculus OX=10090 GN=Cops7a;>tr|D3YVI6|D3YVI6_MOUSE Isoform …	COPS7A	2	573.797	532.729	526.042	71.3984	44.4538	47.2891	-0.10178	0.288721	0.996796	-0.12071	0.228918	0.999692
P30275;A2ARP5	>sp|P30275|KCRU_MOUSE Creatine kinase U-type, mitochondrial OS=Mus musculus OX=10090 GN=Ckmt1 PE=1 SV=1;>tr|A2ARP5|A2ARP5_MOUSE Isoform of P30275, Creatine kinase U-type, mitochondrial (Fragment) OS=Mus musculus OX=10090 GN=Ckmt1 PE=1 SV=1	CKMT1	15	57567	62255.2	63469.8	8468.14	6726.73	18262.2	0.119198	0.288808	0.996796	0.103408	0.576446	0.999692
P48036	>sp|P48036|ANXA5_MOUSE Annexin A5 OS=Mus musculus OX=10090 GN=Anxa5 PE=1 SV=1	ANXA5	8	7152.66	6710.75	7029.82	672.419	647.315	686.983	-0.092377	0.289673	0.996796	-0.0255073	0.769709	0.999692
Q9DC16;F6SLP4	>sp|Q9DC16|ERGI1_MOUSE Endoplasmic reticulum-Golgi intermediate compartment protein 1 OS=Mus musculus OX=10090 GN=Ergic1 PE=1 SV=1;>tr|F6SLP4|F6SLP4_MOUSE Isoform of Q9DC16, Endoplasmic reticulum-Golgi intermediate compartment protein 1 (Fragment) OS=Mus musculus OX=10090 GN=Ergic1 PE=1 SV=1	ERGIC1	2	236.205	253.805	236.988	19.6564	30.3521	24.2922	0.0989773	0.289678	0.996796	0.00281716	0.973471	0.999692
Q8BIJ6;E9PWN2;E9PWN3	>sp|Q8BIJ6|SYIM_MOUSE Isoleucine--tRNA ligase, mitochondrial OS=Mus musculus OX=10090 GN=Iars2 PE=1 SV=1;>tr|E9PWN2|E9PWN2_MOUSE Isoform of Q8BIJ6, Isoleucine--tRNA ligase, mitochondrial OS=Mus musculus OX=10090 GN=Iars2 PE=1 SV=1;>tr|E9PWN3|E9PWN3_MOUSE Isoform of Q8BIJ6, Isoleucine--tRNA ligase, mitochondrial OS=Mus musculus OX=10090 GN=Iars2 PE=1 SV=1	IARS2	12	1865.54	2056.55	2068.53	234.21	362.025	648.206	0.132655	0.289824	0.996796	0.101467	0.587021	0.999692
A2AMH5;A2AMH4;Q6X893;Q6X893-2;A2AMH3	>tr|A2AMH5|A2AMH5_MOUSE Isoform of Q6X893, Choline transporter-like protein 1 OS=Mus musculus OX=10090 GN=Slc44a1 PE=1 SV=1;>tr|A2AMH4|A2AMH4_MOUSE Isoform of Q6X893, Choline transporter-like protein 1 OS=Mus musculus OX=10090 GN=Slc44a1 PE=1 SV=1;>sp|Q6X893|CTL1_MOUSE Choline transporter-like protein 1 OS=Mus musculus OX=10090 GN=Slc44a1 PE=1 SV=3;>sp|Q6X893-2|CTL1_MOUSE Isoform of Q6X893, Isofo…	SLC44A1	2	626.829	587.471	607.507	62.2043	61.2591	113.479	-0.0940244	0.290142	0.996796	-0.0601288	0.622931	0.999692
Q9CR62;Q5SX46	>sp|Q9CR62|M2OM_MOUSE Mitochondrial 2-oxoglutarate/malate carrier protein OS=Mus musculus OX=10090 GN=Slc25a11 PE=1 SV=3;>tr|Q5SX46|Q5SX46_MOUSE Isoform of Q9CR62, Mitochondrial 2-oxoglutarate/malate carrier protein (Fragment) OS=Mus musculus OX=10090 GN=Slc25a11 PE=1 SV=1	SLC25A11	9	24600.5	26675	26739.2	3937.57	2862.91	8936.07	0.125584	0.290208	0.996796	0.0706171	0.730311	0.999692
Q7TNB5#P23818;F6YNQ1#F2Z488;B0QZW1;Q9Z2W9#G5E863;Q9Z2W8	>tr|Q7TNB5|Q7TNB5_MOUSE Isoform of P23818, Glutamate receptor 1 OS=Mus musculus OX=10090 GN=Gria1 PE=1 SV=1;>sp|P23818|GRIA1_MOUSE Glutamate receptor 1 OS=Mus musculus OX=10090 GN=Gria1 PE=1 SV=1;>tr|F6YNQ1|F6YNQ1_MOUSE Isoform of P23818, Glutamate receptor 1 OS=Mus musculus OX=10090 GN=Gria1 PE=1 SV=1;>tr|F2Z488|F2Z488_MOUSE Isoform of Q9Z2W9, Glutamate receptor 3 OS=Mus musculus OX=10090 GN=Gri…	GRIA1;GRIA3;GRIA4	1	1825.28	2011.66	1752.61	146.32	378.898	99.1008	0.123676	0.290589	0.996796	-0.0567612	0.424042	0.999692
Q80VP0;Q80VP0-2	>sp|Q80VP0|TCPR1_MOUSE Tectonin beta-propeller repeat-containing protein 1 OS=Mus musculus OX=10090 GN=Tecpr1 PE=1 SV=1;>sp|Q80VP0-2|TCPR1_MOUSE Isoform of Q80VP0, Isoform 2 of Tectonin beta-propeller repeat-containing protein 1 OS=Mus musculus OX=10090 GN=Tecpr1	TECPR1	1	61.8173	58.6385	63.4088	3.84708	5.22475	6.24981	-0.0783719	0.290785	0.996796	0.0333843	0.665402	0.999692
Q6P9K9;E9Q2X2;Q6P9K9-2;A0A087WPQ9	>sp|Q6P9K9|NRX3A_MOUSE Neurexin-3 OS=Mus musculus OX=10090 GN=Nrxn3 PE=1 SV=2;>tr|E9Q2X2|E9Q2X2_MOUSE Isoform of Q6P9K9, Neurexin-3-beta OS=Mus musculus OX=10090 GN=Nrxn3 PE=1 SV=1;>sp|Q6P9K9-2|NRX3A_MOUSE Isoform of Q6P9K9, Isoform 2a of Neurexin-3 OS=Mus musculus OX=10090 GN=Nrxn3;>tr|A0A087WPQ9|A0A087WPQ9_MOUSE Isoform of Q6P9K9, Neurexin-3-beta OS=Mus musculus OX=10090 GN=Nrxn3 PE=1 SV=1	NRXN3	12	6081.56	6532.76	6079.69	450.564	861.929	553.93	0.0969853	0.291303	0.996796	-0.00183067	0.981312	0.999692
A0A0R4J023;Q9JLZ3;F6RT60;F6R307	>tr|A0A0R4J023|A0A0R4J023_MOUSE Isoform of Q9JLZ3, Methylglutaconyl-CoA hydratase, mitochondrial OS=Mus musculus OX=10090 GN=Auh PE=1 SV=1;>sp|Q9JLZ3|AUHM_MOUSE Methylglutaconyl-CoA hydratase, mitochondrial OS=Mus musculus OX=10090 GN=Auh PE=1 SV=1;>tr|F6RT60|F6RT60_MOUSE Isoform of Q9JLZ3, Methylglutaconyl-CoA hydratase, mitochondrial (Fragment) OS=Mus musculus OX=10090 GN=Auh PE=1 SV=1;>tr|F6R3…	AUH	7	5112.92	5525.46	5947.68	641.599	667.985	1877.06	0.11327	0.291326	0.996796	0.167944	0.386569	0.999692
A0A1W2P6S5;P39087-2;P39087;Q6PAQ0	>tr|A0A1W2P6S5|A0A1W2P6S5_MOUSE Isoform of P39087, Glutamate receptor ionotropic, kainate 2 OS=Mus musculus OX=10090 GN=Grik2 PE=1 SV=1;>sp|P39087-2|GRIK2_MOUSE Isoform of P39087, Isoform GluR6-2 of Glutamate receptor ionotropic, kainate 2 OS=Mus musculus OX=10090 GN=Grik2;>sp|P39087|GRIK2_MOUSE Glutamate receptor ionotropic, kainate 2 OS=Mus musculus OX=10090 GN=Grik2 PE=1 SV=4;>tr|Q6PAQ0|Q6PAQ0…	GRIK2	2	265.443	290.068	272.966	46.2962	34.4977	60.4397	0.137604	0.291706	0.996796	0.0286051	0.862679	0.999692
A0A0J9YUN4;A0A0J9YUE9;P39053-3#P39053-4;P39053-5;P39053;P39053-6#E9QLL2;Q8BZ98;Q8BZ98-2#Q3T9X3;Q3TCR7;G3X9G4;F8WIV5;P39054-2;P39054;G3UZZ3	>tr|A0A0J9YUN4|A0A0J9YUN4_MOUSE Isoform of P39053, Dynamin-1 OS=Mus musculus OX=10090 GN=Dnm1 PE=1 SV=1;>tr|A0A0J9YUE9|A0A0J9YUE9_MOUSE Isoform of P39053, Dynamin-1 OS=Mus musculus OX=10090 GN=Dnm1 PE=1 SV=1;>sp|P39053-3|DYN1_MOUSE Isoform of P39053, Isoform 3 of Dynamin-1 OS=Mus musculus OX=10090 GN=Dnm1;>sp|P39053-4|DYN1_MOUSE Isoform of P39053, Isoform 4 of Dynamin-1 OS=Mus musculus OX=10090 G…	DNM1;DNM2;DNM3	3	23151.9	22070	21519.2	1527.02	1003.16	2475.19	-0.0676572	0.29202	0.996796	-0.11071	0.20688	0.999692
P18760;F8WGL3	>sp|P18760|COF1_MOUSE Cofilin-1 OS=Mus musculus OX=10090 GN=Cfl1 PE=1 SV=3;>tr|F8WGL3|F8WGL3_MOUSE Isoform of P18760, Cofilin-1 OS=Mus musculus OX=10090 GN=Cfl1 PE=1 SV=1	CFL1	7	28861.6	27706.1	30253.1	1261.11	1092.76	2561.42	-0.0587217	0.292723	0.996796	0.0649564	0.34279	0.999692
Q99LR1;D6RFU2	>sp|Q99LR1|ABD12_MOUSE Monoacylglycerol lipase ABHD12 OS=Mus musculus OX=10090 GN=Abhd12 PE=1 SV=2;>tr|D6RFU2|D6RFU2_MOUSE Isoform of Q99LR1, Monoacylglycerol lipase ABHD12 OS=Mus musculus OX=10090 GN=Abhd12 PE=1 SV=1	ABHD12	5	902.512	962.032	924.446	112.997	62.1134	101.191	0.0995138	0.292855	0.996796	0.0374638	0.721755	0.999692
A2RT62	>sp|A2RT62|FXL16_MOUSE F-box/LRR-repeat protein 16 OS=Mus musculus OX=10090 GN=Fbxl16 PE=1 SV=1	FBXL16	4	1215.17	1157.46	1110.44	82.2674	55.7511	102.893	-0.0687353	0.292915	0.996796	-0.132073	0.102212	0.999692
Q6PEV3;D3Z0K7	>sp|Q6PEV3|WIPF2_MOUSE WAS/WASL-interacting protein family member 2 OS=Mus musculus OX=10090 GN=Wipf2 PE=1 SV=1;>tr|D3Z0K7|D3Z0K7_MOUSE Isoform of Q6PEV3, WAS/WASL-interacting protein family member 2 (Fragment) OS=Mus musculus OX=10090 GN=Wipf2 PE=1 SV=1	WIPF2	1	59.1726	55.9499	67.2082	3.93157	5.75027	9.00541	-0.0841322	0.293257	0.996796	0.17548	0.0804668	0.999692
O88952#Q8JZS0#O88951	>sp|O88952|LIN7C_MOUSE Protein lin-7 homolog C OS=Mus musculus OX=10090 GN=Lin7c PE=1 SV=2;>sp|Q8JZS0|LIN7A_MOUSE Protein lin-7 homolog A OS=Mus musculus OX=10090 GN=Lin7a PE=1 SV=2;>sp|O88951|LIN7B_MOUSE Protein lin-7 homolog B OS=Mus musculus OX=10090 GN=Lin7b PE=1 SV=2	LIN7A;LIN7B;LIN7C	1	1380.9	1681.71	1711.09	614.891	279.384	127.32	0.608908	0.293562	0.996796	0.647073	0.272779	0.999692
P63318;Q2NKI4	>sp|P63318|KPCG_MOUSE Protein kinase C gamma type OS=Mus musculus OX=10090 GN=Prkcg PE=1 SV=1;>tr|Q2NKI4|Q2NKI4_MOUSE Isoform of P63318, Protein kinase C OS=Mus musculus OX=10090 GN=Prkcg PE=1 SV=1	PRKCG	15	7562.9	6982.89	6750.44	1052.79	468.47	793.831	-0.105724	0.293782	0.996796	-0.15993	0.171346	0.999692
A0A286YCI8;Q62417;E9PYX6;E9QNA7;D3Z5J3;A0A286YCQ0;A0A286YDN0;E9Q6A3;Q62417-3;Q62417-2;Q62417-5;Q62417-6;Q62417-4;Q62417-7#Z4YJR7;A0A0R4J1T1;Q3UTJ2-2;B7ZWM6;B9EKP8;Q3UTJ2;A0A0R4J1W0;B2RXQ9;D3Z080;Q3UTJ2-4;Q3UTJ2-5	>tr|A0A286YCI8|A0A286YCI8_MOUSE Isoform of Q62417, Sorbin and SH3 domain-containing protein 1 OS=Mus musculus OX=10090 GN=Sorbs1 PE=1 SV=1;>sp|Q62417|SRBS1_MOUSE Sorbin and SH3 domain-containing protein 1 OS=Mus musculus OX=10090 GN=Sorbs1 PE=1 SV=2;>tr|E9PYX6|E9PYX6_MOUSE Isoform of Q62417, Sorbin and SH3 domain-containing protein 1 OS=Mus musculus OX=10090 GN=Sorbs1 PE=1 SV=1;>tr|E9QNA7|E9QNA7_…	SORBS1;SORBS2	1	516.897	564.416	475.328	78.9794	80.3737	42.1406	0.130512	0.293877	0.996796	-0.110675	0.329009	0.999692
Q9JK42	>sp|Q9JK42|PDK2_MOUSE [Pyruvate dehydrogenase (acetyl-transferring)] kinase isozyme 2, mitochondrial OS=Mus musculus OX=10090 GN=Pdk2 PE=1 SV=2	PDK2	1	207.663	230.095	235.661	37.5144	38.2163	76.233	0.150871	0.29417	0.996796	0.139769	0.501636	0.999692
A0A0A6YVY9;A0A0A6YXV2;B5TVM2;A0A0A6YWD2;A0A0A6YY76;A0A0A6YY19	>tr|A0A0A6YVY9|A0A0A6YVY9_MOUSE Isoform of B5TVM2, Immunoglobulin-like domain-containing receptor 2 OS=Mus musculus OX=10090 GN=Ildr2 PE=1 SV=1;>tr|A0A0A6YXV2|A0A0A6YXV2_MOUSE Isoform of B5TVM2, Immunoglobulin-like domain-containing receptor 2 OS=Mus musculus OX=10090 GN=Ildr2 PE=1 SV=1;>sp|B5TVM2|ILDR2_MOUSE Immunoglobulin-like domain-containing receptor 2 OS=Mus musculus OX=10090 GN=Ildr2 PE=1 …	ILDR2	3	389.889	418.454	372.588	44.1493	48.4088	70.6348	0.102323	0.294193	0.996796	-0.0814011	0.546372	0.999692
Q9CRB8	>sp|Q9CRB8|MTFP1_MOUSE Mitochondrial fission process protein 1 OS=Mus musculus OX=10090 GN=Mtfp1 PE=1 SV=1	MTFP1	3	1031.71	1151.93	1150.88	180.56	211.047	412.244	0.15765	0.294751	0.996796	0.10055	0.651499	0.999692
P18872;D3Z2M7#P18872-2#P08752;A0A0A6YWA9#B2RSH2#P63094;Q6R0H7;Z4YKV1;P63094-3;P63094-2;Q6R0H7-4#Q9DC51#Q66L47;Q8CGK7	>sp|P18872|GNAO_MOUSE Guanine nucleotide-binding protein G(o) subunit alpha OS=Mus musculus OX=10090 GN=Gnao1 PE=1 SV=3;>tr|D3Z2M7|D3Z2M7_MOUSE Isoform of P18872, Guanine nucleotide-binding protein G(o) subunit alpha (Fragment) OS=Mus musculus OX=10090 GN=Gnao1 PE=1 SV=1;>sp|P18872-2|GNAO_MOUSE Isoform of P18872, Isoform Alpha-2 of Guanine nucleotide-binding protein G(o) subunit alpha OS=Mus musc…	GNAI1;GNAI2;GNAI3;GNAL;GNAO1;GNAS	1	35899.8	38544	37464.5	2287.47	5023.32	3766.56	0.0949869	0.295434	0.996796	0.0578674	0.471926	0.999692
Q3TYE5;A0A087WP80;Q8BLK3	>tr|Q3TYE5|Q3TYE5_MOUSE Isoform of Q8BLK3, Limbic system-associated membrane protein OS=Mus musculus OX=10090 GN=Lsamp PE=1 SV=1;>tr|A0A087WP80|A0A087WP80_MOUSE Isoform of Q8BLK3, Limbic system-associated membrane protein OS=Mus musculus OX=10090 GN=Lsamp PE=1 SV=1;>sp|Q8BLK3|LSAMP_MOUSE Limbic system-associated membrane protein OS=Mus musculus OX=10090 GN=Lsamp PE=1 SV=1	LSAMP	6	5349.83	5932	5635.82	878.983	950.027	761.408	0.148218	0.296555	0.996796	0.0806476	0.534013	0.999692
Q60597-3;Q60597-4#Q60597;Z4YJV4;Q60597-2#B2RXT3;E9Q7L0	>sp|Q60597-3|ODO1_MOUSE Isoform of Q60597, Isoform 3 of 2-oxoglutarate dehydrogenase, mitochondrial OS=Mus musculus OX=10090 GN=Ogdh;>sp|Q60597-4|ODO1_MOUSE Isoform of Q60597, Isoform 4 of 2-oxoglutarate dehydrogenase, mitochondrial OS=Mus musculus OX=10090 GN=Ogdh;>sp|Q60597|ODO1_MOUSE 2-oxoglutarate dehydrogenase, mitochondrial OS=Mus musculus OX=10090 GN=Ogdh PE=1 SV=3;>tr|Z4YJV4|Z4YJV4_MOUSE …	OGDH;OGDHL	5	6057.52	6647.47	7152.7	807.595	1103.87	2721.21	0.129417	0.297063	0.996796	0.167301	0.447509	0.999692
Q9DB15	>sp|Q9DB15|RM12_MOUSE 39S ribosomal protein L12, mitochondrial OS=Mus musculus OX=10090 GN=Mrpl12 PE=1 SV=2	MRPL12	3	387.274	426.57	444.95	72.6665	59.9474	127.896	0.150267	0.29733	0.996796	0.169163	0.415495	0.999692
Q8BH44;G3UW48	>sp|Q8BH44|COR2B_MOUSE Coronin-2B OS=Mus musculus OX=10090 GN=Coro2b PE=1 SV=2;>tr|G3UW48|G3UW48_MOUSE Isoform of Q8BH44, Coronin (Fragment) OS=Mus musculus OX=10090 GN=Coro2b PE=1 SV=1	CORO2B	4	1682.32	1802.02	1762.92	126.595	212.46	210.306	0.0938431	0.297672	0.996796	0.0625083	0.482443	0.999692
Q99KH2;P63034-2;P63034;A0A1B0GRB2;A0A1B0GRB8;A0A1B0GRX7;P63034-3;A0A1B0GRM7#Q9QX11-2;Q9QX11;Q3TZ02;A2A517#O08967;G5E8Q4	>tr|Q99KH2|Q99KH2_MOUSE Isoform of P63034, Cytohesin-2 OS=Mus musculus OX=10090 GN=Cyth2 PE=1 SV=1;>sp|P63034-2|CYH2_MOUSE Isoform of P63034, Isoform 2 of Cytohesin-2 OS=Mus musculus OX=10090 GN=Cyth2;>sp|P63034|CYH2_MOUSE Cytohesin-2 OS=Mus musculus OX=10090 GN=Cyth2 PE=1 SV=2;>tr|A0A1B0GRB2|A0A1B0GRB2_MOUSE Isoform of P63034, Cytohesin-2 OS=Mus musculus OX=10090 GN=Cyth2 PE=1 SV=2;>tr|A0A1B0GRB…	CYTH1;CYTH2;CYTH3	1	1187.18	1132.16	1040.46	63.7174	81.7104	59.3751	-0.0697284	0.297712	0.996796	-0.190453	0.00879567	0.999692
Q8C0M9	>sp|Q8C0M9|ASGL1_MOUSE Isoaspartyl peptidase/L-asparaginase OS=Mus musculus OX=10090 GN=Asrgl1 PE=1 SV=1	ASRGL1	7	2581.63	2435.25	2551.68	233.299	171.13	247.432	-0.0820996	0.297742	0.996796	-0.0172674	0.840055	0.999692
B1ARU4;E9PVY8;A0A0A0MQA6;E9QA63;Q9QXZ0;Q9QXZ0-2;F7ACR9;E9QNP1;Q9QXZ0-4;F6Q750;B1ARU1	>tr|B1ARU4|B1ARU4_MOUSE Isoform of Q9QXZ0, Microtubule-actin cross-linking factor 1 OS=Mus musculus OX=10090 GN=Macf1 PE=1 SV=1;>tr|E9PVY8|E9PVY8_MOUSE Isoform of Q9QXZ0, Microtubule-actin cross-linking factor 1 OS=Mus musculus OX=10090 GN=Macf1 PE=1 SV=2;>tr|A0A0A0MQA6|A0A0A0MQA6_MOUSE Isoform of Q9QXZ0, Microtubule-actin cross-linking factor 1 OS=Mus musculus OX=10090 GN=Macf1 PE=1 SV=1;>tr|E9Q…	MACF1	34	4326.04	4690.14	4413.47	421.813	643.474	159.87	0.110583	0.298205	0.996796	0.0339719	0.653752	0.999692
Q80T41	>sp|Q80T41|GABR2_MOUSE Gamma-aminobutyric acid type B receptor subunit 2 OS=Mus musculus OX=10090 GN=Gabbr2 PE=1 SV=2	GABBR2	4	1713.26	1823.59	1722.08	105.134	200.169	153.729	0.085182	0.298214	0.996796	0.00479026	0.948789	0.999692
E9PYT0;P97393	>tr|E9PYT0|E9PYT0_MOUSE Isoform of P97393, Rho GTPase-activating protein 5 OS=Mus musculus OX=10090 GN=Arhgap5 PE=1 SV=1;>sp|P97393|RHG05_MOUSE Rho GTPase-activating protein 5 OS=Mus musculus OX=10090 GN=Arhgap5 PE=1 SV=2	ARHGAP5	1	183.169	169.615	167.305	27.0834	8.81965	12.5197	-0.100479	0.29823	0.996796	-0.122102	0.239864	0.999692
P97300;P97300-1#P97300-3;H3BIX4;Z4YLB7	>sp|P97300|NPTN_MOUSE Neuroplastin OS=Mus musculus OX=10090 GN=Nptn PE=1 SV=3;>sp|P97300-1|NPTN_MOUSE Isoform of P97300, Isoform 1 of Neuroplastin OS=Mus musculus OX=10090 GN=Nptn;>sp|P97300-3|NPTN_MOUSE Isoform of P97300, Isoform 3 of Neuroplastin OS=Mus musculus OX=10090 GN=Nptn;>tr|H3BIX4|H3BIX4_MOUSE Isoform of P97300, Neuroplastin (Fragment) OS=Mus musculus OX=10090 GN=Nptn PE=1 SV=1;>tr|Z4Y…	NPTN	11	39721.8	42550.5	39719.7	3866.92	4700.24	2713.63	0.0980417	0.298242	0.996796	0.00321663	0.968453	0.999692
Q8R1I1	>sp|Q8R1I1|QCR9_MOUSE Cytochrome b-c1 complex subunit 9 OS=Mus musculus OX=10090 GN=Uqcr10 PE=1 SV=1	UQCR10	2	4495.98	4926.91	4721.72	592.32	747.767	1624.42	0.128326	0.29847	0.996796	0.0141851	0.943052	0.999692
Q9D8W7;A0A0J9YU93	>sp|Q9D8W7|OCAD2_MOUSE OCIA domain-containing protein 2 OS=Mus musculus OX=10090 GN=Ociad2 PE=1 SV=1;>tr|A0A0J9YU93|A0A0J9YU93_MOUSE Isoform of Q9D8W7, OCIA domain-containing protein 2 OS=Mus musculus OX=10090 GN=Ociad2 PE=1 SV=1	OCIAD2	3	508.587	558.114	572.978	106.519	73.6256	295.263	0.147702	0.299103	0.996796	0.0451797	0.876798	0.999692
O88704#B2RY58	>sp|O88704|HCN1_MOUSE Potassium/sodium hyperpolarization-activated cyclic nucleotide-gated channel 1 OS=Mus musculus OX=10090 GN=Hcn1 PE=1 SV=1;>tr|B2RY58|B2RY58_MOUSE Isoform of O70507, Hyperpolarization-activated, cyclic nucleotide-gated K+ 4 OS=Mus musculus OX=10090 GN=Hcn4 PE=1 SV=1	HCN1;HCN4	1	125.204	140.656	126.947	17.7154	30.7021	21.6262	0.153448	0.299302	0.996796	0.0147413	0.911887	0.999692
Q99J45;D3YUV1;A0A0J9YUQ4	>sp|Q99J45|NRBP_MOUSE Nuclear receptor-binding protein OS=Mus musculus OX=10090 GN=Nrbp1 PE=1 SV=1;>tr|D3YUV1|D3YUV1_MOUSE Isoform of Q99J45, Nuclear receptor-binding protein OS=Mus musculus OX=10090 GN=Nrbp1 PE=1 SV=1;>tr|A0A0J9YUQ4|A0A0J9YUQ4_MOUSE Isoform of Q99J45, Nuclear receptor-binding protein (Fragment) OS=Mus musculus OX=10090 GN=Nrbp1 PE=1 SV=1	NRBP1	1	68.3402	64.3773	67.0398	3.72689	8.9245	5.22159	-0.0957833	0.299352	0.996796	-0.0294443	0.666191	0.999692
Q9ER00	>sp|Q9ER00|STX12_MOUSE Syntaxin-12 OS=Mus musculus OX=10090 GN=Stx12 PE=1 SV=1	STX12	5	764.997	702.661	712.477	125.25	38.5118	110.728	-0.109349	0.299443	0.996796	-0.102455	0.444054	0.999692
Q8BGT8;F7D3N3;Q8BGT8-2;F6U6Z2	>sp|Q8BGT8|PHIPL_MOUSE Phytanoyl-CoA hydroxylase-interacting protein-like OS=Mus musculus OX=10090 GN=Phyhipl PE=1 SV=1;>tr|F7D3N3|F7D3N3_MOUSE Isoform of Q8BGT8, Phytanoyl-CoA hydroxylase-interacting protein-like OS=Mus musculus OX=10090 GN=Phyhipl PE=1 SV=1;>sp|Q8BGT8-2|PHIPL_MOUSE Isoform of Q8BGT8, Isoform 2 of Phytanoyl-CoA hydroxylase-interacting protein-like OS=Mus musculus OX=10090 GN=Phy…	PHYHIPL	5	1525.97	1458.15	1620.72	71.9379	106.186	125.488	-0.0672674	0.29945	0.996796	0.084812	0.211389	0.999692
D3Z6W2;Q06180-2;Q06180	>tr|D3Z6W2|D3Z6W2_MOUSE Isoform of Q06180, Tyrosine-protein phosphatase non-receptor type OS=Mus musculus OX=10090 GN=Ptpn2 PE=1 SV=1;>sp|Q06180-2|PTN2_MOUSE Isoform of Q06180, Isoform 2 of Tyrosine-protein phosphatase non-receptor type 2 OS=Mus musculus OX=10090 GN=Ptpn2;>sp|Q06180|PTN2_MOUSE Tyrosine-protein phosphatase non-receptor type 2 OS=Mus musculus OX=10090 GN=Ptpn2 PE=1 SV=2	PTPN2	1	3491.88	4051.5	3598.27	1855.34	732.262	830.371	0.467437	0.299575	0.996796	0.286443	0.533098	0.999692
Q6IRU5;Q6IRU5-2;F7BHJ0;Q6IRU5-3	>sp|Q6IRU5|CLCB_MOUSE Clathrin light chain B OS=Mus musculus OX=10090 GN=Cltb PE=1 SV=1;>sp|Q6IRU5-2|CLCB_MOUSE Isoform of Q6IRU5, Isoform 2 of Clathrin light chain B OS=Mus musculus OX=10090 GN=Cltb;>tr|F7BHJ0|F7BHJ0_MOUSE Isoform of Q6IRU5, Clathrin light chain (Fragment) OS=Mus musculus OX=10090 GN=Cltb PE=1 SV=1;>sp|Q6IRU5-3|CLCB_MOUSE Isoform of Q6IRU5, Isoform 3 of Clathrin light chain B OS…	CLTB	1	2699.83	2515.95	2503.83	323.279	194.485	598.743	-0.0967048	0.299715	0.996796	-0.131919	0.378391	0.999692
O55100-2;O55100	>sp|O55100-2|SNG1_MOUSE Isoform of O55100, Isoform 1B of Synaptogyrin-1 OS=Mus musculus OX=10090 GN=Syngr1;>sp|O55100|SNG1_MOUSE Synaptogyrin-1 OS=Mus musculus OX=10090 GN=Syngr1 PE=1 SV=2	SYNGR1	1	30111.2	28165.5	28299.6	3225.17	2689.07	3485.31	-0.0946933	0.299876	0.996796	-0.0917348	0.371707	0.999692
Q8R3B1;G5DDB7;Q05DG3	>sp|Q8R3B1|PLCD1_MOUSE 1-phosphatidylinositol 4,5-bisphosphate phosphodiesterase delta-1 OS=Mus musculus OX=10090 GN=Plcd1 PE=1 SV=2;>tr|G5DDB7|G5DDB7_MOUSE Isoform of Q8R3B1, Phosphoinositide phospholipase C OS=Mus musculus OX=10090 GN=Plcd1 PE=1 SV=1;>tr|Q05DG3|Q05DG3_MOUSE Isoform of Q8R3B1, Phosphoinositide phospholipase C OS=Mus musculus OX=10090 GN=Plcd1 PE=1 SV=1	PLCD1	1	61.9613	55.2696	54.9219	11.7483	10.2514	19.4281	-0.164324	0.299908	0.996796	-0.244721	0.345285	0.999692
Q91V35;P18052-2;P18052	>tr|Q91V35|Q91V35_MOUSE Isoform of P18052, Receptor-type tyrosine-protein phosphatase OS=Mus musculus OX=10090 GN=Ptpra PE=1 SV=1;>sp|P18052-2|PTPRA_MOUSE Isoform of P18052, Isoform 2 of Receptor-type tyrosine-protein phosphatase alpha OS=Mus musculus OX=10090 GN=Ptpra;>sp|P18052|PTPRA_MOUSE Receptor-type tyrosine-protein phosphatase alpha OS=Mus musculus OX=10090 GN=Ptpra PE=1 SV=3	PTPRA	4	972.662	1023.7	975.057	61.7909	75.6179	54.1531	0.0729925	0.301266	0.996796	0.00421234	0.948017	0.999692
Q9WV92;Q9WV92-2#Q9WV92-4;Q9WV92-5#Q9WV92-8;A0A286YDY4	>sp|Q9WV92|E41L3_MOUSE Band 4.1-like protein 3 OS=Mus musculus OX=10090 GN=Epb41l3 PE=1 SV=1;>sp|Q9WV92-2|E41L3_MOUSE Isoform of Q9WV92, Isoform 2 of Band 4.1-like protein 3 OS=Mus musculus OX=10090 GN=Epb41l3;>sp|Q9WV92-4|E41L3_MOUSE Isoform of Q9WV92, Isoform 4 of Band 4.1-like protein 3 OS=Mus musculus OX=10090 GN=Epb41l3;>sp|Q9WV92-5|E41L3_MOUSE Isoform of Q9WV92, Isoform 5 of Band 4.1-like p…	EPB41L3	16	7040.06	7649.92	8472.58	766.393	1094.11	921.068	0.114002	0.301439	0.996796	0.267262	0.0144574	0.999692
Q68FG2	>tr|Q68FG2|Q68FG2_MOUSE Spectrin beta chain OS=Mus musculus OX=10090 GN=Sptbn2 PE=1 SV=1	SPTBN2	58	28718	33122.7	28938.6	3992.54	8462.22	1074.13	0.17597	0.301653	0.996796	0.0216901	0.817081	0.999692
Q80YD1	>sp|Q80YD1|SUV3_MOUSE ATP-dependent RNA helicase SUPV3L1, mitochondrial OS=Mus musculus OX=10090 GN=Supv3l1 PE=1 SV=1	SUPV3L1	1	95.4996	104.935	107.102	15.1544	15.572	30.2191	0.138272	0.301875	0.996796	0.134564	0.467831	0.999692
B2M1R6;P61979-3;P61979;P61979-2;H3BKD0;A0A286YDM3;H3BK96;A0A286YCM2;H3BLL4;A0A286YEC4;H3BKI8	>tr|B2M1R6|B2M1R6_MOUSE Isoform of P61979, Heterogeneous nuclear ribonucleoprotein K OS=Mus musculus OX=10090 GN=Hnrnpk PE=1 SV=1;>sp|P61979-3|HNRPK_MOUSE Isoform of P61979, Isoform 3 of Heterogeneous nuclear ribonucleoprotein K OS=Mus musculus OX=10090 GN=Hnrnpk;>sp|P61979|HNRPK_MOUSE Heterogeneous nuclear ribonucleoprotein K OS=Mus musculus OX=10090 GN=Hnrnpk PE=1 SV=1;>sp|P61979-2|HNRPK_MOUSE …	HNRNPK	1	308.076	281.365	300.032	46.3669	24.7434	55.351	-0.120097	0.30204	0.996796	-0.0433056	0.766246	0.999692
Q9DB77	>sp|Q9DB77|QCR2_MOUSE Cytochrome b-c1 complex subunit 2, mitochondrial OS=Mus musculus OX=10090 GN=Uqcrc2 PE=1 SV=1	UQCRC2	16	19542.9	21148.6	22309.2	2749.79	2593.87	7821.07	0.117011	0.302079	0.996796	0.130777	0.531187	0.999692
F8VPU2	>sp|F8VPU2|FARP1_MOUSE FERM, ARHGEF and pleckstrin domain-containing protein 1 OS=Mus musculus OX=10090 GN=Farp1 PE=1 SV=1	FARP1	4	610.742	664.592	682.999	63.165	103.415	26.9808	0.114384	0.302577	0.996796	0.166861	0.0493821	0.999692
A0A1D5RLE0;E9QMR2;A0A1D5RMM1;F8VPN7;Q8BIK4;Q8BIK4-2	>tr|A0A1D5RLE0|A0A1D5RLE0_MOUSE Isoform of Q8BIK4, Dedicator of cytokinesis protein 9 OS=Mus musculus OX=10090 GN=Dock9 PE=1 SV=1;>tr|E9QMR2|E9QMR2_MOUSE Isoform of Q8BIK4, Dedicator of cytokinesis protein 9 OS=Mus musculus OX=10090 GN=Dock9 PE=1 SV=1;>tr|A0A1D5RMM1|A0A1D5RMM1_MOUSE Isoform of Q8BIK4, Dedicator of cytokinesis protein 9 OS=Mus musculus OX=10090 GN=Dock9 PE=1 SV=1;>tr|F8VPN7|F8VPN7…	DOCK9	1	190.818	201.006	212.511	14.032	14.8653	20.9357	0.0751831	0.302729	0.996796	0.152857	0.0773187	0.999692
Q8CGK3	>sp|Q8CGK3|LONM_MOUSE Lon protease homolog, mitochondrial OS=Mus musculus OX=10090 GN=Lonp1 PE=1 SV=2	LONP1	10	2964.5	3232.08	3218.29	392.342	490.003	940.779	0.122147	0.302845	0.996796	0.0810461	0.642517	0.999692
P12658	>sp|P12658|CALB1_MOUSE Calbindin OS=Mus musculus OX=10090 GN=Calb1 PE=1 SV=2	CALB1	5	1852.44	1767.96	1770.32	100.345	125.087	271.928	-0.0684719	0.303154	0.996796	-0.077648	0.435584	0.999692
P14685	>sp|P14685|PSMD3_MOUSE 26S proteasome non-ATPase regulatory subunit 3 OS=Mus musculus OX=10090 GN=Psmd3 PE=1 SV=3	PSMD3	3	415.394	397.673	403.422	18.3061	27.0983	24.5415	-0.064327	0.303333	0.996796	-0.0432594	0.480038	0.999692
Q5H8C4-2;Q5H8C4;A0A286YCT3	>sp|Q5H8C4-2|VP13A_MOUSE Isoform of Q5H8C4, Isoform 2 of Vacuolar protein sorting-associated protein 13A OS=Mus musculus OX=10090 GN=Vps13a;>sp|Q5H8C4|VP13A_MOUSE Vacuolar protein sorting-associated protein 13A OS=Mus musculus OX=10090 GN=Vps13a PE=1 SV=1;>tr|A0A286YCT3|A0A286YCT3_MOUSE Isoform of Q5H8C4, Vacuolar protein sorting-associated protein 13A OS=Mus musculus OX=10090 GN=Vps13a PE=1 SV=1	VPS13A	3	293.945	308.24	297.849	14.786	22.3073	5.63041	0.0670477	0.303608	0.996796	0.0203171	0.704935	0.999692
Q61768;E9QAK5	>sp|Q61768|KINH_MOUSE Kinesin-1 heavy chain OS=Mus musculus OX=10090 GN=Kif5b PE=1 SV=3;>tr|E9QAK5|E9QAK5_MOUSE Isoform of Q61768, Kinesin-like protein (Fragment) OS=Mus musculus OX=10090 GN=Kif5b PE=1 SV=1	KIF5B	3	613.726	589.576	596.391	29.9208	16.2826	43.3379	-0.0569192	0.303633	0.996796	-0.0429564	0.511232	0.999692
Q8BHJ7	>sp|Q8BHJ7|GBRA5_MOUSE Gamma-aminobutyric acid receptor subunit alpha-5 OS=Mus musculus OX=10090 GN=Gabra5 PE=1 SV=1	GABRA5	1	62.1141	74.3349	71.6469	19.477	22.0802	11.1556	0.257769	0.303729	0.996796	0.246101	0.243036	0.999692
Q9JME5	>sp|Q9JME5|AP3B2_MOUSE AP-3 complex subunit beta-2 OS=Mus musculus OX=10090 GN=Ap3b2 PE=1 SV=2	AP3B2	14	5457.52	5244.34	5350.2	217.859	238.81	230.384	-0.057697	0.30419	0.996796	-0.0287326	0.600796	0.999692
P08113;F7C312	>sp|P08113|ENPL_MOUSE Endoplasmin OS=Mus musculus OX=10090 GN=Hsp90b1 PE=1 SV=2;>tr|F7C312|F7C312_MOUSE Isoform of P08113, Endoplasmin (Fragment) OS=Mus musculus OX=10090 GN=Hsp90b1 PE=1 SV=1	HSP90B1	11	4296.47	4577.71	4374.69	426.22	433.477	223.309	0.0917667	0.304348	0.996796	0.0303591	0.693304	0.999692
P05202	>sp|P05202|AATM_MOUSE Aspartate aminotransferase, mitochondrial OS=Mus musculus OX=10090 GN=Got2 PE=1 SV=1	GOT2	19	97214.6	104819	102821	14906.3	10491.7	27050.2	0.117932	0.304638	0.996796	0.0544652	0.755179	0.999692
Q9WUK2-2;Q9WUK2	>sp|Q9WUK2-2|IF4H_MOUSE Isoform of Q9WUK2, Isoform Short of Eukaryotic translation initiation factor 4H OS=Mus musculus OX=10090 GN=Eif4h;>sp|Q9WUK2|IF4H_MOUSE Eukaryotic translation initiation factor 4H OS=Mus musculus OX=10090 GN=Eif4h PE=1 SV=3	EIF4H	4	717.355	650.624	643.826	109.754	139.617	161.441	-0.151605	0.304695	0.996796	-0.179899	0.301096	0.999692
I7HJQ9;Q9Z2C4;F6T9H9	>tr|I7HJQ9|I7HJQ9_MOUSE Isoform of Q9Z2C4, Myotubularin-related protein 1 OS=Mus musculus OX=10090 GN=Mtmr1 PE=1 SV=1;>sp|Q9Z2C4|MTMR1_MOUSE Myotubularin-related protein 1 OS=Mus musculus OX=10090 GN=Mtmr1 PE=1 SV=1;>tr|F6T9H9|F6T9H9_MOUSE Isoform of Q9Z2C4, Myotubularin-related protein 1 (Fragment) OS=Mus musculus OX=10090 GN=Mtmr1 PE=1 SV=8	MTMR1	3	385.873	365.948	369.097	28.9504	28.078	10.7665	-0.076531	0.304943	0.996796	-0.0612539	0.34703	0.999692
Q8C079-3;Q8C079;Q8C079-4	>sp|Q8C079-3|STRP1_MOUSE Isoform of Q8C079, Isoform 3 of Striatin-interacting protein 1 OS=Mus musculus OX=10090 GN=Strip1;>sp|Q8C079|STRP1_MOUSE Striatin-interacting protein 1 OS=Mus musculus OX=10090 GN=Strip1 PE=1 SV=2;>sp|Q8C079-4|STRP1_MOUSE Isoform of Q8C079, Isoform 4 of Striatin-interacting protein 1 OS=Mus musculus OX=10090 GN=Strip1	STRIP1	1	185.421	164.876	188.446	42.6669	21.0082	34.1957	-0.1495	0.305851	0.996796	0.033158	0.837678	0.999692
Q8C031	>sp|Q8C031|LRC4C_MOUSE Leucine-rich repeat-containing protein 4C OS=Mus musculus OX=10090 GN=Lrrc4c PE=1 SV=2	LRRC4C	2	274.752	299.412	278.481	51.9215	38.7344	49.0395	0.134825	0.305877	0.996796	0.0208252	0.888434	0.999692
Q9QXW9	>sp|Q9QXW9|LAT2_MOUSE Large neutral amino acids transporter small subunit 2 OS=Mus musculus OX=10090 GN=Slc7a8 PE=1 SV=1	SLC7A8	2	260.695	276.96	281.505	19.3705	30.2644	48.5403	0.0841443	0.30795	0.996796	0.097706	0.367444	0.999692
P35821	>sp|P35821|PTN1_MOUSE Tyrosine-protein phosphatase non-receptor type 1 OS=Mus musculus OX=10090 GN=Ptpn1 PE=1 SV=2	PTPN1	1	60.6167	66.448	67.418	9.47683	9.97397	6.93024	0.132179	0.308755	0.996796	0.161636	0.163717	0.999692
E9Q8T7	>sp|E9Q8T7|DYH1_MOUSE Dynein heavy chain 1, axonemal OS=Mus musculus OX=10090 GN=Dnah1 PE=1 SV=1	DNAH1	1	208.995	181.795	196.214	53.4096	37.1538	46.4659	-0.189224	0.309342	0.996796	-0.0859334	0.658632	0.999692
O54774	>sp|O54774|AP3D1_MOUSE AP-3 complex subunit delta-1 OS=Mus musculus OX=10090 GN=Ap3d1 PE=1 SV=1	AP3D1	14	4035.81	3883.99	3978.86	139.258	185.238	289.545	-0.0558977	0.309944	0.996796	-0.0230194	0.712871	0.999692
Q02053	>sp|Q02053|UBA1_MOUSE Ubiquitin-like modifier-activating enzyme 1 OS=Mus musculus OX=10090 GN=Uba1 PE=1 SV=1	UBA1	20	18562.4	17733.5	18181.5	1197.67	789.542	1983.39	-0.0644711	0.310226	0.996796	-0.0344343	0.677602	0.999692
Q6P6I8;E0CYM8;P97797-2;A0A0R4J1Z7;P97797	>tr|Q6P6I8|Q6P6I8_MOUSE Isoform of P97797, Signal-regulatory protein alpha OS=Mus musculus OX=10090 GN=Sirpa PE=1 SV=1;>tr|E0CYM8|E0CYM8_MOUSE Isoform of P97797, Tyrosine-protein phosphatase non-receptor type substrate 1 OS=Mus musculus OX=10090 GN=Sirpa PE=1 SV=1;>sp|P97797-2|SHPS1_MOUSE Isoform of P97797, Isoform 2 of Tyrosine-protein phosphatase non-receptor type substrate 1 OS=Mus musculus OX…	SIRPA	10	19488.4	20585.5	20203.6	1200.99	1915.02	1755.21	0.0763988	0.31051	0.996796	0.0501433	0.490991	0.999692
P26040#P26043;Q7TSG6#P26041	>sp|P26040|EZRI_MOUSE Ezrin OS=Mus musculus OX=10090 GN=Ezr PE=1 SV=3;>sp|P26043|RADI_MOUSE Radixin OS=Mus musculus OX=10090 GN=Rdx PE=1 SV=3;>tr|Q7TSG6|Q7TSG6_MOUSE Isoform of P26043, Radixin OS=Mus musculus OX=10090 GN=Rdx PE=1 SV=1;>sp|P26041|MOES_MOUSE Moesin OS=Mus musculus OX=10090 GN=Msn PE=1 SV=3	EZR;MSN;RDX	3	2070.76	2241.86	2134.55	209.341	346.016	119.609	0.108096	0.310676	0.996796	0.0482882	0.547041	0.999692
Q9CQZ6	>sp|Q9CQZ6|NDUB3_MOUSE NADH dehydrogenase [ubiquinone] 1 beta subcomplex subunit 3 OS=Mus musculus OX=10090 GN=Ndufb3 PE=1 SV=1	NDUFB3	1	519.775	572.309	574.985	58.2525	100.112	154.793	0.127861	0.310813	0.996796	0.111235	0.500701	0.999692
Q80UG2#P70207	>sp|Q80UG2|PLXA4_MOUSE Plexin-A4 OS=Mus musculus OX=10090 GN=Plxna4 PE=1 SV=3;>sp|P70207|PLXA2_MOUSE Plexin-A2 OS=Mus musculus OX=10090 GN=Plxna2 PE=1 SV=2	PLXNA2;PLXNA4	3	990.034	1077.51	982.621	137.268	155.732	104.053	0.1213	0.310943	0.996796	-0.00592489	0.955941	0.999692
Q99LB6-2;Q99LB6	>sp|Q99LB6-2|MAT2B_MOUSE Isoform of Q99LB6, Isoform 2 of Methionine adenosyltransferase 2 subunit beta OS=Mus musculus OX=10090 GN=Mat2b;>sp|Q99LB6|MAT2B_MOUSE Methionine adenosyltransferase 2 subunit beta OS=Mus musculus OX=10090 GN=Mat2b PE=1 SV=1	MAT2B	4	601.556	576.517	590.665	36.8621	11.5946	32.7101	-0.0592983	0.311287	0.996796	-0.0259378	0.686849	0.999692
A0A0A6YY34;A0A0A6YVV2;P11352	>tr|A0A0A6YY34|A0A0A6YY34_MOUSE Isoform of P11352, Glutathione peroxidase OS=Mus musculus OX=10090 GN=Gpx1 PE=1 SV=1;>tr|A0A0A6YVV2|A0A0A6YVV2_MOUSE Isoform of P11352, Glutathione peroxidase OS=Mus musculus OX=10090 GN=Gpx1 PE=1 SV=1;>sp|P11352|GPX1_MOUSE Glutathione peroxidase 1 OS=Mus musculus OX=10090 GN=Gpx1 PE=1 SV=2	GPX1	1	223.967	237.781	254.503	28.2911	12.4759	53.7255	0.0949433	0.311556	0.996796	0.167955	0.257661	0.999692
P26231	>sp|P26231|CTNA1_MOUSE Catenin alpha-1 OS=Mus musculus OX=10090 GN=Ctnna1 PE=1 SV=1	CTNNA1	1	159.47	149.072	152.936	9.1596	27.6659	18.7438	-0.116251	0.311963	0.996796	-0.0668731	0.427677	0.999692
E9PYL9;Q9CXW4;E9PZB3	>tr|E9PYL9|E9PYL9_MOUSE Predicted gene 10036 OS=Mus musculus OX=10090 GN=Gm10036 PE=3 SV=1;>sp|Q9CXW4|RL11_MOUSE 60S ribosomal protein L11 OS=Mus musculus OX=10090 GN=Rpl11 PE=1 SV=4;>tr|E9PZB3|E9PZB3_MOUSE Predicted gene 5093 OS=Mus musculus OX=10090 GN=Gm5093 PE=1 SV=1	GM10036;GM5093;RPL11	2	282.009	309.509	309.891	31.1296	51.7852	37.8667	0.123871	0.311995	0.996796	0.134934	0.196267	0.999692
Q91V36;A0A0R4J002	>sp|Q91V36|NRBP2_MOUSE Nuclear receptor-binding protein 2 OS=Mus musculus OX=10090 GN=Nrbp2 PE=1 SV=2;>tr|A0A0R4J002|A0A0R4J002_MOUSE Isoform of Q91V36, Nuclear receptor binding protein 2, isoform CRA_a OS=Mus musculus OX=10090 GN=Nrbp2 PE=1 SV=1	NRBP2	2	167.094	153.695	162.554	10.3504	35.5723	12.8397	-0.157889	0.312234	0.996796	-0.0408551	0.558191	0.999692
Q8BQP9	>sp|Q8BQP9|R7BP_MOUSE Regulator of G-protein signaling 7-binding protein OS=Mus musculus OX=10090 GN=Rgs7bp PE=1 SV=1	RGS7BP	1	377.525	407.689	391.667	22.9774	59.3041	36.7171	0.0998754	0.312571	0.996796	0.0502932	0.502483	0.999692
Q5RJI5;D3Z5P0;Q5RJI5-4;Q5RJI5-2	>sp|Q5RJI5|BRSK1_MOUSE Serine/threonine-protein kinase BRSK1 OS=Mus musculus OX=10090 GN=Brsk1 PE=1 SV=1;>tr|D3Z5P0|D3Z5P0_MOUSE Isoform of Q5RJI5, Serine/threonine-protein kinase BRSK1 OS=Mus musculus OX=10090 GN=Brsk1 PE=1 SV=1;>sp|Q5RJI5-4|BRSK1_MOUSE Isoform of Q5RJI5, Isoform 4 of Serine/threonine-protein kinase BRSK1 OS=Mus musculus OX=10090 GN=Brsk1;>sp|Q5RJI5-2|BRSK1_MOUSE Isoform of Q5RJ…	BRSK1	1	224.539	209.092	220.439	26.1048	22.266	31.2679	-0.100867	0.312732	0.996796	-0.0298652	0.789134	0.999692
Q5UE59;E9Q7C9;Q7TNF4;Q8CD76;O88447	>tr|Q5UE59|Q5UE59_MOUSE Isoform of O88447, Kinesin light chain 1 OS=Mus musculus OX=10090 GN=Klc1 PE=1 SV=1;>tr|E9Q7C9|E9Q7C9_MOUSE Isoform of O88447, Kinesin light chain 1 OS=Mus musculus OX=10090 GN=Klc1 PE=1 SV=1;>tr|Q7TNF4|Q7TNF4_MOUSE Isoform of O88447, Kinesin light chain 1 OS=Mus musculus OX=10090 GN=Klc1 PE=1 SV=1;>tr|Q8CD76|Q8CD76_MOUSE Isoform of O88447, Kinesin light chain 1 OS=Mus mus…	KLC1	8	1893.28	1817.65	1876.09	70.3979	113.99	175.376	-0.06022	0.312817	0.996796	-0.0174916	0.802524	0.999692
P07901#P11499	>sp|P07901|HS90A_MOUSE Heat shock protein HSP 90-alpha OS=Mus musculus OX=10090 GN=Hsp90aa1 PE=1 SV=4;>sp|P11499|HS90B_MOUSE Heat shock protein HSP 90-beta OS=Mus musculus OX=10090 GN=Hsp90ab1 PE=1 SV=3	HSP90AA1;HSP90AB1	7	25952.9	24461.6	25546.3	2499.86	1549.52	3751.72	-0.0818505	0.31326	0.996796	-0.0294505	0.782492	0.999692
D3Z0F5;O88545	>tr|D3Z0F5|D3Z0F5_MOUSE Isoform of O88545, COP9 signalosome complex subunit 6 OS=Mus musculus OX=10090 GN=Cops6 PE=1 SV=1;>sp|O88545|CSN6_MOUSE COP9 signalosome complex subunit 6 OS=Mus musculus OX=10090 GN=Cops6 PE=1 SV=1	COPS6	3	432.672	416.515	430.105	13.0634	21.4814	28.2414	-0.0559159	0.313466	0.996796	-0.0106221	0.857129	0.999692
P61226#Q8BU31;Q80ZJ1-2#Q80ZJ1	>sp|P61226|RAP2B_MOUSE Ras-related protein Rap-2b OS=Mus musculus OX=10090 GN=Rap2b PE=1 SV=1;>sp|Q8BU31|RAP2C_MOUSE Ras-related protein Rap-2c OS=Mus musculus OX=10090 GN=Rap2c PE=1 SV=1;>sp|Q80ZJ1-2|RAP2A_MOUSE Isoform of Q80ZJ1, Isoform 2 of Ras-related protein Rap-2a OS=Mus musculus OX=10090 GN=Rap2a;>sp|Q80ZJ1|RAP2A_MOUSE Ras-related protein Rap-2a OS=Mus musculus OX=10090 GN=Rap2a PE=1 SV=2	RAP2A;RAP2B;RAP2C	2	5371.6	5696.95	5428.53	371.054	576.039	691.115	0.0814623	0.313553	0.996796	0.00874097	0.921273	0.999692
P15388;P15388-3	>sp|P15388|KCNC1_MOUSE Potassium voltage-gated channel subfamily C member 1 OS=Mus musculus OX=10090 GN=Kcnc1 PE=1 SV=1;>sp|P15388-3|KCNC1_MOUSE Isoform of P15388, Isoform 2 of Potassium voltage-gated channel subfamily C member 1 OS=Mus musculus OX=10090 GN=Kcnc1	KCNC1	2	207.049	220.286	217.01	19.9262	21.077	17.2526	0.0895127	0.313997	0.996796	0.069895	0.403543	0.999692
P28663#Q9DB05	>sp|P28663|SNAB_MOUSE Beta-soluble NSF attachment protein OS=Mus musculus OX=10090 GN=Napb PE=1 SV=2;>sp|Q9DB05|SNAA_MOUSE Alpha-soluble NSF attachment protein OS=Mus musculus OX=10090 GN=Napa PE=1 SV=1	NAPA;NAPB	5	11651.3	11094.3	10819.4	670.423	1010.85	924.439	-0.0731926	0.314203	0.996796	-0.109212	0.148771	0.999692
Q9CQZ5	>sp|Q9CQZ5|NDUA6_MOUSE NADH dehydrogenase [ubiquinone] 1 alpha subcomplex subunit 6 OS=Mus musculus OX=10090 GN=Ndufa6 PE=1 SV=1	NDUFA6	3	2203.76	2414.76	2419.77	438.541	332.055	999.774	0.143384	0.314389	0.996796	0.0585135	0.814135	0.999692
A0A2I3BRG8;Q99LB2	>tr|A0A2I3BRG8|A0A2I3BRG8_MOUSE Isoform of Q99LB2, Dehydrogenase/reductase SDR family member 4 (Fragment) OS=Mus musculus OX=10090 GN=Dhrs4 PE=1 SV=1;>sp|Q99LB2|DHRS4_MOUSE Dehydrogenase/reductase SDR family member 4 OS=Mus musculus OX=10090 GN=Dhrs4 PE=1 SV=3	DHRS4	1	57.6239	52.627	54.8901	8.18015	8.28952	8.57474	-0.131725	0.314414	0.996796	-0.0707416	0.589904	0.999692
O88441	>sp|O88441|MTX2_MOUSE Metaxin-2 OS=Mus musculus OX=10090 GN=Mtx2 PE=1 SV=1	MTX2	1	208.201	231.039	231.47	36.9434	39.0059	114.225	0.15339	0.314568	0.996796	0.0373846	0.893417	0.999692
A0A0A6YW67;E9Q9J0;E9Q4P0;E9Q5F6;E9QNP0;Q5SX22;P62984;P62983;P0CG49;P0CG50	>tr|A0A0A6YW67|A0A0A6YW67_MOUSE MCG23377, isoform CRA_b OS=Mus musculus OX=10090 GN=Gm8797 PE=4 SV=1;>tr|E9Q9J0|E9Q9J0_MOUSE Isoform of P62984, Ubiquitin-60S ribosomal protein L40 (Fragment) OS=Mus musculus OX=10090 GN=Uba52 PE=4 SV=1;>tr|E9Q4P0|E9Q4P0_MOUSE Isoform of Q80XH1, KxDL motif-containing protein 1 (Fragment) OS=Mus musculus OX=10090 GN=Kxd1 PE=1 SV=1;>tr|E9Q5F6|E9Q5F6_MOUSE Isoform of …	GM8797;KXD1;RPS27A;UBA52;UBB;UBC	3	3376.01	3608.69	3665.75	427.005	338.73	452.55	0.100668	0.314576	0.996796	0.119914	0.275756	0.999692
Q99KV1	>sp|Q99KV1|DJB11_MOUSE DnaJ homolog subfamily B member 11 OS=Mus musculus OX=10090 GN=Dnajb11 PE=1 SV=1	DNAJB11	1	198.444	187.1	178.064	20.5811	8.47147	26.2448	-0.0796161	0.314719	0.996796	-0.161509	0.141536	0.999692
Q8BNN1;A0A1D5RMF4;Q8BNN1-2	>sp|Q8BNN1|SPA2L_MOUSE Spermatogenesis-associated protein 2-like protein OS=Mus musculus OX=10090 GN=Spata2l PE=1 SV=1;>tr|A0A1D5RMF4|A0A1D5RMF4_MOUSE Isoform of Q8BNN1, Spermatogenesis-associated protein 2-like protein (Fragment) OS=Mus musculus OX=10090 GN=Spata2l PE=1 SV=1;>sp|Q8BNN1-2|SPA2L_MOUSE Isoform of Q8BNN1, Isoform 2 of Spermatogenesis-associated protein 2-like protein OS=Mus musculus…	SPATA2L	1	291.897	262.798	245.318	51.4672	62.3378	42.3287	-0.164894	0.314866	0.996796	-0.250773	0.103065	0.999692
Q3THK7	>sp|Q3THK7|GUAA_MOUSE GMP synthase [glutamine-hydrolyzing] OS=Mus musculus OX=10090 GN=Gmps PE=1 SV=2	GMPS	2	493.003	461.13	475.136	55.0412	43.8487	89.3139	-0.0942013	0.314994	0.996796	-0.0664587	0.602264	0.999692
G5E814;Q9D8B4	>tr|G5E814|G5E814_MOUSE Isoform of Q9D8B4, MCG5603 OS=Mus musculus OX=10090 GN=Ndufa11 PE=1 SV=1;>sp|Q9D8B4|NDUAB_MOUSE NADH dehydrogenase [ubiquinone] 1 alpha subcomplex subunit 11 OS=Mus musculus OX=10090 GN=Ndufa11 PE=1 SV=2	NDUFA11	3	1282.25	1403.07	1351.19	262.115	180.576	445.081	0.14513	0.315206	0.996796	0.0367624	0.864868	0.999692
P49443;Q9EQE2#P36993;Q99NF7;P36993-2;P36993-4;P36993-3;P36993-5	>sp|P49443|PPM1A_MOUSE Protein phosphatase 1A OS=Mus musculus OX=10090 GN=Ppm1a PE=1 SV=1;>tr|Q9EQE2|Q9EQE2_MOUSE Isoform of P49443, Protein phosphatase 1A OS=Mus musculus OX=10090 GN=Ppm1a PE=1 SV=1;>sp|P36993|PPM1B_MOUSE Protein phosphatase 1B OS=Mus musculus OX=10090 GN=Ppm1b PE=1 SV=1;>tr|Q99NF7|Q99NF7_MOUSE Isoform of P36993, Ppm1b protein OS=Mus musculus OX=10090 GN=Ppm1b PE=1 SV=1;>sp|P369…	PPM1A;PPM1B	2	302.848	286.241	317.438	23.4868	31.0781	37.2771	-0.0847566	0.315483	0.996796	0.0632307	0.47521	0.999692
Q8JZN5	>sp|Q8JZN5|ACAD9_MOUSE Acyl-CoA dehydrogenase family member 9, mitochondrial OS=Mus musculus OX=10090 GN=Acad9 PE=1 SV=2	ACAD9	9	1304.23	1427.4	1466.89	174.906	229.879	578.289	0.126739	0.315678	0.996796	0.0863318	0.713064	0.999692
E9Q1V9;E9Q1W0;E9Q1T1;A0A0G2JGS4;Q6PHZ2-2;Q6PHZ2-4;Q6PHZ2;Q6PHZ2-5;Q8CCM0	>tr|E9Q1V9|E9Q1V9_MOUSE Isoform of Q6PHZ2, Calcium/calmodulin-dependent protein kinase type II subunit delta OS=Mus musculus OX=10090 GN=Camk2d PE=1 SV=2;>tr|E9Q1W0|E9Q1W0_MOUSE Isoform of Q6PHZ2, Calcium/calmodulin-dependent protein kinase type II subunit delta OS=Mus musculus OX=10090 GN=Camk2d PE=1 SV=2;>tr|E9Q1T1|E9Q1T1_MOUSE Isoform of Q6PHZ2, Calcium/calmodulin-dependent protein kinase type…	CAMK2D	3	1520.73	1301.69	1094.16	419.596	296.316	80.9471	-0.205884	0.315942	0.996796	-0.430883	0.02715	0.999692
O89053;G3UYK8	>sp|O89053|COR1A_MOUSE Coronin-1A OS=Mus musculus OX=10090 GN=Coro1a PE=1 SV=5;>tr|G3UYK8|G3UYK8_MOUSE Isoform of O89053, Coronin OS=Mus musculus OX=10090 GN=Coro1a PE=1 SV=1	CORO1A	5	11050.7	10618.5	10853.3	477.483	523.782	1203.01	-0.057782	0.3163	0.996796	-0.0320746	0.680781	0.999692
Q99PU5	>sp|Q99PU5|ACBG1_MOUSE Long-chain-fatty-acid--CoA ligase ACSBG1 OS=Mus musculus OX=10090 GN=Acsbg1 PE=1 SV=1	ACSBG1	10	2756.17	2590.83	2585.83	252.758	279.992	271.014	-0.0910423	0.31633	0.996796	-0.0933896	0.306537	0.999692
Q8CIB5	>sp|Q8CIB5|FERM2_MOUSE Fermitin family homolog 2 OS=Mus musculus OX=10090 GN=Fermt2 PE=1 SV=1	FERMT2	2	199.974	191.461	195.388	8.19987	14.751	19.8833	-0.0651879	0.316563	0.996796	-0.0385769	0.603242	0.999692
Q8C729;Q8C729-2	>sp|Q8C729|F126B_MOUSE Protein FAM126B OS=Mus musculus OX=10090 GN=Fam126b PE=1 SV=1;>sp|Q8C729-2|F126B_MOUSE Isoform of Q8C729, Isoform 2 of Protein FAM126B OS=Mus musculus OX=10090 GN=Fam126b	FAM126B	3	1031.84	989.931	958.739	34.8652	72.7331	56.8985	-0.0622398	0.31666	0.996796	-0.107405	0.08071	0.999692
O35857	>sp|O35857|TIM44_MOUSE Mitochondrial import inner membrane translocase subunit TIM44 OS=Mus musculus OX=10090 GN=Timm44 PE=1 SV=2	TIMM44	4	482.041	531.086	514.78	86.1601	84.8269	118.925	0.142659	0.317176	0.996796	0.0820513	0.623087	0.999692
Q9JKZ2	>sp|Q9JKZ2|SC5A3_MOUSE Sodium/myo-inositol cotransporter OS=Mus musculus OX=10090 GN=Slc5a3 PE=1 SV=2	SLC5A3	2	1054.64	1144.16	1102.23	203.705	130.401	269.036	0.13052	0.317701	0.996796	0.048611	0.781876	0.999692
A0A1W2P6P1;Q8BJU0-2;Q8BJU0;A0A1W2P7I5	>tr|A0A1W2P6P1|A0A1W2P6P1_MOUSE Isoform of Q8BJU0, Small glutamine-rich tetratricopeptide repeat-containing protein alpha (Fragment) OS=Mus musculus OX=10090 GN=Sgta PE=1 SV=1;>sp|Q8BJU0-2|SGTA_MOUSE Isoform of Q8BJU0, Isoform 2 of Small glutamine-rich tetratricopeptide repeat-containing protein alpha OS=Mus musculus OX=10090 GN=Sgta;>sp|Q8BJU0|SGTA_MOUSE Small glutamine-rich tetratricopeptide re…	SGTA	3	726.473	698.236	708.641	27.6895	40.2095	39.4681	-0.0582359	0.318519	0.996796	-0.0367856	0.523153	0.999692
Q8R2Y8	>sp|Q8R2Y8|PTH2_MOUSE Peptidyl-tRNA hydrolase 2, mitochondrial OS=Mus musculus OX=10090 GN=Ptrh2 PE=1 SV=1	PTRH2	1	128.583	137.688	142.327	22.487	8.84468	36.3204	0.114281	0.31882	0.996796	0.123562	0.494957	0.999692
A0A0R4J1E2;P57776-3;F6ZFU0#Q80T06;P57776;E9QN08;A0A0R4J1L2;Q91VK2;P57776-2;D3YUQ9;D3Z7N2;D3YY68;D3YZT9	>tr|A0A0R4J1E2|A0A0R4J1E2_MOUSE Isoform of P57776, Elongation factor 1-delta OS=Mus musculus OX=10090 GN=Eef1d PE=1 SV=1;>sp|P57776-3|EF1D_MOUSE Isoform of P57776, Isoform 3 of Elongation factor 1-delta OS=Mus musculus OX=10090 GN=Eef1d;>tr|F6ZFU0|F6ZFU0_MOUSE Isoform of P57776, Elongation factor 1-delta (Fragment) OS=Mus musculus OX=10090 GN=Eef1d PE=1 SV=1;>tr|Q80T06|Q80T06_MOUSE Isoform of P57…	EEF1D	3	269.82	257.648	276.488	12.1744	23.8322	24.5848	-0.0702073	0.319405	0.996796	0.0317552	0.650326	0.999692
Q8BX10-2;Q8BX10;A0A0G2JG95	>sp|Q8BX10-2|PGAM5_MOUSE Isoform of Q8BX10, Isoform 2 of Serine/threonine-protein phosphatase PGAM5, mitochondrial OS=Mus musculus OX=10090 GN=Pgam5;>sp|Q8BX10|PGAM5_MOUSE Serine/threonine-protein phosphatase PGAM5, mitochondrial OS=Mus musculus OX=10090 GN=Pgam5 PE=1 SV=1;>tr|A0A0G2JG95|A0A0G2JG95_MOUSE Isoform of Q8BX10, Serine/threonine-protein phosphatase PGAM5, mitochondrial (Fragment) OS=Mu…	PGAM5	1	230.189	248.229	265.571	41.3036	24.931	98.0662	0.121447	0.31942	0.996796	0.137816	0.560153	0.999692
Q91V89	>tr|Q91V89|Q91V89_MOUSE Serine/threonine-protein phosphatase 2A 56 kDa regulatory subunit OS=Mus musculus OX=10090 GN=Ppp2r5d PE=1 SV=1	PPP2R5D	5	756.652	728.082	733.905	32.9292	27.5187	45.2447	-0.05519	0.319567	0.996796	-0.045088	0.460149	0.999692
E0CZ81;Q8CIV8;E0CXJ6	>tr|E0CZ81|E0CZ81_MOUSE Isoform of Q8CIV8, Tubulin-specific chaperone E OS=Mus musculus OX=10090 GN=Tbce PE=1 SV=1;>sp|Q8CIV8|TBCE_MOUSE Tubulin-specific chaperone E OS=Mus musculus OX=10090 GN=Tbce PE=1 SV=1;>tr|E0CXJ6|E0CXJ6_MOUSE Isoform of Q8CIV8, Tubulin-specific chaperone E OS=Mus musculus OX=10090 GN=Tbce PE=1 SV=1	TBCE	1	323.995	354.146	333.478	41.9814	55.8822	81.9085	0.123772	0.319746	0.996796	0.0122167	0.942229	0.999692
Q61171;D3Z4A4	>sp|Q61171|PRDX2_MOUSE Peroxiredoxin-2 OS=Mus musculus OX=10090 GN=Prdx2 PE=1 SV=3;>tr|D3Z4A4|D3Z4A4_MOUSE Isoform of Q61171, Peroxiredoxin-2 (Fragment) OS=Mus musculus OX=10090 GN=Prdx2 PE=1 SV=8	PRDX2	6	12408.4	11702	12301.2	1056.65	1292.64	954.833	-0.087208	0.32006	0.996796	-0.0114983	0.880674	0.999692
A0A1Y7VLP0;P56379	>tr|A0A1Y7VLP0|A0A1Y7VLP0_MOUSE Isoform of P56379, RIKEN cDNA 2010107E04 gene (Fragment) OS=Mus musculus OX=10090 GN=2010107E04Rik PE=1 SV=1;>sp|P56379|68MP_MOUSE 6.8 kDa mitochondrial proteolipid OS=Mus musculus OX=10090 GN=Mp68 PE=1 SV=1	2010107E04RIK;MP68	1	633.911	691.784	777.648	118.643	88.4594	282.042	0.139192	0.320218	0.996796	0.238143	0.313969	0.999692
A1BN54;Q7TPR4#Q9JI91	>tr|A1BN54|A1BN54_MOUSE Isoform of Q7TPR4, Alpha actinin 1a OS=Mus musculus OX=10090 GN=Actn1 PE=1 SV=1;>sp|Q7TPR4|ACTN1_MOUSE Alpha-actinin-1 OS=Mus musculus OX=10090 GN=Actn1 PE=1 SV=1;>sp|Q9JI91|ACTN2_MOUSE Alpha-actinin-2 OS=Mus musculus OX=10090 GN=Actn2 PE=1 SV=2	ACTN1;ACTN2	2	1555.06	1730.33	1528.13	282.997	335.459	389.577	0.153407	0.320558	0.996796	-0.0399026	0.818418	0.999692
Q3TPX4;E9PZ92	>sp|Q3TPX4|EXOC5_MOUSE Exocyst complex component 5 OS=Mus musculus OX=10090 GN=Exoc5 PE=1 SV=2;>tr|E9PZ92|E9PZ92_MOUSE Isoform of Q3TPX4, Exocyst complex component 5 OS=Mus musculus OX=10090 GN=Exoc5 PE=1 SV=1	EXOC5	1	86.3463	81.5062	95.3766	6.97572	9.30393	21.0295	-0.0866743	0.321085	0.996796	0.119398	0.373466	0.999692
D3Z041;P41216	>tr|D3Z041|D3Z041_MOUSE Isoform of P41216, Long-chain-fatty-acid--CoA ligase 1 OS=Mus musculus OX=10090 GN=Acsl1 PE=1 SV=1;>sp|P41216|ACSL1_MOUSE Long-chain-fatty-acid--CoA ligase 1 OS=Mus musculus OX=10090 GN=Acsl1 PE=1 SV=2	ACSL1	9	1859.31	1951.56	1909.04	186.747	78.0173	420.758	0.0747745	0.321598	0.996796	0.016013	0.905915	0.999692
O08795;O08795-2	>sp|O08795|GLU2B_MOUSE Glucosidase 2 subunit beta OS=Mus musculus OX=10090 GN=Prkcsh PE=1 SV=1;>sp|O08795-2|GLU2B_MOUSE Isoform of O08795, Isoform 2 of Glucosidase 2 subunit beta OS=Mus musculus OX=10090 GN=Prkcsh	PRKCSH	3	531.458	561.303	536.612	37.8872	51.4482	64.8045	0.077206	0.322442	0.996796	0.00806291	0.928989	0.999692
B7ZMZ7;B2RQ71;E9PWR4#F8WI56;D3Z7D3;Q8BWT5	>tr|B7ZMZ7|B7ZMZ7_MOUSE Isoform of E9PWR4, Dip2c protein OS=Mus musculus OX=10090 GN=Dip2c PE=1 SV=1;>tr|B2RQ71|B2RQ71_MOUSE Isoform of E9PWR4, Dip2c protein OS=Mus musculus OX=10090 GN=Dip2c PE=1 SV=1;>tr|E9PWR4|E9PWR4_MOUSE Disco-interacting protein 2 homolog C OS=Mus musculus OX=10090 GN=Dip2c PE=1 SV=1;>tr|F8WI56|F8WI56_MOUSE Isoform of Q8BWT5, Disco-interacting protein 2 homolog A OS=Mus mus…	DIP2A;DIP2C	1	170.883	182.569	172.813	25.6356	11.9558	11.3616	0.107751	0.322921	0.996796	0.0284115	0.79493	0.999692
F8VQC9;Q8BTY2;A0A286YDJ7;A0A286YDX4;A0A286YCQ1;A0A286YD88;A0A286YCE1;A0A286YED8;A0A286YDZ8;A0A286YCH3;A0A286YDB4;A0A286YDA9;A0A286YCS4;A0A286YCU2;A0A286YCX8;A0A286YD14;A0A286YD46;A0A286YDK8;Q8BTY2-2	>tr|F8VQC9|F8VQC9_MOUSE Isoform of Q8BTY2, Anion exchange protein OS=Mus musculus OX=10090 GN=Slc4a7 PE=1 SV=1;>sp|Q8BTY2|S4A7_MOUSE Sodium bicarbonate cotransporter 3 OS=Mus musculus OX=10090 GN=Slc4a7 PE=1 SV=2;>tr|A0A286YDJ7|A0A286YDJ7_MOUSE Isoform of Q8BTY2, Anion exchange protein OS=Mus musculus OX=10090 GN=Slc4a7 PE=1 SV=1;>tr|A0A286YDX4|A0A286YDX4_MOUSE Isoform of Q8BTY2, Anion exchange p…	SLC4A7	1	634.225	703.684	631.275	75.1824	132.676	125.591	0.134936	0.322957	0.996796	-0.0183785	0.883365	0.999692
P99026	>sp|P99026|PSB4_MOUSE Proteasome subunit beta type-4 OS=Mus musculus OX=10090 GN=Psmb4 PE=1 SV=1	PSMB4	2	336.311	316.718	329.153	30.674	35.2045	18.1578	-0.0884528	0.32312	0.996796	-0.0277982	0.711085	0.999692
Q924N4-2;Q924N4;Q6P6P5;Q3V0N8	>sp|Q924N4-2|S12A6_MOUSE Isoform of Q924N4, Isoform 2 of Solute carrier family 12 member 6 OS=Mus musculus OX=10090 GN=Slc12a6;>sp|Q924N4|S12A6_MOUSE Solute carrier family 12 member 6 OS=Mus musculus OX=10090 GN=Slc12a6 PE=1 SV=2;>tr|Q6P6P5|Q6P6P5_MOUSE Predicted gene 21985 OS=Mus musculus OX=10090 GN=Gm21985 PE=2 SV=1;>tr|Q3V0N8|Q3V0N8_MOUSE Isoform of Q924N4, Solute carrier family 12 member 6 O…	GM21985;SLC12A6	2	157.472	165.799	168.547	14.8613	10.0509	15.6506	0.0777641	0.323172	0.996796	0.0986674	0.265827	0.999692
Q91XD7	>sp|Q91XD7|CREL1_MOUSE Cysteine-rich with EGF-like domain protein 1 OS=Mus musculus OX=10090 GN=Creld1 PE=1 SV=1	CRELD1	1	93.4187	100.81	93.9163	15.0692	11.267	9.8813	0.119014	0.323586	0.996796	0.0170866	0.887289	0.999692
P21661	>sp|P21661|NEC2_MOUSE Neuroendocrine convertase 2 OS=Mus musculus OX=10090 GN=Pcsk2 PE=1 SV=1	PCSK2	2	176.624	168.183	191.271	12.1274	13.266	16.2591	-0.0714628	0.324368	0.996796	0.113437	0.145628	0.999692
Q7TQG7;Q9R1V4	>tr|Q7TQG7|Q7TQG7_MOUSE Isoform of Q9R1V4, A disintegrin and metallopeptidase domain 11, isoform CRA_a OS=Mus musculus OX=10090 GN=Adam11 PE=1 SV=1;>sp|Q9R1V4|ADA11_MOUSE Disintegrin and metalloproteinase domain-containing protein 11 OS=Mus musculus OX=10090 GN=Adam11 PE=1 SV=2	ADAM11	5	813.374	855.282	857.644	25.1078	83.2009	112.336	0.0678587	0.324543	0.996796	0.0671236	0.427446	0.999692
P35282	>sp|P35282|RAB21_MOUSE Ras-related protein Rab-21 OS=Mus musculus OX=10090 GN=Rab21 PE=1 SV=4	RAB21	4	1239.33	1331.06	1337.24	215.748	71.2652	70.0095	0.122351	0.325187	0.996796	0.129072	0.310014	0.999692
Q91XH5;Q64105;G3UXX3	>tr|Q91XH5|Q91XH5_MOUSE Isoform of Q64105, Sepiapterin reductase OS=Mus musculus OX=10090 GN=Spr PE=1 SV=1;>sp|Q64105|SPRE_MOUSE Sepiapterin reductase OS=Mus musculus OX=10090 GN=Spr PE=1 SV=1;>tr|G3UXX3|G3UXX3_MOUSE Isoform of Q64105, Sepiapterin reductase OS=Mus musculus OX=10090 GN=Spr PE=1 SV=1	SPR	6	769.419	738.695	770.584	37.3115	38.3021	72.5212	-0.0589179	0.325279	0.996796	-0.00160184	0.982363	0.999692
O54983	>sp|O54983|CRYM_MOUSE Ketimine reductase mu-crystallin OS=Mus musculus OX=10090 GN=Crym PE=1 SV=1	CRYM	8	4867.2	5244.59	5112.09	296.579	801.097	514.492	0.096532	0.325581	0.996796	0.06707	0.397899	0.999692
F8WIT2#P14824	>tr|F8WIT2|F8WIT2_MOUSE Isoform of P14824, Annexin OS=Mus musculus OX=10090 GN=Anxa6 PE=1 SV=1;>sp|P14824|ANXA6_MOUSE Annexin A6 OS=Mus musculus OX=10090 GN=Anxa6 PE=1 SV=3	ANXA6	18	15147.2	14470.4	15067.5	921.269	971.396	2175.02	-0.0661766	0.325871	0.996796	-0.0171755	0.855278	0.999692
G5E829	>sp|G5E829|AT2B1_MOUSE Plasma membrane calcium-transporting ATPase 1 OS=Mus musculus OX=10090 GN=Atp2b1 PE=1 SV=1	ATP2B1	15	28472	31056.7	29237.6	3825.06	4995.79	4634.28	0.120279	0.326395	0.996796	0.0335951	0.783062	0.999692
E0CXZ9;P62482;Q3UPV6	>tr|E0CXZ9|E0CXZ9_MOUSE Isoform of P62482, Voltage-gated potassium channel subunit beta-2 OS=Mus musculus OX=10090 GN=Kcnab2 PE=1 SV=1;>sp|P62482|KCAB2_MOUSE Voltage-gated potassium channel subunit beta-2 OS=Mus musculus OX=10090 GN=Kcnab2 PE=1 SV=1;>tr|Q3UPV6|Q3UPV6_MOUSE Isoform of P62482, Voltage-gated potassium channel subunit beta-2 OS=Mus musculus OX=10090 GN=Kcnab2 PE=1 SV=1	KCNAB2	3	2239.85	2415.41	2396.29	156.991	383.144	152.332	0.0981403	0.326408	0.996796	0.0980293	0.172802	0.999692
Q45TP8;Q9D6G9-2;Q9D6G9	>tr|Q45TP8|Q45TP8_MOUSE Isoform of Q9D6G9, CKLF-like MARVEL transmembrane domain-containing protein 5 OS=Mus musculus OX=10090 GN=Cmtm5 PE=1 SV=1;>sp|Q9D6G9-2|CKLF5_MOUSE Isoform of Q9D6G9, Isoform 2 of CKLF-like MARVEL transmembrane domain-containing protein 5 OS=Mus musculus OX=10090 GN=Cmtm5;>sp|Q9D6G9|CKLF5_MOUSE CKLF-like MARVEL transmembrane domain-containing protein 5 OS=Mus musculus OX=10…	CMTM5	1	291.825	271.038	275.039	34.1378	41.62	52.0072	-0.112293	0.326788	0.996796	-0.0985525	0.451384	0.999692
Q9Z0V1;Q9Z0V1-2;Q9Z0V1-3	>sp|Q9Z0V1|KCND3_MOUSE Potassium voltage-gated channel subfamily D member 3 OS=Mus musculus OX=10090 GN=Kcnd3 PE=1 SV=1;>sp|Q9Z0V1-2|KCND3_MOUSE Isoform of Q9Z0V1, Isoform 2 of Potassium voltage-gated channel subfamily D member 3 OS=Mus musculus OX=10090 GN=Kcnd3;>sp|Q9Z0V1-3|KCND3_MOUSE Isoform of Q9Z0V1, Isoform 3 of Potassium voltage-gated channel subfamily D member 3 OS=Mus musculus OX=10090 …	KCND3	1	93.9689	101.879	99.7327	15.7035	13.1575	10.1634	0.12436	0.327175	0.996796	0.0970852	0.42694	0.999692
E9QAN4;G3UW47;Q6TA13;E9Q9G6;A0A087WQE8;P33173#Q60575-2;Q60575	>tr|E9QAN4|E9QAN4_MOUSE Isoform of P33173, Kinesin-like protein KIF1A OS=Mus musculus OX=10090 GN=Kif1a PE=1 SV=1;>tr|G3UW47|G3UW47_MOUSE Isoform of P33173, Kinesin family member 1A OS=Mus musculus OX=10090 GN=Kif1a PE=1 SV=1;>tr|Q6TA13|Q6TA13_MOUSE Isoform of P33173, Kinesin-like protein KIF1A OS=Mus musculus OX=10090 GN=Kif1a PE=1 SV=1;>tr|E9Q9G6|E9Q9G6_MOUSE Isoform of P33173, Kinesin-like pro…	KIF1A;KIF1B	2	312.96	301.858	311.929	10.6649	12.427	15.4291	-0.0523823	0.327359	0.996796	-0.0055097	0.919848	0.999692
D3Z3J6;F6Y616;Q8VE62;G3UYE5	>tr|D3Z3J6|D3Z3J6_MOUSE Isoform of Q8VE62, Polyadenylate-binding protein-interacting protein 1 OS=Mus musculus OX=10090 GN=Paip1 PE=1 SV=1;>tr|F6Y616|F6Y616_MOUSE Isoform of Q8VE62, Polyadenylate-binding protein-interacting protein 1 OS=Mus musculus OX=10090 GN=Paip1 PE=1 SV=2;>sp|Q8VE62|PAIP1_MOUSE Polyadenylate-binding protein-interacting protein 1 OS=Mus musculus OX=10090 GN=Paip1 PE=1 SV=1;>t…	PAIP1	2	443.338	427.663	449.19	15.2487	16.3905	16.416	-0.0520507	0.327429	0.996796	0.0188565	0.717705	0.999692
Q9QZM0#Q8R317-2;Q8R317	>sp|Q9QZM0|UBQL2_MOUSE Ubiquilin-2 OS=Mus musculus OX=10090 GN=Ubqln2 PE=1 SV=2;>sp|Q8R317-2|UBQL1_MOUSE Isoform of Q8R317, Isoform 2 of Ubiquilin-1 OS=Mus musculus OX=10090 GN=Ubqln1;>sp|Q8R317|UBQL1_MOUSE Ubiquilin-1 OS=Mus musculus OX=10090 GN=Ubqln1 PE=1 SV=1	UBQLN1;UBQLN2	2	321.222	307.664	333.612	17.1988	20.7665	61.1526	-0.0630194	0.327726	0.996796	0.0382322	0.718237	0.999692
P45591	>sp|P45591|COF2_MOUSE Cofilin-2 OS=Mus musculus OX=10090 GN=Cfl2 PE=1 SV=1	CFL2	4	1645.53	1567.66	1668.41	110.547	128.389	170.061	-0.0711269	0.32807	0.996796	0.0162893	0.839336	0.999692
P32233	>sp|P32233|DRG1_MOUSE Developmentally-regulated GTP-binding protein 1 OS=Mus musculus OX=10090 GN=Drg1 PE=1 SV=1	DRG1	1	48.4949	53.2623	57.747	2.42	10.9197	7.76776	0.113647	0.328522	0.996796	0.242564	0.0177147	0.999692
Q5JC28;H3BK65;P42567;F6W2Q5;A0A0R4J0A0;P42567-2	>tr|Q5JC28|Q5JC28_MOUSE Isoform of P42567, Epidermal growth factor receptor pathway substrate 15 isoform B OS=Mus musculus OX=10090 GN=Eps15 PE=1 SV=1;>tr|H3BK65|H3BK65_MOUSE Isoform of P42567, Epidermal growth factor receptor substrate 15 OS=Mus musculus OX=10090 GN=Eps15 PE=1 SV=1;>sp|P42567|EPS15_MOUSE Epidermal growth factor receptor substrate 15 OS=Mus musculus OX=10090 GN=Eps15 PE=1 SV=1;>t…	EPS15	1	101.028	95.3871	100.004	9.81554	6.38466	10.8116	-0.0796237	0.328678	0.996796	-0.0157569	0.865636	0.999692
P03930	>sp|P03930|ATP8_MOUSE ATP synthase protein 8 OS=Mus musculus OX=10090 GN=Mtatp8 PE=1 SV=1	MTATP8	2	7732.89	8298.59	8263.63	1104.77	882.965	2715.31	0.107004	0.328946	0.996796	0.0429147	0.830192	0.999692
A0A0G2JDM6;P21836	>tr|A0A0G2JDM6|A0A0G2JDM6_MOUSE Isoform of P21836, Carboxylic ester hydrolase OS=Mus musculus OX=10090 GN=Ache PE=1 SV=1;>sp|P21836|ACES_MOUSE Acetylcholinesterase OS=Mus musculus OX=10090 GN=Ache PE=1 SV=1	ACHE	1	133.465	147.242	148.001	22.8344	27.0513	39.7657	0.140684	0.329292	0.996796	0.126768	0.473976	0.999692
H3BKN2;A2AL50;Q8C0I1;A2AL49	>tr|H3BKN2|H3BKN2_MOUSE Isoform of Q8C0I1, Alkylglycerone-phosphate synthase OS=Mus musculus OX=10090 GN=Agps PE=1 SV=1;>tr|A2AL50|A2AL50_MOUSE Isoform of Q8C0I1, Alkylglycerone-phosphate synthase OS=Mus musculus OX=10090 GN=Agps PE=1 SV=1;>sp|Q8C0I1|ADAS_MOUSE Alkyldihydroxyacetonephosphate synthase, peroxisomal OS=Mus musculus OX=10090 GN=Agps PE=1 SV=1;>tr|A2AL49|A2AL49_MOUSE Isoform of Q8C0I1…	AGPS	1	55.8666	52.983	57.1184	4.8023	3.96753	10.0311	-0.075224	0.329444	0.996796	0.0171748	0.883945	0.999692
A0A0R4J0A6;Q8BLE7	>tr|A0A0R4J0A6|A0A0R4J0A6_MOUSE Isoform of Q8BLE7, Solute carrier family 17 (Sodium-dependent inorganic phosphate cotransporter), member 6, isoform CRA_a OS=Mus musculus OX=10090 GN=Slc17a6 PE=1 SV=1;>sp|Q8BLE7|VGLU2_MOUSE Vesicular glutamate transporter 2 OS=Mus musculus OX=10090 GN=Slc17a6 PE=1 SV=1	SLC17A6	3	701.944	646.522	679.336	96.637	110.54	89.8751	-0.123605	0.330473	0.996796	-0.0456178	0.691014	0.999692
G3UXM5;G3UWV4;Q69Z98-4;Q69Z98-2;Q69Z98-3;Q69Z98;G3UYN4;G3UZ19	>tr|G3UXM5|G3UXM5_MOUSE Isoform of Q69Z98, Serine/threonine-protein kinase BRSK2 (Fragment) OS=Mus musculus OX=10090 GN=Brsk2 PE=1 SV=1;>tr|G3UWV4|G3UWV4_MOUSE Isoform of Q69Z98, Serine/threonine-protein kinase BRSK2 OS=Mus musculus OX=10090 GN=Brsk2 PE=1 SV=1;>sp|Q69Z98-4|BRSK2_MOUSE Isoform of Q69Z98, Isoform 4 of Serine/threonine-protein kinase BRSK2 OS=Mus musculus OX=10090 GN=Brsk2;>sp|Q69Z9…	BRSK2	1	377.918	358.951	344.775	29.3319	28.2632	50.0748	-0.0742726	0.330826	0.996796	-0.140496	0.166741	0.999692
F8VQD7;Q05909;D6RD11	>tr|F8VQD7|F8VQD7_MOUSE Isoform of Q05909, Receptor-type tyrosine-protein phosphatase gamma OS=Mus musculus OX=10090 GN=Ptprg PE=1 SV=1;>sp|Q05909|PTPRG_MOUSE Receptor-type tyrosine-protein phosphatase gamma OS=Mus musculus OX=10090 GN=Ptprg PE=1 SV=1;>tr|D6RD11|D6RD11_MOUSE Isoform of Q05909, Receptor-type tyrosine-protein phosphatase gamma OS=Mus musculus OX=10090 GN=Ptprg PE=1 SV=1	PTPRG	2	346.179	370.392	348.977	38.488	47.0412	36.194	0.0957294	0.330932	0.996796	0.0121959	0.895897	0.999692
B2RXT3;E9Q7L0	>tr|B2RXT3|B2RXT3_MOUSE Isoform of E9Q7L0, Ogdhl protein OS=Mus musculus OX=10090 GN=Ogdhl PE=1 SV=1;>tr|E9Q7L0|E9Q7L0_MOUSE Oxoglutarate dehydrogenase-like OS=Mus musculus OX=10090 GN=Ogdhl PE=1 SV=1	OGDHL	13	5010.09	5413.64	5589.9	547.542	815.365	1785.55	0.10639	0.331193	0.996796	0.105637	0.571734	0.999692
S4R1L5;S4R2P8;O88738-3;O88738-2;O88738;J3QP64	>tr|S4R1L5|S4R1L5_MOUSE Isoform of O88738, Baculoviral IAP repeat-containing protein 6 OS=Mus musculus OX=10090 GN=Birc6 PE=1 SV=1;>tr|S4R2P8|S4R2P8_MOUSE Isoform of O88738, Baculoviral IAP repeat-containing protein 6 OS=Mus musculus OX=10090 GN=Birc6 PE=1 SV=1;>sp|O88738-3|BIRC6_MOUSE Isoform of O88738, Isoform 3 of Baculoviral IAP repeat-containing protein 6 OS=Mus musculus OX=10090 GN=Birc6;>s…	BIRC6	1	4018.19	4274.2	4012.25	362.791	480.809	642.532	0.0870146	0.331354	0.996796	-0.011829	0.912499	0.999692
Q9QYF9;Q8VCV2	>sp|Q9QYF9|NDRG3_MOUSE Protein NDRG3 OS=Mus musculus OX=10090 GN=Ndrg3 PE=1 SV=1;>tr|Q8VCV2|Q8VCV2_MOUSE Isoform of Q9QYF9, Ndrg3 protein OS=Mus musculus OX=10090 GN=Ndrg3 PE=1 SV=1	NDRG3	5	4034.11	3841.04	3725.36	292.199	283.769	475.159	-0.0708279	0.331797	0.996796	-0.121888	0.207757	0.999692
G5E8H1;P23819;P23819-4;E9QKC0;P23819-3;A0A0A6YW90;P23819-2	>tr|G5E8H1|G5E8H1_MOUSE Isoform of P23819, Glutamate receptor 2 OS=Mus musculus OX=10090 GN=Gria2 PE=1 SV=1;>sp|P23819|GRIA2_MOUSE Glutamate receptor 2 OS=Mus musculus OX=10090 GN=Gria2 PE=1 SV=3;>sp|P23819-4|GRIA2_MOUSE Isoform of P23819, Isoform 4 of Glutamate receptor 2 OS=Mus musculus OX=10090 GN=Gria2;>tr|E9QKC0|E9QKC0_MOUSE Isoform of P23819, Glutamate receptor 2 OS=Mus musculus OX=10090 GN…	GRIA2	22	19888	21477.6	20072.9	2949.6	2883.47	2376.57	0.113506	0.331945	0.996796	0.017601	0.877476	0.999692
Q9CQS4	>sp|Q9CQS4|S2546_MOUSE Solute carrier family 25 member 46 OS=Mus musculus OX=10090 GN=Slc25a46 PE=1 SV=1	SLC25A46	2	310.073	282.844	282.034	44.7585	57.2597	78.2847	-0.145504	0.332167	0.996796	-0.168569	0.347745	0.999692
P26040	>sp|P26040|EZRI_MOUSE Ezrin OS=Mus musculus OX=10090 GN=Ezr PE=1 SV=3	EZR	3	667.207	720.215	736.556	69.7194	108.99	35.2848	0.104877	0.332436	0.996796	0.148313	0.0879367	0.999692
P70168	>sp|P70168|IMB1_MOUSE Importin subunit beta-1 OS=Mus musculus OX=10090 GN=Kpnb1 PE=1 SV=2	KPNB1	14	4065.87	4259.89	4243.19	301.835	263.472	285.755	0.0684723	0.332605	0.996796	0.0624251	0.38932	0.999692
Q9DCD0	>sp|Q9DCD0|6PGD_MOUSE 6-phosphogluconate dehydrogenase, decarboxylating OS=Mus musculus OX=10090 GN=Pgd PE=1 SV=3	PGD	8	857.871	889.393	881.949	30.6752	34.5109	47.1742	0.0519621	0.332839	0.996796	0.0390929	0.489182	0.999692
P68037;D3YZS3	>sp|P68037|UB2L3_MOUSE Ubiquitin-conjugating enzyme E2 L3 OS=Mus musculus OX=10090 GN=Ube2l3 PE=1 SV=1;>tr|D3YZS3|D3YZS3_MOUSE Isoform of P68037, Ubiquitin-conjugating enzyme E2 L3 OS=Mus musculus OX=10090 GN=Ube2l3 PE=1 SV=1	UBE2L3	2	735.145	657.917	669.989	156.947	92.614	106.171	-0.144615	0.333996	0.996796	-0.121472	0.438666	0.999692
A2AS45;Q68FH0-2;Q68FH0;A2AS44#A2AS47	>tr|A2AS45|A2AS45_MOUSE Isoform of Q68FH0, Plakophilin-4 OS=Mus musculus OX=10090 GN=Pkp4 PE=1 SV=1;>sp|Q68FH0-2|PKP4_MOUSE Isoform of Q68FH0, Isoform 2 of Plakophilin-4 OS=Mus musculus OX=10090 GN=Pkp4;>sp|Q68FH0|PKP4_MOUSE Plakophilin-4 OS=Mus musculus OX=10090 GN=Pkp4 PE=1 SV=1;>tr|A2AS44|A2AS44_MOUSE Isoform of Q68FH0, Plakophilin-4 (Fragment) OS=Mus musculus OX=10090 GN=Pkp4 PE=1 SV=1;>tr|A2…	PKP4	9	1242.64	1328.03	1217.42	149.954	158.213	171.777	0.0966856	0.334273	0.996796	-0.033223	0.765549	0.999692
P00158	>sp|P00158|CYB_MOUSE Cytochrome b OS=Mus musculus OX=10090 GN=Mt-Cyb PE=1 SV=1	MT-CYB	1	1547.55	1697.86	1533.4	330.887	244.471	397.776	0.149493	0.334301	0.996796	-0.0229962	0.90329	0.999692
P58252	>sp|P58252|EF2_MOUSE Elongation factor 2 OS=Mus musculus OX=10090 GN=Eef2 PE=1 SV=2	EEF2	18	6663.2	6404.83	6542.32	352.072	234.709	613.46	-0.0560935	0.334498	0.996796	-0.0298874	0.685815	0.999692
Q9D051	>sp|Q9D051|ODPB_MOUSE Pyruvate dehydrogenase E1 component subunit beta, mitochondrial OS=Mus musculus OX=10090 GN=Pdhb PE=1 SV=1	PDHB	12	28321.9	30659.3	31249.5	3173.02	4680.75	8847.39	0.108597	0.334505	0.996796	0.104053	0.534728	0.999692
Q9D1H7;D3Z4J5;Q9D1H7-2	>sp|Q9D1H7|GET4_MOUSE Golgi to ER traffic protein 4 homolog OS=Mus musculus OX=10090 GN=Get4 PE=1 SV=2;>tr|D3Z4J5|D3Z4J5_MOUSE Isoform of Q9D1H7, Golgi to ER traffic protein 4 homolog (Fragment) OS=Mus musculus OX=10090 GN=Get4 PE=1 SV=1;>sp|Q9D1H7-2|GET4_MOUSE Isoform of Q9D1H7, Isoform 2 of Golgi to ER traffic protein 4 homolog OS=Mus musculus OX=10090 GN=Get4	GET4	1	151.702	142.458	141.642	16.962	9.65741	21.8161	-0.0855881	0.334543	0.996796	-0.105325	0.370147	0.999692
P20357	>sp|P20357|MTAP2_MOUSE Microtubule-associated protein 2 OS=Mus musculus OX=10090 GN=Map2 PE=1 SV=2	MAP2	33	22045.6	20389.9	19805.4	3075.12	1405.18	2403.09	-0.102332	0.335043	0.996796	-0.150155	0.220527	0.999692
Q06185;Q8BTB6	>sp|Q06185|ATP5I_MOUSE ATP synthase subunit e, mitochondrial OS=Mus musculus OX=10090 GN=Atp5i PE=1 SV=2;>tr|Q8BTB6|Q8BTB6_MOUSE Isoform of Q06185, ATP synthase, H+-transporting, mitochondrial F1F0 complex, subunit E OS=Mus musculus OX=10090 GN=Atp5k PE=1 SV=1	ATP5I;ATP5K	3	7084.15	7778.47	7509.02	932.127	1411.06	1943.07	0.125282	0.335229	0.996796	0.0531991	0.748304	0.999692
P63017;Q504P4#P17156	>sp|P63017|HSP7C_MOUSE Heat shock cognate 71 kDa protein OS=Mus musculus OX=10090 GN=Hspa8 PE=1 SV=1;>tr|Q504P4|Q504P4_MOUSE Isoform of P63017, Heat shock cognate 71 kDa protein OS=Mus musculus OX=10090 GN=Hspa8 PE=1 SV=1;>sp|P17156|HSP72_MOUSE Heat shock-related 70 kDa protein 2 OS=Mus musculus OX=10090 GN=Hspa2 PE=1 SV=2	HSPA2;HSPA8	6	39666.9	38160.8	37544.7	2150.49	977.192	1268.73	-0.0544655	0.335709	0.996796	-0.0782158	0.186069	0.999692
Q9CPQ3	>sp|Q9CPQ3|TOM22_MOUSE Mitochondrial import receptor subunit TOM22 homolog OS=Mus musculus OX=10090 GN=Tomm22 PE=1 SV=3	TOMM22	3	2554.56	2774.52	2937.14	380.958	403.716	1220.42	0.121312	0.335934	0.996796	0.107017	0.67247	0.999692
Q8BGH2	>sp|Q8BGH2|SAM50_MOUSE Sorting and assembly machinery component 50 homolog OS=Mus musculus OX=10090 GN=Samm50 PE=1 SV=1	SAMM50	8	4549.43	4888.02	4862.5	756.966	480.312	1890.67	0.11439	0.336639	0.996796	0.0231105	0.920945	0.999692
P84096#Q3TLP8;P63001;Q05144#P60764;A2AC13#P60766#P60766-1	>sp|P84096|RHOG_MOUSE Rho-related GTP-binding protein RhoG OS=Mus musculus OX=10090 GN=Rhog PE=1 SV=1;>tr|Q3TLP8|Q3TLP8_MOUSE Isoform of P63001, RAS-related C3 botulinum substrate 1, isoform CRA_a OS=Mus musculus OX=10090 GN=Rac1 PE=1 SV=1;>sp|P63001|RAC1_MOUSE Ras-related C3 botulinum toxin substrate 1 OS=Mus musculus OX=10090 GN=Rac1 PE=1 SV=1;>sp|Q05144|RAC2_MOUSE Ras-related C3 botulinum toxi…	CDC42;RAC1;RAC2;RAC3;RHOG	1	8879.58	9217.84	8846.72	371.019	408.385	780.897	0.0538645	0.336674	0.996796	-0.00876488	0.897552	0.999692
E9Q8N8#O88343;A7E1Z5;O88343-2#B1AWV9;Q5DTL9-2;Q5DTL9#Q8JZR6-2;Q8JZR6	>tr|E9Q8N8|E9Q8N8_MOUSE Isoform of O88343, Anion exchange protein OS=Mus musculus OX=10090 GN=Slc4a4 PE=1 SV=1;>sp|O88343|S4A4_MOUSE Electrogenic sodium bicarbonate cotransporter 1 OS=Mus musculus OX=10090 GN=Slc4a4 PE=1 SV=2;>tr|A7E1Z5|A7E1Z5_MOUSE Isoform of O88343, Anion exchange protein OS=Mus musculus OX=10090 GN=Slc4a4 PE=1 SV=1;>sp|O88343-2|S4A4_MOUSE Isoform of O88343, Isoform 2 of Electr…	SLC4A10;SLC4A4;SLC4A8	1	1266.63	1368.66	1380.83	151.565	192.547	181.878	0.108075	0.336756	0.996796	0.123183	0.260488	0.999692
Q8K2C9	>sp|Q8K2C9|HACD3_MOUSE Very-long-chain (3R)-3-hydroxyacyl-CoA dehydratase 3 OS=Mus musculus OX=10090 GN=Hacd3 PE=1 SV=2	HACD3	3	701.301	747.339	724.145	98.9026	54.4208	55.1596	0.101706	0.336966	0.996796	0.0558407	0.60317	0.999692
Q3UH59;Q61879;Q5SV64	>tr|Q3UH59|Q3UH59_MOUSE Isoform of Q61879, Myosin-10 OS=Mus musculus OX=10090 GN=Myh10 PE=1 SV=1;>sp|Q61879|MYH10_MOUSE Myosin-10 OS=Mus musculus OX=10090 GN=Myh10 PE=1 SV=2;>tr|Q5SV64|Q5SV64_MOUSE Isoform of Q61879, Myosin-10 OS=Mus musculus OX=10090 GN=Myh10 PE=1 SV=1	MYH10	31	9988.19	9389.65	9372.09	1048.04	853.843	1656.89	-0.0872094	0.33708	0.996796	-0.102666	0.395304	0.999692
P35283;A2CG35	>sp|P35283|RAB12_MOUSE Ras-related protein Rab-12 OS=Mus musculus OX=10090 GN=Rab12 PE=1 SV=3;>tr|A2CG35|A2CG35_MOUSE Isoform of P35283, Ras-related protein Rab-12 OS=Mus musculus OX=10090 GN=Rab12 PE=1 SV=1	RAB12	5	570.133	597.04	581.294	31.2653	45.8544	20.6808	0.0650664	0.337429	0.996796	0.0290758	0.616364	0.999692
E0CZ78;P48453-2;P48453;G3X8U7;E9Q6P2	>tr|E0CZ78|E0CZ78_MOUSE Isoform of P48453, Serine/threonine-protein phosphatase OS=Mus musculus OX=10090 GN=Ppp3cb PE=1 SV=1;>sp|P48453-2|PP2BB_MOUSE Isoform of P48453, Isoform 1 of Serine/threonine-protein phosphatase 2B catalytic subunit beta isoform OS=Mus musculus OX=10090 GN=Ppp3cb;>sp|P48453|PP2BB_MOUSE Serine/threonine-protein phosphatase 2B catalytic subunit beta isoform OS=Mus musculus O…	PPP3CB	4	1877.67	1804.57	1764.82	67.2352	122.6	213.009	-0.0593327	0.337568	0.996796	-0.0975776	0.248288	0.999692
Q9QYB8;Q9QYB8-2;Q9QYB8-3	>sp|Q9QYB8|ADDB_MOUSE Beta-adducin OS=Mus musculus OX=10090 GN=Add2 PE=1 SV=4;>sp|Q9QYB8-2|ADDB_MOUSE Isoform of Q9QYB8, Isoform 2 of Beta-adducin OS=Mus musculus OX=10090 GN=Add2;>sp|Q9QYB8-3|ADDB_MOUSE Isoform of Q9QYB8, Isoform 3 of Beta-adducin OS=Mus musculus OX=10090 GN=Add2	ADD2	6	2963.02	3134.81	3009.55	318.226	254.108	371.102	0.0844383	0.338789	0.996796	0.0202145	0.84302	0.999692
A2AWI7;Q8R3V5-1;Q8R3V5;A2AWI9;Q8R3V5-3	>tr|A2AWI7|A2AWI7_MOUSE Isoform of Q8R3V5, Endophilin-B2 OS=Mus musculus OX=10090 GN=Sh3glb2 PE=1 SV=1;>sp|Q8R3V5-1|SHLB2_MOUSE Isoform of Q8R3V5, Isoform 1 of Endophilin-B2 OS=Mus musculus OX=10090 GN=Sh3glb2;>sp|Q8R3V5|SHLB2_MOUSE Endophilin-B2 OS=Mus musculus OX=10090 GN=Sh3glb2 PE=1 SV=2;>tr|A2AWI9|A2AWI9_MOUSE Isoform of Q8R3V5, Endophilin-B2 OS=Mus musculus OX=10090 GN=Sh3glb2 PE=1 SV=1;>sp…	SH3GLB2	11	8906.69	8596.35	8549.85	304.393	366.428	288.504	-0.0515043	0.338894	0.996796	-0.0589671	0.264757	0.999692
P16388#P63141	>sp|P16388|KCNA1_MOUSE Potassium voltage-gated channel subfamily A member 1 OS=Mus musculus OX=10090 GN=Kcna1 PE=1 SV=1;>sp|P63141|KCNA2_MOUSE Potassium voltage-gated channel subfamily A member 2 OS=Mus musculus OX=10090 GN=Kcna2 PE=1 SV=1	KCNA1;KCNA2	3	4230.93	4494.62	4387.06	197.216	577.748	474.073	0.0793963	0.340693	0.996796	0.0467154	0.547683	0.999692
S0DHL8;Q3V3V9-2;Q3V3V9	>tr|S0DHL8|S0DHL8_MOUSE Isoform of Q3V3V9, Capping protein, Arp2/3 and myosin-I linker protein 2 OS=Mus musculus OX=10090 GN=Carmil2 PE=1 SV=1;>sp|Q3V3V9-2|CARL2_MOUSE Isoform of Q3V3V9, Isoform 2 of Capping protein, Arp2/3 and myosin-I linker protein 2 OS=Mus musculus OX=10090 GN=Carmil2;>sp|Q3V3V9|CARL2_MOUSE Capping protein, Arp2/3 and myosin-I linker protein 2 OS=Mus musculus OX=10090 GN=Carm…	CARMIL2	3	301.951	290.107	300.175	6.52995	25.2002	22.5729	-0.0617934	0.341593	0.996796	-0.0114474	0.848774	0.999692
Q9JKY7	>tr|Q9JKY7|Q9JKY7_MOUSE Cytochrome P450 CYP2D22 OS=Mus musculus OX=10090 GN=Cyp2d22 PE=1 SV=1	CYP2D22	1	40.7067	44.8693	42.4723	6.99008	8.05695	9.57876	0.140783	0.341822	0.996796	0.049935	0.764851	0.999692
Q68ED2;G5E8D5	>sp|Q68ED2|GRM7_MOUSE Metabotropic glutamate receptor 7 OS=Mus musculus OX=10090 GN=Grm7 PE=1 SV=1;>tr|G5E8D5|G5E8D5_MOUSE Isoform of Q68ED2, Metabotropic glutamate receptor 7 OS=Mus musculus OX=10090 GN=Grm7 PE=1 SV=1	GRM7	3	385.155	409.572	391.041	53.068	33.6363	28.1936	0.096305	0.3423	0.996796	0.0304166	0.759517	0.999692
Q00493	>sp|Q00493|CBPE_MOUSE Carboxypeptidase E OS=Mus musculus OX=10090 GN=Cpe PE=1 SV=2	CPE	6	2666.34	2544.05	2620.92	182.7	194.093	245.23	-0.0683603	0.342483	0.996796	-0.0269953	0.72464	0.999692
Q8R0F8	>sp|Q8R0F8|FAHD1_MOUSE Acylpyruvase FAHD1, mitochondrial OS=Mus musculus OX=10090 GN=Fahd1 PE=1 SV=2	FAHD1	1	68.3752	76.4053	80.7295	7.73077	18.3771	15.2894	0.137007	0.342719	0.996796	0.227863	0.0891506	0.999692
P62746	>sp|P62746|RHOB_MOUSE Rho-related GTP-binding protein RhoB OS=Mus musculus OX=10090 GN=Rhob PE=1 SV=1	RHOB	3	6095.73	6425.07	6294.99	261.126	668.324	896.491	0.0708085	0.342851	0.996796	0.0359077	0.689941	0.999692
E9QAD8;Q5DU25;D3Z5I6;A4GZ26;D3Z6V7	>tr|E9QAD8|E9QAD8_MOUSE Isoform of Q5DU25, IQ motif and SEC7 domain-containing protein 2 OS=Mus musculus OX=10090 GN=Iqsec2 PE=1 SV=1;>sp|Q5DU25|IQEC2_MOUSE IQ motif and SEC7 domain-containing protein 2 OS=Mus musculus OX=10090 GN=Iqsec2 PE=1 SV=3;>tr|D3Z5I6|D3Z5I6_MOUSE Isoform of Q5DU25, IQ motif and SEC7 domain-containing protein 2 OS=Mus musculus OX=10090 GN=Iqsec2 PE=1 SV=1;>tr|A4GZ26|A4GZ26…	IQSEC2	7	2451.12	2658.94	2414.08	269.936	431.888	386.423	0.1086	0.343334	0.996796	-0.0301821	0.79	0.999692
Q9CQF9;F7CIP8	>sp|Q9CQF9|PCYOX_MOUSE Prenylcysteine oxidase OS=Mus musculus OX=10090 GN=Pcyox1 PE=1 SV=1;>tr|F7CIP8|F7CIP8_MOUSE Isoform of Q9CQF9, Prenylcysteine oxidase (Fragment) OS=Mus musculus OX=10090 GN=Pcyox1 PE=1 SV=1	PCYOX1	3	645.794	677.567	673.928	39.4148	53.6274	28.042	0.0677591	0.343853	0.996796	0.0627806	0.312509	0.999692
A0A286YE10;Q9EP84;A0A286YDA5;O70293;O70293-2;A0A286YDZ5	>tr|A0A286YE10|A0A286YE10_MOUSE Isoform of O70293, G protein-coupled receptor kinase OS=Mus musculus OX=10090 GN=Grk6 PE=1 SV=1;>tr|Q9EP84|Q9EP84_MOUSE Isoform of O70293, G protein-coupled receptor kinase OS=Mus musculus OX=10090 GN=Grk6 PE=1 SV=1;>tr|A0A286YDA5|A0A286YDA5_MOUSE Isoform of O70293, G protein-coupled receptor kinase OS=Mus musculus OX=10090 GN=Grk6 PE=1 SV=1;>sp|O70293|GRK6_MOUSE G…	GRK6	1	103.493	118.649	102.896	14.8922	37.2605	15.0001	0.162744	0.344824	0.996796	-0.00714019	0.953332	0.999692
Q9CRD0;Q9CRD0-2;A0A0J9YUK7;A0A0J9YUB6#Q9CRD0-3	>sp|Q9CRD0|OCAD1_MOUSE OCIA domain-containing protein 1 OS=Mus musculus OX=10090 GN=Ociad1 PE=1 SV=1;>sp|Q9CRD0-2|OCAD1_MOUSE Isoform of Q9CRD0, Isoform 2 of OCIA domain-containing protein 1 OS=Mus musculus OX=10090 GN=Ociad1;>tr|A0A0J9YUK7|A0A0J9YUK7_MOUSE Isoform of Q9CRD0, OCIA domain-containing protein 1 OS=Mus musculus OX=10090 GN=Ociad1 PE=1 SV=1;>tr|A0A0J9YUB6|A0A0J9YUB6_MOUSE Isoform of Q…	OCIAD1	2	327.329	356.33	380.639	60.0952	52.5878	161.039	0.128366	0.34512	0.996796	0.128053	0.616912	0.999692
A6PWC3;A2A9Q2;Q8BHG1	>tr|A6PWC3|A6PWC3_MOUSE Isoform of Q8BHG1, Nardilysin, N-arginine dibasic convertase, NRD convertase 1 OS=Mus musculus OX=10090 GN=Nrd1 PE=1 SV=1;>tr|A2A9Q2|A2A9Q2_MOUSE Isoform of Q8BHG1, Nardilysin, N-arginine dibasic convertase, NRD convertase 1 OS=Mus musculus OX=10090 GN=Nrd1 PE=1 SV=1;>sp|Q8BHG1|NRDC_MOUSE Nardilysin OS=Mus musculus OX=10090 GN=Nrdc PE=1 SV=1	NRD1;NRDC	1	64.1858	58.9371	60.0772	10.7444	5.22233	7.40902	-0.110681	0.345145	0.996796	-0.0879435	0.494785	0.999692
P21279	>sp|P21279|GNAQ_MOUSE Guanine nucleotide-binding protein G(q) subunit alpha OS=Mus musculus OX=10090 GN=Gnaq PE=1 SV=4	GNAQ	7	5878.97	6212.53	6036.91	411.576	621.987	593.541	0.0765775	0.34573	0.996796	0.035514	0.65781	0.999692
A0A0G2JGW6;A0A0G2JF79;Q3UTQ8;A0A0G2JFE2	>tr|A0A0G2JGW6|A0A0G2JGW6_MOUSE Isoform of Q3UTQ8, Cyclin-dependent kinase-like 5 OS=Mus musculus OX=10090 GN=Cdkl5 PE=1 SV=1;>tr|A0A0G2JF79|A0A0G2JF79_MOUSE Isoform of Q3UTQ8, Cyclin-dependent kinase-like 5 OS=Mus musculus OX=10090 GN=Cdkl5 PE=1 SV=1;>sp|Q3UTQ8|CDKL5_MOUSE Cyclin-dependent kinase-like 5 OS=Mus musculus OX=10090 GN=Cdkl5 PE=1 SV=1;>tr|A0A0G2JFE2|A0A0G2JFE2_MOUSE Isoform of Q3UTQ8…	CDKL5	2	194.36	208.348	235.401	22.2244	26.9572	40.4462	0.0978571	0.345807	0.996796	0.266508	0.0426567	0.999692
A0A140T8I9;E9Q3L2	>tr|A0A140T8I9|A0A140T8I9_MOUSE Isoform of E9Q3L2, Phosphatidylinositol 4-kinase alpha OS=Mus musculus OX=10090 GN=Pi4ka PE=1 SV=1;>sp|E9Q3L2|PI4KA_MOUSE Phosphatidylinositol 4-kinase alpha OS=Mus musculus OX=10090 GN=Pi4ka PE=1 SV=2	PI4KA	25	7598.99	7262.75	7123.28	436.541	643.919	740.005	-0.0676883	0.346352	0.996796	-0.0975435	0.224476	0.999692
Q60631;B1AT92;Q60631-2	>sp|Q60631|GRB2_MOUSE Growth factor receptor-bound protein 2 OS=Mus musculus OX=10090 GN=Grb2 PE=1 SV=1;>tr|B1AT92|B1AT92_MOUSE Isoform of Q60631, Growth factor receptor-bound protein 2 OS=Mus musculus OX=10090 GN=Grb2 PE=1 SV=1;>sp|Q60631-2|GRB2_MOUSE Isoform of Q60631, Isoform 2 of Growth factor receptor-bound protein 2 OS=Mus musculus OX=10090 GN=Grb2	GRB2	2	357.661	331.005	334.598	56.1238	27.5351	18.7467	-0.101275	0.347007	0.996796	-0.0837724	0.425544	0.999692
Q8BU31;Q80ZJ1-2	>sp|Q8BU31|RAP2C_MOUSE Ras-related protein Rap-2c OS=Mus musculus OX=10090 GN=Rap2c PE=1 SV=1;>sp|Q80ZJ1-2|RAP2A_MOUSE Isoform of Q80ZJ1, Isoform 2 of Ras-related protein Rap-2a OS=Mus musculus OX=10090 GN=Rap2a	RAP2A;RAP2C	3	350.758	374.576	362.774	29.9566	48.3058	52.4357	0.0893115	0.347688	0.996796	0.0410363	0.681536	0.999692
F7AAP4;E9Q828;Q6Q477-2;Q6Q477	>tr|F7AAP4|F7AAP4_MOUSE Isoform of Q6Q477, Calcium-transporting ATPase OS=Mus musculus OX=10090 GN=Atp2b4 PE=1 SV=1;>tr|E9Q828|E9Q828_MOUSE Isoform of Q6Q477, Calcium-transporting ATPase OS=Mus musculus OX=10090 GN=Atp2b4 PE=1 SV=1;>sp|Q6Q477-2|AT2B4_MOUSE Isoform of Q6Q477, Isoform 2 of Plasma membrane calcium-transporting ATPase 4 OS=Mus musculus OX=10090 GN=Atp2b4;>sp|Q6Q477|AT2B4_MOUSE Plasma…	ATP2B4	8	10936.8	11780.6	10560.7	1528.82	1560.79	1380.54	0.108244	0.348352	0.996796	-0.0486111	0.66875	0.999692
A2AGI2;Q8BYM5;A2AGI3;A2AGI0#Q69ZK9#B0F2B4	>tr|A2AGI2|A2AGI2_MOUSE Isoform of Q8BYM5, Neuroligin-3 OS=Mus musculus OX=10090 GN=Nlgn3 PE=1 SV=1;>sp|Q8BYM5|NLGN3_MOUSE Neuroligin-3 OS=Mus musculus OX=10090 GN=Nlgn3 PE=1 SV=2;>tr|A2AGI3|A2AGI3_MOUSE Isoform of Q8BYM5, Neuroligin-3 OS=Mus musculus OX=10090 GN=Nlgn3 PE=1 SV=1;>tr|A2AGI0|A2AGI0_MOUSE Isoform of Q8BYM5, Neuroligin-3 (Fragment) OS=Mus musculus OX=10090 GN=Nlgn3 PE=1 SV=1;>sp|Q69Z…	NLGN2;NLGN3;NLGN4L	2	1709.71	1850.31	1676.41	160.156	278.162	295.792	0.104949	0.348929	0.996796	-0.041112	0.728816	0.999692
Q64444;F6ST32	>sp|Q64444|CAH4_MOUSE Carbonic anhydrase 4 OS=Mus musculus OX=10090 GN=Ca4 PE=1 SV=1;>tr|F6ST32|F6ST32_MOUSE Isoform of Q64444, Carbonic anhydrase 4 (Fragment) OS=Mus musculus OX=10090 GN=Car4 PE=1 SV=1	CA4;CAR4	3	515.817	556.672	535.106	49.0962	86.3345	56.7469	0.101376	0.349069	0.996796	0.0522773	0.55851	0.999692
Q3TYA4;B8JJ84;Q8R3T5	>tr|Q3TYA4|Q3TYA4_MOUSE Isoform of Q8R3T5, Syntaxin-binding protein 6 OS=Mus musculus OX=10090 GN=Stxbp6 PE=1 SV=1;>tr|B8JJ84|B8JJ84_MOUSE Isoform of Q8R3T5, Syntaxin-binding protein 6 (Fragment) OS=Mus musculus OX=10090 GN=Stxbp6 PE=1 SV=1;>sp|Q8R3T5|STXB6_MOUSE Syntaxin-binding protein 6 OS=Mus musculus OX=10090 GN=Stxbp6 PE=1 SV=1	STXBP6	1	218.462	234.162	246.119	22.9814	31.3965	46.5635	0.096373	0.349192	0.996796	0.156942	0.231884	0.999692
Q5DTY9#A0A0R4J2B2;Q6WVG3	>sp|Q5DTY9|KCD16_MOUSE BTB/POZ domain-containing protein KCTD16 OS=Mus musculus OX=10090 GN=Kctd16 PE=1 SV=2;>tr|A0A0R4J2B2|A0A0R4J2B2_MOUSE Isoform of Q6WVG3, BTB/POZ domain-containing protein KCTD12 OS=Mus musculus OX=10090 GN=Kctd12 PE=1 SV=1;>sp|Q6WVG3|KCD12_MOUSE BTB/POZ domain-containing protein KCTD12 OS=Mus musculus OX=10090 GN=Kctd12 PE=1 SV=1	KCTD12;KCTD16	1	2862.48	3040.42	2761.49	206.37	374.401	154.003	0.0820623	0.349603	0.996796	-0.0503377	0.469759	0.999692
O70591;F8WJ30	>sp|O70591|PFD2_MOUSE Prefoldin subunit 2 OS=Mus musculus OX=10090 GN=Pfdn2 PE=1 SV=2;>tr|F8WJ30|F8WJ30_MOUSE Isoform of O70591, Prefoldin subunit 2 (Fragment) OS=Mus musculus OX=10090 GN=Pfdn2 PE=1 SV=1	PFDN2	3	511.533	482.019	493.218	52.3269	48.3424	35.8655	-0.0854196	0.349958	0.996796	-0.0492924	0.554523	0.999692
Q03717;A6H8H5	>sp|Q03717|KCNB1_MOUSE Potassium voltage-gated channel subfamily B member 1 OS=Mus musculus OX=10090 GN=Kcnb1 PE=1 SV=2;>sp|A6H8H5|KCNB2_MOUSE Potassium voltage-gated channel subfamily B member 2 OS=Mus musculus OX=10090 GN=Kcnb2 PE=1 SV=2	KCNB1;KCNB2	1	79.9183	89.7553	91.9729	17.0413	19.8874	16.8919	0.16744	0.350234	0.996796	0.211466	0.223196	0.999692
P22723-2;P22723;Q8C7N0	>sp|P22723-2|GBRG2_MOUSE Isoform of P22723, Isoform 2S of Gamma-aminobutyric acid receptor subunit gamma-2 OS=Mus musculus OX=10090 GN=Gabrg2;>sp|P22723|GBRG2_MOUSE Gamma-aminobutyric acid receptor subunit gamma-2 OS=Mus musculus OX=10090 GN=Gabrg2 PE=1 SV=3;>tr|Q8C7N0|Q8C7N0_MOUSE Isoform of P22723, Gamma-aminobutyric acid receptor subunit gamma-2 OS=Mus musculus OX=10090 GN=Gabrg2 PE=1 SV=1	GABRG2	5	2522.43	2746.58	2387.18	220.377	523.289	167.914	0.107974	0.350986	0.996796	-0.0778881	0.325269	0.999692
P57746	>sp|P57746|VATD_MOUSE V-type proton ATPase subunit D OS=Mus musculus OX=10090 GN=Atp6v1d PE=1 SV=1	ATP6V1D	10	9057.87	8692.68	8917.28	583.354	376.84	685.293	-0.0579978	0.351192	0.996796	-0.0236218	0.738159	0.999692
O35344	>sp|O35344|IMA4_MOUSE Importin subunit alpha-4 OS=Mus musculus OX=10090 GN=Kpna3 PE=1 SV=1	KPNA3	3	487.392	470.681	504.934	21.0158	13.3339	23.2376	-0.0497051	0.351488	0.996796	0.0508708	0.371474	0.999692
Q91ZZ3	>sp|Q91ZZ3|SYUB_MOUSE Beta-synuclein OS=Mus musculus OX=10090 GN=Sncb PE=1 SV=1	SNCB	2	9435.57	8870.16	8879.95	1034.27	803.498	527.047	-0.0868116	0.352129	0.996796	-0.0822749	0.342835	0.999692
Q8VDM4	>sp|Q8VDM4|PSMD2_MOUSE 26S proteasome non-ATPase regulatory subunit 2 OS=Mus musculus OX=10090 GN=Psmd2 PE=1 SV=1	PSMD2	3	518.391	497.91	531.886	29.0158	25.8127	14.0618	-0.0577847	0.352138	0.996796	0.038604	0.501334	0.999692
E9QAQ3;Q6ZQ82	>tr|E9QAQ3|E9QAQ3_MOUSE Isoform of Q6ZQ82, Rho GTPase-activating protein 26 OS=Mus musculus OX=10090 GN=Arhgap26 PE=1 SV=1;>sp|Q6ZQ82|RHG26_MOUSE Rho GTPase-activating protein 26 OS=Mus musculus OX=10090 GN=Arhgap26 PE=1 SV=3	ARHGAP26	2	295.073	269.368	254.032	55.1201	16.4174	26.0338	-0.112809	0.352184	0.996796	-0.201483	0.138331	0.999692
Q8R550-3;Q8R550-2;Q8R550;E9Q0C1;Q8R550-8;Q8R550-5;Q8R550-4;B0R0Y8;Q8R550-6	>sp|Q8R550-3|SH3K1_MOUSE Isoform of Q8R550, Isoform 3 of SH3 domain-containing kinase-binding protein 1 OS=Mus musculus OX=10090 GN=Sh3kbp1;>sp|Q8R550-2|SH3K1_MOUSE Isoform of Q8R550, Isoform 2 of SH3 domain-containing kinase-binding protein 1 OS=Mus musculus OX=10090 GN=Sh3kbp1;>sp|Q8R550|SH3K1_MOUSE SH3 domain-containing kinase-binding protein 1 OS=Mus musculus OX=10090 GN=Sh3kbp1 PE=1 SV=1;>tr…	SH3KBP1	1	82.7548	76.7591	74.6829	11.2653	10.0197	6.50362	-0.106705	0.352819	0.996796	-0.14105	0.19168	0.999692
E9Q7Q3;A0A0R4J1P2;P21107	>tr|E9Q7Q3|E9Q7Q3_MOUSE Isoform of P21107, Tropomyosin alpha-3 chain OS=Mus musculus OX=10090 GN=Tpm3 PE=1 SV=1;>tr|A0A0R4J1P2|A0A0R4J1P2_MOUSE Isoform of P21107, Tropomyosin alpha-3 chain OS=Mus musculus OX=10090 GN=Tpm3 PE=1 SV=1;>sp|P21107|TPM3_MOUSE Tropomyosin alpha-3 chain OS=Mus musculus OX=10090 GN=Tpm3 PE=1 SV=3	TPM3	2	409.533	373.674	380.5	75.148	43.2456	102.158	-0.119547	0.353596	0.996796	-0.12599	0.484638	0.999692
Z4YJT3;Q6ZQ58	>tr|Z4YJT3|Z4YJT3_MOUSE Isoform of Q6ZQ58, La-related protein 1 OS=Mus musculus OX=10090 GN=Larp1 PE=1 SV=1;>sp|Q6ZQ58|LARP1_MOUSE La-related protein 1 OS=Mus musculus OX=10090 GN=Larp1 PE=1 SV=3	LARP1	1	107.863	101.442	101.848	11.9996	10.1471	12.8758	-0.0864325	0.353614	0.996796	-0.0841435	0.414252	0.999692
Q99L13	>sp|Q99L13|3HIDH_MOUSE 3-hydroxyisobutyrate dehydrogenase, mitochondrial OS=Mus musculus OX=10090 GN=Hibadh PE=1 SV=1	HIBADH	2	400.552	442.829	460.572	67.0429	91.0357	114.767	0.138812	0.353856	0.996796	0.183597	0.286461	0.999692
A0A1W2P6H6	>tr|A0A1W2P6H6|A0A1W2P6H6_MOUSE Isoform of Q497Q6, Protein FAM228B (Fragment) OS=Mus musculus OX=10090 GN=Fam228b PE=4 SV=1	FAM228B	1	577.52	619.267	623.403	55.7233	88.6177	126.381	0.0947965	0.353866	0.996796	0.0925389	0.47042	0.999692
Q9DCL9	>sp|Q9DCL9|PUR6_MOUSE Multifunctional protein ADE2 OS=Mus musculus OX=10090 GN=Paics PE=1 SV=4	PAICS	1	114.603	96.9876	94.0472	35.4186	24.613	36.6198	-0.220059	0.354451	0.996796	-0.310136	0.277321	0.999692
Q9CWU6;A6PWX7;F6V305;A6PWX8;A6PWX9;A6PWX5;Q9CWU6-2	>sp|Q9CWU6|UQCC1_MOUSE Ubiquinol-cytochrome-c reductase complex assembly factor 1 OS=Mus musculus OX=10090 GN=Uqcc1 PE=1 SV=1;>tr|A6PWX7|A6PWX7_MOUSE Isoform of Q9CWU6, Ubiquinol-cytochrome-c reductase complex assembly factor 1 OS=Mus musculus OX=10090 GN=Uqcc1 PE=1 SV=1;>tr|F6V305|F6V305_MOUSE Isoform of Q9CWU6, Ubiquinol-cytochrome-c reductase complex assembly factor 1 (Fragment) OS=Mus musculu…	UQCC1	1	200.594	214.704	197.586	25.9477	27.1566	32.0757	0.0986144	0.354529	0.996796	-0.0282463	0.817196	0.999692
Q91V12-2;E9PYH2;Q91V12-4;Q91V12;Q91V12-3	>sp|Q91V12-2|BACH_MOUSE Isoform of Q91V12, Isoform A of Cytosolic acyl coenzyme A thioester hydrolase OS=Mus musculus OX=10090 GN=Acot7;>tr|E9PYH2|E9PYH2_MOUSE Isoform of Q91V12, Cytosolic acyl coenzyme A thioester hydrolase OS=Mus musculus OX=10090 GN=Acot7 PE=1 SV=1;>sp|Q91V12-4|BACH_MOUSE Isoform of Q91V12, Isoform D of Cytosolic acyl coenzyme A thioester hydrolase OS=Mus musculus OX=10090 GN=…	ACOT7	9	20091.1	19232.9	19742.5	943.907	1863.77	871.693	-0.0670228	0.354789	0.996796	-0.0251031	0.659981	0.999692
Q9WV69;Q9WV69-3;Q9WV69-2;Q9WV69-4	>sp|Q9WV69|DEMA_MOUSE Dematin OS=Mus musculus OX=10090 GN=Dmtn PE=1 SV=1;>sp|Q9WV69-3|DEMA_MOUSE Isoform of Q9WV69, Isoform 3 of Dematin OS=Mus musculus OX=10090 GN=Dmtn;>sp|Q9WV69-2|DEMA_MOUSE Isoform of Q9WV69, Isoform 2 of Dematin OS=Mus musculus OX=10090 GN=Dmtn;>sp|Q9WV69-4|DEMA_MOUSE Isoform of Q9WV69, Isoform 4 of Dematin OS=Mus musculus OX=10090 GN=Dmtn	DMTN	2	1593.41	1487.1	1567.13	86.5771	317.442	65.7157	-0.13038	0.355394	0.996796	-0.0232589	0.690806	0.999692
P49443;Q9EQE2	>sp|P49443|PPM1A_MOUSE Protein phosphatase 1A OS=Mus musculus OX=10090 GN=Ppm1a PE=1 SV=1;>tr|Q9EQE2|Q9EQE2_MOUSE Isoform of P49443, Protein phosphatase 1A OS=Mus musculus OX=10090 GN=Ppm1a PE=1 SV=1	PPM1A	3	305.236	289.399	305.772	20.3033	36.342	20.3988	-0.0837389	0.355501	0.996796	0.00269285	0.968753	0.999692
Q8CC35-3;Q8CC35-2;Q8CC35;E9Q3E2	>sp|Q8CC35-3|SYNPO_MOUSE Isoform of Q8CC35, Isoform 3 of Synaptopodin OS=Mus musculus OX=10090 GN=Synpo;>sp|Q8CC35-2|SYNPO_MOUSE Isoform of Q8CC35, Isoform 2 of Synaptopodin OS=Mus musculus OX=10090 GN=Synpo;>sp|Q8CC35|SYNPO_MOUSE Synaptopodin OS=Mus musculus OX=10090 GN=Synpo PE=1 SV=2;>tr|E9Q3E2|E9Q3E2_MOUSE Isoform of Q8CC35, Synaptopodin OS=Mus musculus OX=10090 GN=Synpo PE=1 SV=1	SYNPO	7	2496.16	2780.94	2435.36	434.385	611.727	638.455	0.147001	0.355708	0.996796	-0.0552011	0.752291	0.999692
Q9D8N0	>sp|Q9D8N0|EF1G_MOUSE Elongation factor 1-gamma OS=Mus musculus OX=10090 GN=Eef1g PE=1 SV=3	EEF1G	4	926.355	974.297	992.306	63.2576	89.7869	112.738	0.0706303	0.356247	0.996796	0.0946712	0.267514	0.999692
G3UXZ5;P97371;G3X9K9;G3UXY0;G3UWN9	>tr|G3UXZ5|G3UXZ5_MOUSE Isoform of P97371, Proteasome activator complex subunit 1 (Fragment) OS=Mus musculus OX=10090 GN=Psme1 PE=1 SV=1;>sp|P97371|PSME1_MOUSE Proteasome activator complex subunit 1 OS=Mus musculus OX=10090 GN=Psme1 PE=1 SV=2;>tr|G3X9K9|G3X9K9_MOUSE Isoform of P97371, Proteasome activator complex subunit 1 OS=Mus musculus OX=10090 GN=Psme1 PE=1 SV=1;>tr|G3UXY0|G3UXY0_MOUSE Isofor…	PSME1	2	210.711	202.013	194.517	9.18511	17.2146	33.1491	-0.0640513	0.356275	0.996796	-0.131808	0.227087	0.999692
A0A0N4SW28;Q9DAS9;A0A0N4SVT3	>tr|A0A0N4SW28|A0A0N4SW28_MOUSE Isoform of Q9DAS9, Guanine nucleotide-binding protein subunit gamma OS=Mus musculus OX=10090 GN=Gng12 PE=1 SV=1;>sp|Q9DAS9|GBG12_MOUSE Guanine nucleotide-binding protein G(I)/G(S)/G(O) subunit gamma-12 OS=Mus musculus OX=10090 GN=Gng12 PE=1 SV=3;>tr|A0A0N4SVT3|A0A0N4SVT3_MOUSE Isoform of Q9DAS9, Guanine nucleotide-binding protein subunit gamma (Fragment) OS=Mus mus…	GNG12	3	1930.23	1811.11	1869.13	146.537	327.353	308.654	-0.109035	0.356723	0.996796	-0.059096	0.585153	0.999692
P28184;A0A1D5RLI5;A0A1D5RLF4	>sp|P28184|MT3_MOUSE Metallothionein-3 OS=Mus musculus OX=10090 GN=Mt3 PE=1 SV=1;>tr|A0A1D5RLI5|A0A1D5RLI5_MOUSE Isoform of P28184, Metallothionein OS=Mus musculus OX=10090 GN=Mt3 PE=1 SV=1;>tr|A0A1D5RLF4|A0A1D5RLF4_MOUSE Isoform of P28184, Metallothionein OS=Mus musculus OX=10090 GN=Mt3 PE=1 SV=1	MT3	1	1214.82	1096.31	1127.62	238.944	197.718	267.325	-0.144041	0.357197	0.996796	-0.115436	0.509069	0.999692
Q7TT50	>sp|Q7TT50|MRCKB_MOUSE Serine/threonine-protein kinase MRCK beta OS=Mus musculus OX=10090 GN=Cdc42bpb PE=1 SV=2	CDC42BPB	5	828.917	801.809	803.122	30.9047	21.0538	41.0536	-0.0475462	0.357291	0.996796	-0.0462492	0.411255	0.999692
P62830	>sp|P62830|RL23_MOUSE 60S ribosomal protein L23 OS=Mus musculus OX=10090 GN=Rpl23 PE=1 SV=1	RPL23	4	600.834	658.219	649.141	115.549	108.042	147.699	0.137396	0.357403	0.996796	0.103052	0.549546	0.999692
P0C192;D3Z2D1;D3YZP3	>sp|P0C192|LRC4B_MOUSE Leucine-rich repeat-containing protein 4B OS=Mus musculus OX=10090 GN=Lrrc4b PE=1 SV=1;>tr|D3Z2D1|D3Z2D1_MOUSE Isoform of P0C192, Leucine-rich repeat-containing protein 4B (Fragment) OS=Mus musculus OX=10090 GN=Lrrc4b PE=1 SV=1;>tr|D3YZP3|D3YZP3_MOUSE Isoform of P0C192, Leucine-rich repeat-containing protein 4B (Fragment) OS=Mus musculus OX=10090 GN=Lrrc4b PE=1 SV=1	LRRC4B	2	779.546	837.942	805.948	110.7	110.846	119.629	0.106714	0.35764	0.996796	0.0463008	0.714478	0.999692
P70349;B0R1E3	>sp|P70349|HINT1_MOUSE Histidine triad nucleotide-binding protein 1 OS=Mus musculus OX=10090 GN=Hint1 PE=1 SV=3;>tr|B0R1E3|B0R1E3_MOUSE Isoform of P70349, Histidine triad nucleotide-binding protein 1 OS=Mus musculus OX=10090 GN=Hint1 PE=1 SV=1	HINT1	3	1908.02	1829.03	1921.65	130.534	86.9734	206.446	-0.0594829	0.358305	0.996796	0.0063251	0.938557	0.999692
O35129;F6QPR1	>sp|O35129|PHB2_MOUSE Prohibitin-2 OS=Mus musculus OX=10090 GN=Phb2 PE=1 SV=1;>tr|F6QPR1|F6QPR1_MOUSE Isoform of O35129, Prohibitin-2 (Fragment) OS=Mus musculus OX=10090 GN=Phb2 PE=1 SV=1	PHB2	11	19034.8	20308.6	20378.1	2751.89	2064.79	6355.41	0.0995873	0.358494	0.996796	0.0542397	0.774014	0.999692
D3Z3X4;Q9CQB5	>tr|D3Z3X4|D3Z3X4_MOUSE Isoform of Q9CQB5, CDGSH iron-sulfur domain-containing protein 2 OS=Mus musculus OX=10090 GN=Cisd2 PE=1 SV=1;>sp|Q9CQB5|CISD2_MOUSE CDGSH iron-sulfur domain-containing protein 2 OS=Mus musculus OX=10090 GN=Cisd2 PE=1 SV=1	CISD2	1	351.494	372.825	355.31	29.7877	42.3408	16.0515	0.0820008	0.358607	0.996796	0.0187849	0.791416	0.999692
D3Z6S7;P0C673	>tr|D3Z6S7|D3Z6S7_MOUSE Isoform of P0C673, Immunoglobulin superfamily member 11 OS=Mus musculus OX=10090 GN=Igsf11 PE=1 SV=1;>sp|P0C673|IGS11_MOUSE Immunoglobulin superfamily member 11 OS=Mus musculus OX=10090 GN=Igsf11 PE=1 SV=1	IGSF11	1	133.286	138.885	129.191	9.46821	6.74243	20.6143	0.0611625	0.358612	0.996796	-0.05848	0.597189	0.999692
O35593	>sp|O35593|PSDE_MOUSE 26S proteasome non-ATPase regulatory subunit 14 OS=Mus musculus OX=10090 GN=Psmd14 PE=1 SV=2	PSMD14	1	60.5661	56.5985	60.3519	6.40474	8.67822	9.41467	-0.104234	0.358786	0.996796	-0.0111175	0.920807	0.999692
Q99JI6	>sp|Q99JI6|RAP1B_MOUSE Ras-related protein Rap-1b OS=Mus musculus OX=10090 GN=Rap1b PE=1 SV=2	RAP1B	2	2231.1	2141.52	2279.87	129.446	134.389	153.487	-0.0593762	0.359247	0.996796	0.0305734	0.642935	0.999692
Q91XW9	>tr|Q91XW9|Q91XW9_MOUSE MCG133388, isoform CRA_f OS=Mus musculus OX=10090 GN=Pcdhgc5 PE=1 SV=1	PCDHGC5	1	252.282	269.888	224.425	35.3524	31.0407	39.5938	0.101767	0.360053	0.996796	-0.176123	0.20931	0.999692
Q9CQW0	>sp|Q9CQW0|EMC6_MOUSE ER membrane protein complex subunit 6 OS=Mus musculus OX=10090 GN=Emc6 PE=1 SV=1	EMC6	1	66.1415	70.5192	73.9559	7.58316	8.27451	6.53215	0.0934181	0.360106	0.996796	0.165316	0.099948	0.999692
Q9CQM9;A0A1B0GS58;A0A1B0GT04	>sp|Q9CQM9|GLRX3_MOUSE Glutaredoxin-3 OS=Mus musculus OX=10090 GN=Glrx3 PE=1 SV=1;>tr|A0A1B0GS58|A0A1B0GS58_MOUSE Isoform of Q9CQM9, Glutaredoxin-3 OS=Mus musculus OX=10090 GN=Glrx3 PE=1 SV=1;>tr|A0A1B0GT04|A0A1B0GT04_MOUSE Isoform of Q9CQM9, Glutaredoxin-3 (Fragment) OS=Mus musculus OX=10090 GN=Glrx3 PE=1 SV=1	GLRX3	3	778.627	732.899	726.007	89.9378	57.4564	92.0727	-0.0827023	0.360123	0.996796	-0.102276	0.339618	0.999692
Q6P1J1;P97427#O08553#Q3TT92;E9PWE8;Q62188	>tr|Q6P1J1|Q6P1J1_MOUSE Isoform of P97427, Crmp1 protein OS=Mus musculus OX=10090 GN=Crmp1 PE=1 SV=1;>sp|P97427|DPYL1_MOUSE Dihydropyrimidinase-related protein 1 OS=Mus musculus OX=10090 GN=Crmp1 PE=1 SV=1;>sp|O08553|DPYL2_MOUSE Dihydropyrimidinase-related protein 2 OS=Mus musculus OX=10090 GN=Dpysl2 PE=1 SV=2;>tr|Q3TT92|Q3TT92_MOUSE Isoform of Q62188, Dihydropyrimidinase-related protein 3 OS=Mus…	CRMP1;DPYSL2;DPYSL3	2	3120.73	2902.12	3111.9	460.317	247.719	634.035	-0.0961878	0.360357	0.996796	-0.0159102	0.912369	0.999692
A2ASZ8-4;A2ASZ8-5;A2ASZ8;A2ASZ8-2;A2ASZ8-3	>sp|A2ASZ8-4|SCMC2_MOUSE Isoform of A2ASZ8, Isoform 4 of Calcium-binding mitochondrial carrier protein SCaMC-2 OS=Mus musculus OX=10090 GN=Slc25a25;>sp|A2ASZ8-5|SCMC2_MOUSE Isoform of A2ASZ8, Isoform 5 of Calcium-binding mitochondrial carrier protein SCaMC-2 OS=Mus musculus OX=10090 GN=Slc25a25;>sp|A2ASZ8|SCMC2_MOUSE Calcium-binding mitochondrial carrier protein SCaMC-2 OS=Mus musculus OX=10090 G…	SLC25A25	3	574.194	624.161	646.142	116.387	81.4881	231.418	0.13636	0.360563	0.996796	0.1222	0.59693	0.999692
E9QNR5;E9PWD2;Q69ZU6	>tr|E9QNR5|E9QNR5_MOUSE Isoform of Q69ZU6, Thrombospondin type-1 domain-containing protein 7A OS=Mus musculus OX=10090 GN=Thsd7a PE=1 SV=2;>tr|E9PWD2|E9PWD2_MOUSE Isoform of Q69ZU6, Thrombospondin type-1 domain-containing protein 7A OS=Mus musculus OX=10090 GN=Thsd7a PE=1 SV=1;>sp|Q69ZU6|THS7A_MOUSE Thrombospondin type-1 domain-containing protein 7A OS=Mus musculus OX=10090 GN=Thsd7a PE=1 SV=2	THSD7A	1	149.287	158.942	140.714	9.272	22.115	22.6599	0.0822359	0.360639	0.996796	-0.0980404	0.345818	0.999692
P34152-3;P34152-4;P34152-2;P34152;P34152-6;P34152-5;P34152-7	>sp|P34152-3|FAK1_MOUSE Isoform of P34152, Isoform 3 of Focal adhesion kinase 1 OS=Mus musculus OX=10090 GN=Ptk2;>sp|P34152-4|FAK1_MOUSE Isoform of P34152, Isoform 4 of Focal adhesion kinase 1 OS=Mus musculus OX=10090 GN=Ptk2;>sp|P34152-2|FAK1_MOUSE Isoform of P34152, Isoform 2 of Focal adhesion kinase 1 OS=Mus musculus OX=10090 GN=Ptk2;>sp|P34152|FAK1_MOUSE Focal adhesion kinase 1 OS=Mus musculu…	PTK2	3	626.125	602.1	618.547	23.8276	46.7464	63.7509	-0.0590773	0.360641	0.996796	-0.0225735	0.754155	0.999692
Q8R050-2;Q8R050	>sp|Q8R050-2|ERF3A_MOUSE Isoform of Q8R050, Isoform 2 of Eukaryotic peptide chain release factor GTP-binding subunit ERF3A OS=Mus musculus OX=10090 GN=Gspt1;>sp|Q8R050|ERF3A_MOUSE Eukaryotic peptide chain release factor GTP-binding subunit ERF3A OS=Mus musculus OX=10090 GN=Gspt1 PE=1 SV=2	GSPT1	2	97.9157	91.1368	99.8662	13.2454	7.81425	8.42714	-0.0955721	0.361229	0.996796	0.0365184	0.727388	0.999692
Q9QUM9;E0CXB1	>sp|Q9QUM9|PSA6_MOUSE Proteasome subunit alpha type-6 OS=Mus musculus OX=10090 GN=Psma6 PE=1 SV=1;>tr|E0CXB1|E0CXB1_MOUSE Isoform of Q9QUM9, Proteasome endopeptidase complex OS=Mus musculus OX=10090 GN=Psma6 PE=1 SV=1	PSMA6	6	2760.65	2658.39	2685.65	143.175	127.682	143.013	-0.0541365	0.361301	0.996796	-0.0397806	0.512968	0.999692
Q03265;D3Z6F5	>sp|Q03265|ATPA_MOUSE ATP synthase subunit alpha, mitochondrial OS=Mus musculus OX=10090 GN=Atp5f1a PE=1 SV=1;>tr|D3Z6F5|D3Z6F5_MOUSE Isoform of Q03265, ATP synthase subunit alpha OS=Mus musculus OX=10090 GN=Atp5a1 PE=1 SV=1	ATP5A1;ATP5F1A	21	214549	230245	236096	30024.1	28550.6	78630.6	0.104128	0.362082	0.996796	0.0811385	0.693586	0.999692
Q9D898	>sp|Q9D898|ARP5L_MOUSE Actin-related protein 2/3 complex subunit 5-like protein OS=Mus musculus OX=10090 GN=Arpc5l PE=1 SV=1	ARPC5L	3	5459.77	5654.51	5568.21	127.016	291.785	366.282	0.049346	0.3622	0.996796	0.0261921	0.650454	0.999692
P68372#Q9D6F9#Q9ERD7#Q922F4	>sp|P68372|TBB4B_MOUSE Tubulin beta-4B chain OS=Mus musculus OX=10090 GN=Tubb4b PE=1 SV=1;>sp|Q9D6F9|TBB4A_MOUSE Tubulin beta-4A chain OS=Mus musculus OX=10090 GN=Tubb4a PE=1 SV=3;>sp|Q9ERD7|TBB3_MOUSE Tubulin beta-3 chain OS=Mus musculus OX=10090 GN=Tubb3 PE=1 SV=1;>sp|Q922F4|TBB6_MOUSE Tubulin beta-6 chain OS=Mus musculus OX=10090 GN=Tubb6 PE=1 SV=1	TUBB3;TUBB4A;TUBB4B;TUBB6	1	11953.6	11331	12193	1197.13	865.701	2355.76	-0.0748954	0.362283	0.996796	0.0113168	0.929405	0.999692
Q9CQN1	>sp|Q9CQN1|TRAP1_MOUSE Heat shock protein 75 kDa, mitochondrial OS=Mus musculus OX=10090 GN=Trap1 PE=1 SV=1	TRAP1	5	577.674	637.108	663.822	82.8454	131.8	215.043	0.129614	0.362449	0.996796	0.153655	0.430145	0.999692
Q8K0S0	>sp|Q8K0S0|PHYIP_MOUSE Phytanoyl-CoA hydroxylase-interacting protein OS=Mus musculus OX=10090 GN=Phyhip PE=1 SV=1	PHYHIP	6	3292.09	3118.04	3134.19	350.437	146.468	343.724	-0.0728343	0.362722	0.996796	-0.0708769	0.4587	0.999692
J3QP56;P97823-2;P97823;D3YUG4;D3Z111	>tr|J3QP56|J3QP56_MOUSE Isoform of P97823, Acyl-protein thioesterase 1 OS=Mus musculus OX=10090 GN=Lypla1 PE=1 SV=1;>sp|P97823-2|LYPA1_MOUSE Isoform of P97823, Isoform 2 of Acyl-protein thioesterase 1 OS=Mus musculus OX=10090 GN=Lypla1;>sp|P97823|LYPA1_MOUSE Acyl-protein thioesterase 1 OS=Mus musculus OX=10090 GN=Lypla1 PE=1 SV=1;>tr|D3YUG4|D3YUG4_MOUSE Isoform of P97823, Acyl-protein thioesteras…	LYPLA1	1	545.377	575.263	599.639	66.928	40.7509	110.136	0.0831305	0.363019	0.996796	0.125024	0.349665	0.999692
Q9Z2U0	>sp|Q9Z2U0|PSA7_MOUSE Proteasome subunit alpha type-7 OS=Mus musculus OX=10090 GN=Psma7 PE=1 SV=1	PSMA7	4	1630.95	1559.4	1643.17	104.193	137.424	186.014	-0.066755	0.363845	0.996796	0.0053853	0.94885	0.999692
Q9D1I5;A0A0U1RQ27	>sp|Q9D1I5|MCEE_MOUSE Methylmalonyl-CoA epimerase, mitochondrial OS=Mus musculus OX=10090 GN=Mcee PE=1 SV=1;>tr|A0A0U1RQ27|A0A0U1RQ27_MOUSE Isoform of Q9D1I5, Methylmalonyl CoA epimerase, isoform CRA_c OS=Mus musculus OX=10090 GN=Mcee PE=1 SV=1	MCEE	1	60.8891	55.6661	66.7599	8.80534	15.9038	19.1924	-0.168755	0.363848	0.996796	0.0971393	0.589409	0.999692
E9Q0N0;Q9Z0R4;E9Q3I9;E9Q3I5;E9Q3I8;E9Q3I4;Q9Z0R4-2#E9QNG1;B2RR82;Q9Z0R6	>tr|E9Q0N0|E9Q0N0_MOUSE Isoform of Q9Z0R4, Intersectin-1 OS=Mus musculus OX=10090 GN=Itsn1 PE=1 SV=1;>sp|Q9Z0R4|ITSN1_MOUSE Intersectin-1 OS=Mus musculus OX=10090 GN=Itsn1 PE=1 SV=2;>tr|E9Q3I9|E9Q3I9_MOUSE Isoform of Q9Z0R4, Intersectin-1 OS=Mus musculus OX=10090 GN=Itsn1 PE=1 SV=1;>tr|E9Q3I5|E9Q3I5_MOUSE Isoform of Q9Z0R4, Intersectin-1 OS=Mus musculus OX=10090 GN=Itsn1 PE=1 SV=1;>tr|E9Q3I8|E9Q3…	ITSN1;ITSN2	2	221.326	212.176	218.078	12.9836	15.3823	22.0847	-0.0619006	0.364164	0.996796	-0.0251465	0.744405	0.999692
Q9DBC7	>sp|Q9DBC7|KAP0_MOUSE cAMP-dependent protein kinase type I-alpha regulatory subunit OS=Mus musculus OX=10090 GN=Prkar1a PE=1 SV=3	PRKAR1A	3	897.998	935.339	920.573	10.359	75.0193	58.1411	0.0552612	0.364827	0.996796	0.0336712	0.54284	0.999692
Q9D6M3;E9PY45;E9PV90;E9Q6M6;A0A0J9YTY6	>sp|Q9D6M3|GHC1_MOUSE Mitochondrial glutamate carrier 1 OS=Mus musculus OX=10090 GN=Slc25a22 PE=1 SV=1;>tr|E9PY45|E9PY45_MOUSE Isoform of Q9D6M3, Mitochondrial glutamate carrier 1 (Fragment) OS=Mus musculus OX=10090 GN=Slc25a22 PE=1 SV=4;>tr|E9PV90|E9PV90_MOUSE Isoform of Q9D6M3, Mitochondrial glutamate carrier 1 (Fragment) OS=Mus musculus OX=10090 GN=Slc25a22 PE=1 SV=1;>tr|E9Q6M6|E9Q6M6_MOUSE Is…	SLC25A22	6	11590.9	12249.9	12245.9	1374.6	1083.97	2574.92	0.0833369	0.365084	0.996796	0.0611733	0.657672	0.999692
O70251;A0A087WS46	>sp|O70251|EF1B_MOUSE Elongation factor 1-beta OS=Mus musculus OX=10090 GN=Eef1b PE=1 SV=5;>tr|A0A087WS46|A0A087WS46_MOUSE Isoform of O70251, Eukaryotic translation elongation factor 1 beta 2 OS=Mus musculus OX=10090 GN=Eef1b2 PE=1 SV=1	EEF1B;EEF1B2	2	328.798	314.519	321.31	23.8843	19.8	45.2079	-0.0632192	0.365203	0.996796	-0.0411244	0.663408	0.999692
Q3UGS4	>sp|Q3UGS4|MCRI1_MOUSE Mapk-regulated corepressor-interacting protein 1 OS=Mus musculus OX=10090 GN=Mcrip1 PE=1 SV=1	MCRIP1	1	72.3997	68.973	60.5632	5.62283	6.35954	12.1065	-0.0711967	0.365573	0.996796	-0.276719	0.0378506	0.999692
Q9JLJ2;Q3U367	>sp|Q9JLJ2|AL9A1_MOUSE 4-trimethylaminobutyraldehyde dehydrogenase OS=Mus musculus OX=10090 GN=Aldh9a1 PE=1 SV=1;>tr|Q3U367|Q3U367_MOUSE Isoform of Q9JLJ2, 4-trimethylaminobutyraldehyde dehydrogenase OS=Mus musculus OX=10090 GN=Aldh9a1 PE=1 SV=1	ALDH9A1	4	522.076	495.059	507.134	39.7031	66.2532	87.3064	-0.0832825	0.365781	0.996796	-0.0544064	0.607286	0.999692
A0A286YD12;Q91YP2	>tr|A0A286YD12|A0A286YD12_MOUSE Isoform of Q91YP2, Neurolysin, mitochondrial OS=Mus musculus OX=10090 GN=Nln PE=1 SV=1;>sp|Q91YP2|NEUL_MOUSE Neurolysin, mitochondrial OS=Mus musculus OX=10090 GN=Nln PE=1 SV=1	NLN	4	408.727	389.735	414.649	33.3281	28.4608	79.7374	-0.0676082	0.365991	0.996796	0.00428818	0.970735	0.999692
Q9D4H8;Q9D4H8-2;E0CYT5	>sp|Q9D4H8|CUL2_MOUSE Cullin-2 OS=Mus musculus OX=10090 GN=Cul2 PE=1 SV=2;>sp|Q9D4H8-2|CUL2_MOUSE Isoform of Q9D4H8, Isoform 2 of Cullin-2 OS=Mus musculus OX=10090 GN=Cul2;>tr|E0CYT5|E0CYT5_MOUSE Isoform of Q9D4H8, Cullin-2 (Fragment) OS=Mus musculus OX=10090 GN=Cul2 PE=1 SV=1	CUL2	3	557.948	537.099	557.422	28.7957	31.0394	39.3397	-0.0552349	0.366074	0.996796	-0.002716	0.966561	0.999692
A2AS98;P28660;P28660-2	>tr|A2AS98|A2AS98_MOUSE Isoform of P28660, Nck-associated protein 1 OS=Mus musculus OX=10090 GN=Nckap1 PE=1 SV=1;>sp|P28660|NCKP1_MOUSE Nck-associated protein 1 OS=Mus musculus OX=10090 GN=Nckap1 PE=1 SV=2;>sp|P28660-2|NCKP1_MOUSE Isoform of P28660, Isoform 2 of Nck-associated protein 1 OS=Mus musculus OX=10090 GN=Nckap1	NCKAP1	17	12162.3	11788.6	11872.7	343.202	319.749	1149.15	-0.0449738	0.366178	0.996796	-0.039677	0.567045	0.999692
H7BX15;E9Q3V9;E9Q9Q9;Q80TR1;Q80TR1-2	>tr|H7BX15|H7BX15_MOUSE Isoform of Q80TR1, Adhesion G protein-coupled receptor L1 OS=Mus musculus OX=10090 GN=Adgrl1 PE=1 SV=1;>tr|E9Q3V9|E9Q3V9_MOUSE Isoform of Q80TR1, Adhesion G protein-coupled receptor L1 OS=Mus musculus OX=10090 GN=Adgrl1 PE=1 SV=1;>tr|E9Q9Q9|E9Q9Q9_MOUSE Isoform of Q80TR1, Adhesion G protein-coupled receptor L1 OS=Mus musculus OX=10090 GN=Adgrl1 PE=1 SV=1;>sp|Q80TR1|AGRL1_M…	ADGRL1	13	3146.09	3312.36	3121.18	192.916	324.254	114.249	0.0707156	0.367956	0.996796	-0.0099143	0.868919	0.999692
Q3UHD1;A0A087WQV8	>sp|Q3UHD1|AGRB1_MOUSE Adhesion G protein-coupled receptor B1 OS=Mus musculus OX=10090 GN=Adgrb1 PE=1 SV=1;>tr|A0A087WQV8|A0A087WQV8_MOUSE Isoform of Q3UHD1, Adhesion G protein-coupled receptor B1 OS=Mus musculus OX=10090 GN=Adgrb1 PE=1 SV=1	ADGRB1	3	323.55	345.509	318.36	32.5653	46.8902	74.1338	0.0902879	0.367962	0.996796	-0.0488132	0.73128	0.999692
E9PYI8;Q9JMA1	>tr|E9PYI8|E9PYI8_MOUSE Isoform of Q9JMA1, Ubiquitin carboxyl-terminal hydrolase 14 OS=Mus musculus OX=10090 GN=Usp14 PE=1 SV=1;>sp|Q9JMA1|UBP14_MOUSE Ubiquitin carboxyl-terminal hydrolase 14 OS=Mus musculus OX=10090 GN=Usp14 PE=1 SV=3	USP14	4	1464.22	1403.01	1357.8	45.7888	159.093	145.616	-0.0683598	0.368197	0.996796	-0.115093	0.141143	0.999692
Q8K4Z3	>sp|Q8K4Z3|NNRE_MOUSE NAD(P)H-hydrate epimerase OS=Mus musculus OX=10090 GN=Naxe PE=1 SV=1	NAXE	4	628.956	656.582	640.362	44.1139	42.6307	55.1202	0.0626208	0.368396	0.996796	0.0246952	0.743413	0.999692
Q9CPU4	>sp|Q9CPU4|MGST3_MOUSE Microsomal glutathione S-transferase 3 OS=Mus musculus OX=10090 GN=Mgst3 PE=1 SV=1	MGST3	3	1721.75	1854.16	1820.8	239.502	248.57	940.119	0.107269	0.369164	0.996796	-0.0604523	0.831006	0.999692
Q3TCD4;Q9WUR2-2;Q9WUR2;E9Q7A8;E9PYC6;E9Q858;E9PUY9;E9PYA9;E9PVM6	>tr|Q3TCD4|Q3TCD4_MOUSE Isoform of Q9WUR2, Enoyl-CoA delta isomerase 2, mitochondrial OS=Mus musculus OX=10090 GN=Eci2 PE=1 SV=1;>sp|Q9WUR2-2|ECI2_MOUSE Isoform of Q9WUR2, Isoform 2 of Enoyl-CoA delta isomerase 2, mitochondrial OS=Mus musculus OX=10090 GN=Eci2;>sp|Q9WUR2|ECI2_MOUSE Enoyl-CoA delta isomerase 2, mitochondrial OS=Mus musculus OX=10090 GN=Eci2 PE=1 SV=2;>tr|E9Q7A8|E9Q7A8_MOUSE Isofor…	ECI2	2	298.015	275.971	285.328	41.8971	37.7082	76.9549	-0.109162	0.370216	0.996796	-0.0940436	0.595852	0.999692
Q5PR73	>sp|Q5PR73|DIRA2_MOUSE GTP-binding protein Di-Ras2 OS=Mus musculus OX=10090 GN=Diras2 PE=1 SV=1	DIRAS2	6	3643.83	3476.05	3525.2	310.272	210.106	364.197	-0.0658285	0.37031	0.996796	-0.0495224	0.562454	0.999692
Q3SXD3	>sp|Q3SXD3|HDDC2_MOUSE HD domain-containing protein 2 OS=Mus musculus OX=10090 GN=Hddc2 PE=1 SV=1	HDDC2	1	88.2221	82.8491	92.2013	9.96305	9.47397	17.8605	-0.089657	0.370582	0.996796	0.0511982	0.689181	0.999692
Q8K394	>sp|Q8K394|PLCL2_MOUSE Inactive phospholipase C-like protein 2 OS=Mus musculus OX=10090 GN=Plcl2 PE=1 SV=2	PLCL2	4	429.407	412.193	442.488	28.5593	22.0253	35.7974	-0.0580653	0.371417	0.996796	0.0421251	0.560825	0.999692
Q9R0X4;Q32MW3	>sp|Q9R0X4|ACOT9_MOUSE Acyl-coenzyme A thioesterase 9, mitochondrial OS=Mus musculus OX=10090 GN=Acot9 PE=1 SV=1;>sp|Q32MW3|ACO10_MOUSE Acyl-coenzyme A thioesterase 10, mitochondrial OS=Mus musculus OX=10090 GN=Acot10 PE=2 SV=1	ACOT10;ACOT9	7	2333.63	2484.8	2468.25	258.172	306.197	602.979	0.0891771	0.371489	0.996796	0.0545326	0.711704	0.999692
P12382	>sp|P12382|PFKAL_MOUSE ATP-dependent 6-phosphofructokinase, liver type OS=Mus musculus OX=10090 GN=Pfkl PE=1 SV=4	PFKL	11	6782.58	6558.46	6503.56	250.064	292.583	463.963	-0.048794	0.37206	0.996796	-0.0626809	0.316161	0.999692
G5E8H1;P23819;P23819-4;E9QKC0;P23819-3;A0A0A6YW90;P23819-2#G5E863;Q9Z2W8	>tr|G5E8H1|G5E8H1_MOUSE Isoform of P23819, Glutamate receptor 2 OS=Mus musculus OX=10090 GN=Gria2 PE=1 SV=1;>sp|P23819|GRIA2_MOUSE Glutamate receptor 2 OS=Mus musculus OX=10090 GN=Gria2 PE=1 SV=3;>sp|P23819-4|GRIA2_MOUSE Isoform of P23819, Isoform 4 of Glutamate receptor 2 OS=Mus musculus OX=10090 GN=Gria2;>tr|E9QKC0|E9QKC0_MOUSE Isoform of P23819, Glutamate receptor 2 OS=Mus musculus OX=10090 GN…	GRIA2;GRIA4	1	227.799	251.939	253.054	73.699	41.3328	50.4146	0.199994	0.372316	0.996796	0.197747	0.407209	0.999692
A2AN08-3;A2AN08;A2AN08-5;A2AN08-2	>sp|A2AN08-3|UBR4_MOUSE Isoform of A2AN08, Isoform 3 of E3 ubiquitin-protein ligase UBR4 OS=Mus musculus OX=10090 GN=Ubr4;>sp|A2AN08|UBR4_MOUSE E3 ubiquitin-protein ligase UBR4 OS=Mus musculus OX=10090 GN=Ubr4 PE=1 SV=1;>sp|A2AN08-5|UBR4_MOUSE Isoform of A2AN08, Isoform 5 of E3 ubiquitin-protein ligase UBR4 OS=Mus musculus OX=10090 GN=Ubr4;>sp|A2AN08-2|UBR4_MOUSE Isoform of A2AN08, Isoform 2 of E…	UBR4	2	128.99	121.049	127.361	15.8727	15.4338	16.6478	-0.0927001	0.37268	0.996796	-0.0196305	0.85105	0.999692
Q80TB8	>sp|Q80TB8|VAT1L_MOUSE Synaptic vesicle membrane protein VAT-1 homolog-like OS=Mus musculus OX=10090 GN=Vat1l PE=1 SV=2	VAT1L	2	1450.63	1586.24	1647.79	198.064	303.99	381.007	0.119942	0.372692	0.996796	0.162174	0.315598	0.999692
P47708	>sp|P47708|RP3A_MOUSE Rabphilin-3A OS=Mus musculus OX=10090 GN=Rph3a PE=1 SV=2	RPH3A	11	7567.85	7249.2	7000.73	404.871	670.231	757.344	-0.0654016	0.372725	0.996796	-0.117308	0.149767	0.999692
D3Z2J6;Q9D710	>tr|D3Z2J6|D3Z2J6_MOUSE Isoform of Q9D710, Thioredoxin-related transmembrane protein 2 OS=Mus musculus OX=10090 GN=Tmx2 PE=1 SV=1;>sp|Q9D710|TMX2_MOUSE Thioredoxin-related transmembrane protein 2 OS=Mus musculus OX=10090 GN=Tmx2 PE=1 SV=1	TMX2	2	831.114	893.911	857.127	67.4126	138.353	33.4311	0.0942543	0.372943	0.996796	0.0474052	0.483985	0.999692
O70274	>sp|O70274|TP4A2_MOUSE Protein tyrosine phosphatase type IVA 2 OS=Mus musculus OX=10090 GN=Ptp4a2 PE=1 SV=1	PTP4A2	1	205.723	216.224	207.714	15.148	19.6053	35.9883	0.0701389	0.373097	0.996796	0.000189096	0.998606	0.999692
Q8BFP9	>sp|Q8BFP9|PDK1_MOUSE [Pyruvate dehydrogenase (acetyl-transferring)] kinase isozyme 1, mitochondrial OS=Mus musculus OX=10090 GN=Pdk1 PE=1 SV=2	PDK1	2	565.746	610.191	612.934	84.6807	92.165	167.662	0.10804	0.373369	0.996796	0.0871376	0.599119	0.999692
Q9DC70	>sp|Q9DC70|NDUS7_MOUSE NADH dehydrogenase [ubiquinone] iron-sulfur protein 7, mitochondrial OS=Mus musculus OX=10090 GN=Ndufs7 PE=1 SV=1	NDUFS7	3	5469.92	5801.88	5896.46	692.075	584.776	2037.88	0.0881468	0.374259	0.996796	0.0470084	0.816047	0.999692
P59017	>sp|P59017|B2L13_MOUSE Bcl-2-like protein 13 OS=Mus musculus OX=10090 GN=Bcl2l13 PE=1 SV=2	BCL2L13	1	144.593	155.456	156.431	15.5581	22.5955	34.441	0.09773	0.375067	0.996796	0.0897848	0.534452	0.999692
E0CY07;Q9CR64-2;Q9CR64	>tr|E0CY07|E0CY07_MOUSE Isoform of Q9CR64, Protein kish OS=Mus musculus OX=10090 GN=Tmem167 PE=1 SV=1;>sp|Q9CR64-2|KISHA_MOUSE Isoform of Q9CR64, Isoform 2 of Protein kish-A OS=Mus musculus OX=10090 GN=Tmem167a;>sp|Q9CR64|KISHA_MOUSE Protein kish-A OS=Mus musculus OX=10090 GN=Tmem167a PE=1 SV=1	TMEM167;TMEM167A	1	75.1759	83.2423	85.785	19.0192	13.8832	31.0867	0.179199	0.3751	0.996796	0.146004	0.612454	0.999692
P28661-3;P28661-2;P28661;P28661-5;P28661-4;Q5ND18;Q5ND13;Q5ND09;P28661-6	>sp|P28661-3|SEPT4_MOUSE Isoform of P28661, Isoform 3 of Septin-4 OS=Mus musculus OX=10090 GN=Sept4;>sp|P28661-2|SEPT4_MOUSE Isoform of P28661, Isoform 2 of Septin-4 OS=Mus musculus OX=10090 GN=Sept4;>sp|P28661|SEPT4_MOUSE Septin-4 OS=Mus musculus OX=10090 GN=Sept4 PE=1 SV=1;>sp|P28661-5|SEPT4_MOUSE Isoform of P28661, Isoform 5 of Septin-4 OS=Mus musculus OX=10090 GN=Sept4;>sp|P28661-4|SEPT4_MOUS…	SEPT4	6	641.26	613.394	640.261	52.8018	22.8489	28.4384	-0.0607857	0.375435	0.996796	0.000727808	0.991626	0.999692
Q9D0W5	>sp|Q9D0W5|PPIL1_MOUSE Peptidyl-prolyl cis-trans isomerase-like 1 OS=Mus musculus OX=10090 GN=Ppil1 PE=1 SV=1	PPIL1	1	136.478	127.142	134.404	19.288	18.3287	15.3105	-0.102569	0.375812	0.996796	-0.0180284	0.866206	0.999692
Q8BTG7;Q8BTG7-3;Q8BTG7-2	>sp|Q8BTG7|NDRG4_MOUSE Protein NDRG4 OS=Mus musculus OX=10090 GN=Ndrg4 PE=1 SV=1;>sp|Q8BTG7-3|NDRG4_MOUSE Isoform of Q8BTG7, Isoform 3 of Protein NDRG4 OS=Mus musculus OX=10090 GN=Ndrg4;>sp|Q8BTG7-2|NDRG4_MOUSE Isoform of Q8BTG7, Isoform 2 of Protein NDRG4 OS=Mus musculus OX=10090 GN=Ndrg4	NDRG4	4	975.917	892.005	916.364	201.16	97.2325	100.198	-0.114966	0.37636	0.996796	-0.0753908	0.560293	0.999692
P62908;D3YV43;A0A140LI77	>sp|P62908|RS3_MOUSE 40S ribosomal protein S3 OS=Mus musculus OX=10090 GN=Rps3 PE=1 SV=1;>tr|D3YV43|D3YV43_MOUSE Isoform of P62908, 40S ribosomal protein S3 OS=Mus musculus OX=10090 GN=Rps3 PE=1 SV=1;>tr|A0A140LI77|A0A140LI77_MOUSE Isoform of P62908, 40S ribosomal protein S3 OS=Mus musculus OX=10090 GN=Rps3 PE=1 SV=1	RPS3	7	2480.12	2636.92	2568.93	235.106	322.728	209.722	0.0849217	0.376398	0.996796	0.0523912	0.525849	0.999692
Q9CPP6	>sp|Q9CPP6|NDUA5_MOUSE NADH dehydrogenase [ubiquinone] 1 alpha subcomplex subunit 5 OS=Mus musculus OX=10090 GN=Ndufa5 PE=1 SV=3	NDUFA5	3	2159.99	2373.27	2533.58	538.651	405.923	987.059	0.153873	0.376439	0.996796	0.173516	0.505932	0.999692
P62869	>sp|P62869|ELOB_MOUSE Elongin-B OS=Mus musculus OX=10090 GN=Elob PE=1 SV=1	ELOB	3	824.597	905.299	821.546	242.17	91.1165	133.047	0.198308	0.376603	0.996796	0.0483802	0.837775	0.999692
Q9ES28-4;Q9ES28-3;Q9ES28-2;Q9ES28-7;Q9ES28;D3Z0V2;A0A0R4J0X8;Q9ES28-6;Q9ES28-8;Q9ES28-5	>sp|Q9ES28-4|ARHG7_MOUSE Isoform of Q9ES28, Isoform D of Rho guanine nucleotide exchange factor 7 OS=Mus musculus OX=10090 GN=Arhgef7;>sp|Q9ES28-3|ARHG7_MOUSE Isoform of Q9ES28, Isoform C of Rho guanine nucleotide exchange factor 7 OS=Mus musculus OX=10090 GN=Arhgef7;>sp|Q9ES28-2|ARHG7_MOUSE Isoform of Q9ES28, Isoform A of Rho guanine nucleotide exchange factor 7 OS=Mus musculus OX=10090 GN=Arhge…	ARHGEF7	5	818.362	792.321	796.756	30.8508	25.4625	17.8816	-0.0463956	0.377297	0.996796	-0.0380437	0.456236	0.999692
Q8VBZ3	>sp|Q8VBZ3|CLPT1_MOUSE Cleft lip and palate transmembrane protein 1 homolog OS=Mus musculus OX=10090 GN=Clptm1 PE=1 SV=1	CLPTM1	1	195.409	207.645	207.775	34.0193	12.8245	25.4295	0.104277	0.377628	0.996796	0.0980155	0.465775	0.999692
A2AP32;Q3UIU2	>tr|A2AP32|A2AP32_MOUSE Isoform of Q3UIU2, NADH dehydrogenase [ubiquinone] 1 beta subcomplex subunit 6 OS=Mus musculus OX=10090 GN=Ndufb6 PE=1 SV=1;>sp|Q3UIU2|NDUB6_MOUSE NADH dehydrogenase [ubiquinone] 1 beta subcomplex subunit 6 OS=Mus musculus OX=10090 GN=Ndufb6 PE=1 SV=3	NDUFB6	2	4703.08	5166.19	5050.89	728.867	948.329	1813.88	0.127491	0.377866	0.996796	0.0429426	0.839282	0.999692
P11499	>sp|P11499|HS90B_MOUSE Heat shock protein HSP 90-beta OS=Mus musculus OX=10090 GN=Hsp90ab1 PE=1 SV=3	HSP90AB1	15	22387	21451.4	22297.4	1018.56	2154.43	2280.37	-0.0665211	0.378031	0.996796	-0.010601	0.886612	0.999692
Q7TQ95;A2ASL8;A2ASM0	>sp|Q7TQ95|LNP_MOUSE Endoplasmic reticulum junction formation protein lunapark OS=Mus musculus OX=10090 GN=Lnpk PE=1 SV=1;>tr|A2ASL8|A2ASL8_MOUSE Isoform of Q7TQ95, Endoplasmic reticulum junction formation protein lunapark OS=Mus musculus OX=10090 GN=Lnpk PE=1 SV=1;>tr|A2ASM0|A2ASM0_MOUSE Isoform of Q7TQ95, Endoplasmic reticulum junction formation protein lunapark (Fragment) OS=Mus musculus OX=10…	LNPK	2	329.895	353.995	346.448	25.5005	55.5357	15.7765	0.0909107	0.378279	0.996796	0.0729128	0.286709	0.999692
P11881-8;P11881-7;P11881-6;P11881-5;P11881-4;P11881-2;P11881-3;P11881#P70227	>sp|P11881-8|ITPR1_MOUSE Isoform of P11881, Isoform 8 of Inositol 1,4,5-trisphosphate receptor type 1 OS=Mus musculus OX=10090 GN=Itpr1;>sp|P11881-7|ITPR1_MOUSE Isoform of P11881, Isoform 7 of Inositol 1,4,5-trisphosphate receptor type 1 OS=Mus musculus OX=10090 GN=Itpr1;>sp|P11881-6|ITPR1_MOUSE Isoform of P11881, Isoform 6 of Inositol 1,4,5-trisphosphate receptor type 1 OS=Mus musculus OX=10090 …	ITPR1;ITPR3	1	84.7238	89.9333	86.0551	13.6152	3.94361	12.8335	0.103391	0.378349	0.996796	0.0276903	0.843684	0.999692
Q3TY86-2;Q3TY86;Q3TY86-3	>sp|Q3TY86-2|AIFM3_MOUSE Isoform of Q3TY86, Isoform 2 of Apoptosis-inducing factor 3 OS=Mus musculus OX=10090 GN=Aifm3;>sp|Q3TY86|AIFM3_MOUSE Apoptosis-inducing factor 3 OS=Mus musculus OX=10090 GN=Aifm3 PE=1 SV=1;>sp|Q3TY86-3|AIFM3_MOUSE Isoform of Q3TY86, Isoform 3 of Apoptosis-inducing factor 3 OS=Mus musculus OX=10090 GN=Aifm3	AIFM3	1	132.113	143.203	135.502	19.9604	22.189	18.3733	0.115866	0.378717	0.996796	0.040684	0.740077	0.999692
E9PUM4;A0A1L1SQ51;Q71LX4;A0A1L1SRI1;Q8CDM9	>tr|E9PUM4|E9PUM4_MOUSE Isoform of Q71LX4, Talin-2 OS=Mus musculus OX=10090 GN=Tln2 PE=1 SV=1;>tr|A0A1L1SQ51|A0A1L1SQ51_MOUSE Isoform of Q71LX4, Talin-2 OS=Mus musculus OX=10090 GN=Tln2 PE=1 SV=1;>sp|Q71LX4|TLN2_MOUSE Talin-2 OS=Mus musculus OX=10090 GN=Tln2 PE=1 SV=3;>tr|A0A1L1SRI1|A0A1L1SRI1_MOUSE Isoform of Q71LX4, Talin-2 (Fragment) OS=Mus musculus OX=10090 GN=Tln2 PE=1 SV=1;>tr|Q8CDM9|Q8CDM9…	TLN2	19	3816.09	3694.31	3699.92	114.112	177.062	127.713	-0.0475624	0.37872	0.996796	-0.044764	0.384791	0.999692
E9Q3T7;P54822;E9Q242	>tr|E9Q3T7|E9Q3T7_MOUSE Isoform of P54822, Adenylosuccinate lyase OS=Mus musculus OX=10090 GN=Adsl PE=1 SV=1;>sp|P54822|PUR8_MOUSE Adenylosuccinate lyase OS=Mus musculus OX=10090 GN=Adsl PE=1 SV=2;>tr|E9Q242|E9Q242_MOUSE Isoform of P54822, Adenylosuccinate lyase OS=Mus musculus OX=10090 GN=Adsl PE=1 SV=1	ADSL	1	132.244	137.943	130.213	8.18661	10.0778	10.9447	0.0601654	0.378913	0.996796	-0.0240812	0.737511	0.999692
D3YZU4;D3YZU1;D3YZU5	>tr|D3YZU4|D3YZU4_MOUSE Isoform of D3YZU1, SH3 and multiple ankyrin repeat domains protein 1 OS=Mus musculus OX=10090 GN=Shank1 PE=1 SV=1;>sp|D3YZU1|SHAN1_MOUSE SH3 and multiple ankyrin repeat domains protein 1 OS=Mus musculus OX=10090 GN=Shank1 PE=1 SV=1;>tr|D3YZU5|D3YZU5_MOUSE Isoform of D3YZU1, SH3 and multiple ankyrin repeat domains protein 1 OS=Mus musculus OX=10090 GN=Shank1 PE=1 SV=1	SHANK1	14	4525.33	4146.12	3636.78	720.902	691.08	1025.63	-0.125842	0.379226	0.996796	-0.344945	0.0843698	0.999692
V9GX85;A2AKX2;J3QNA0;Q8R4F1-2;Q8R4F1-3;Q8R4F1	>tr|V9GX85|V9GX85_MOUSE Isoform of Q8R4F1, Netrin-G2 OS=Mus musculus OX=10090 GN=Ntng2 PE=1 SV=1;>tr|A2AKX2|A2AKX2_MOUSE Isoform of Q8R4F1, Netrin-G2 OS=Mus musculus OX=10090 GN=Ntng2 PE=1 SV=1;>tr|J3QNA0|J3QNA0_MOUSE Isoform of Q8R4F1, Netrin-G2 OS=Mus musculus OX=10090 GN=Ntng2 PE=1 SV=1;>sp|Q8R4F1-2|NTNG2_MOUSE Isoform of Q8R4F1, Isoform 2A of Netrin-G2 OS=Mus musculus OX=10090 GN=Ntng2;>sp|Q8…	NTNG2	2	476.859	507.267	489.263	33.8557	66.5012	25.5469	0.0818517	0.379343	0.996796	0.0385046	0.564897	0.999692
E9Q5N7;E9PUM9;E9Q7X7;E9PUN0	>tr|E9Q5N7|E9Q5N7_MOUSE Isoform of E9Q7X7, Neurexin II OS=Mus musculus OX=10090 GN=Nrxn2 PE=1 SV=2;>tr|E9PUM9|E9PUM9_MOUSE Isoform of E9Q7X7, Neurexin II OS=Mus musculus OX=10090 GN=Nrxn2 PE=1 SV=1;>tr|E9Q7X7|E9Q7X7_MOUSE Neurexin II OS=Mus musculus OX=10090 GN=Nrxn2 PE=1 SV=1;>tr|E9PUN0|E9PUN0_MOUSE Isoform of E9Q7X7, Neurexin II OS=Mus musculus OX=10090 GN=Nrxn2 PE=1 SV=1	NRXN2	2	572.53	600.589	550.49	36.0766	55.6867	25.7522	0.0664343	0.379383	0.996796	-0.0554727	0.381658	0.999692
Q9Z1Q9;G3UY93	>sp|Q9Z1Q9|SYVC_MOUSE Valine--tRNA ligase OS=Mus musculus OX=10090 GN=Vars PE=1 SV=1;>tr|G3UY93|G3UY93_MOUSE Isoform of Q9Z1Q9, Valine--tRNA ligase (Fragment) OS=Mus musculus OX=10090 GN=Vars PE=1 SV=1	VARS	1	50.8092	53.4499	59.1972	5.41328	4.14458	4.76328	0.0765323	0.379982	0.996796	0.223647	0.0234808	0.999692
Q91WH7;E9QNX7;Q64436	>tr|Q91WH7|Q91WH7_MOUSE Isoform of Q64436, Sodium/potassium-transporting ATPase subunit alpha OS=Mus musculus OX=10090 GN=Atp4a PE=1 SV=1;>tr|E9QNX7|E9QNX7_MOUSE Isoform of Q64436, Sodium/potassium-transporting ATPase subunit alpha OS=Mus musculus OX=10090 GN=Atp4a PE=1 SV=1;>sp|Q64436|ATP4A_MOUSE Potassium-transporting ATPase alpha chain 1 OS=Mus musculus OX=10090 GN=Atp4a PE=1 SV=3	ATP4A	1	74.4346	86.2156	88.0073	13.3874	27.4307	12.4167	0.17393	0.380154	0.996796	0.249438	0.084056	0.999692
E9QMY1;Q80VX2;O54901;E9PZI9;Q05D16	>tr|E9QMY1|E9QMY1_MOUSE Isoform of O54901, OX-2 membrane glycoprotein OS=Mus musculus OX=10090 GN=Cd200 PE=1 SV=1;>tr|Q80VX2|Q80VX2_MOUSE Isoform of O54901, CD200 antigen OS=Mus musculus OX=10090 GN=Cd200 PE=1 SV=1;>sp|O54901|OX2G_MOUSE OX-2 membrane glycoprotein OS=Mus musculus OX=10090 GN=Cd200 PE=1 SV=1;>tr|E9PZI9|E9PZI9_MOUSE Isoform of O54901, OX-2 membrane glycoprotein OS=Mus musculus OX=10…	CD200	4	2538.68	2702.18	2720.37	195.478	360.125	172.797	0.0830725	0.380259	0.996796	0.100927	0.172757	0.999692
Q9CR61	>sp|Q9CR61|NDUB7_MOUSE NADH dehydrogenase [ubiquinone] 1 beta subcomplex subunit 7 OS=Mus musculus OX=10090 GN=Ndufb7 PE=1 SV=3	NDUFB7	1	860.806	924.394	917.754	166.928	112.606	336.297	0.116071	0.38027	0.996796	0.0362142	0.872059	0.999692
Q9D6J5;Q3V406;F6VCY0;E9Q9J5	>sp|Q9D6J5|NDUB8_MOUSE NADH dehydrogenase [ubiquinone] 1 beta subcomplex subunit 8, mitochondrial OS=Mus musculus OX=10090 GN=Ndufb8 PE=1 SV=1;>tr|Q3V406|Q3V406_MOUSE Isoform of Q9D6J5, NADH dehydrogenase [ubiquinone] 1 beta subcomplex subunit 8, mitochondrial OS=Mus musculus OX=10090 GN=Ndufb8 PE=1 SV=1;>tr|F6VCY0|F6VCY0_MOUSE Isoform of Q9D6J5, NADH dehydrogenase [ubiquinone] 1 beta subcomplex …	NDUFB8	4	2559.42	2781.05	2771.78	384.809	463.06	791.341	0.115944	0.380566	0.996796	0.0801623	0.656748	0.999692
G3X9Y1;O35681	>tr|G3X9Y1|G3X9Y1_MOUSE Isoform of O35681, Synaptotagmin III, isoform CRA_a OS=Mus musculus OX=10090 GN=Syt3 PE=1 SV=1;>sp|O35681|SYT3_MOUSE Synaptotagmin-3 OS=Mus musculus OX=10090 GN=Syt3 PE=1 SV=2	SYT3	3	674.684	716.958	713.626	73.9681	79.5018	88.8624	0.0873529	0.381035	0.996796	0.0790239	0.45021	0.999692
G5E8H1;P23819;P23819-4;E9QKC0;P23819-3;A0A0A6YW90;P23819-2#F2Z488;B0QZW1;Q9Z2W9#G5E863;Q9Z2W8	>tr|G5E8H1|G5E8H1_MOUSE Isoform of P23819, Glutamate receptor 2 OS=Mus musculus OX=10090 GN=Gria2 PE=1 SV=1;>sp|P23819|GRIA2_MOUSE Glutamate receptor 2 OS=Mus musculus OX=10090 GN=Gria2 PE=1 SV=3;>sp|P23819-4|GRIA2_MOUSE Isoform of P23819, Isoform 4 of Glutamate receptor 2 OS=Mus musculus OX=10090 GN=Gria2;>tr|E9QKC0|E9QKC0_MOUSE Isoform of P23819, Glutamate receptor 2 OS=Mus musculus OX=10090 GN…	GRIA2;GRIA3;GRIA4	1	80.1249	87.2206	83.0085	10.701	15.6862	5.66587	0.114455	0.381072	0.996796	0.0592464	0.546569	0.999692
F6U7V1;E9Q401#K3W4M2;A0A1L1SQG7;E9PZQ0	>tr|F6U7V1|F6U7V1_MOUSE Isoform of E9Q401, Ryanodine receptor 2 OS=Mus musculus OX=10090 GN=Ryr2 PE=1 SV=1;>sp|E9Q401|RYR2_MOUSE Ryanodine receptor 2 OS=Mus musculus OX=10090 GN=Ryr2 PE=1 SV=1;>tr|K3W4M2|K3W4M2_MOUSE Isoform of E9PZQ0, Ryanodine receptor 1 OS=Mus musculus OX=10090 GN=Ryr1 PE=1 SV=1;>tr|A0A1L1SQG7|A0A1L1SQG7_MOUSE Isoform of E9PZQ0, Ryanodine receptor 1 OS=Mus musculus OX=10090 GN…	RYR1;RYR2	1	137.802	148.127	129.001	19.0589	21.0614	8.67606	0.103434	0.381335	0.996796	-0.0865953	0.382236	0.999692
Q8CHX7	>sp|Q8CHX7|RFTN2_MOUSE Raftlin-2 OS=Mus musculus OX=10090 GN=Rftn2 PE=1 SV=3	RFTN2	1	101.329	108.397	115.139	20.9184	8.3634	8.18293	0.12043	0.381859	0.996796	0.20792	0.14954	0.999692
Q9DBF1-2;Q9DBF1;G3UYR8;G3UY72	>sp|Q9DBF1-2|AL7A1_MOUSE Isoform of Q9DBF1, Isoform 2 of Alpha-aminoadipic semialdehyde dehydrogenase OS=Mus musculus OX=10090 GN=Aldh7a1;>sp|Q9DBF1|AL7A1_MOUSE Alpha-aminoadipic semialdehyde dehydrogenase OS=Mus musculus OX=10090 GN=Aldh7a1 PE=1 SV=4;>tr|G3UYR8|G3UYR8_MOUSE Isoform of Q9DBF1, Alpha-aminoadipic semialdehyde dehydrogenase OS=Mus musculus OX=10090 GN=Aldh7a1 PE=1 SV=1;>tr|G3UY72|G3…	ALDH7A1	6	2352.36	2215.74	2279.96	255.141	266.395	326.837	-0.0875876	0.382071	0.996796	-0.0494424	0.645231	0.999692
Q8BRR9;Q61481-2;Q61481;F6X0V1;Q9JLL9;Q5I7S8;A2ASF9	>tr|Q8BRR9|Q8BRR9_MOUSE Isoform of Q61481, Phosphodiesterase OS=Mus musculus OX=10090 GN=Pde1a PE=1 SV=1;>sp|Q61481-2|PDE1A_MOUSE Isoform of Q61481, Isoform PDE1A1 of Calcium/calmodulin-dependent 3',5'-cyclic nucleotide phosphodiesterase 1A OS=Mus musculus OX=10090 GN=Pde1a;>sp|Q61481|PDE1A_MOUSE Calcium/calmodulin-dependent 3',5'-cyclic nucleotide phosphodiesterase 1A OS=Mus musculus OX=10090 GN…	PDE1A	5	2087.76	2005.96	2054.98	120.217	135.629	184.584	-0.0582148	0.382278	0.996796	-0.0254283	0.729168	0.999692
Q8K2Y7	>sp|Q8K2Y7|RM47_MOUSE 39S ribosomal protein L47, mitochondrial OS=Mus musculus OX=10090 GN=Mrpl47 PE=1 SV=2	MRPL47	1	73.0345	77.9815	84.888	10.8586	9.06991	27.0477	0.100315	0.382406	0.996796	0.164889	0.429135	0.999692
P48774;E9PVM7;E9PV63	>sp|P48774|GSTM5_MOUSE Glutathione S-transferase Mu 5 OS=Mus musculus OX=10090 GN=Gstm5 PE=1 SV=1;>tr|E9PVM7|E9PVM7_MOUSE Isoform of P48774, Glutathione S-transferase (Fragment) OS=Mus musculus OX=10090 GN=Gstm5 PE=1 SV=1;>tr|E9PV63|E9PV63_MOUSE Isoform of P48774, Glutathione S-transferase Mu 5 OS=Mus musculus OX=10090 GN=Gstm5 PE=1 SV=1	GSTM5	10	8491.48	8066.63	8048.38	764.362	814.179	848.929	-0.0747666	0.382479	0.996796	-0.0790323	0.382105	0.999692
Q9WUM5	>sp|Q9WUM5|SUCA_MOUSE Succinate--CoA ligase [ADP/GDP-forming] subunit alpha, mitochondrial OS=Mus musculus OX=10090 GN=Suclg1 PE=1 SV=4	SUCLG1	5	4034.59	4272.98	4600.79	412.387	480.505	1701.45	0.081657	0.382907	0.996796	0.116095	0.577862	0.999692
Q3UH60;B2RQC7;D3Z5G8;Q3UH60-2	>sp|Q3UH60|DIP2B_MOUSE Disco-interacting protein 2 homolog B OS=Mus musculus OX=10090 GN=Dip2b PE=1 SV=1;>tr|B2RQC7|B2RQC7_MOUSE Isoform of Q3UH60, DIP2 disco-interacting protein 2 homolog B (Drosophila) OS=Mus musculus OX=10090 GN=Dip2b PE=1 SV=1;>tr|D3Z5G8|D3Z5G8_MOUSE Isoform of Q3UH60, Disco-interacting protein 2 homolog B OS=Mus musculus OX=10090 GN=Dip2b PE=1 SV=1;>sp|Q3UH60-2|DIP2B_MOUSE I…	DIP2B	1	164.547	148.907	148.1	31.5871	33.7392	55.4002	-0.154072	0.383109	0.996796	-0.207226	0.369	0.999692
Q6P5B5;Q9WVR4#E9QAS9;E9QAT0;D3Z6U8;E9QNF5;Q6AXB7;E9QAS8;P35922-9;P35922-8;P35922-3;P35922-7;P35922-2;P35922;P35922-11;P35922-10;P35922-5;P35922-4;P35922-12;P35922-6#A0A0G2JEP0;Q61584-4;Q61584-3;Q61584;A0A0H2UH27;Q61584-2;Q61584-5;Q61584-6;Q61584-7	>tr|Q6P5B5|Q6P5B5_MOUSE Isoform of Q9WVR4, Fragile X mental retardation syndrome-related protein 2 OS=Mus musculus OX=10090 GN=Fxr2 PE=1 SV=1;>sp|Q9WVR4|FXR2_MOUSE Fragile X mental retardation syndrome-related protein 2 OS=Mus musculus OX=10090 GN=Fxr2 PE=1 SV=1;>tr|E9QAS9|E9QAS9_MOUSE Isoform of P35922, Synaptic functional regulator FMR1 OS=Mus musculus OX=10090 GN=Fmr1 PE=1 SV=1;>tr|E9QAT0|E9QA…	FMR1;FXR1;FXR2	1	142.509	152.803	140.947	18.8778	20.9104	17.0886	0.100359	0.383222	0.996796	-0.0139413	0.900032	0.999692
O88952#Q8JZS0	>sp|O88952|LIN7C_MOUSE Protein lin-7 homolog C OS=Mus musculus OX=10090 GN=Lin7c PE=1 SV=2;>sp|Q8JZS0|LIN7A_MOUSE Protein lin-7 homolog A OS=Mus musculus OX=10090 GN=Lin7a PE=1 SV=2	LIN7A;LIN7C	1	138.313	152.736	191.871	43.5232	25.931	72.473	0.187933	0.383695	0.996796	0.447685	0.135136	0.999692
E9Q9C5;P63082;D3Z3B2	>tr|E9Q9C5|E9Q9C5_MOUSE Isoform of P63082, V-type proton ATPase proteolipid subunit (Fragment) OS=Mus musculus OX=10090 GN=Atp6v0c PE=1 SV=1;>sp|P63082|VATL_MOUSE V-type proton ATPase 16 kDa proteolipid subunit OS=Mus musculus OX=10090 GN=Atp6v0c PE=1 SV=1;>tr|D3Z3B2|D3Z3B2_MOUSE Isoform of P63082, V-type proton ATPase proteolipid subunit (Fragment) OS=Mus musculus OX=10090 GN=Atp6v0c PE=1 SV=1	ATP6V0C	8	17306.7	18348.6	17159.2	2364.93	1793.16	446.15	0.0896502	0.384003	0.996796	-0.00186028	0.983599	0.999692
A0A0R4J0G0;Q8BH04;A0A2I3BQL9;A0A2I3BS39;A0A2I3BRX1	>tr|A0A0R4J0G0|A0A0R4J0G0_MOUSE Isoform of Q8BH04, Phosphoenolpyruvate carboxykinase [GTP], mitochondrial OS=Mus musculus OX=10090 GN=Pck2 PE=1 SV=1;>sp|Q8BH04|PCKGM_MOUSE Phosphoenolpyruvate carboxykinase [GTP], mitochondrial OS=Mus musculus OX=10090 GN=Pck2 PE=1 SV=1;>tr|A0A2I3BQL9|A0A2I3BQL9_MOUSE Isoform of Q8BH04, Phosphoenolpyruvate carboxykinase [GTP], mitochondrial (Fragment) OS=Mus muscu…	PCK2	5	726.323	805.42	811.667	93.3388	191.378	236.17	0.127725	0.384168	0.996796	0.122428	0.481308	0.999692
P10649;A2AE89;F6WHQ7#D3YVP6;E9QAC8;D3YVP5;Q80W21;D3YZ29	>sp|P10649|GSTM1_MOUSE Glutathione S-transferase Mu 1 OS=Mus musculus OX=10090 GN=Gstm1 PE=1 SV=2;>tr|A2AE89|A2AE89_MOUSE Isoform of P10649, Glutathione S-transferase Mu 1 OS=Mus musculus OX=10090 GN=Gstm1 PE=1 SV=2;>tr|F6WHQ7|F6WHQ7_MOUSE Isoform of P10649, Glutathione S-transferase Mu 1 (Fragment) OS=Mus musculus OX=10090 GN=Gstm1 PE=1 SV=1;>tr|D3YVP6|D3YVP6_MOUSE Isoform of Q80W21, Glutathione…	GSTM1;GSTM7	2	5614.57	5330.06	5454.73	496.163	579.294	495.444	-0.0772721	0.384503	0.996796	-0.0416802	0.615265	0.999692
D3Z7G3;D3YYX8;D3Z2E9;Q9D882;F8WHN9	>tr|D3Z7G3|D3Z7G3_MOUSE Isoform of Q9D882, Uncharacterized protein FAM241B (Fragment) OS=Mus musculus OX=10090 GN=Fam241b PE=1 SV=1;>tr|D3YYX8|D3YYX8_MOUSE Isoform of Q9D882, Uncharacterized protein FAM241B (Fragment) OS=Mus musculus OX=10090 GN=Fam241b PE=1 SV=1;>tr|D3Z2E9|D3Z2E9_MOUSE Isoform of Q9D882, Uncharacterized protein FAM241B (Fragment) OS=Mus musculus OX=10090 GN=Fam241b PE=1 SV=8;>sp…	FAM241B	1	181.628	189.335	192.797	13.2786	12.4307	21.2939	0.0605619	0.385741	0.996796	0.0818853	0.343534	0.999692
F6Z9E6;A0A1D5RLK2;A0A1D5RMH7;Q2PFD7-5;Q2PFD7-2;Q2PFD7;Q2PFD7-3;Q2PFD7-4#E9PUC5;Q8C0E9	>tr|F6Z9E6|F6Z9E6_MOUSE Isoform of Q2PFD7, PH and SEC7 domain-containing protein 3 OS=Mus musculus OX=10090 GN=Psd3 PE=1 SV=2;>tr|A0A1D5RLK2|A0A1D5RLK2_MOUSE Isoform of Q2PFD7, PH and SEC7 domain-containing protein 3 OS=Mus musculus OX=10090 GN=Psd3 PE=1 SV=1;>tr|A0A1D5RMH7|A0A1D5RMH7_MOUSE Isoform of Q2PFD7, PH and SEC7 domain-containing protein 3 OS=Mus musculus OX=10090 GN=Psd3 PE=1 SV=1;>sp|Q…	PSD3	6	2083.17	1997	2177.74	147.048	134.447	307.198	-0.0606373	0.386268	0.996796	0.0560205	0.551132	0.999692
Q2TBE6	>sp|Q2TBE6|P4K2A_MOUSE Phosphatidylinositol 4-kinase type 2-alpha OS=Mus musculus OX=10090 GN=Pi4k2a PE=1 SV=1	PI4K2A	1	170.964	186.712	179.11	16.8997	40.0986	8.77606	0.109205	0.386662	0.996796	0.0717308	0.362988	0.999692
P28474	>sp|P28474|ADHX_MOUSE Alcohol dehydrogenase class-3 OS=Mus musculus OX=10090 GN=Adh5 PE=1 SV=3	ADH5	1	262.381	250.011	282.492	19.0913	29.2908	36.8544	-0.0740411	0.386881	0.996796	0.100063	0.286408	0.999692
P68404;P68404-2	>sp|P68404|KPCB_MOUSE Protein kinase C beta type OS=Mus musculus OX=10090 GN=Prkcb PE=1 SV=4;>sp|P68404-2|KPCB_MOUSE Isoform of P68404, Isoform Beta-II of Protein kinase C beta type OS=Mus musculus OX=10090 GN=Prkcb	PRKCB	2	1510.67	1451.62	1602.54	96.2273	99.5628	255.27	-0.0577869	0.387065	0.996796	0.0728054	0.475755	0.999692
F7BP73;Q3UHH2;Q3UHH2-2	>tr|F7BP73|F7BP73_MOUSE Isoform of Q3UHH2, Solute carrier family 22 member 23 (Fragment) OS=Mus musculus OX=10090 GN=Slc22a23 PE=1 SV=1;>sp|Q3UHH2|S22AN_MOUSE Solute carrier family 22 member 23 OS=Mus musculus OX=10090 GN=Slc22a23 PE=2 SV=1;>sp|Q3UHH2-2|S22AN_MOUSE Isoform of Q3UHH2, Isoform 2 of Solute carrier family 22 member 23 OS=Mus musculus OX=10090 GN=Slc22a23	SLC22A23	1	142.432	149.416	157.476	12.3717	12.4361	11.0736	0.0694202	0.38847	0.996796	0.146386	0.0760988	0.999692
J3QPU5	>tr|J3QPU5|J3QPU5_MOUSE Coiled-coil glutamate-rich protein 2 OS=Mus musculus OX=10090 GN=Ccer2 PE=4 SV=1	CCER2	1	219.036	233.961	232.565	17.8493	34.3961	28.6333	0.0866983	0.388507	0.996796	0.0816247	0.383999	0.999692
P63087;P63087-2;A0A0G2JGC1;A0A0G2JFF1#P62137	>sp|P63087|PP1G_MOUSE Serine/threonine-protein phosphatase PP1-gamma catalytic subunit OS=Mus musculus OX=10090 GN=Ppp1cc PE=1 SV=1;>sp|P63087-2|PP1G_MOUSE Isoform of P63087, Isoform 2 of Serine/threonine-protein phosphatase PP1-gamma catalytic subunit OS=Mus musculus OX=10090 GN=Ppp1cc;>tr|A0A0G2JGC1|A0A0G2JGC1_MOUSE Isoform of P63087, Serine/threonine-protein phosphatase OS=Mus musculus OX=1009…	PPP1CA;PPP1CC	1	798.578	838.966	814.122	80.6317	73.6393	127.905	0.072543	0.389558	0.996796	0.019519	0.85658	0.999692
P17182;Q6PHC1	>sp|P17182|ENOA_MOUSE Alpha-enolase OS=Mus musculus OX=10090 GN=Eno1 PE=1 SV=3;>tr|Q6PHC1|Q6PHC1_MOUSE Isoform of P17182, Alpha-enolase OS=Mus musculus OX=10090 GN=Eno1 PE=1 SV=1	ENO1	17	52174.2	50016.4	51304.8	4247.3	2425.73	4148.13	-0.0586351	0.390065	0.996796	-0.0242763	0.748314	0.999692
Q3UHK6;Q3UHK6-4;Q3UHK6-2;Q3UHK6-3	>sp|Q3UHK6|TEN4_MOUSE Teneurin-4 OS=Mus musculus OX=10090 GN=Tenm4 PE=1 SV=2;>sp|Q3UHK6-4|TEN4_MOUSE Isoform of Q3UHK6, Isoform 4 of Teneurin-4 OS=Mus musculus OX=10090 GN=Tenm4;>sp|Q3UHK6-2|TEN4_MOUSE Isoform of Q3UHK6, Isoform 2 of Teneurin-4 OS=Mus musculus OX=10090 GN=Tenm4;>sp|Q3UHK6-3|TEN4_MOUSE Isoform of Q3UHK6, Isoform 3 of Teneurin-4 OS=Mus musculus OX=10090 GN=Tenm4	TENM4	2	308.418	323.989	306.586	30.7766	27.0396	44.035	0.0728091	0.390087	0.996796	-0.0148784	0.887331	0.999692
Q8R1B5	>sp|Q8R1B5|CPLX3_MOUSE Complexin-3 OS=Mus musculus OX=10090 GN=Cplx3 PE=1 SV=1	CPLX3	1	174.468	154.448	154.291	45.8116	47.3075	59.8205	-0.196755	0.390255	0.996796	-0.22136	0.38059	0.999692
Q8R555	>sp|Q8R555|CRAC1_MOUSE Cartilage acidic protein 1 OS=Mus musculus OX=10090 GN=Crtac1 PE=2 SV=1	CRTAC1	2	264.049	283.75	280.908	54.1162	35.8711	30.6677	0.119361	0.390762	0.996796	0.106898	0.439661	0.999692
O08532-5;E9Q1X8;O08532-2;O08532-4;O08532;O08532-3#E9Q683;Q6PHS9-4;Q6PHS9-2;Q6PHS9-5;Q6PHS9;Q6PHS9-3;Q6PHS9-6	>sp|O08532-5|CA2D1_MOUSE Isoform of O08532, Isoform 2E of Voltage-dependent calcium channel subunit alpha-2/delta-1 OS=Mus musculus OX=10090 GN=Cacna2d1;>tr|E9Q1X8|E9Q1X8_MOUSE Isoform of O08532, Voltage-dependent calcium channel subunit alpha-2/delta-1 OS=Mus musculus OX=10090 GN=Cacna2d1 PE=1 SV=2;>sp|O08532-2|CA2D1_MOUSE Isoform of O08532, Isoform 2B of Voltage-dependent calcium channel subuni…	CACNA2D1;CACNA2D2	1	230.329	241.287	262.82	17.8392	20.1733	42.3558	0.0665831	0.390767	0.996796	0.180168	0.0960417	0.999692
Z4YLT8;Q9QYK7	>tr|Z4YLT8|Z4YLT8_MOUSE Isoform of Q9QYK7, RING finger protein 11 (Fragment) OS=Mus musculus OX=10090 GN=Rnf11 PE=1 SV=1;>sp|Q9QYK7|RNF11_MOUSE RING finger protein 11 OS=Mus musculus OX=10090 GN=Rnf11 PE=1 SV=1	RNF11	1	191.523	178.905	169.867	23.7442	30.0621	34.3828	-0.107802	0.391105	0.996796	-0.187569	0.175906	0.999692
Q6GQS1	>sp|Q6GQS1|SCMC3_MOUSE Calcium-binding mitochondrial carrier protein SCaMC-3 OS=Mus musculus OX=10090 GN=Slc25a23 PE=1 SV=1	SLC25A23	3	758.577	815.158	837.734	161.123	98.3163	346.308	0.121215	0.391888	0.996796	0.0685867	0.786598	0.999692
Q9D1A2	>sp|Q9D1A2|CNDP2_MOUSE Cytosolic non-specific dipeptidase OS=Mus musculus OX=10090 GN=Cndp2 PE=1 SV=1	CNDP2	7	1891.64	1825.52	1893.54	98.2881	87.3018	104.17	-0.0510402	0.392071	0.996796	0.00134121	0.982361	0.999692
O88569-3;O88569-2;O88569	>sp|O88569-3|ROA2_MOUSE Isoform of O88569, Isoform 3 of Heterogeneous nuclear ribonucleoproteins A2/B1 OS=Mus musculus OX=10090 GN=Hnrnpa2b1;>sp|O88569-2|ROA2_MOUSE Isoform of O88569, Isoform 2 of Heterogeneous nuclear ribonucleoproteins A2/B1 OS=Mus musculus OX=10090 GN=Hnrnpa2b1;>sp|O88569|ROA2_MOUSE Heterogeneous nuclear ribonucleoproteins A2/B1 OS=Mus musculus OX=10090 GN=Hnrnpa2b1 PE=1 SV=2	HNRNPA2B1	1	423.682	380.313	394.153	106.045	113.368	95.7425	-0.170726	0.392336	0.996796	-0.111241	0.575388	0.999692
E9Q421;Q8BXX3;Q8BL63;Q9CXY9	>tr|E9Q421|E9Q421_MOUSE Isoform of Q9CXY9, GPI-anchor transamidase OS=Mus musculus OX=10090 GN=Pigk PE=1 SV=1;>tr|Q8BXX3|Q8BXX3_MOUSE Isoform of Q9CXY9, GPI-anchor transamidase OS=Mus musculus OX=10090 GN=Pigk PE=1 SV=1;>tr|Q8BL63|Q8BL63_MOUSE Isoform of Q9CXY9, GPI-anchor transamidase OS=Mus musculus OX=10090 GN=Pigk PE=1 SV=1;>sp|Q9CXY9|GPI8_MOUSE GPI-anchor transamidase OS=Mus musculus OX=1009…	PIGK	1	105.144	110.439	103.843	9.58097	9.7998	8.34145	0.0713459	0.392362	0.996796	-0.0166167	0.837135	0.999692
Q9QXY6	>sp|Q9QXY6|EHD3_MOUSE EH domain-containing protein 3 OS=Mus musculus OX=10090 GN=Ehd3 PE=1 SV=2	EHD3	12	5663.95	5466.95	5519.08	272.78	297.304	534.32	-0.0514181	0.392409	0.996796	-0.0414965	0.573465	0.999692
Q9CQH3;D3Z568;F6Y6V5;D3YX99;D3Z6W9	>sp|Q9CQH3|NDUB5_MOUSE NADH dehydrogenase [ubiquinone] 1 beta subcomplex subunit 5, mitochondrial OS=Mus musculus OX=10090 GN=Ndufb5 PE=1 SV=1;>tr|D3Z568|D3Z568_MOUSE Isoform of Q9CQH3, NADH dehydrogenase (Ubiquinone) 1 beta subcomplex, 5, isoform CRA_e OS=Mus musculus OX=10090 GN=Ndufb5 PE=1 SV=1;>tr|F6Y6V5|F6Y6V5_MOUSE Isoform of Q9CQH3, NADH dehydrogenase [ubiquinone] 1 beta subcomplex subunit…	NDUFB5	3	4948.36	5399.02	5387.35	938.105	911.947	1930.09	0.1297	0.392791	0.996796	0.070916	0.749239	0.999692
Q3TSR0;Q9ES89	>tr|Q3TSR0|Q3TSR0_MOUSE Isoform of Q9ES89, Exostosin-like 2 OS=Mus musculus OX=10090 GN=Extl2 PE=1 SV=1;>sp|Q9ES89|EXTL2_MOUSE Exostosin-like 2 OS=Mus musculus OX=10090 GN=Extl2 PE=1 SV=1	EXTL2	1	70.4273	85.7053	90.5651	11.41	34.4576	39.5548	0.20364	0.393177	0.996796	0.283393	0.236602	0.999692
Q3V156;Q91XL9-2;Q91XL9;Q91XL9-3;D3Z7I9;D3YZ66	>tr|Q3V156|Q3V156_MOUSE Isoform of Q91XL9, Oxysterol-binding protein OS=Mus musculus OX=10090 GN=Osbpl1a PE=1 SV=1;>sp|Q91XL9-2|OSBL1_MOUSE Isoform of Q91XL9, Isoform 2 of Oxysterol-binding protein-related protein 1 OS=Mus musculus OX=10090 GN=Osbpl1a;>sp|Q91XL9|OSBL1_MOUSE Oxysterol-binding protein-related protein 1 OS=Mus musculus OX=10090 GN=Osbpl1a PE=1 SV=2;>sp|Q91XL9-3|OSBL1_MOUSE Isoform o…	OSBPL1A	2	552.223	519.151	516.502	73.8727	39.3297	65.2195	-0.0822159	0.393215	0.996796	-0.0954215	0.392529	0.999692
Q9CQW1	>sp|Q9CQW1|YKT6_MOUSE Synaptobrevin homolog YKT6 OS=Mus musculus OX=10090 GN=Ykt6 PE=1 SV=1	YKT6	3	2022.96	2113.45	2012.74	89.1231	189.173	100.086	0.0595878	0.393261	0.996796	-0.00754898	0.894647	0.999692
Q8BMF4	>sp|Q8BMF4|ODP2_MOUSE Dihydrolipoyllysine-residue acetyltransferase component of pyruvate dehydrogenase complex, mitochondrial OS=Mus musculus OX=10090 GN=Dlat PE=1 SV=2	DLAT	10	11880.3	12818.3	13803.4	2047.38	1952.24	4206.74	0.114327	0.393311	0.996796	0.180604	0.359262	0.999692
Q8BJY1	>sp|Q8BJY1|PSMD5_MOUSE 26S proteasome non-ATPase regulatory subunit 5 OS=Mus musculus OX=10090 GN=Psmd5 PE=1 SV=4	PSMD5	2	496.865	477.139	467.522	31.6148	32.5041	50.9079	-0.0587091	0.39374	0.996796	-0.0920655	0.26807	0.999692
P14131	>sp|P14131|RS16_MOUSE 40S ribosomal protein S16 OS=Mus musculus OX=10090 GN=Rps16 PE=1 SV=4	RPS16	3	1223.92	1306.8	1222.59	126.55	173.092	101.858	0.0895406	0.393798	0.996796	0.000776424	0.992756	0.999692
Q9R1P0;E9PW69	>sp|Q9R1P0|PSA4_MOUSE Proteasome subunit alpha type-4 OS=Mus musculus OX=10090 GN=Psma4 PE=1 SV=1;>tr|E9PW69|E9PW69_MOUSE Isoform of Q9R1P0, Proteasome subunit alpha type (Fragment) OS=Mus musculus OX=10090 GN=Psma4 PE=1 SV=1	PSMA4	2	943.457	887.942	904.905	115.457	74.0475	121.888	-0.0821706	0.39384	0.996796	-0.0611068	0.58303	0.999692
Q8CAY6;G3XA25;Q80X81	>sp|Q8CAY6|THIC_MOUSE Acetyl-CoA acetyltransferase, cytosolic OS=Mus musculus OX=10090 GN=Acat2 PE=1 SV=2;>tr|G3XA25|G3XA25_MOUSE Isoform of Q8CAY6, Acetyl-CoA acetyltransferase, cytosolic OS=Mus musculus OX=10090 GN=Acat2 PE=1 SV=1;>tr|Q80X81|Q80X81_MOUSE Acetyl-Coenzyme A acetyltransferase 3 OS=Mus musculus OX=10090 GN=Acat3 PE=1 SV=1	ACAT2;ACAT3	2	390.369	374.098	411.962	25.3748	32.9022	23.2812	-0.0635014	0.394337	0.996796	0.0782998	0.243007	0.999692
Q78IK2	>sp|Q78IK2|USMG5_MOUSE Up-regulated during skeletal muscle growth protein 5 OS=Mus musculus OX=10090 GN=Usmg5 PE=1 SV=1	USMG5	3	1390.4	1501.85	1382.44	363.643	176.167	302.361	0.144983	0.395312	0.996796	0.00535454	0.978392	0.999692
Q9QZB9	>sp|Q9QZB9|DCTN5_MOUSE Dynactin subunit 5 OS=Mus musculus OX=10090 GN=Dctn5 PE=1 SV=1	DCTN5	2	546.963	522.445	535.123	43.2132	44.3617	104.194	-0.0666026	0.395352	0.996796	-0.050043	0.68136	0.999692
Q9CZX9	>sp|Q9CZX9|EMC4_MOUSE ER membrane protein complex subunit 4 OS=Mus musculus OX=10090 GN=Emc4 PE=1 SV=1	EMC4	1	124.104	129.564	124.098	11.1151	8.40268	12.0214	0.0643399	0.395513	0.996796	-0.000929542	0.991261	0.999692
Q9DB60;B1AS14	>sp|Q9DB60|PGFS_MOUSE Prostamide/prostaglandin F synthase OS=Mus musculus OX=10090 GN=Fam213b PE=1 SV=1;>tr|B1AS14|B1AS14_MOUSE Isoform of Q9DB60, Prostamide/prostaglandin F synthase (Fragment) OS=Mus musculus OX=10090 GN=Fam213b PE=1 SV=1	FAM213B	2	284.09	307.193	312.225	30.6805	55.5123	56.8902	0.101873	0.395726	0.996796	0.124927	0.31401	0.999692
P53994#P59279;Q3TEG7	>sp|P53994|RAB2A_MOUSE Ras-related protein Rab-2A OS=Mus musculus OX=10090 GN=Rab2a PE=1 SV=1;>sp|P59279|RAB2B_MOUSE Ras-related protein Rab-2B OS=Mus musculus OX=10090 GN=Rab2b PE=1 SV=1;>tr|Q3TEG7|Q3TEG7_MOUSE Isoform of P59279, Ras-related protein Rab-2B OS=Mus musculus OX=10090 GN=Rab2b PE=1 SV=1	RAB2A;RAB2B	8	10879.5	11284.2	11002.8	391.819	741.413	720.437	0.0509691	0.395895	0.996796	0.014505	0.80846	0.999692
P18760;F8WGL3#P45591	>sp|P18760|COF1_MOUSE Cofilin-1 OS=Mus musculus OX=10090 GN=Cfl1 PE=1 SV=3;>tr|F8WGL3|F8WGL3_MOUSE Isoform of P18760, Cofilin-1 OS=Mus musculus OX=10090 GN=Cfl1 PE=1 SV=1;>sp|P45591|COF2_MOUSE Cofilin-2 OS=Mus musculus OX=10090 GN=Cfl2 PE=1 SV=1	CFL1;CFL2	1	6494.95	6102.84	6490.7	808.046	752.25	900.779	-0.089319	0.396405	0.996796	-0.00317463	0.977405	0.999692
Q6ZWX6	>sp|Q6ZWX6|IF2A_MOUSE Eukaryotic translation initiation factor 2 subunit 1 OS=Mus musculus OX=10090 GN=Eif2s1 PE=1 SV=3	EIF2S1	1	86.0675	89.0436	93.2285	5.20599	2.9843	12.9488	0.0506375	0.396565	0.996796	0.106563	0.25759	0.999692
O54991	>sp|O54991|CNTP1_MOUSE Contactin-associated protein 1 OS=Mus musculus OX=10090 GN=Cntnap1 PE=1 SV=2	CNTNAP1	15	7901.97	7361.31	7476.28	1184.1	925.52	1316.5	-0.0977592	0.396979	0.996796	-0.0849083	0.531595	0.999692
P54071	>sp|P54071|IDHP_MOUSE Isocitrate dehydrogenase [NADP], mitochondrial OS=Mus musculus OX=10090 GN=Idh2 PE=1 SV=3	IDH2	7	1201.75	1311.25	1498.91	159.256	261.19	500.665	0.114341	0.39714	0.996796	0.268835	0.173495	0.999692
Q9JHU9	>sp|Q9JHU9|INO1_MOUSE Inositol-3-phosphate synthase 1 OS=Mus musculus OX=10090 GN=Isyna1 PE=1 SV=1	ISYNA1	1	180.247	194.76	194.113	26.6383	29.6285	12.0924	0.112746	0.397401	0.996796	0.119767	0.289808	0.999692
Z4YJW0;Q8C7X2-2;Q8C7X2	>tr|Z4YJW0|Z4YJW0_MOUSE Isoform of Q8C7X2, ER membrane protein complex subunit 1 OS=Mus musculus OX=10090 GN=Emc1 PE=1 SV=1;>sp|Q8C7X2-2|EMC1_MOUSE Isoform of Q8C7X2, Isoform 2 of ER membrane protein complex subunit 1 OS=Mus musculus OX=10090 GN=Emc1;>sp|Q8C7X2|EMC1_MOUSE ER membrane protein complex subunit 1 OS=Mus musculus OX=10090 GN=Emc1 PE=1 SV=1	EMC1	3	395.416	420.619	410.079	45.0954	51.7505	37.5813	0.0880012	0.397702	0.996796	0.0556574	0.55558	0.999692
Q8BHC1	>sp|Q8BHC1|RB39B_MOUSE Ras-related protein Rab-39B OS=Mus musculus OX=10090 GN=Rab39b PE=1 SV=1	RAB39B	3	857.362	922.118	866.256	77.5898	155.388	95.9599	0.0935294	0.397872	0.996796	0.0131231	0.880352	0.999692
Q8BG51;Q8BG51-2;Q8BG51-3;Q8BG51-4;F7ASU3#Q8JZN7	>sp|Q8BG51|MIRO1_MOUSE Mitochondrial Rho GTPase 1 OS=Mus musculus OX=10090 GN=Rhot1 PE=1 SV=1;>sp|Q8BG51-2|MIRO1_MOUSE Isoform of Q8BG51, Isoform 2 of Mitochondrial Rho GTPase 1 OS=Mus musculus OX=10090 GN=Rhot1;>sp|Q8BG51-3|MIRO1_MOUSE Isoform of Q8BG51, Isoform 3 of Mitochondrial Rho GTPase 1 OS=Mus musculus OX=10090 GN=Rhot1;>sp|Q8BG51-4|MIRO1_MOUSE Isoform of Q8BG51, Isoform 4 of Mitochondria…	RHOT1;RHOT2	1	186.253	198.575	205.013	34.4076	21.8039	53.5428	0.10504	0.398208	0.996796	0.119227	0.499524	0.999692
A0A0R4J087;Q8BJI1;A0A0R4J252#A0A1W2P744;Q8BG16	>tr|A0A0R4J087|A0A0R4J087_MOUSE Isoform of Q8BJI1, Transporter OS=Mus musculus OX=10090 GN=Slc6a17 PE=1 SV=1;>sp|Q8BJI1|S6A17_MOUSE Sodium-dependent neutral amino acid transporter SLC6A17 OS=Mus musculus OX=10090 GN=Slc6a17 PE=1 SV=1;>tr|A0A0R4J252|A0A0R4J252_MOUSE Isoform of Q8BJI1, Transporter (Fragment) OS=Mus musculus OX=10090 GN=Slc6a17 PE=1 SV=1;>tr|A0A1W2P744|A0A1W2P744_MOUSE Isoform of Q8…	SLC6A15;SLC6A17	1	299.612	317.671	309.557	30.4005	40.8325	34.6832	0.0817755	0.398316	0.996796	0.0460521	0.625516	0.999692
Q7TNY3;Q9JHG6	>tr|Q7TNY3|Q7TNY3_MOUSE Isoform of Q9JHG6, Calcipressin 1 large isoform OS=Mus musculus OX=10090 GN=Rcan1 PE=1 SV=1;>sp|Q9JHG6|RCAN1_MOUSE Calcipressin-1 OS=Mus musculus OX=10090 GN=Rcan1 PE=1 SV=1	RCAN1	2	237.193	260.65	245.311	75.3712	20.9654	26.5795	0.233888	0.398597	0.996796	0.143622	0.611975	0.999692
Q99JY8	>sp|Q99JY8|PLPP3_MOUSE Phospholipid phosphatase 3 OS=Mus musculus OX=10090 GN=Plpp3 PE=1 SV=1	PLPP3	3	7204.72	6846.34	6797.55	697.203	618.392	551.661	-0.0724212	0.39891	0.996796	-0.0821477	0.341989	0.999692
Q9WV18;Q9WV18-2	>sp|Q9WV18|GABR1_MOUSE Gamma-aminobutyric acid type B receptor subunit 1 OS=Mus musculus OX=10090 GN=Gabbr1 PE=1 SV=1;>sp|Q9WV18-2|GABR1_MOUSE Isoform of Q9WV18, Isoform 1B of Gamma-aminobutyric acid type B receptor subunit 1 OS=Mus musculus OX=10090 GN=Gabbr1	GABBR1	3	1479.66	1554.1	1471.54	89.5701	159.154	49.2796	0.0668492	0.399174	0.996796	-0.00628407	0.916256	0.999692
O08576;O08576-2;O08576-3;O08576-4	>sp|O08576|RUN3A_MOUSE RUN domain-containing protein 3A OS=Mus musculus OX=10090 GN=Rundc3a PE=1 SV=1;>sp|O08576-2|RUN3A_MOUSE Isoform of O08576, Isoform 2 of RUN domain-containing protein 3A OS=Mus musculus OX=10090 GN=Rundc3a;>sp|O08576-3|RUN3A_MOUSE Isoform of O08576, Isoform 3 of RUN domain-containing protein 3A OS=Mus musculus OX=10090 GN=Rundc3a;>sp|O08576-4|RUN3A_MOUSE Isoform of O08576, I…	RUNDC3A	1	208.925	200.428	201.11	16.0423	12.0341	14.7685	-0.0585152	0.400987	0.996796	-0.0546291	0.458689	0.999692
B7ZWL1;A0A1D5RMJ8;Q6ZQ08-2;Q6ZQ08;Q6ZQ08-4;A0A1D5RMD8;A0A1D5RML9	>tr|B7ZWL1|B7ZWL1_MOUSE Isoform of Q6ZQ08, CCR4-NOT transcription complex subunit 1 OS=Mus musculus OX=10090 GN=Cnot1 PE=1 SV=1;>tr|A0A1D5RMJ8|A0A1D5RMJ8_MOUSE Isoform of Q6ZQ08, CCR4-NOT transcription complex subunit 1 OS=Mus musculus OX=10090 GN=Cnot1 PE=1 SV=1;>sp|Q6ZQ08-2|CNOT1_MOUSE Isoform of Q6ZQ08, Isoform 2 of CCR4-NOT transcription complex subunit 1 OS=Mus musculus OX=10090 GN=Cnot1;>sp…	CNOT1	1	66.3513	60.2009	59.7389	15.8418	3.20961	5.52852	-0.112584	0.40127	0.996796	-0.126951	0.374501	0.999692
B1AX58;A0A1C7CYV0;Q99K51	>tr|B1AX58|B1AX58_MOUSE Isoform of Q99K51, Plastin-3 OS=Mus musculus OX=10090 GN=Pls3 PE=1 SV=1;>tr|A0A1C7CYV0|A0A1C7CYV0_MOUSE Isoform of Q99K51, Plastin-3 (Fragment) OS=Mus musculus OX=10090 GN=Pls3 PE=1 SV=1;>sp|Q99K51|PLST_MOUSE Plastin-3 OS=Mus musculus OX=10090 GN=Pls3 PE=1 SV=3	PLS3	5	662.773	696.442	710.8	70.619	58.6663	53.8584	0.0745083	0.401475	0.996796	0.104504	0.247858	0.999692
Q8BW96-2;Q8BW96	>sp|Q8BW96-2|KCC1D_MOUSE Isoform of Q8BW96, Isoform 2 of Calcium/calmodulin-dependent protein kinase type 1D OS=Mus musculus OX=10090 GN=Camk1d;>sp|Q8BW96|KCC1D_MOUSE Calcium/calmodulin-dependent protein kinase type 1D OS=Mus musculus OX=10090 GN=Camk1d PE=1 SV=2	CAMK1D	4	608.683	581.29	599.22	47.0754	61.7649	50.148	-0.0688016	0.401771	0.996796	-0.0228829	0.76494	0.999692
Q60597-3;Q60597-4#Q60597;Z4YJV4;Q60597-2	>sp|Q60597-3|ODO1_MOUSE Isoform of Q60597, Isoform 3 of 2-oxoglutarate dehydrogenase, mitochondrial OS=Mus musculus OX=10090 GN=Ogdh;>sp|Q60597-4|ODO1_MOUSE Isoform of Q60597, Isoform 4 of 2-oxoglutarate dehydrogenase, mitochondrial OS=Mus musculus OX=10090 GN=Ogdh;>sp|Q60597|ODO1_MOUSE 2-oxoglutarate dehydrogenase, mitochondrial OS=Mus musculus OX=10090 GN=Ogdh PE=1 SV=3;>tr|Z4YJV4|Z4YJV4_MOUSE …	OGDH	24	10040.1	10805.7	11280.2	1295.45	1772.04	3688.9	0.10112	0.402132	0.996796	0.117371	0.540484	0.999692
F7BX42;E9PZM8;Q99J85;H3BLN6;F8VQB8	>tr|F7BX42|F7BX42_MOUSE Isoform of Q99J85, Neuronal pentraxin receptor OS=Mus musculus OX=10090 GN=Nptxr PE=1 SV=1;>tr|E9PZM8|E9PZM8_MOUSE Isoform of Q99J85, Neuronal pentraxin receptor OS=Mus musculus OX=10090 GN=Nptxr PE=1 SV=2;>sp|Q99J85|NPTXR_MOUSE Neuronal pentraxin receptor OS=Mus musculus OX=10090 GN=Nptxr PE=1 SV=1;>tr|H3BLN6|H3BLN6_MOUSE Isoform of F8VQB8, Neuronal pentraxin chromo domai…	NPCD;NPTXR	5	1699.3	1777.17	1654.09	102.532	165.87	200.925	0.0619324	0.402168	0.996796	-0.0454996	0.598547	0.999692
Q61598;Q61598-2;A0A1Y7VL99	>sp|Q61598|GDIB_MOUSE Rab GDP dissociation inhibitor beta OS=Mus musculus OX=10090 GN=Gdi2 PE=1 SV=1;>sp|Q61598-2|GDIB_MOUSE Isoform of Q61598, Isoform 2 of Rab GDP dissociation inhibitor beta OS=Mus musculus OX=10090 GN=Gdi2;>tr|A0A1Y7VL99|A0A1Y7VL99_MOUSE Isoform of Q61598, Rab GDP dissociation inhibitor (Fragment) OS=Mus musculus OX=10090 GN=Gdi2 PE=1 SV=1	GDI2	13	14393.7	13903.3	13975.5	787.487	515.127	1291.14	-0.048968	0.402289	0.996796	-0.0456152	0.534797	0.999692
P63017;Q504P4	>sp|P63017|HSP7C_MOUSE Heat shock cognate 71 kDa protein OS=Mus musculus OX=10090 GN=Hspa8 PE=1 SV=1;>tr|Q504P4|Q504P4_MOUSE Isoform of P63017, Heat shock cognate 71 kDa protein OS=Mus musculus OX=10090 GN=Hspa8 PE=1 SV=1	HSPA8	20	131178	127096	130304	5523.96	4310.21	5835.96	-0.0451811	0.402488	0.996796	-0.00973071	0.861089	0.999692
P03911	>sp|P03911|NU4M_MOUSE NADH-ubiquinone oxidoreductase chain 4 OS=Mus musculus OX=10090 GN=Mtnd4 PE=1 SV=1	MTND4	3	2973.02	3203.58	3260.38	508.724	469.318	1076.27	0.112485	0.402587	0.996796	0.0844975	0.68871	0.999692
A0A0G2JGX4;Q6PIC6;Q8VCE0#Q6PIE5;D3YYN7#Q8VDN2#Q9WV27#Q91WH7;E9QNX7;Q64436	>tr|A0A0G2JGX4|A0A0G2JGX4_MOUSE Isoform of Q6PIC6, Sodium/potassium-transporting ATPase subunit alpha OS=Mus musculus OX=10090 GN=Atp1a3 PE=1 SV=1;>sp|Q6PIC6|AT1A3_MOUSE Sodium/potassium-transporting ATPase subunit alpha-3 OS=Mus musculus OX=10090 GN=Atp1a3 PE=1 SV=1;>tr|Q8VCE0|Q8VCE0_MOUSE Isoform of Q6PIC6, Sodium/potassium-transporting ATPase subunit alpha OS=Mus musculus OX=10090 GN=Atp1a3 PE…	ATP1A1;ATP1A2;ATP1A3;ATP1A4;ATP4A	4	31338	32793.9	32649.9	1774.34	3137.24	991.336	0.0621154	0.402805	0.996796	0.0605271	0.299005	0.999692
Q5SQX6;F6QD74#Q7TMB8;Q7TMB8-2;A0A0R4J119;A0A0U1RQ05	>sp|Q5SQX6|CYFP2_MOUSE Cytoplasmic FMR1-interacting protein 2 OS=Mus musculus OX=10090 GN=Cyfip2 PE=1 SV=2;>tr|F6QD74|F6QD74_MOUSE Isoform of Q5SQX6, Cytoplasmic FMR1-interacting protein 2 (Fragment) OS=Mus musculus OX=10090 GN=Cyfip2 PE=1 SV=1;>sp|Q7TMB8|CYFP1_MOUSE Cytoplasmic FMR1-interacting protein 1 OS=Mus musculus OX=10090 GN=Cyfip1 PE=1 SV=1;>sp|Q7TMB8-2|CYFP1_MOUSE Isoform of Q7TMB8, Iso…	CYFIP1;CYFIP2	11	9930.88	9561.51	9592.5	666.678	403.937	825.161	-0.0530408	0.402914	0.996796	-0.0514921	0.48912	0.999692
D3YXS8;Q9CZR3	>tr|D3YXS8|D3YXS8_MOUSE Isoform of Q9CZR3, Mitochondrial import receptor subunit TOM40B OS=Mus musculus OX=10090 GN=Tomm40l PE=1 SV=1;>sp|Q9CZR3|TM40L_MOUSE Mitochondrial import receptor subunit TOM40B OS=Mus musculus OX=10090 GN=Tomm40l PE=1 SV=1	TOMM40L	3	572.5	621.168	597.976	118.17	98.6912	181.072	0.129246	0.403719	0.996796	0.0361674	0.860404	0.999692
P62880;E9QKR0;D3YZX3;D3Z1M1;D3Z1T4#P62874;H3BKR2;H3BLF7#P29387;A0A0A6YVN9	>sp|P62880|GBB2_MOUSE Guanine nucleotide-binding protein G(I)/G(S)/G(T) subunit beta-2 OS=Mus musculus OX=10090 GN=Gnb2 PE=1 SV=3;>tr|E9QKR0|E9QKR0_MOUSE Isoform of P62880, Guanine nucleotide-binding protein G(I)/G(S)/G(T) subunit beta-2 OS=Mus musculus OX=10090 GN=Gnb2 PE=1 SV=1;>tr|D3YZX3|D3YZX3_MOUSE Isoform of P62880, Guanine nucleotide-binding protein G(I)/G(S)/G(T) subunit beta-2 OS=Mus mus…	GNB1;GNB2;GNB4	3	33994	35925.5	34572.2	1154.55	4665.57	3837.16	0.0703943	0.404107	0.996796	0.0176698	0.817525	0.999692
G3X9D3;D3YW47;Q8CAE9-3;Q8CAE9	>tr|G3X9D3|G3X9D3_MOUSE Isoform of Q8CAE9, Podocalyxin-like 2 OS=Mus musculus OX=10090 GN=Podxl2 PE=1 SV=1;>tr|D3YW47|D3YW47_MOUSE Isoform of Q8CAE9, Podocalyxin-like protein 2 OS=Mus musculus OX=10090 GN=Podxl2 PE=1 SV=2;>sp|Q8CAE9-3|PDXL2_MOUSE Isoform of Q8CAE9, Isoform 3 of Podocalyxin-like protein 2 OS=Mus musculus OX=10090 GN=Podxl2;>sp|Q8CAE9|PDXL2_MOUSE Podocalyxin-like protein 2 OS=Mus m…	PODXL2	1	193.852	204.703	216.356	9.54496	24.4508	8.67466	0.0710173	0.404109	0.996796	0.158996	0.0146632	0.999692
Q7TNR6	>sp|Q7TNR6|IGS21_MOUSE Immunoglobulin superfamily member 21 OS=Mus musculus OX=10090 GN=Igsf21 PE=2 SV=1	IGSF21	2	348.233	365.186	367.723	47.0295	11.6756	32.3547	0.0798397	0.404112	0.996796	0.0858579	0.421993	0.999692
Q91VR5	>sp|Q91VR5|DDX1_MOUSE ATP-dependent RNA helicase DDX1 OS=Mus musculus OX=10090 GN=Ddx1 PE=1 SV=1	DDX1	6	953.102	995.855	976.038	72.155	80.4006	55.8838	0.0628789	0.405004	0.996796	0.0358492	0.60441	0.999692
Q9WVK4	>sp|Q9WVK4|EHD1_MOUSE EH domain-containing protein 1 OS=Mus musculus OX=10090 GN=Ehd1 PE=1 SV=1	EHD1	6	785.659	755.176	737.829	54.5329	45.3579	43.9853	-0.0562614	0.405213	0.996796	-0.0897207	0.197351	0.999692
Q9JLB0#Q9JLB0-2	>sp|Q9JLB0|MPP6_MOUSE MAGUK p55 subfamily member 6 OS=Mus musculus OX=10090 GN=Mpp6 PE=1 SV=1;>sp|Q9JLB0-2|MPP6_MOUSE Isoform of Q9JLB0, Isoform Alpha of MAGUK p55 subfamily member 6 OS=Mus musculus OX=10090 GN=Mpp6	MPP6	8	1899.7	1993.55	2264.45	142.654	195.165	130.952	0.0672683	0.405319	0.996796	0.254807	0.00276753	0.999692
Q6ZQ18-2;Q6ZQ18;A0A1W2P7T9#A0A1D5RLL3;Q8BG67;Q8BG67-2	>sp|Q6ZQ18-2|EFR3B_MOUSE Isoform of Q6ZQ18, Isoform 2 of Protein EFR3 homolog B OS=Mus musculus OX=10090 GN=Efr3b;>sp|Q6ZQ18|EFR3B_MOUSE Protein EFR3 homolog B OS=Mus musculus OX=10090 GN=Efr3b PE=1 SV=2;>tr|A0A1W2P7T9|A0A1W2P7T9_MOUSE Isoform of Q6ZQ18, Protein EFR3 homolog B (Fragment) OS=Mus musculus OX=10090 GN=Efr3b PE=1 SV=1;>tr|A0A1D5RLL3|A0A1D5RLL3_MOUSE Isoform of Q8BG67, Protein EFR3 ho…	EFR3A;EFR3B	1	215.197	205.277	206.447	15.0078	24.6586	39.3278	-0.0741496	0.406155	0.996796	-0.0780078	0.50737	0.999692
F6RK07;A2AUX5;A2AUX3;Q3UHC7-2;Q3UHC7-3;Q3UHC7;B7ZD29;Q3UHC7-4;F6QQP6	>tr|F6RK07|F6RK07_MOUSE Isoform of Q3UHC7, Disabled homolog 2-interacting protein (Fragment) OS=Mus musculus OX=10090 GN=Dab2ip PE=1 SV=1;>tr|A2AUX5|A2AUX5_MOUSE Isoform of Q3UHC7, Disabled homolog 2-interacting protein OS=Mus musculus OX=10090 GN=Dab2ip PE=1 SV=1;>tr|A2AUX3|A2AUX3_MOUSE Isoform of Q3UHC7, Disabled homolog 2-interacting protein OS=Mus musculus OX=10090 GN=Dab2ip PE=1 SV=1;>sp|Q3U…	DAB2IP	1	93.2676	89.0339	87.6806	8.14287	6.87563	5.62279	-0.0656895	0.406595	0.996796	-0.0868189	0.268597	0.999692
B0V2N1-4;B0V2N1-3;B0V2N1-6;B0V2N1-2;B0V2N1	>sp|B0V2N1-4|PTPRS_MOUSE Isoform of B0V2N1, Isoform 4 of Receptor-type tyrosine-protein phosphatase S OS=Mus musculus OX=10090 GN=Ptprs;>sp|B0V2N1-3|PTPRS_MOUSE Isoform of B0V2N1, Isoform 3 of Receptor-type tyrosine-protein phosphatase S OS=Mus musculus OX=10090 GN=Ptprs;>sp|B0V2N1-6|PTPRS_MOUSE Isoform of B0V2N1, Isoform 6 of Receptor-type tyrosine-protein phosphatase S OS=Mus musculus OX=10090 …	PTPRS	10	3397.52	3560.33	3440.5	339.025	281.899	213.19	0.0701095	0.406723	0.996796	0.0220558	0.785339	0.999692
P84075;E9PV73;A2A7R5#P62748;A0A1Y7VMK3	>sp|P84075|HPCA_MOUSE Neuron-specific calcium-binding protein hippocalcin OS=Mus musculus OX=10090 GN=Hpca PE=1 SV=2;>tr|E9PV73|E9PV73_MOUSE Isoform of P84075, Neuron-specific calcium-binding protein hippocalcin (Fragment) OS=Mus musculus OX=10090 GN=Hpca PE=1 SV=1;>tr|A2A7R5|A2A7R5_MOUSE Isoform of P84075, Neuron-specific calcium-binding protein hippocalcin (Fragment) OS=Mus musculus OX=10090 GN…	HPCA;HPCAL1	4	5804.24	5504.11	5341.85	641.026	463.417	900.635	-0.0733473	0.407028	0.996796	-0.129331	0.287169	0.999692
Q5F4S8;Q5F4T0;Q5F4S9;B2RUS0	>tr|Q5F4S8|Q5F4S8_MOUSE Isoform of Q5F4S9, Transient receptor potential cation channel, subfamily M, member 3 OS=Mus musculus OX=10090 GN=Trpm3 PE=1 SV=1;>tr|Q5F4T0|Q5F4T0_MOUSE Isoform of Q5F4S9, Transient receptor potential cation channel, subfamily M, member 3 OS=Mus musculus OX=10090 GN=Trpm3 PE=1 SV=1;>tr|Q5F4S9|Q5F4S9_MOUSE Transient receptor potential cation channel, subfamily M, member 3 …	TRPM3	1	61.1716	64.1766	63.3226	6.53535	5.24485	10.0134	0.0724084	0.407173	0.996796	0.0425304	0.706192	0.999692
P26645	>sp|P26645|MARCS_MOUSE Myristoylated alanine-rich C-kinase substrate OS=Mus musculus OX=10090 GN=Marcks PE=1 SV=2	MARCKS	1	114.512	103.112	105.163	25.7785	29.0487	29.4715	-0.162332	0.407335	0.996796	-0.136633	0.503878	0.999692
P63328#P63328-2#E0CZ78;P48453-2;P48453;G3X8U7;E9Q6P2#A0A2I3BPC5;P48455	>sp|P63328|PP2BA_MOUSE Serine/threonine-protein phosphatase 2B catalytic subunit alpha isoform OS=Mus musculus OX=10090 GN=Ppp3ca PE=1 SV=1;>sp|P63328-2|PP2BA_MOUSE Isoform of P63328, Isoform 2 of Serine/threonine-protein phosphatase 2B catalytic subunit alpha isoform OS=Mus musculus OX=10090 GN=Ppp3ca;>tr|E0CZ78|E0CZ78_MOUSE Isoform of P48453, Serine/threonine-protein phosphatase OS=Mus musculus…	PPP3CA;PPP3CB;PPP3CC	3	5815.12	5597.13	5506.89	389.951	300.458	1035.26	-0.054041	0.407629	0.996796	-0.0962026	0.408156	0.999692
Q9Z110-2;Q9Z110	>sp|Q9Z110-2|P5CS_MOUSE Isoform of Q9Z110, Isoform Short of Delta-1-pyrroline-5-carboxylate synthase OS=Mus musculus OX=10090 GN=Aldh18a1;>sp|Q9Z110|P5CS_MOUSE Delta-1-pyrroline-5-carboxylate synthase OS=Mus musculus OX=10090 GN=Aldh18a1 PE=1 SV=2	ALDH18A1	5	525.366	567.83	597.344	89.2417	95.1156	257.033	0.113493	0.40764	0.996796	0.0990582	0.685624	0.999692
O88704#O88703#B2RY58	>sp|O88704|HCN1_MOUSE Potassium/sodium hyperpolarization-activated cyclic nucleotide-gated channel 1 OS=Mus musculus OX=10090 GN=Hcn1 PE=1 SV=1;>sp|O88703|HCN2_MOUSE Potassium/sodium hyperpolarization-activated cyclic nucleotide-gated channel 2 OS=Mus musculus OX=10090 GN=Hcn2 PE=1 SV=1;>tr|B2RY58|B2RY58_MOUSE Isoform of O70507, Hyperpolarization-activated, cyclic nucleotide-gated K+ 4 OS=Mus mus…	HCN1;HCN2;HCN4	1	748.744	723.826	742.629	36.6216	35.3012	76.1348	-0.0487059	0.40796	0.996796	-0.0160645	0.827124	0.999692
Q9Z2I0	>sp|Q9Z2I0|LETM1_MOUSE Mitochondrial proton/calcium exchanger protein OS=Mus musculus OX=10090 GN=Letm1 PE=1 SV=1	LETM1	11	3576.07	3795.86	3958.11	534.613	396.625	1228.21	0.092655	0.408515	0.996796	0.102513	0.595652	0.999692
H3BJP9;V9GX21;H3BLL2;Q811I0;H3BLD0;H3BK16	>tr|H3BJP9|H3BJP9_MOUSE Isoform of Q811I0, ATP synthase mitochondrial F1 complex assembly factor 1 OS=Mus musculus OX=10090 GN=Atpaf1 PE=1 SV=1;>tr|V9GX21|V9GX21_MOUSE Isoform of Q811I0, ATP synthase mitochondrial F1 complex assembly factor 1 (Fragment) OS=Mus musculus OX=10090 GN=Atpaf1 PE=1 SV=1;>tr|H3BLL2|H3BLL2_MOUSE Isoform of Q811I0, ATP synthase mitochondrial F1 complex assembly factor 1 O…	ATPAF1	1	213.065	225.652	215.799	22.4041	28.0932	37.3331	0.0803307	0.408702	0.996796	0.00823899	0.942412	0.999692
Q3UE92;S4R1I3;Q6P1B1	>tr|Q3UE92|Q3UE92_MOUSE Isoform of Q6P1B1, X-prolyl aminopeptidase (Aminopeptidase P) 1, soluble, isoform CRA_b OS=Mus musculus OX=10090 GN=Xpnpep1 PE=1 SV=1;>tr|S4R1I3|S4R1I3_MOUSE Isoform of Q6P1B1, Xaa-Pro aminopeptidase 1 OS=Mus musculus OX=10090 GN=Xpnpep1 PE=1 SV=1;>sp|Q6P1B1|XPP1_MOUSE Xaa-Pro aminopeptidase 1 OS=Mus musculus OX=10090 GN=Xpnpep1 PE=1 SV=1	XPNPEP1	1	182.482	174.052	169.999	13.2513	21.0158	26.906	-0.0738051	0.408976	0.996796	-0.111818	0.263987	0.999692
Q61425	>sp|Q61425|HCDH_MOUSE Hydroxyacyl-coenzyme A dehydrogenase, mitochondrial OS=Mus musculus OX=10090 GN=Hadh PE=1 SV=2	HADH	1	354.652	337.275	349.039	34.3222	25.3796	155.4	-0.069443	0.409139	0.996796	-0.127378	0.595261	0.999692
E9Q9N7;Q5RKR3	>tr|E9Q9N7|E9Q9N7_MOUSE Isoform of Q5RKR3, Immunoglobulin superfamily-containing leucine-rich repeat protein 2 OS=Mus musculus OX=10090 GN=Islr2 PE=1 SV=1;>sp|Q5RKR3|ISLR2_MOUSE Immunoglobulin superfamily containing leucine-rich repeat protein 2 OS=Mus musculus OX=10090 GN=Islr2 PE=1 SV=1	ISLR2	1	53.0058	48.7584	55.887	10.3126	9.23555	6.18595	-0.119984	0.410298	0.996796	0.0889825	0.488082	0.999692
P62196;Q8K1K2	>sp|P62196|PRS8_MOUSE 26S proteasome regulatory subunit 8 OS=Mus musculus OX=10090 GN=Psmc5 PE=1 SV=1;>tr|Q8K1K2|Q8K1K2_MOUSE Isoform of P62196, 26S proteasome regulatory subunit 8 OS=Mus musculus OX=10090 GN=Psmc5 PE=1 SV=1	PSMC5	5	998.957	955.795	1003.5	88.831	52.3436	65.2351	-0.0607551	0.410677	0.996796	0.00882711	0.907437	0.999692
Q922H2#Q8BFP9	>sp|Q922H2|PDK3_MOUSE [Pyruvate dehydrogenase (acetyl-transferring)] kinase isozyme 3, mitochondrial OS=Mus musculus OX=10090 GN=Pdk3 PE=1 SV=1;>sp|Q8BFP9|PDK1_MOUSE [Pyruvate dehydrogenase (acetyl-transferring)] kinase isozyme 1, mitochondrial OS=Mus musculus OX=10090 GN=Pdk1 PE=1 SV=2	PDK1;PDK3	1	134.04	145.628	152.522	21.6524	26.7683	39.2281	0.114706	0.410788	0.996796	0.161264	0.357551	0.999692
Q9JLM8;A0A0G2JGQ6;Q8CCN4	>sp|Q9JLM8|DCLK1_MOUSE Serine/threonine-protein kinase DCLK1 OS=Mus musculus OX=10090 GN=Dclk1 PE=1 SV=1;>tr|A0A0G2JGQ6|A0A0G2JGQ6_MOUSE Isoform of Q9JLM8, Serine/threonine-protein kinase DCLK1 OS=Mus musculus OX=10090 GN=Dclk1 PE=1 SV=1;>tr|Q8CCN4|Q8CCN4_MOUSE Isoform of Q9JLM8, Serine/threonine-protein kinase DCLK1 OS=Mus musculus OX=10090 GN=Dclk1 PE=1 SV=1	DCLK1	10	6618.01	6341.88	6296.31	514.32	501.522	341.602	-0.0613172	0.410975	0.996796	-0.0700405	0.323064	0.999692
Q8C2Q8;Q91VR2	>tr|Q8C2Q8|Q8C2Q8_MOUSE Isoform of Q91VR2, ATP synthase subunit gamma OS=Mus musculus OX=10090 GN=Atp5c1 PE=1 SV=1;>sp|Q91VR2|ATPG_MOUSE ATP synthase subunit gamma, mitochondrial OS=Mus musculus OX=10090 GN=Atp5f1c PE=1 SV=1	ATP5C1;ATP5F1C	9	23789.7	25336.4	25920.2	2826.87	3305.3	10496.8	0.0889464	0.411237	0.996796	0.0391724	0.861321	0.999692
P42932;H3BL49	>sp|P42932|TCPQ_MOUSE T-complex protein 1 subunit theta OS=Mus musculus OX=10090 GN=Cct8 PE=1 SV=3;>tr|H3BL49|H3BL49_MOUSE Isoform of P42932, T-complex protein 1 subunit theta OS=Mus musculus OX=10090 GN=Cct8 PE=1 SV=1	CCT8	15	7617.15	7340.06	7585.16	485.259	348.068	551.326	-0.0522203	0.411453	0.996796	-0.00661936	0.924338	0.999692
P32921-2;P32921	>sp|P32921-2|SYWC_MOUSE Isoform of P32921, Isoform 2 of Tryptophan--tRNA ligase, cytoplasmic OS=Mus musculus OX=10090 GN=Wars;>sp|P32921|SYWC_MOUSE Tryptophan--tRNA ligase, cytoplasmic OS=Mus musculus OX=10090 GN=Wars PE=1 SV=2	WARS	4	1013.93	971.664	958.621	79.0879	76.0475	66.0914	-0.0613523	0.411845	0.996796	-0.0800693	0.27996	0.999692
Q9D172;A0A1W2P7B6	>sp|Q9D172|ES1_MOUSE ES1 protein homolog, mitochondrial OS=Mus musculus OX=10090 GN=D10Jhu81e PE=1 SV=1;>tr|A0A1W2P7B6|A0A1W2P7B6_MOUSE Isoform of Q9D172, ES1 protein homolog, mitochondrial (Fragment) OS=Mus musculus OX=10090 GN=D10Jhu81e PE=1 SV=1	D10JHU81E	2	236.816	258.91	243.524	30.6039	54.3927	44.9189	0.114032	0.411953	0.996796	0.0316324	0.806693	0.999692
Q8CJG0#H3BJ70;Q8CJG1;Q8CJF9	>sp|Q8CJG0|AGO2_MOUSE Protein argonaute-2 OS=Mus musculus OX=10090 GN=Ago2 PE=1 SV=3;>tr|H3BJ70|H3BJ70_MOUSE Isoform of Q8CJG1, Protein argonaute-1 (Fragment) OS=Mus musculus OX=10090 GN=Ago1 PE=1 SV=1;>sp|Q8CJG1|AGO1_MOUSE Protein argonaute-1 OS=Mus musculus OX=10090 GN=Ago1 PE=1 SV=2;>sp|Q8CJF9|AGO3_MOUSE Protein argonaute-3 OS=Mus musculus OX=10090 GN=Ago3 PE=2 SV=2	AGO1;AGO2;AGO3	1	86.8306	90.8145	87.5863	6.058	8.23885	4.24165	0.0628276	0.412157	0.996796	0.0140593	0.828824	0.999692
P56376;E9QJT5	>sp|P56376|ACYP1_MOUSE Acylphosphatase-1 OS=Mus musculus OX=10090 GN=Acyp1 PE=1 SV=2;>tr|E9QJT5|E9QJT5_MOUSE Isoform of P56376, Acylphosphatase OS=Mus musculus OX=10090 GN=Acyp1 PE=1 SV=1	ACYP1	2	821.756	780.263	740.402	80.1571	85.3753	100.397	-0.0764688	0.412335	0.996796	-0.154983	0.138371	0.999692
Q9ERS2	>sp|Q9ERS2|NDUAD_MOUSE NADH dehydrogenase [ubiquinone] 1 alpha subcomplex subunit 13 OS=Mus musculus OX=10090 GN=Ndufa13 PE=1 SV=3	NDUFA13	6	13466.4	14406.5	14229.9	1758.63	2004.1	4379.72	0.0948782	0.412933	0.996796	0.0348637	0.848423	0.999692
Q91V14-2;Q91V14;A0A076FR46#F8WIJ0;Q9JIS8	>sp|Q91V14-2|S12A5_MOUSE Isoform of Q91V14, Isoform 2 of Solute carrier family 12 member 5 OS=Mus musculus OX=10090 GN=Slc12a5;>sp|Q91V14|S12A5_MOUSE Solute carrier family 12 member 5 OS=Mus musculus OX=10090 GN=Slc12a5 PE=1 SV=2;>tr|A0A076FR46|A0A076FR46_MOUSE Isoform of Q91V14, KCC2a-S25 variant 1 OS=Mus musculus OX=10090 GN=Slc12a5 PE=1 SV=1;>tr|F8WIJ0|F8WIJ0_MOUSE Isoform of Q9JIS8, Solute ca…	SLC12A4;SLC12A5	1	195.668	213.878	204.744	45.3898	41.4618	41.7135	0.1393	0.412952	0.996796	0.0710087	0.695498	0.999692
O35226;O35226-4;O35226-2;O35226-5;O35226-3	>sp|O35226|PSMD4_MOUSE 26S proteasome non-ATPase regulatory subunit 4 OS=Mus musculus OX=10090 GN=Psmd4 PE=1 SV=1;>sp|O35226-4|PSMD4_MOUSE Isoform of O35226, Isoform Rpn10D of 26S proteasome non-ATPase regulatory subunit 4 OS=Mus musculus OX=10090 GN=Psmd4;>sp|O35226-2|PSMD4_MOUSE Isoform of O35226, Isoform Rpn10B of 26S proteasome non-ATPase regulatory subunit 4 OS=Mus musculus OX=10090 GN=Psmd4…	PSMD4	3	408.387	393.889	410.413	22.4406	26.4237	58.9902	-0.052875	0.41304	0.996796	-0.00354423	0.970191	0.999692
Q9DBE8;F6RBY3	>sp|Q9DBE8|ALG2_MOUSE Alpha-1,3/1,6-mannosyltransferase ALG2 OS=Mus musculus OX=10090 GN=Alg2 PE=1 SV=2;>tr|F6RBY3|F6RBY3_MOUSE Isoform of Q9DBE8, Alpha-1,3/1,6-mannosyltransferase ALG2 (Fragment) OS=Mus musculus OX=10090 GN=Alg2 PE=1 SV=1	ALG2	5	845.811	882.929	887.525	60.9546	73.2486	58.5138	0.0610152	0.413813	0.996796	0.0700711	0.32251	0.999692
Q9CPV9;A0A0G2JGU7	>sp|Q9CPV9|P2Y12_MOUSE P2Y purinoceptor 12 OS=Mus musculus OX=10090 GN=P2ry12 PE=1 SV=1;>tr|A0A0G2JGU7|A0A0G2JGU7_MOUSE Isoform of Q9CPV9, p2Y purinoceptor 12 (Fragment) OS=Mus musculus OX=10090 GN=P2ry12 PE=1 SV=1	P2RY12	1	51.1598	54.9953	54.1598	23.1399	3.00747	6.62828	0.243073	0.413868	0.996796	0.214407	0.48707	0.999692
Q9CQA3	>sp|Q9CQA3|SDHB_MOUSE Succinate dehydrogenase [ubiquinone] iron-sulfur subunit, mitochondrial OS=Mus musculus OX=10090 GN=Sdhb PE=1 SV=1	SDHB	9	15411.3	16223.8	16264.3	1960.13	1438.53	5374.03	0.0789999	0.413886	0.996796	0.0241624	0.900106	0.999692
Q8K212	>sp|Q8K212|PACS1_MOUSE Phosphofurin acidic cluster sorting protein 1 OS=Mus musculus OX=10090 GN=Pacs1 PE=1 SV=2	PACS1	7	2903.87	2770.82	2752.1	289.104	137.415	316.205	-0.0631641	0.414024	0.996796	-0.0791489	0.409104	0.999692
Q5PR73#Q91Z61	>sp|Q5PR73|DIRA2_MOUSE GTP-binding protein Di-Ras2 OS=Mus musculus OX=10090 GN=Diras2 PE=1 SV=1;>sp|Q91Z61|DIRA1_MOUSE GTP-binding protein Di-Ras1 OS=Mus musculus OX=10090 GN=Diras1 PE=1 SV=1	DIRAS1;DIRAS2	1	98.7536	104.174	101.614	13.1514	10.1645	20.5562	0.0823631	0.414702	0.996796	0.0282949	0.836983	0.999692
E9PWY9;Q8C0C7	>tr|E9PWY9|E9PWY9_MOUSE Isoform of Q8C0C7, Phenylalanine--tRNA ligase alpha subunit OS=Mus musculus OX=10090 GN=Farsa PE=1 SV=1;>sp|Q8C0C7|SYFA_MOUSE Phenylalanine--tRNA ligase alpha subunit OS=Mus musculus OX=10090 GN=Farsa PE=1 SV=1	FARSA	2	130.866	144.813	142.362	41.276	31.2211	19.4028	0.185483	0.414772	0.996796	0.176006	0.416974	0.999692
Q9D0I9	>sp|Q9D0I9|SYRC_MOUSE Arginine--tRNA ligase, cytoplasmic OS=Mus musculus OX=10090 GN=Rars PE=1 SV=2	RARS	2	146.644	138.643	136.035	17.5599	10.707	17.6807	-0.0755831	0.415204	0.996796	-0.109149	0.320551	0.999692
Q00612;A3KG36	>sp|Q00612|G6PD1_MOUSE Glucose-6-phosphate 1-dehydrogenase X OS=Mus musculus OX=10090 GN=G6pdx PE=1 SV=3;>tr|A3KG36|A3KG36_MOUSE Isoform of Q00612, Glucose-6-phosphate 1-dehydrogenase (Fragment) OS=Mus musculus OX=10090 GN=G6pdx PE=1 SV=1	G6PDX	4	722.541	678.918	655.305	102.39	33.324	36.3295	-0.0790879	0.41537	0.996796	-0.130495	0.200312	0.999692
Q7TMM9#Q9CWF2#P99024#Q9ERD7	>sp|Q7TMM9|TBB2A_MOUSE Tubulin beta-2A chain OS=Mus musculus OX=10090 GN=Tubb2a PE=1 SV=1;>sp|Q9CWF2|TBB2B_MOUSE Tubulin beta-2B chain OS=Mus musculus OX=10090 GN=Tubb2b PE=1 SV=1;>sp|P99024|TBB5_MOUSE Tubulin beta-5 chain OS=Mus musculus OX=10090 GN=Tubb5 PE=1 SV=1;>sp|Q9ERD7|TBB3_MOUSE Tubulin beta-3 chain OS=Mus musculus OX=10090 GN=Tubb3 PE=1 SV=1	TUBB2A;TUBB2B;TUBB3;TUBB5	2	21936.5	20096.7	20632.7	4000.12	3758.53	5093.44	-0.126135	0.41568	0.996796	-0.10391	0.564177	0.999692
Q9WTL7	>sp|Q9WTL7|LYPA2_MOUSE Acyl-protein thioesterase 2 OS=Mus musculus OX=10090 GN=Lypla2 PE=1 SV=1	LYPLA2	4	769.171	814.106	830.035	77.3781	101.805	105.316	0.0792472	0.415862	0.996796	0.106187	0.304902	0.999692
Q9D1I6	>sp|Q9D1I6|RM14_MOUSE 39S ribosomal protein L14, mitochondrial OS=Mus musculus OX=10090 GN=Mrpl14 PE=1 SV=1	MRPL14	1	56.3184	60.3236	67.0522	11.9192	7.32015	30.5356	0.116859	0.416195	0.996796	0.159679	0.555495	0.999692
F6YVP7;P62270;S4R1N6;A0A1Y7VKY1	>tr|F6YVP7|F6YVP7_MOUSE Predicted gene 10260 OS=Mus musculus OX=10090 GN=Gm10260 PE=3 SV=2;>sp|P62270|RS18_MOUSE 40S ribosomal protein S18 OS=Mus musculus OX=10090 GN=Rps18 PE=1 SV=3;>tr|S4R1N6|S4R1N6_MOUSE Isoform of P62270, 40S ribosomal protein S18 OS=Mus musculus OX=10090 GN=Rps18 PE=3 SV=1;>tr|A0A1Y7VKY1|A0A1Y7VKY1_MOUSE MCG116671 OS=Mus musculus OX=10090 GN=Gm11361 PE=3 SV=1	GM10260;GM11361;RPS18	2	821.911	881.916	811.846	122.738	132.007	102.814	0.100737	0.416381	0.996796	-0.0141233	0.902033	0.999692
P24270	>sp|P24270|CATA_MOUSE Catalase OS=Mus musculus OX=10090 GN=Cat PE=1 SV=4	CAT	4	285.295	264.434	271.279	49.1779	24.8449	49.2231	-0.0972309	0.417659	0.996796	-0.0757188	0.613532	0.999692
P18872-2#P08752;A0A0A6YWA9#B2RSH2#Q9DC51	>sp|P18872-2|GNAO_MOUSE Isoform of P18872, Isoform Alpha-2 of Guanine nucleotide-binding protein G(o) subunit alpha OS=Mus musculus OX=10090 GN=Gnao1;>sp|P08752|GNAI2_MOUSE Guanine nucleotide-binding protein G(i) subunit alpha-2 OS=Mus musculus OX=10090 GN=Gnai2 PE=1 SV=5;>tr|A0A0A6YWA9|A0A0A6YWA9_MOUSE Isoform of P08752, Guanine nucleotide-binding protein G(i) subunit alpha-2 (Fragment) OS=Mus m…	GNAI1;GNAI2;GNAI3;GNAO1	3	21621.5	22847.8	21509.7	2325.25	2589.48	1454.23	0.0796852	0.417884	0.996796	-0.00271756	0.975076	0.999692
Q91W69	>sp|Q91W69|EPN3_MOUSE Epsin-3 OS=Mus musculus OX=10090 GN=Epn3 PE=1 SV=1	EPN3	1	245.167	236.707	230.145	12.5858	15.6153	26.9163	-0.0514946	0.417967	0.996796	-0.0974724	0.243921	0.999692
O88983;Q9D0J1	>sp|O88983|STX8_MOUSE Syntaxin-8 OS=Mus musculus OX=10090 GN=Stx8 PE=1 SV=1;>tr|Q9D0J1|Q9D0J1_MOUSE Isoform of O88983, Syntaxin 8, isoform CRA_c OS=Mus musculus OX=10090 GN=Stx8 PE=1 SV=1	STX8	2	275.435	262.522	280.019	23.0151	28.0112	47.3516	-0.0718163	0.418473	0.996796	0.0108807	0.923799	0.999692
P05064;A6ZI44;D3YWI1;A0A0U1RPN8#P05063	>sp|P05064|ALDOA_MOUSE Fructose-bisphosphate aldolase A OS=Mus musculus OX=10090 GN=Aldoa PE=1 SV=2;>tr|A6ZI44|A6ZI44_MOUSE Isoform of P05064, Fructose-bisphosphate aldolase OS=Mus musculus OX=10090 GN=Aldoa PE=1 SV=1;>tr|D3YWI1|D3YWI1_MOUSE Isoform of P05064, Fructose-bisphosphate aldolase (Fragment) OS=Mus musculus OX=10090 GN=Aldoa PE=1 SV=8;>tr|A0A0U1RPN8|A0A0U1RPN8_MOUSE Isoform of P05064, F…	ALDOA;ALDOC	1	882.353	788.3	733.245	236.847	336.596	342.764	-0.245605	0.418494	0.996796	-0.384605	0.272215	0.999692
P14869;D3YVM5;S4R1N1	>sp|P14869|RLA0_MOUSE 60S acidic ribosomal protein P0 OS=Mus musculus OX=10090 GN=Rplp0 PE=1 SV=3;>tr|D3YVM5|D3YVM5_MOUSE Isoform of P14869, 60S acidic ribosomal protein P0 (Fragment) OS=Mus musculus OX=10090 GN=Rplp0 PE=1 SV=1;>tr|S4R1N1|S4R1N1_MOUSE Isoform of P14869, 60S acidic ribosomal protein P0 (Fragment) OS=Mus musculus OX=10090 GN=Rplp0 PE=1 SV=1	RPLP0	5	1464.93	1549.45	1513.45	126.21	190.36	145.472	0.0760619	0.41867	0.996796	0.0460353	0.582825	0.999692
P57759	>sp|P57759|ERP29_MOUSE Endoplasmic reticulum resident protein 29 OS=Mus musculus OX=10090 GN=Erp29 PE=1 SV=2	ERP29	3	1011.02	1077.62	1042.62	120.647	148.273	43.1917	0.0891126	0.418744	0.996796	0.051918	0.543693	0.999692
Q8K4X7	>sp|Q8K4X7|PLCD_MOUSE 1-acyl-sn-glycerol-3-phosphate acyltransferase delta OS=Mus musculus OX=10090 GN=Agpat4 PE=1 SV=1	AGPAT4	1	77.9797	72.0199	84.6329	11.0416	26.6159	19.9962	-0.218564	0.419839	0.996796	0.0994174	0.50903	0.999692
Q9CRA7	>sp|Q9CRA7|ATP5S_MOUSE ATP synthase subunit s, mitochondrial OS=Mus musculus OX=10090 GN=Atp5s PE=1 SV=1	ATP5S	1	201.352	218.019	230.671	20.2257	42.3152	74.8973	0.0991124	0.420675	0.996796	0.137724	0.475743	0.999692
P62748;A0A1Y7VMK3	>sp|P62748|HPCL1_MOUSE Hippocalcin-like protein 1 OS=Mus musculus OX=10090 GN=Hpcal1 PE=1 SV=2;>tr|A0A1Y7VMK3|A0A1Y7VMK3_MOUSE Isoform of P62748, Hippocalcin-like protein 1 (Fragment) OS=Mus musculus OX=10090 GN=Hpcal1 PE=1 SV=1	HPCAL1	2	1953.68	2068.33	1964.39	252.751	230.956	258.289	0.0849313	0.420777	0.996796	0.0080787	0.942015	0.999692
Q8C522	>sp|Q8C522|ENDD1_MOUSE Endonuclease domain-containing 1 protein OS=Mus musculus OX=10090 GN=Endod1 PE=1 SV=2	ENDOD1	3	1333.17	1393.54	1442.19	152.361	85.3929	156.074	0.0694211	0.420957	0.996796	0.114536	0.253874	0.999692
Q80UK0	>sp|Q80UK0|SESD1_MOUSE SEC14 domain and spectrin repeat-containing protein 1 OS=Mus musculus OX=10090 GN=Sestd1 PE=1 SV=1	SESTD1	1	48.534	50.7807	46.2071	6.01723	2.56734	5.43055	0.0736967	0.421117	0.996796	-0.0693901	0.527168	0.999692
Q8K097-2;Q8K097	>sp|Q8K097-2|LFG2_MOUSE Isoform of Q8K097, Isoform 2 of Protein lifeguard 2 OS=Mus musculus OX=10090 GN=Faim2;>sp|Q8K097|LFG2_MOUSE Protein lifeguard 2 OS=Mus musculus OX=10090 GN=Faim2 PE=2 SV=1	FAIM2	1	111.781	98.9905	108.684	29.4345	31.1546	41.4402	-0.189639	0.421894	0.996796	-0.0795756	0.760289	0.999692
P03888	>sp|P03888|NU1M_MOUSE NADH-ubiquinone oxidoreductase chain 1 OS=Mus musculus OX=10090 GN=Mtnd1 PE=1 SV=3	MTND1	4	4201.38	4607.97	4621.7	849.859	908.952	1888.34	0.132456	0.421894	0.996796	0.0679704	0.779179	0.999692
Q9JHS3;D3YTS4	>sp|Q9JHS3|LTOR2_MOUSE Ragulator complex protein LAMTOR2 OS=Mus musculus OX=10090 GN=Lamtor2 PE=1 SV=1;>tr|D3YTS4|D3YTS4_MOUSE Isoform of Q9JHS3, Ragulator complex protein LAMTOR2 OS=Mus musculus OX=10090 GN=Lamtor2 PE=1 SV=1	LAMTOR2	2	813.292	785.397	775.882	43.5122	50.9084	96.4024	-0.0510897	0.422859	0.996796	-0.0753877	0.384405	0.999692
Q99J09;F7D5L2	>sp|Q99J09|MEP50_MOUSE Methylosome protein 50 OS=Mus musculus OX=10090 GN=Wdr77 PE=1 SV=1;>tr|F7D5L2|F7D5L2_MOUSE Isoform of Q99J09, Methylosome protein 50 (Fragment) OS=Mus musculus OX=10090 GN=Wdr77 PE=1 SV=1	WDR77	1	182.018	175.458	175.82	12.9046	5.20785	28.7808	-0.0504033	0.423095	0.996796	-0.0608483	0.544903	0.999692
Q9D358;A0A1W2P7X3;Q561M1;Q9D358-2	>sp|Q9D358|PPAC_MOUSE Low molecular weight phosphotyrosine protein phosphatase OS=Mus musculus OX=10090 GN=Acp1 PE=1 SV=3;>tr|A0A1W2P7X3|A0A1W2P7X3_MOUSE Isoform of Q9D358, Low molecular weight phosphotyrosine protein phosphatase OS=Mus musculus OX=10090 GN=Acp1 PE=1 SV=1;>tr|Q561M1|Q561M1_MOUSE Isoform of Q9D358, Acp1 protein OS=Mus musculus OX=10090 GN=Acp1 PE=1 SV=1;>sp|Q9D358-2|PPAC_MOUSE Iso…	ACP1	2	1651.77	1697.3	1658.6	36.2837	47.7649	101.596	0.039061	0.42357	0.996796	0.0040691	0.942024	0.999692
P68372#Q7TMM9#Q9CWF2#P99024#Q9D6F9	>sp|P68372|TBB4B_MOUSE Tubulin beta-4B chain OS=Mus musculus OX=10090 GN=Tubb4b PE=1 SV=1;>sp|Q7TMM9|TBB2A_MOUSE Tubulin beta-2A chain OS=Mus musculus OX=10090 GN=Tubb2a PE=1 SV=1;>sp|Q9CWF2|TBB2B_MOUSE Tubulin beta-2B chain OS=Mus musculus OX=10090 GN=Tubb2b PE=1 SV=1;>sp|P99024|TBB5_MOUSE Tubulin beta-5 chain OS=Mus musculus OX=10090 GN=Tubb5 PE=1 SV=1;>sp|Q9D6F9|TBB4A_MOUSE Tubulin beta-4A cha…	TUBB2A;TUBB2B;TUBB4A;TUBB4B;TUBB5	5	79426.5	72540.2	79824.8	16695.4	7852.12	8917.71	-0.112148	0.423754	0.996796	0.0262365	0.851481	0.999692
A2ALL9;Q8C048#Q0VF55	>tr|A2ALL9|A2ALL9_MOUSE Isoform of Q0VF55, Calcium-transporting ATPase OS=Mus musculus OX=10090 GN=Atp2b3 PE=1 SV=1;>tr|Q8C048|Q8C048_MOUSE Isoform of Q0VF55, Calcium-transporting ATPase OS=Mus musculus OX=10090 GN=Atp2b3 PE=1 SV=1;>tr|Q0VF55|Q0VF55_MOUSE Calcium-transporting ATPase OS=Mus musculus OX=10090 GN=Atp2b3 PE=1 SV=1	ATP2B3	15	8140.3	8542	8200.32	561.347	896.169	953.313	0.0656877	0.423923	0.996796	0.00581627	0.945053	0.999692
B1AQZ0;B1AQY9;Q8CHH9;Q8CHH9-2#B7ZC46	>tr|B1AQZ0|B1AQZ0_MOUSE Isoform of Q8CHH9, Septin-8 OS=Mus musculus OX=10090 GN=Sept8 PE=1 SV=1;>tr|B1AQY9|B1AQY9_MOUSE Isoform of Q8CHH9, Septin-8 OS=Mus musculus OX=10090 GN=Sept8 PE=1 SV=1;>sp|Q8CHH9|SEPT8_MOUSE Septin-8 OS=Mus musculus OX=10090 GN=Sept8 PE=1 SV=4;>sp|Q8CHH9-2|SEPT8_MOUSE Isoform of Q8CHH9, Isoform 2 of Septin-8 OS=Mus musculus OX=10090 GN=Sept8;>tr|B7ZC46|B7ZC46_MOUSE Isoform…	SEPT8	11	8902.03	8600.19	8860.99	432.115	593.415	769.424	-0.051106	0.424308	0.996796	-0.00950025	0.890285	0.999692
Q91ZA3	>sp|Q91ZA3|PCCA_MOUSE Propionyl-CoA carboxylase alpha chain, mitochondrial OS=Mus musculus OX=10090 GN=Pcca PE=1 SV=2	PCCA	6	916.691	976.764	998.724	97.1559	143.235	274.511	0.0857894	0.424746	0.996796	0.0868268	0.594765	0.999692
P10630;P10630-2;Q8BTU6;E9Q561#P60843#A2AFK7;A0A0N4SVP8;Q91VC3	>sp|P10630|IF4A2_MOUSE Eukaryotic initiation factor 4A-II OS=Mus musculus OX=10090 GN=Eif4a2 PE=1 SV=2;>sp|P10630-2|IF4A2_MOUSE Isoform of P10630, Isoform 2 of Eukaryotic initiation factor 4A-II OS=Mus musculus OX=10090 GN=Eif4a2;>tr|Q8BTU6|Q8BTU6_MOUSE Isoform of P10630, Eukaryotic initiation factor 4A-II OS=Mus musculus OX=10090 GN=Eif4a2 PE=1 SV=1;>tr|E9Q561|E9Q561_MOUSE Isoform of P10630, Euk…	EIF4A1;EIF4A2;EIF4A3;GM5580	1	469.861	440.163	457.864	69.4447	42.7836	40.7119	-0.0863119	0.425629	0.996796	-0.0286407	0.789865	0.999692
Q810J8	>sp|Q810J8|ZFYV1_MOUSE Zinc finger FYVE domain-containing protein 1 OS=Mus musculus OX=10090 GN=Zfyve1 PE=1 SV=2	ZFYVE1	2	631.538	334.4	323.384	783.101	80.8457	100.529	-0.38962	0.425688	0.996796	-0.454732	0.372563	0.999692
P08249	>sp|P08249|MDHM_MOUSE Malate dehydrogenase, mitochondrial OS=Mus musculus OX=10090 GN=Mdh2 PE=1 SV=3	MDH2	19	182525	192828	194092	22007	22385.4	50226.4	0.080354	0.425897	0.996796	0.0591652	0.707614	0.999692
A0A2I3BPG9;P83882	>tr|A0A2I3BPG9|A0A2I3BPG9_MOUSE MCG113838 OS=Mus musculus OX=10090 GN=Rpl36a-ps1 PE=3 SV=1;>sp|P83882|RL36A_MOUSE 60S ribosomal protein L36a OS=Mus musculus OX=10090 GN=Rpl36a PE=1 SV=2	RPL36A;RPL36A-PS1	1	219.161	205.468	201.559	27.2718	39.6525	30.7147	-0.105986	0.426012	0.996796	-0.126713	0.311389	0.999692
P60867	>sp|P60867|RS20_MOUSE 40S ribosomal protein S20 OS=Mus musculus OX=10090 GN=Rps20 PE=1 SV=1	RPS20	1	173.836	190.024	192.889	22.5756	37.083	39.4142	0.114151	0.426218	0.996796	0.136234	0.344376	0.999692
Q8C078-2	>sp|Q8C078-2|KKCC2_MOUSE Isoform of Q8C078, Isoform 2 of Calcium/calmodulin-dependent protein kinase kinase 2 OS=Mus musculus OX=10090 GN=Camkk2	CAMKK2	1	132.797	127.786	125.206	8.63972	9.76543	11.1604	-0.0561951	0.426813	0.996796	-0.0866736	0.254067	0.999692
Q3UHL1;A0A0A6YW88	>sp|Q3UHL1|CAMKV_MOUSE CaM kinase-like vesicle-associated protein OS=Mus musculus OX=10090 GN=Camkv PE=1 SV=2;>tr|A0A0A6YW88|A0A0A6YW88_MOUSE Isoform of Q3UHL1, CaM kinase-like vesicle-associated protein OS=Mus musculus OX=10090 GN=Camkv PE=1 SV=1	CAMKV	12	9542.01	10107.2	10410	1225.68	1217.97	1662.16	0.0837382	0.426929	0.996796	0.120137	0.322513	0.999692
D3YTP3	>tr|D3YTP3|D3YTP3_MOUSE Metaxin 3 OS=Mus musculus OX=10090 GN=Mtx3 PE=1 SV=2	MTX3	2	311.324	292.508	307.749	44.6885	28.9751	71.1233	-0.0833117	0.427652	0.996796	-0.0371968	0.812288	0.999692
Q80YP4;O54865	>tr|Q80YP4|Q80YP4_MOUSE Isoform of O54865, Guanylate cyclase soluble subunit beta-1 OS=Mus musculus OX=10090 GN=Gucy1b1 PE=1 SV=1;>sp|O54865|GCYB1_MOUSE Guanylate cyclase soluble subunit beta-1 OS=Mus musculus OX=10090 GN=Gucy1b1 PE=1 SV=1	GUCY1B1	6	1332.3	1376.82	1417.14	40.8391	87.4039	115.473	0.0457586	0.427993	0.996796	0.0858407	0.193466	0.999692
Q8JZY2	>sp|Q8JZY2|COMDA_MOUSE COMM domain-containing protein 10 OS=Mus musculus OX=10090 GN=Commd10 PE=1 SV=1	COMMD10	1	132.818	126.613	130.451	13.0575	12.4555	12.6817	-0.0687874	0.428139	0.996796	-0.0261587	0.769375	0.999692
A2AE27;Q9DBT5	>tr|A2AE27|A2AE27_MOUSE Isoform of Q9DBT5, AMP deaminase OS=Mus musculus OX=10090 GN=Ampd2 PE=1 SV=1;>sp|Q9DBT5|AMPD2_MOUSE AMP deaminase 2 OS=Mus musculus OX=10090 GN=Ampd2 PE=1 SV=1	AMPD2	5	1169.68	1133.45	1202.58	61.0784	30.0044	91.6825	-0.0441649	0.428203	0.996796	0.0384065	0.564252	0.999692
Q91YN0	>sp|Q91YN0|CL004_MOUSE Protein C12orf4 homolog OS=Mus musculus OX=10090 GN=D6Wsu163e PE=1 SV=1	D6WSU163E	1	51.7705	47.7532	51.2853	10.5111	1.60508	10.985	-0.0946468	0.428278	0.996796	-0.017966	0.91304	0.999692
P70441	>sp|P70441|NHRF1_MOUSE Na(+)/H(+) exchange regulatory cofactor NHE-RF1 OS=Mus musculus OX=10090 GN=Slc9a3r1 PE=1 SV=3	SLC9A3R1	5	2735.43	2574.45	2453.31	276.959	617.115	482.529	-0.115071	0.428603	0.996796	-0.172761	0.184257	0.999692
Q6VNS1;A0A0A6YWF9;A0A0A6YWL7	>sp|Q6VNS1|NTRK3_MOUSE NT-3 growth factor receptor OS=Mus musculus OX=10090 GN=Ntrk3 PE=1 SV=1;>tr|A0A0A6YWF9|A0A0A6YWF9_MOUSE Isoform of Q6VNS1, Tyrosine-protein kinase receptor OS=Mus musculus OX=10090 GN=Ntrk3 PE=1 SV=1;>tr|A0A0A6YWL7|A0A0A6YWL7_MOUSE Isoform of Q6VNS1, Tyrosine-protein kinase receptor OS=Mus musculus OX=10090 GN=Ntrk3 PE=1 SV=1	NTRK3	1	201.506	211.091	191.341	19.5933	18.9687	15.1639	0.0680788	0.428638	0.996796	-0.0725321	0.390178	0.999692
Q78IK4;B1AV14	>sp|Q78IK4|MIC27_MOUSE MICOS complex subunit Mic27 OS=Mus musculus OX=10090 GN=Apool PE=1 SV=1;>tr|B1AV14|B1AV14_MOUSE Isoform of Q78IK4, MICOS complex subunit OS=Mus musculus OX=10090 GN=Apool PE=1 SV=1	APOOL	1	125.535	135.743	142.357	31.2131	19.938	75.8046	0.136574	0.428758	0.996796	0.054328	0.863998	0.999692
P68372#Q9D6F9	>sp|P68372|TBB4B_MOUSE Tubulin beta-4B chain OS=Mus musculus OX=10090 GN=Tubb4b PE=1 SV=1;>sp|Q9D6F9|TBB4A_MOUSE Tubulin beta-4A chain OS=Mus musculus OX=10090 GN=Tubb4a PE=1 SV=3	TUBB4A;TUBB4B	5	44815.6	43413.6	44839.2	2359.68	1499.79	4850.66	-0.044885	0.428819	0.996796	-0.00441414	0.954922	0.999692
[truncated: 1,766 more rows]

## Sheet: b) Der1 hippocampus
Mass spectrometry analysis of hippocampus synaptosomes isolated from wild-type (WT), heterozygous (HET) or homozygous (HOM) Der1 mice
SD, standard deviation
[truncated: 2,184 more rows]

## Sheet: c) SynGO annotation
Gene Symbol	Name	Gene Synonyms	GO term ID	GO term name	GO domain	SynGO annotation ID
[truncated: 75 more rows]
